# Supplementary material for: Dissecting the role of PfAP2-G in malaria gametocytogenesis
Source: Nat Commun. 2020 Mar 20;11:1503. doi: 10.1038/s41467-020-15026-0 (PMC7083873; doi:10.1038/s41467-020-15026-0)
Supplement: Supplementary file 5 — Supplementary Data 1 [file 41467_2020_15026_MOESM5_ESM.xlsx]

## Sheet: Sheet1
	Initial reads	Filtered mapped reads	% mapped	Coverage	# called peaks	Fraction of reads in peaks (FRiP)
AP2-G replicate 1 schizonts HA	10397277	9456452	0.909512	56.77	199	0.02
AP2-G replicate 1 schizonts Input	11767011	11042907	0.938463	66.37
AP2-G replicate 1 rings HA	12272919	9519253	0.775631	57.37	236	0.02
AP2-G replicate 1 rings Input	12064106	9676259	0.80207	58.22
AP2-G replicate 1 stage I gametocytes HA	10531428	9235068	0.876906	55.51	410	0.03
AP2-G replicate 1 stage I gametocytes Input	10984636	9994788	0.909888	60.1
AP2-G replicate 2 schizonts HA	14376604	12348997	0.858965	73.28	247	0.02
AP2-G replicate 2 schizonts Input	16034940	14569275	0.908596	83.85
AP2-G replicate 2 rings HA	10387964	6013562	0.578897	35.47	207	0.02
AP2-G replicate 2 rings Input	15365916	11118777	0.7236	65.54
AP2-G replicate 2 stage I gametocytes HA	14977845	11868359	0.792394	69.88	605	0.04
AP2-G replicate 2 stage I gametocytes Input	15633394	13240193	0.846917	77.37
AP2-G/AP2-I replicate 1 schizonts GFP	17280222	12876401	0.745153	76.41	268	0.01
AP2-G/AP2-I replicate 1 schizonts HA	20197310	13994055	0.692867	82.75	387	0.02
AP2-G/AP2-I replicate 1 schizonts Input	18493681	16835611	0.910344	98.24
AP2-G/AP2-I replicate 2 schizonts GFP	15636928	12253794	0.783645	72.24	301	0.01
AP2-G/AP2-I replicate 2 schizonts HA	12492306	8338701	0.667507	48.66	268	0.01
AP2-G/AP2-I replicate 2 schizonts Input	13394934	12186578	0.90979	70.77
AP2-G replicate 1 stage I gametocytes NCC HA	8504251	5670611	0.666797	31.94	988	0.05
AP2-G replicate 1 stage I gametocytes NCC Input	9027712	6543979	0.724877	37.01
AP2-G replicate 2 stage I gametocytes NCC HA	9973960	7893633	0.791424	45.02	504	0.03
AP2-G replicate 2 stage I gametocytes NCC Input	9689164	7797966	0.804813	44.31
AP2-G replicate 1 stage I gametocytes SCC HA	12190796	9650723	0.79164	54.99	351	0.01
AP2-G replicate 1 stage I gametocytes SCC Input	9214027	7766537	0.842904	44.25
AP2-G replicate 2 stage I gametocytes SCC HA	9293626	7603110	0.818099	43.32	354	0.02
AP2-G replicate 2 stage I gametocytes SCC Input	8915152	7197237	0.807304	40.84
