# Supplementary material for: Dissecting the role of PfAP2-G in malaria gametocytogenesis
Source: Nat Commun. 2020 Mar 20;11:1503. doi: 10.1038/s41467-020-15026-0 (PMC7083873; doi:10.1038/s41467-020-15026-0)
Supplement: Supplementary file 6 — Supplementary Data 2 [file 41467_2020_15026_MOESM6_ESM.xlsx]

## Sheet: Consensus peaks
chromosome	start	end	left_id	left_desc	left_strand	left_dist	right_id	right_desc	right_strand	right_dist	within_id	within_desc	within_strand	peak_location
Pf3D7_01_v3	5660	5981	NA	NA	NA	NA	PF3D7_0100100	erythrocyte membrane protein 1, PfEMP1 (VAR)	+	23688	NA	NA	NA	Upstream of one
Pf3D7_01_v3	6420	7354	NA	NA	NA	NA	PF3D7_0100100	erythrocyte membrane protein 1, PfEMP1 (VAR)	+	22622	NA	NA	NA	Upstream of one
Pf3D7_01_v3	7861	8738	NA	NA	NA	NA	PF3D7_0100100	erythrocyte membrane protein 1, PfEMP1 (VAR)	+	21209	NA	NA	NA	Upstream of one
Pf3D7_01_v3	255351	255700	PF3D7_0105900	DNA binding protein, putative	+	-597	PF3D7_0106000	conserved Plasmodium protein, unknown function	-	248	NA	NA	NA	Downstream of two
Pf3D7_01_v3	493807	494073	PF3D7_0113000	glutamic acid-rich protein (GARP)	-	-3814	PF3D7_0113100	surface-associated interspersed protein 1.1 (SURFIN 1.1) (SURF1.1)	+	1303	NA	NA	NA	Upstream of two
Pf3D7_01_v3	511032	511351	PF3D7_0113400	Plasmodium exported protein, unknown function	-	-1445	PF3D7_0113600	surface-associated interspersed protein 1.2 (SURFIN 1.2), pseudogene (SURF1.2)	+	893	NA	NA	NA	Upstream of two
Pf3D7_01_v3	617244	617450	PF3D7_0115700	erythrocyte membrane protein 1, PfEMP1 (VAR)	-	-2455	NA	NA	NA	NA	NA	NA	NA	Upstream of one
Pf3D7_02_v3	274875	275135	PF3D7_0206800	merozoite surface protein 2 (MSP2)	-	-499	PF3D7_0206900.2	merozoite surface protein 5 (MSP5)	-	534	NA	NA	NA	Upstream of one
Pf3D7_02_v3	312660	312934	PF3D7_0207700	serine repeat antigen 4 (SERA4)	-	-643	PF3D7_0207800	serine repeat antigen 3 (SERA3)	-	651	NA	NA	NA	Upstream of one
Pf3D7_02_v3	534176	534950	PF3D7_0212900	Leu/Phe-tRNA protein transferase, putative	+	-214	PF3D7_0213000	conserved Plasmodium protein, unknown function	+	1082	NA	NA	NA	Upstream of one
Pf3D7_02_v3	718713	719169	PF3D7_0217400	conserved Plasmodium protein, unknown function	+	-661	PF3D7_0217500	calcium-dependent protein kinase 1 (CDPK1)	+	1495	NA	NA	NA	Upstream of one
Pf3D7_02_v3	789073	789293	PF3D7_0219800	Plasmodium exported protein (PHISTc), unknown function	-	-1244	PF3D7_0219900	Plasmodium exported protein, unknown function	+	2280	NA	NA	NA	Upstream of two
Pf3D7_02_v3	838266	839028	PF3D7_0220700	Plasmodium exported protein (hyp9), unknown function	+	-3960	PF3D7_0220800	cytoadherence linked asexual protein 2 (CLAG2)	+	195	NA	NA	NA	Upstream of one
Pf3D7_02_v3	938843	939305	PF3D7_0223500	erythrocyte membrane protein 1, PfEMP1 (VAR)	-	-15427	NA	NA	NA	NA	NA	NA	NA	Upstream of one
Pf3D7_02_v3	940232	940507	PF3D7_0223500	erythrocyte membrane protein 1, PfEMP1 (VAR)	-	-16723	NA	NA	NA	NA	NA	NA	NA	Upstream of one
Pf3D7_02_v3	941077	941555	PF3D7_0223500	erythrocyte membrane protein 1, PfEMP1 (VAR)	-	-17669	NA	NA	NA	NA	NA	NA	NA	Upstream of one
Pf3D7_03_v3	8128	8738	NA	NA	NA	NA	PF3D7_0300100	erythrocyte membrane protein 1, PfEMP1 (VAR)	+	28531	NA	NA	NA	Upstream of one
Pf3D7_03_v3	9860	10061	NA	NA	NA	NA	PF3D7_0300100	erythrocyte membrane protein 1, PfEMP1 (VAR)	+	27003	NA	NA	NA	Upstream of one
Pf3D7_03_v3	10572	10905	NA	NA	NA	NA	PF3D7_0300100	erythrocyte membrane protein 1, PfEMP1 (VAR)	+	26225	NA	NA	NA	Upstream of one
Pf3D7_03_v3	34555	34755	NA	NA	NA	NA	PF3D7_0300100	erythrocyte membrane protein 1, PfEMP1 (VAR)	+	2309	NA	NA	NA	Upstream of one
Pf3D7_03_v3	118913	119511	PF3D7_0302100	serine/threonine protein kinase (SRPK1)	+	-1127	PF3D7_0302200	cytoadherence linked asexual protein 3.2 (CLAG3.2)	+	245	NA	NA	NA	Upstream of one
Pf3D7_03_v3	133520	135568	PF3D7_0302400	unspecified product	-	-1043	PF3D7_0302500	cytoadherence linked asexual protein 3.1 (CLAG3.1)	+	873	NA	NA	NA	Upstream of two
Pf3D7_03_v3	745934	746198	PF3D7_0318100	stomatin-like protein	+	-1014	PF3D7_0318200	DNA-directed RNA polymerase II subunit RPB1 (RPB1)	+	2398	NA	NA	NA	Upstream of one
Pf3D7_03_v3	1040630	1040911	PF3D7_0324900	erythrocyte membrane protein 1, PfEMP1 (VAR)	-	-2518	NA	NA	NA	NA	NA	NA	NA	Upstream of one
Pf3D7_03_v3	1055527	1055847	PF3D7_0324900	erythrocyte membrane protein 1, PfEMP1 (VAR)	-	-17434	NA	NA	NA	NA	NA	NA	NA	Upstream of one
Pf3D7_03_v3	1056324	1056626	PF3D7_0324900	erythrocyte membrane protein 1, PfEMP1 (VAR)	-	-18222	NA	NA	NA	NA	NA	NA	NA	Upstream of one
Pf3D7_03_v3	1056789	1057521	PF3D7_0324900	erythrocyte membrane protein 1, PfEMP1 (VAR)	-	-18902	NA	NA	NA	NA	NA	NA	NA	Upstream of one
Pf3D7_03_v3	1057733	1058317	PF3D7_0324900	erythrocyte membrane protein 1, PfEMP1 (VAR)	-	-19772	NA	NA	NA	NA	NA	NA	NA	Upstream of one
Pf3D7_04_v3	5061	5597	NA	NA	NA	NA	PF3D7_0400100	erythrocyte membrane protein 1, PfEMP1 (VAR)	+	23376	NA	NA	NA	Upstream of one
Pf3D7_04_v3	5844	6549	NA	NA	NA	NA	PF3D7_0400100	erythrocyte membrane protein 1, PfEMP1 (VAR)	+	22508	NA	NA	NA	Upstream of one
Pf3D7_04_v3	7409	7828	NA	NA	NA	NA	PF3D7_0400100	erythrocyte membrane protein 1, PfEMP1 (VAR)	+	21086	NA	NA	NA	Upstream of one
Pf3D7_04_v3	101674	101949	PF3D7_0401600.2	PIR protein (RIF)	-	-8004	PF3D7_0401800	Plasmodium exported protein (PHISTb), unknown function (PfD80)	-	1929	PF3D7_0401700	Plasmodium exported protein, unknown function, pseudogene	+	Within gene
Pf3D7_04_v3	135416	136061	PF3D7_0402200	surface-associated interspersed protein 4.1 (SURFIN 4.1), pseudogene (SURF4.1)	-	-1272	PF3D7_0402300	reticulocyte binding protein homologue 1 (RH1)	+	1900	NA	NA	NA	Upstream of two
Pf3D7_04_v3	200168	200565	PF3D7_0403500	ubiquitin specific protease, putative	+	-3623	PF3D7_0403700	CGI-201 protein, short form	-	5860	PF3D7_0403600	conserved Plasmodium protein, unknown function	-	Within gene
Pf3D7_04_v3	319760	320037	PF3D7_0405900	apical sushi protein (ASP)	-	-722	PF3D7_0406000	conserved Plasmodium protein, unknown function	+	1119	NA	NA	NA	Upstream of two
Pf3D7_04_v3	337764	338483	PF3D7_0406400	cytosolic glyoxalase II (cGloII)	+	-4269	PF3D7_0406600	conserved Plasmodium protein, unknown function	+	8183	PF3D7_0406500	conserved Plasmodium protein, unknown function	-	Within gene
Pf3D7_04_v3	459065	459381	PF3D7_0409700	peptide chain release factor 2, putative	+	-1204	PF3D7_0409800	zinc finger protein, putative	+	486	NA	NA	NA	Upstream of one
Pf3D7_04_v3	469107	469373	PF3D7_0410000	erythrocyte vesicle protein 1 (EVP1)	-	-1902	PF3D7_0410200	tRNA Isoleucine	-	617	PF3D7_0410100	tRNA Serine	+	Within gene
Pf3D7_04_v3	736721	737042	PF3D7_0416800	small GTP-binding protein sar1 (SAR1)	+	-5660	PF3D7_0417000	conserved Plasmodium protein, unknown function	+	5266	PF3D7_0416900	conserved Plasmodium protein, unknown function	-	Within gene
Pf3D7_04_v3	912943	913224	PF3D7_0420200	holo-[acyl-carrier-protein] synthase, putative (ACPS)	+	-1114	PF3D7_0420300	transcription factor with AP2 domain(s) (ApiAP2)	+	4905	NA	NA	NA	Upstream of one
Pf3D7_04_v3	1055149	1055361	PF3D7_0423300	conserved Plasmodium protein, unknown function	-	-2250	PF3D7_0423400	asparagine-rich protein (AARP)	+	409	NA	NA	NA	Upstream of two
Pf3D7_04_v3	1072247	1072537	PF3D7_0423700	early transcribed membrane protein 4 (ETRAMP4)	-	-548	PF3D7_0423800	cysteine-rich protective antigen (CyRPA)	+	3954	NA	NA	NA	Upstream of two
Pf3D7_04_v3	1072710	1073063	PF3D7_0423700	early transcribed membrane protein 4 (ETRAMP4)	-	-1043	PF3D7_0423800	cysteine-rich protective antigen (CyRPA)	+	3459	NA	NA	NA	Upstream of two
Pf3D7_04_v3	1098850	1099304	PF3D7_0424300	erythrocyte binding antigen-165, pseudogene (EBA165)	+	-1243	PF3D7_0424400	surface-associated interspersed protein 4.2 (SURFIN 4.2) (SURF4.2)	+	733	NA	NA	NA	Upstream of one
Pf3D7_04_v3	1194343	1194905	PF3D7_0426000	erythrocyte membrane protein 1, PfEMP1 (VAR)	-	-14399	NA	NA	NA	NA	NA	NA	NA	Upstream of one
Pf3D7_05_v3	85798	86284	PF3D7_0501600	rhoptry-associated protein 2 (RAP2)	-	-805	PF3D7_0501700	anaphase promoting complex subunit, putative	-	778	NA	NA	NA	Upstream of one
Pf3D7_05_v3	140006	140247	PF3D7_0503300	serine/arginine-rich splicing factor 12 (SRSF12)	-	-4198	PF3D7_0503400	actin-depolymerizing factor 1 (ADF1)	+	582	NA	NA	NA	Upstream of two
Pf3D7_05_v3	310521	310738	PF3D7_0507500	subtilisin-like protease 1 (SUB1)	-	-1075	PF3D7_0507600	cell differentiation protein, putative (CAF40)	+	2568	NA	NA	NA	Upstream of two
Pf3D7_05_v3	432835	433249	PF3D7_0510100	conserved Plasmodium protein, unknown function	-	-2690	PF3D7_0510200	peptidyl-prolyl cis-trans isomerase (CYP87)	+	4452	NA	NA	NA	Upstream of two
Pf3D7_05_v3	656245	656539	PF3D7_0515700	glideosome-associated protein 40, putative (GAP40)	-	-1057	PF3D7_0515800	BolA-like protein, putative	-	2030	NA	NA	NA	Upstream of one
Pf3D7_05_v3	657541	657746	PF3D7_0515700	glideosome-associated protein 40, putative (GAP40)	-	-2309	PF3D7_0515800	BolA-like protein, putative	-	778	NA	NA	NA	Upstream of one
Pf3D7_05_v3	1150151	1150390	PF3D7_0527600	conserved Plasmodium protein, unknown function	-	-1462	PF3D7_0527800	tRNA Leucine	-	955	PF3D7_0527700	tRNA Glutamic acid	+	Within gene
Pf3D7_06_v3	179058	179437	PF3D7_0604100	transcription factor with AP2 domain(s) (SIP2)	-	-2009	PF3D7_0604200	mitochondrial ribosomal protein L41, putative	+	1687	NA	NA	NA	Upstream of two
Pf3D7_06_v3	716402	716686	PF3D7_0617100	AP-2 complex subunit alpha, putative	+	-1969	PF3D7_0617200	conserved Plasmodium protein, unknown function	+	505	NA	NA	NA	Upstream of one
Pf3D7_06_v3	757669	758301	PF3D7_0617900	histone H3 variant, putative (H3.3)	+	-3181	PF3D7_0618000	conserved Plasmodium membrane protein, unknown function	+	623	NA	NA	NA	Upstream of one
Pf3D7_06_v3	993864	994744	PF3D7_0624400	conserved Plasmodium protein, unknown function	-	-2107	PF3D7_0624600	SNF2 helicase, putative (ISWI)	+	5219	PF3D7_0624500	anaphase promoting complex subunit, putative	+	Within gene
Pf3D7_06_v3	1154649	1155046	PF3D7_0628100	HECT-domain (ubiquitin-transferase), putative	-	-1185	PF3D7_0628200	protein kinase PK4 (PK4)	+	5013	NA	NA	NA	Upstream of two
Pf3D7_06_v3	1169539	1169806	PF3D7_0628200	protein kinase PK4 (PK4)	+	-594	PF3D7_0628300	choline/ethanolaminephosphotransferase, putative (CEPT)	-	1139	NA	NA	NA	Downstream of two
Pf3D7_06_v3	1384816	1385022	PF3D7_0632800	erythrocyte membrane protein 1, PfEMP1 (VAR)	-	-2293	NA	NA	NA	NA	NA	NA	NA	Upstream of one
Pf3D7_06_v3	1406644	1407508	PF3D7_0632800	erythrocyte membrane protein 1, PfEMP1 (VAR)	-	-24450	NA	NA	NA	NA	NA	NA	NA	Upstream of one
Pf3D7_06_v3	1407817	1408083	PF3D7_0632800	erythrocyte membrane protein 1, PfEMP1 (VAR)	-	-25324	NA	NA	NA	NA	NA	NA	NA	Upstream of one
Pf3D7_06_v3	1408310	1409047	PF3D7_0632800	erythrocyte membrane protein 1, PfEMP1 (VAR)	-	-26053	NA	NA	NA	NA	NA	NA	NA	Upstream of one
Pf3D7_06_v3	1409252	1409439	PF3D7_0632800	erythrocyte membrane protein 1, PfEMP1 (VAR)	-	-26720	NA	NA	NA	NA	NA	NA	NA	Upstream of one
Pf3D7_06_v3	1410495	1411974	PF3D7_0632800	erythrocyte membrane protein 1, PfEMP1 (VAR)	-	-28609	NA	NA	NA	NA	NA	NA	NA	Upstream of one
Pf3D7_07_v3	6061	6575	NA	NA	NA	NA	PF3D7_0700100	erythrocyte membrane protein 1, PfEMP1 (VAR)	+	13988	NA	NA	NA	Upstream of one
Pf3D7_07_v3	7606	7942	NA	NA	NA	NA	PF3D7_0700100	erythrocyte membrane protein 1, PfEMP1 (VAR)	+	12532	NA	NA	NA	Upstream of one
Pf3D7_07_v3	99761	100172	PF3D7_0702300	sporozoite threonine and asparagine-rich protein (STARP)	+	-1238	PF3D7_0702400	small exported membrane protein 1 (SEMP1)	+	1726	NA	NA	NA	Upstream of one
Pf3D7_07_v3	100572	100789	PF3D7_0702300	sporozoite threonine and asparagine-rich protein (STARP)	+	-1952	PF3D7_0702400	small exported membrane protein 1 (SEMP1)	+	1012	NA	NA	NA	Upstream of one
Pf3D7_07_v3	337927	338155	PF3D7_0707200	conserved Plasmodium protein, unknown function	-	-1717	PF3D7_0707300	rhoptry-associated membrane antigen (RAMA)	+	843	NA	NA	NA	Upstream of two
Pf3D7_07_v3	644874	645094	PF3D7_0714000	histone H2B variant (H2B.Z)	-	-1513	PF3D7_0714100	conserved Plasmodium protein, unknown function	-	1734	NA	NA	NA	Upstream of one
Pf3D7_07_v3	945720	945921	PF3D7_0722100	PelOta protein homologue, putative	+	-588	PF3D7_0722200	rhoptry-associated leucine zipper-like protein 1 (RALP1)	+	541	NA	NA	NA	Upstream of one
Pf3D7_07_v3	1077796	1078475	PF3D7_0725300	conserved Plasmodium protein, unknown function	-	-3383	PF3D7_0725400	conserved Plasmodium protein, unknown function	+	878	NA	NA	NA	Upstream of two
Pf3D7_07_v3	1438541	1438998	PF3D7_0733000	erythrocyte membrane protein 1, PfEMP1 (VAR)	-	-12537	NA	NA	NA	NA	NA	NA	NA	Upstream of one
Pf3D7_07_v3	1439274	1439657	PF3D7_0733000	erythrocyte membrane protein 1, PfEMP1 (VAR)	-	-13233	NA	NA	NA	NA	NA	NA	NA	Upstream of one
Pf3D7_07_v3	1439870	1440203	PF3D7_0733000	erythrocyte membrane protein 1, PfEMP1 (VAR)	-	-13804	NA	NA	NA	NA	NA	NA	NA	Upstream of one
Pf3D7_08_v3	18884	19195	NA	NA	NA	NA	PF3D7_0800100	erythrocyte membrane protein 1, PfEMP1 (VAR)	+	2320	NA	NA	NA	Upstream of one
Pf3D7_08_v3	96335	96575	PF3D7_0801000	Plasmodium exported protein (PHISTc), unknown function	-	-8034	PF3D7_0801200	5.8S ribosomal RNA	-	2434	PF3D7_0801100	28S ribosomal RNA	-	Within gene
Pf3D7_08_v3	126057	126296	PF3D7_0801800	mannose-6-phosphate isomerase, putative	-	-4111	PF3D7_0801900	conserved Plasmodium protein, unknown function	+	2671	NA	NA	NA	Upstream of two
Pf3D7_08_v3	382682	382934	PF3D7_0807200	conserved Plasmodium membrane protein, unknown function	+	-3363	PF3D7_0807400	conserved Plasmodium protein, unknown function	+	1489	PF3D7_0807300	ras-related protein Rab-18 (RAB18)	+	Within gene
Pf3D7_08_v3	814013	814640	PF3D7_0817700	rhoptry neck protein 5 (RON5)	-	-863	PF3D7_0817800	conserved Plasmodium protein, unknown function	+	822	NA	NA	NA	Upstream of two
Pf3D7_08_v3	823296	823605	PF3D7_0818000	conserved protein, unknown function	+	-1000	PF3D7_0818100	zinc finger protein, putative	+	1112	NA	NA	NA	Upstream of one
Pf3D7_08_v3	887778	888260	PF3D7_0819600	conserved Plasmodium protein, unknown function	-	-1884	PF3D7_0819700	conserved Plasmodium protein, unknown function	-	106	NA	NA	NA	Upstream of one
Pf3D7_08_v3	1011807	1012491	PF3D7_0822900	conserved Plasmodium protein, unknown function	-	-843	PF3D7_0823000	serine/threonine protein kinase VPS15, putative (VPS15)	-	777	NA	NA	NA	Upstream of one
Pf3D7_08_v3	1309119	1309596	PF3D7_0830700	Plasmodium exported protein (hyp9), unknown function	+	-1435	PF3D7_0830800	surface-associated interspersed protein 8.2 (SURFIN 8.2) (SURF8.2)	+	1278	NA	NA	NA	Upstream of one
Pf3D7_08_v3	1357251	1357574	PF3D7_0831500	Plasmodium exported protein (PHIST), unknown function	+	-2745	PF3D7_0831600	cytoadherence linked asexual protein 8 (CLAG8)	+	900	NA	NA	NA	Upstream of one
Pf3D7_08_v3	1445655	1445869	PF3D7_0833500	erythrocyte membrane protein 1, PfEMP1 (VAR)	-	-2314	NA	NA	NA	NA	NA	NA	NA	Upstream of one
Pf3D7_09_v3	5106	5609	NA	NA	NA	NA	PF3D7_0900100	erythrocyte membrane protein 1, PfEMP1 (VAR)	+	14721	NA	NA	NA	Upstream of one
Pf3D7_09_v3	5991	6312	NA	NA	NA	NA	PF3D7_0900100	erythrocyte membrane protein 1, PfEMP1 (VAR)	+	13927	NA	NA	NA	Upstream of one
Pf3D7_09_v3	6711	7124	NA	NA	NA	NA	PF3D7_0900100	erythrocyte membrane protein 1, PfEMP1 (VAR)	+	13161	NA	NA	NA	Upstream of one
Pf3D7_09_v3	273820	274982	PF3D7_0905300	dynein heavy chain, putative	-	-4693	PF3D7_0905500	conserved Plasmodium protein, unknown function	+	3967	PF3D7_0905400	high molecular weight rhoptry protein 3 (RhopH3)	-	Within gene
Pf3D7_09_v3	275662	276506	PF3D7_0905400	high molecular weight rhoptry protein 3 (RhopH3)	-	-1296	PF3D7_0905500	conserved Plasmodium protein, unknown function	+	2284	NA	NA	NA	Upstream of two
Pf3D7_09_v3	504439	504694	PF3D7_0911000	phosphatidylinositol N-acetylglucosaminyltransferase, putative	+	-1835	PF3D7_0911200	conserved Plasmodium protein, unknown function	+	5366	PF3D7_0911100	conserved Plasmodium protein, unknown function	+	Within gene
Pf3D7_09_v3	616481	617132	PF3D7_0914300	met-10+ like protein, putative	-	-1316	PF3D7_0914400	conserved Plasmodium protein, unknown function	+	1155	NA	NA	NA	Upstream of two
Pf3D7_09_v3	1060475	1061025	PF3D7_0926100	protein kinase, putative	-	-2935	PF3D7_0926200	conserved Plasmodium protein, unknown function	+	2302	NA	NA	NA	Upstream of two
Pf3D7_09_v3	1121753	1122139	PF3D7_0927500	dynein light chain, putative	-	-616	PF3D7_0927600	conserved Plasmodium protein, unknown function	+	1914	NA	NA	NA	Upstream of two
Pf3D7_09_v3	1135541	1135728	PF3D7_0927900	phosphatidylserine decarboxylase (PSD)	-	-3501	PF3D7_0928100	conserved Plasmodium protein, unknown function	-	1330	PF3D7_0928000.2	cytochrome c oxidase subunit 6B, putative (COX6B)	+	Within gene
Pf3D7_09_v3	1174242	1174719	PF3D7_0929300	conserved Plasmodium protein, unknown function	+	-999	PF3D7_0929400	high molecular weight rhoptry protein 2 (RhopH2)	+	721	NA	NA	NA	Upstream of one
Pf3D7_09_v3	1200194	1201230	PF3D7_0930200	leucine-rich repeat protein (LRR8)	-	-2251	PF3D7_0930300	merozoite surface protein 1 (MSP1)	+	1099	NA	NA	NA	Upstream of two
Pf3D7_09_v3	1201746	1202314	PF3D7_0930200	leucine-rich repeat protein (LRR8)	-	-3569	PF3D7_0930400.2	conserved Plasmodium protein, unknown function	+	5943	PF3D7_0930300	merozoite surface protein 1 (MSP1)	+	Within gene
Pf3D7_09_v3	1359513	1359842	PF3D7_0934700	UBX domain, putative	+	-417	PF3D7_0934800	cAMP-dependent protein kinase catalytic subunit (PKAc)	+	2256	NA	NA	NA	Upstream of one
Pf3D7_09_v3	1361269	1361577	PF3D7_0934700	UBX domain, putative	+	-2162	PF3D7_0934800	cAMP-dependent protein kinase catalytic subunit (PKAc)	+	511	NA	NA	NA	Upstream of one
Pf3D7_09_v3	1505528	1505791	PF3D7_0937800	erythrocyte membrane protein 1, PfEMP1 (VAR)	-	-2325	NA	NA	NA	NA	NA	NA	NA	Upstream of one
Pf3D7_09_v3	1532566	1533386	PF3D7_0937800	erythrocyte membrane protein 1, PfEMP1 (VAR)	-	-29641	NA	NA	NA	NA	NA	NA	NA	Upstream of one
Pf3D7_09_v3	1534248	1534967	PF3D7_0937800	erythrocyte membrane protein 1, PfEMP1 (VAR)	-	-31273	NA	NA	NA	NA	NA	NA	NA	Upstream of one
Pf3D7_09_v3	1535253	1535732	PF3D7_0937800	erythrocyte membrane protein 1, PfEMP1 (VAR)	-	-32158	NA	NA	NA	NA	NA	NA	NA	Upstream of one
Pf3D7_10_v3	5565	6353	NA	NA	NA	NA	PF3D7_1000100	erythrocyte membrane protein 1, PfEMP1 (VAR)	+	22530	NA	NA	NA	Upstream of one
Pf3D7_10_v3	8628	8863	NA	NA	NA	NA	PF3D7_1000100	erythrocyte membrane protein 1, PfEMP1 (VAR)	+	19743	NA	NA	NA	Upstream of one
Pf3D7_10_v3	111373	111619	PF3D7_1002100	EMP1-trafficking protein (PTP5)	-	-2835	PF3D7_1002200	tryptophan-rich antigen 3 (PArt)	+	1432	NA	NA	NA	Upstream of two
Pf3D7_10_v3	163624	163963	PF3D7_1003500	40S ribosomal protein S20e, putative	-	-2833	PF3D7_1003600	inner membrane complex protein 1c, putative (IMC1c)	+	1150	NA	NA	NA	Upstream of two
Pf3D7_10_v3	470138	470367	PF3D7_1012100	conserved Plasmodium protein, unknown function	-	-718	PF3D7_1012200	conserved Plasmodium protein, unknown function	+	725	NA	NA	NA	Upstream of two
Pf3D7_10_v3	553730	554121	PF3D7_1014000	GDP-L-fucose synthase (FS)	-	-1356	PF3D7_1014100	conserved Plasmodium protein, unknown function	+	1233	NA	NA	NA	Upstream of two
Pf3D7_10_v3	608815	609138	PF3D7_1014900	conserved Plasmodium protein, unknown function	-	-1169	PF3D7_1015000	FAD synthetase, putative	+	2235	NA	NA	NA	Upstream of two
Pf3D7_10_v3	728991	729207	PF3D7_1018200	serine/threonine protein phosphatase 8, putative (PPP8)	-	-769	PF3D7_1018300	conserved Plasmodium protein, unknown function	-	709	NA	NA	NA	Upstream of one
Pf3D7_10_v3	1101268	1101548	PF3D7_1026000	conserved Plasmodium protein, unknown function	-	-1527	PF3D7_1026100	conserved Plasmodium protein, unknown function	+	409	NA	NA	NA	Upstream of two
Pf3D7_10_v3	1143687	1144374	PF3D7_1027300	peroxiredoxin (nPrx)	-	-1430	PF3D7_1027400	DNA-directed RNA polymerase II, putative	-	1791	NA	NA	NA	Upstream of one
Pf3D7_10_v3	1179313	1179539	PF3D7_1028600	conserved Plasmodium protein, unknown function	-	-1578	PF3D7_1028700	merozoite TRAP-like protein (MTRAP)	+	1578	NA	NA	NA	Upstream of two
Pf3D7_10_v3	1393500	1394682	PF3D7_1035100	probable protein, unknown function	+	-962	PF3D7_1035200	S-antigen	+	747	NA	NA	NA	Upstream of one
Pf3D7_10_v3	1412396	1412872	PF3D7_1035600	merozoite surface protein (H101)	+	-2080	PF3D7_1035700	duffy binding-like merozoite surface protein (DBLMSP)	+	565	NA	NA	NA	Upstream of one
Pf3D7_10_v3	1425111	1425488	PF3D7_1035800	probable protein, unknown function (M712)	+	-2630	PF3D7_1036000	merozoite surface protein (MSP11)	+	1826	PF3D7_1035900	probable protein, unknown function (M566)	+	Within gene
Pf3D7_10_v3	1426365	1426957	PF3D7_1035900	probable protein, unknown function (M566)	+	-979	PF3D7_1036000	merozoite surface protein (MSP11)	+	465	NA	NA	NA	Upstream of one
Pf3D7_10_v3	1553661	1553868	PF3D7_1038600	Plasmodium exported protein, unknown function	-	-594	PF3D7_1038700	Plasmodium exported protein, unknown function	-	763	NA	NA	NA	Upstream of one
Pf3D7_10_v3	1680339	1680777	PF3D7_1041300	erythrocyte membrane protein 1, PfEMP1 (VAR)	-	-30611	NA	NA	NA	NA	NA	NA	NA	Upstream of one
Pf3D7_11_v3	6589	6937	NA	NA	NA	NA	PF3D7_1100100	erythrocyte membrane protein 1, PfEMP1 (VAR)	+	17396	NA	NA	NA	Upstream of one
Pf3D7_11_v3	7661	7865	NA	NA	NA	NA	PF3D7_1100100	erythrocyte membrane protein 1, PfEMP1 (VAR)	+	16396	NA	NA	NA	Upstream of one
Pf3D7_11_v3	122624	122966	PF3D7_1102500	Plasmodium exported protein (PHISTb), unknown function (GEXP02)	-	-1290	PF3D7_1102600	Plasmodium exported protein, unknown function (GEXP14)	-	1022	NA	NA	NA	Upstream of one
Pf3D7_11_v3	212153	212393	PF3D7_1104800	metabolite/drug transporter, putative	+	-2542	PF3D7_1104900	calcium/calmodulin-dependent protein kinase, putative	+	2551	NA	NA	NA	Upstream of one
Pf3D7_11_v3	340303	340602	PF3D7_1107800	transcription factor with AP2 domain(s) (ApiAP2)	-	-4853	PF3D7_1107900	mechanosensitive ion channel protein	-	3459	NA	NA	NA	Upstream of one
Pf3D7_11_v3	340873	341167	PF3D7_1107800	transcription factor with AP2 domain(s) (ApiAP2)	-	-5420	PF3D7_1107900	mechanosensitive ion channel protein	-	2892	NA	NA	NA	Upstream of one
Pf3D7_11_v3	342403	342920	PF3D7_1107800	transcription factor with AP2 domain(s) (ApiAP2)	-	-7062	PF3D7_1107900	mechanosensitive ion channel protein	-	1250	NA	NA	NA	Upstream of one
Pf3D7_11_v3	355208	355482	PF3D7_1108000	IWS1-like protein, putative	+	-1084	PF3D7_1108100	conserved Plasmodium protein, unknown function	+	737	NA	NA	NA	Upstream of one
Pf3D7_11_v3	808490	808759	PF3D7_1121300	tyrosine kinase-like protein (TKL2)	-	-1545	PF3D7_1121400	WD repeat-containing protein, putative	+	1584	NA	NA	NA	Upstream of two
Pf3D7_11_v3	916873	917694	PF3D7_1123100	calcium-dependent protein kinase 7 (CDPK7)	+	-961	PF3D7_1123200	leucine-rich repeat protein (LRR11)	+	943	NA	NA	NA	Upstream of one
Pf3D7_11_v3	1047140	1047398	PF3D7_1126700	autophagy-related protein 23, putative (ATG23)	-	-1183	PF3D7_1126800	RNA-binding protein, putative	+	2651	NA	NA	NA	Upstream of two
Pf3D7_11_v3	1066584	1066817	PF3D7_1127400	conserved Plasmodium protein, unknown function	+	-133	PF3D7_1127500	protein disulfide isomerase, putative	+	495	NA	NA	NA	Upstream of one
Pf3D7_11_v3	1117086	1117305	PF3D7_1128700	GPI-anchor transamidase (GPI8)	+	-1720	PF3D7_1128900	conserved Plasmodium protein, unknown function	+	1052	NA	NA	NA	Upstream of one
Pf3D7_11_v3	1137366	1137606	PF3D7_1129300	conserved Plasmodium protein, unknown function	-	-653	PF3D7_1129400	RNA methyltransferase, putative	-	588	NA	NA	NA	Upstream of one
Pf3D7_11_v3	1270079	1270589	PF3D7_1132700	mitochondrial ribosomal protein L2 precursor	+	-879	PF3D7_1132800	aquaglyceroporin (AQP)	+	869	NA	NA	NA	Upstream of one
Pf3D7_11_v3	1582688	1583006	PF3D7_1139600	conserved Plasmodium protein, unknown function	+	-365	PF3D7_1139700	adrenodoxin reductase, putative	-	147	NA	NA	NA	Downstream of two
Pf3D7_11_v3	1606564	1607317	PF3D7_1140300	P-loop containing nucleoside triphosphate hydrolase, putative	+	-536	PF3D7_1140400	conserved Plasmodium protein, unknown function	+	1064	NA	NA	NA	Upstream of one
Pf3D7_11_v3	1726636	1726987	PF3D7_1143100	transcription factor with AP2 domain(s) (AP2-O)	-	-1952	PF3D7_1143200	DnaJ protein, putative	+	2980	NA	NA	NA	Upstream of two
Pf3D7_11_v3	1797864	1798942	PF3D7_1145200	serine/threonine protein kinase, putative	-	-3034	PF3D7_1145300	cysteine-rich PDZ-binding protein, putative (CRIPT)	-	372	NA	NA	NA	Upstream of one
Pf3D7_11_v3	1832182	1832380	PF3D7_1146500	leucine-rich repeat protein (LRR10)	+	-865	PF3D7_1146600	CCAAT-box DNA binding protein subunit B (NFYB)	+	2119	NA	NA	NA	Upstream of one
Pf3D7_12_v3	5248	6700	NA	NA	NA	NA	PF3D7_1200100	erythrocyte membrane protein 1, PfEMP1 (VAR)	+	10998	NA	NA	NA	Upstream of one
Pf3D7_12_v3	205415	206124	PF3D7_1204200	conserved Plasmodium protein, unknown function	+	-934	PF3D7_1204400	conserved Plasmodium membrane protein, unknown function	-	2394	PF3D7_1204300	eukaryotic translation initiation factor 5A (EIF5A)	-	Within gene
Pf3D7_12_v3	888430	888714	PF3D7_1222300	endoplasmin, putative (GRP94)	-	-2541	PF3D7_1222400	transcription factor with AP2 domain(s) (ApiAP2)	+	2008	NA	NA	NA	Upstream of two
Pf3D7_12_v3	898400	898919	PF3D7_1222400	transcription factor with AP2 domain(s) (ApiAP2)	+	-404	PF3D7_1222500	ATP-binding protein, putative	-	537	NA	NA	NA	Downstream of two
Pf3D7_12_v3	903173	905158	PF3D7_1222500	ATP-binding protein, putative	-	-3091	PF3D7_1222600	transcription factor with AP2 domain(s) (AP2-G)	+	3036	NA	NA	NA	Upstream of two
Pf3D7_12_v3	917411	917763	PF3D7_1222600	transcription factor with AP2 domain(s) (AP2-G)	+	-3087	PF3D7_1222700	glideosome-associated protein 45 (GAP45)	+	1134	NA	NA	NA	Upstream of one
Pf3D7_12_v3	929898	930126	PF3D7_1223100	cAMP-dependent protein kinase regulatory subunit (PKAr)	-	-22	PF3D7_1223200	nucleus export protein BRR6, putative	+	2904	NA	NA	NA	Upstream of two
Pf3D7_12_v3	1122932	1123507	PF3D7_1227500	cyclin (CYC2)	-	-2128	PF3D7_1227600	cyclin related protein, putative	+	1567	NA	NA	NA	Upstream of two
Pf3D7_12_v3	1163365	1164201	PF3D7_1228600	merozoite surface protein 9 (MSP9)	-	-824	PF3D7_1228700	conserved Plasmodium protein, unknown function	+	1724	NA	NA	NA	Upstream of two
Pf3D7_12_v3	1543024	1543424	PF3D7_1237000	SUMO-activating enzyme subunit 2 (UBA2)	+	-2817	PF3D7_1237200	conserved Plasmodium protein, unknown function	+	7099	PF3D7_1237100	conserved Plasmodium protein, unknown function	-	Within gene
Pf3D7_12_v3	1824259	1824685	PF3D7_1243500	vacuolar-sorting protein SNF7, putative (SNF7)	-	-1878	PF3D7_1243600	translation initiation factor SUI1, putative	+	1486	NA	NA	NA	Upstream of two
Pf3D7_12_v3	1827402	1827663	PF3D7_1243600	translation initiation factor SUI1, putative	+	-650	PF3D7_1243700	ubiquitin-conjugating enzyme E2, putative	+	2126	NA	NA	NA	Upstream of one
Pf3D7_12_v3	2123243	2123661	PF3D7_1252100	rhoptry neck protein 3 (RON3)	-	-966	PF3D7_1252200	chitinase (CHT1)	+	1982	NA	NA	NA	Upstream of two
Pf3D7_12_v3	2133299	2133924	PF3D7_1252300	conserved Plasmodium protein, unknown function	-	-4827	PF3D7_1252400	reticulocyte binding protein homologue 3, pseudogene (RH3)	+	2440	NA	NA	NA	Upstream of two
Pf3D7_12_v3	2263733	2263999	PF3D7_1255200	erythrocyte membrane protein 1, PfEMP1 (VAR)	-	-14905	NA	NA	NA	NA	NA	NA	NA	Upstream of one
Pf3D7_13_v3	469423	469655	PF3D7_1310700	RNA-binding protein, putative	-	-877	PF3D7_1310800	conserved Plasmodium protein, unknown function	-	1055	NA	NA	NA	Upstream of one
Pf3D7_13_v3	470406	470648	PF3D7_1310700	RNA-binding protein, putative	-	-1865	PF3D7_1310800	conserved Plasmodium protein, unknown function	-	67	NA	NA	NA	Upstream of one
Pf3D7_13_v3	872342	873116	PF3D7_1321100	conserved Plasmodium protein, unknown function	-	-398	PF3D7_1321200	conserved protein, unknown function	+	2535	NA	NA	NA	Upstream of two
Pf3D7_13_v3	1417876	1418278	PF3D7_1335000	MSP7-like protein (MSRP1)	-	-620	PF3D7_1335100	merozoite surface protein 7 (MSP7)	-	1008	NA	NA	NA	Upstream of one
Pf3D7_13_v3	1420580	1420900	PF3D7_1335100	merozoite surface protein 7 (MSP7)	-	-600	PF3D7_1335200	reticulocyte binding protein homologue 6, pseudogene (RH6)	-	1581	NA	NA	NA	Upstream of one
Pf3D7_13_v3	1426904	1427094	PF3D7_1335200	reticulocyte binding protein homologue 6, pseudogene (RH6)	-	-1404	PF3D7_1335300	reticulocyte binding protein 2 homologue b (RH2b)	-	1874	NA	NA	NA	Upstream of one
Pf3D7_13_v3	1427291	1427637	PF3D7_1335200	reticulocyte binding protein homologue 6, pseudogene (RH6)	-	-1869	PF3D7_1335300	reticulocyte binding protein 2 homologue b (RH2b)	-	1409	NA	NA	NA	Upstream of one
Pf3D7_13_v3	1695227	1695549	PF3D7_1342900	transcription factor with AP2 domain(s) (ApiAP2)	-	-1420	PF3D7_1343000	phosphoethanolamine N-methyltransferase (PMT)	+	1505	NA	NA	NA	Upstream of two
Pf3D7_13_v3	1701756	1702213	PF3D7_1343100	conserved Plasmodium protein, unknown function	-	-1356	PF3D7_1343200	tRNA guanosine-2'-O-methyltransferase, putative	+	2584	NA	NA	NA	Upstream of two
Pf3D7_13_v3	1703293	1703811	PF3D7_1343100	conserved Plasmodium protein, unknown function	-	-2923	PF3D7_1343200	tRNA guanosine-2'-O-methyltransferase, putative	+	1017	NA	NA	NA	Upstream of two
Pf3D7_13_v3	1781966	1782179	PF3D7_1344300	conserved protein, unknown function	-	-3032	PF3D7_1344400	conserved Plasmodium protein, unknown function	-	3259	NA	NA	NA	Upstream of one
Pf3D7_13_v3	1782444	1782755	PF3D7_1344300	conserved protein, unknown function	-	-3559	PF3D7_1344400	conserved Plasmodium protein, unknown function	-	2732	NA	NA	NA	Upstream of one
Pf3D7_13_v3	2247799	2248044	PF3D7_1356700	DnaJ protein, putative	+	-1411	PF3D7_1356800	serine/threonine protein kinase, putative (ARK3)	+	1664	NA	NA	NA	Upstream of one
Pf3D7_13_v3	2720142	2720890	PF3D7_1368300	conserved Plasmodium protein, unknown function	+	-1140	PF3D7_1368500	conserved Plasmodium protein, unknown function	+	2173	PF3D7_1368400	conserved Plasmodium protein, unknown function	-	Within gene
Pf3D7_13_v3	2894678	2894892	PF3D7_1373500	erythrocyte membrane protein 1, PfEMP1 (VAR)	-	-2446	NA	NA	NA	NA	NA	NA	NA	Upstream of one
Pf3D7_13_v3	2913139	2913652	PF3D7_1373500	erythrocyte membrane protein 1, PfEMP1 (VAR)	-	-21057	NA	NA	NA	NA	NA	NA	NA	Upstream of one
Pf3D7_13_v3	2914630	2915238	PF3D7_1373500	erythrocyte membrane protein 1, PfEMP1 (VAR)	-	-22595	NA	NA	NA	NA	NA	NA	NA	Upstream of one
Pf3D7_13_v3	2915498	2915789	PF3D7_1373500	erythrocyte membrane protein 1, PfEMP1 (VAR)	-	-23305	NA	NA	NA	NA	NA	NA	NA	Upstream of one
Pf3D7_14_v3	249260	249498	PF3D7_1406800	glideosome associated protein with multiple membrane spans 3 (GAPM3)	-	-1659	PF3D7_1406900	radical SAM protein, putative	+	1679	NA	NA	NA	Upstream of two
Pf3D7_14_v3	418829	419177	PF3D7_1410300	WD repeat-containing protein, putative	-	-1942	PF3D7_1410400	rhoptry-associated protein 1 (RAP1)	+	1438	NA	NA	NA	Upstream of two
Pf3D7_14_v3	613391	613939	PF3D7_1415200	DNA-directed RNA polymerase I/III subunit, putative	+	-930	PF3D7_1415300	RNA-binding protein Nova-1, putative	+	1501	NA	NA	NA	Upstream of one
Pf3D7_14_v3	680397	680622	PF3D7_1416600	conserved Plasmodium protein, unknown function	-	-1739	PF3D7_1416700	conserved Plasmodium protein, unknown function	-	544	NA	NA	NA	Upstream of one
Pf3D7_14_v3	692681	693097	PF3D7_1417100	conserved Plasmodium protein, unknown function	+	-1618	PF3D7_1417200	NOT family protein, putative	+	1695	NA	NA	NA	Upstream of one
Pf3D7_14_v3	1237631	1237849	PF3D7_1431400	conserved Plasmodium protein, unknown function	-	-616	PF3D7_1431500	mitogen-activated protein kinase 1 (MAPK1)	-	1110	NA	NA	NA	Upstream of one
Pf3D7_14_v3	1475051	1475339	PF3D7_1436200	conserved Plasmodium protein, unknown function	-	-758	PF3D7_1436300	translocon component PTEX150 (PTEX150)	+	4581	NA	NA	NA	Upstream of two
Pf3D7_14_v3	1547598	1548047	PF3D7_1438300	tRNA Methionine	+	-1527	PF3D7_1438400	metacaspase-like protein (MCA2)	+	1094	NA	NA	NA	Upstream of one
Pf3D7_14_v3	2013186	2013953	PF3D7_1449100	conserved Plasmodium protein, unknown function	+	-1077	PF3D7_1449200	conserved Plasmodium protein, unknown function	+	1099	NA	NA	NA	Upstream of one
Pf3D7_14_v3	2103063	2103325	PF3D7_1451200	conserved Plasmodium protein, unknown function	-	-3459	PF3D7_1451300	E3 SUMO-protein ligase NSE2, putative (NSE2)	+	1752	NA	NA	NA	Upstream of two
Pf3D7_14_v3	2132978	2133193	PF3D7_1451900	ribosome biogenesis protein TSR1, putative (TSR1)	-	-1830	PF3D7_1452000	rhoptry neck protein 2 (RON2)	+	1211	NA	NA	NA	Upstream of two
Pf3D7_14_v3	2277805	2278025	PF3D7_1455600	ferlin, putative	-	-673	PF3D7_1455700	conserved Plasmodium protein, unknown function	-	785	NA	NA	NA	Upstream of one
Pf3D7_14_v3	2451380	2451594	PF3D7_1459900	conserved Plasmodium membrane protein, unknown function	-	-700	PF3D7_1460000	biotin protein ligase, putative	+	982	NA	NA	NA	Upstream of two
Pf3D7_14_v3	2719224	2719731	PF3D7_1466400	transcription factor with AP2 domain(s) (ApiAP2)	-	-2194	PF3D7_1466500	conserved Plasmodium protein, unknown function	+	5746	NA	NA	NA	Upstream of two
Pf3D7_14_v3	2721214	2721437	PF3D7_1466400	transcription factor with AP2 domain(s) (ApiAP2)	-	-4042	PF3D7_1466500	conserved Plasmodium protein, unknown function	+	3898	NA	NA	NA	Upstream of two
Pf3D7_14_v3	2800234	2800739	PF3D7_1468100	conserved Plasmodium protein, unknown function	-	-6165	PF3D7_1468200	conserved protein, unknown function	+	2020	NA	NA	NA	Upstream of two
Pf3D7_14_v3	2805807	2806157	PF3D7_1468300	leucine-rich repeat protein (LRR14.1)	+	-1370	PF3D7_1468400	zinc finger protein, putative (D13)	+	3495	NA	NA	NA	Upstream of one
Pf3D7_14_v3	2806449	2806955	PF3D7_1468300	leucine-rich repeat protein (LRR14.1)	+	-2090	PF3D7_1468400	zinc finger protein, putative (D13)	+	2775	NA	NA	NA	Upstream of one
Pf3D7_14_v3	3005024	3005702	PF3D7_1473700	nucleoporin NUP116/NSP116, putative (NUP116)	-	-3009	PF3D7_1473900	conserved Plasmodium protein, unknown function	+	2237	NA	NA	NA	Upstream of two
Pf3D7_14_v3	3075632	3075908	PF3D7_1474900	trailer hitch homolog, putative (CITH)	+	-2524	PF3D7_1475000	mediator complex subunit 31, putative	+	17	NA	NA	NA	Upstream of one

## Sheet: Replicate 1 peaks
chr	start	end	length	abs_summit	pileup	-LOG10(pvalue)	fold_enrichment	-LOG10(qvalue)	name	left_id	left_desc	left_strand	left_dist	right_id	right_desc	right_strand	right_dist	within_id	within_desc	within_strand	peak_location
Pf3D7_01_v3	5661	5981	321	5770	136	7.93556	1.66398	5.38381	MACS2_peak_1	#N/A	#N/A	#N/A	#N/A	PF3D7_0100100	erythrocyte membrane protein 1, PfEMP1 (VAR)	+	23740	#N/A	#N/A	#N/A	Upstream of one
Pf3D7_01_v3	6421	7354	934	6835	185	22.6511	2.25913	19.6626	MACS2_peak_2	#N/A	#N/A	#N/A	#N/A	PF3D7_0100100	erythrocyte membrane protein 1, PfEMP1 (VAR)	+	22675	#N/A	#N/A	#N/A	Upstream of one
Pf3D7_01_v3	7852	8738	887	8210	261	56.0908	3.18222	52.6367	MACS2_peak_3	#N/A	#N/A	#N/A	#N/A	PF3D7_0100100	erythrocyte membrane protein 1, PfEMP1 (VAR)	+	21300	#N/A	#N/A	#N/A	Upstream of one
Pf3D7_01_v3	255352	255700	349	255549	174	16.7783	2.0219	13.9287	MACS2_peak_4	PF3D7_0105900	DNA binding protein, putative	+	-619	PF3D7_0106000	conserved Plasmodium protein, unknown function	-	226	#N/A	#N/A	#N/A	Downstream of two
Pf3D7_01_v3	493808	494073	266	493924	178	16.0813	1.96978	13.2509	MACS2_peak_5	PF3D7_0113000	glutamic acid-rich protein (GARP)	-	-3797	PF3D7_0113100	surface-associated interspersed protein 1.1 (SURFIN 1.1) (SURF1.1)	+	1320	#N/A	#N/A	#N/A	Upstream of two
Pf3D7_01_v3	511033	511351	319	511192	218	35.7908	2.65994	32.5601	MACS2_peak_6	PF3D7_0113400	Plasmodium exported protein, unknown function	-	-1444	PF3D7_0113600	surface-associated interspersed protein 1.2 (SURFIN 1.2), pseudogene (SURF1.2)	+	894	#N/A	#N/A	#N/A	Upstream of two
Pf3D7_01_v3	617245	617473	229	617337	163	15.2631	1.99192	12.4534	MACS2_peak_7	PF3D7_0115700	erythrocyte membrane protein 1, PfEMP1 (VAR)	-	-2444	#N/A	#N/A	#N/A	#N/A	#N/A	#N/A	#N/A	Upstream of one
Pf3D7_02_v3	251562	251773	212	251652	168	15.6926	1.99237	12.8723	MACS2_peak_8	PF3D7_0206200	pantothenate transporter (PAT)	+	-925	PF3D7_0206300	pentafunctional AROM polypeptide, putative, pseudogene (AROM)	+	742	#N/A	#N/A	#N/A	Upstream of one
Pf3D7_02_v3	274876	275135	260	274976	163	13.4712	1.89481	10.7208	MACS2_peak_9	PF3D7_0206800	merozoite surface protein 2 (MSP2)	-	-469	PF3D7_0206900.2	merozoite surface protein 5 (MSP5)	-	564	#N/A	#N/A	#N/A	Upstream of one
Pf3D7_02_v3	312661	312934	274	312776	192	25.242	2.34415	22.2041	MACS2_peak_10	PF3D7_0207700	serine repeat antigen 4 (SERA4)	-	-621	PF3D7_0207800	serine repeat antigen 3 (SERA3)	-	673	#N/A	#N/A	#N/A	Upstream of one
Pf3D7_02_v3	534177	534950	774	534570	288	60.762	3.15031	57.2657	MACS2_peak_11	PF3D7_0212900	Leu/Phe-tRNA protein transferase, putative	+	-220	PF3D7_0213000	conserved Plasmodium protein, unknown function	+	1076	#N/A	#N/A	#N/A	Upstream of one
Pf3D7_02_v3	718714	719169	456	719040	162	14.956	1.97978	12.1563	MACS2_peak_12	PF3D7_0217400	conserved Plasmodium protein, unknown function	+	-759	PF3D7_0217500	calcium-dependent protein kinase 1 (CDPK1)	+	1397	#N/A	#N/A	#N/A	Upstream of one
Pf3D7_02_v3	789074	789300	227	789164	168	16.8372	2.05265	13.9797	MACS2_peak_13	PF3D7_0219800	Plasmodium exported protein (PHISTc), unknown function	-	-1224	PF3D7_0219900	Plasmodium exported protein, unknown function	+	2300	#N/A	#N/A	#N/A	Upstream of two
Pf3D7_02_v3	838267	839028	762	838723	355	109.425	4.28423	105.241	MACS2_peak_14	PF3D7_0220700	Plasmodium exported protein (hyp9), unknown function	+	-4035	PF3D7_0220800	cytoadherence linked asexual protein 2 (CLAG2)	+	120	#N/A	#N/A	#N/A	Upstream of one
Pf3D7_02_v3	926006	926209	204	926088	161	14.6515	1.96763	11.8612	MACS2_peak_15	PF3D7_0223500	erythrocyte membrane protein 1, PfEMP1 (VAR)	-	-2440	#N/A	#N/A	#N/A	#N/A	#N/A	#N/A	#N/A	Upstream of one
Pf3D7_02_v3	938844	939305	462	939004	216	34.9301	2.63565	31.7148	MACS2_peak_16	PF3D7_0223500	erythrocyte membrane protein 1, PfEMP1 (VAR)	-	-15356	#N/A	#N/A	#N/A	#N/A	#N/A	#N/A	#N/A	Upstream of one
Pf3D7_02_v3	940233	940507	275	940365	145	10.1479	1.7733	7.51279	MACS2_peak_17	PF3D7_0223500	erythrocyte membrane protein 1, PfEMP1 (VAR)	-	-16717	#N/A	#N/A	#N/A	#N/A	#N/A	#N/A	#N/A	Upstream of one
Pf3D7_02_v3	941078	941555	478	941352	164	15.5728	2.00407	12.753	MACS2_peak_18	PF3D7_0223500	erythrocyte membrane protein 1, PfEMP1 (VAR)	-	-17704	#N/A	#N/A	#N/A	#N/A	#N/A	#N/A	#N/A	Upstream of one
Pf3D7_03_v3	8129	8765	637	8519	168	16.8372	2.05265	13.9797	MACS2_peak_19	#N/A	#N/A	#N/A	#N/A	PF3D7_0300100	erythrocyte membrane protein 1, PfEMP1 (VAR)	+	28446	#N/A	#N/A	#N/A	Upstream of one
Pf3D7_03_v3	9861	10061	201	9948	152	12.0313	1.85832	9.32761	MACS2_peak_20	#N/A	#N/A	#N/A	#N/A	PF3D7_0300100	erythrocyte membrane protein 1, PfEMP1 (VAR)	+	27017	#N/A	#N/A	#N/A	Upstream of one
Pf3D7_03_v3	10573	10934	362	10755	191	24.8651	2.33201	21.8352	MACS2_peak_21	#N/A	#N/A	#N/A	#N/A	PF3D7_0300100	erythrocyte membrane protein 1, PfEMP1 (VAR)	+	26210	#N/A	#N/A	#N/A	Upstream of one
Pf3D7_03_v3	34550	34755	206	34631	168	16.8372	2.05265	13.9797	MACS2_peak_22	#N/A	#N/A	#N/A	#N/A	PF3D7_0300100	erythrocyte membrane protein 1, PfEMP1 (VAR)	+	2334	#N/A	#N/A	#N/A	Upstream of one
Pf3D7_03_v3	118914	119526	613	119397	154	12.5946	1.88261	9.87268	MACS2_peak_23	PF3D7_0302100	serine/threonine protein kinase (SRPK1)	+	-1311	PF3D7_0302200	cytoadherence linked asexual protein 3.2 (CLAG3.2)	+	61	#N/A	#N/A	#N/A	Upstream of one
Pf3D7_03_v3	133521	135568	2048	135196	395	137.163	4.80976	129.795	MACS2_peak_24	PF3D7_0302400	unspecified product	-	-1694	PF3D7_0302500	cytoadherence linked asexual protein 3.1 (CLAG3.1)	+	222	#N/A	#N/A	#N/A	Upstream of two
Pf3D7_03_v3	745935	746198	264	746050	182	20.2486	2.15741	17.314	MACS2_peak_25	PF3D7_0318100	stomatin-like protein	+	-997	PF3D7_0318200	DNA-directed RNA polymerase II subunit RPB1 (RPB1)	+	2415	#N/A	#N/A	#N/A	Upstream of one
Pf3D7_03_v3	1040631	1040911	281	1040739	155	12.8803	1.89475	10.1486	MACS2_peak_26	PF3D7_0324900	erythrocyte membrane protein 1, PfEMP1 (VAR)	-	-2485	#N/A	#N/A	#N/A	#N/A	#N/A	#N/A	#N/A	Upstream of one
Pf3D7_03_v3	1055528	1055847	320	1055692	169	17.1597	2.0648	14.2933	MACS2_peak_27	PF3D7_0324900	erythrocyte membrane protein 1, PfEMP1 (VAR)	-	-17438	#N/A	#N/A	#N/A	#N/A	#N/A	#N/A	#N/A	Upstream of one
Pf3D7_03_v3	1056323	1056626	304	1056456	166	16.1999	2.02836	13.3612	MACS2_peak_28	PF3D7_0324900	erythrocyte membrane protein 1, PfEMP1 (VAR)	-	-18202	#N/A	#N/A	#N/A	#N/A	#N/A	#N/A	#N/A	Upstream of one
Pf3D7_03_v3	1056790	1057521	732	1057027	203	29.5323	2.47776	26.4078	MACS2_peak_29	PF3D7_0324900	erythrocyte membrane protein 1, PfEMP1 (VAR)	-	-18773	#N/A	#N/A	#N/A	#N/A	#N/A	#N/A	#N/A	Upstream of one
Pf3D7_03_v3	1057734	1058317	584	1058173	162	14.956	1.97978	12.1563	MACS2_peak_30	PF3D7_0324900	erythrocyte membrane protein 1, PfEMP1 (VAR)	-	-19919	#N/A	#N/A	#N/A	#N/A	#N/A	#N/A	#N/A	Upstream of one
Pf3D7_04_v3	5062	5597	536	5352	199	27.942	2.42917	24.8486	MACS2_peak_31	#N/A	#N/A	#N/A	#N/A	PF3D7_0400100	erythrocyte membrane protein 1, PfEMP1 (VAR)	+	23354	#N/A	#N/A	#N/A	Upstream of one
Pf3D7_04_v3	5845	6590	746	6274	206	30.7471	2.51419	27.6045	MACS2_peak_32	#N/A	#N/A	#N/A	#N/A	PF3D7_0400100	erythrocyte membrane protein 1, PfEMP1 (VAR)	+	22432	#N/A	#N/A	#N/A	Upstream of one
Pf3D7_04_v3	7410	7828	419	7656	166	16.1999	2.02836	13.3612	MACS2_peak_33	#N/A	#N/A	#N/A	#N/A	PF3D7_0400100	erythrocyte membrane protein 1, PfEMP1 (VAR)	+	21050	#N/A	#N/A	#N/A	Upstream of one
Pf3D7_04_v3	101675	101949	275	101770	156	8.16675	1.61986	5.60878	MACS2_peak_34	PF3D7_0401600.2	PIR protein (RIF)	-	-7961	PF3D7_0401800	Plasmodium exported protein (PHISTb), unknown function (PfD80)	-	1972	PF3D7_0401700	Plasmodium exported protein, unknown function, pseudogene	+	Within gene
Pf3D7_04_v3	135417	136061	645	135666	321	89.4312	3.91097	85.6005	MACS2_peak_35	PF3D7_0402200	surface-associated interspersed protein 4.1 (SURFIN 4.1), pseudogene (SURF4.1)	-	-1198	PF3D7_0402300	reticulocyte binding protein homologue 1 (RH1)	+	1974	#N/A	#N/A	#N/A	Upstream of two
Pf3D7_04_v3	200168	200565	398	200367	184	20.9377	2.18099	17.9886	MACS2_peak_36	PF3D7_0403500	ubiquitin specific protease, putative	+	-3622	PF3D7_0403700	CGI-201 protein, short form	-	5861	PF3D7_0403600	conserved Plasmodium protein, unknown function	-	Within gene
Pf3D7_04_v3	319761	320039	279	319915	179	20.52	2.18626	17.579	MACS2_peak_37	PF3D7_0405900	apical sushi protein (ASP)	-	-737	PF3D7_0406000	conserved Plasmodium protein, unknown function	+	1104	#N/A	#N/A	#N/A	Upstream of two
Pf3D7_04_v3	337765	338483	719	338277	320	84.6485	3.74615	80.8935	MACS2_peak_38	PF3D7_0406400	cytosolic glyoxalase II (cGloII)	+	-4421	PF3D7_0406600	conserved Plasmodium protein, unknown function	+	8031	PF3D7_0406500	conserved Plasmodium protein, unknown function	-	Within gene
Pf3D7_04_v3	459066	459381	316	459227	208	31.5674	2.53849	28.4113	MACS2_peak_39	PF3D7_0409700	peptide chain release factor 2, putative	+	-1207	PF3D7_0409800	zinc finger protein, putative	+	483	#N/A	#N/A	#N/A	Upstream of one
Pf3D7_04_v3	469104	469373	270	469264	228	40.2107	2.7814	36.9061	MACS2_peak_40	PF3D7_0410000	erythrocyte vesicle protein 1 (EVP1)	-	-1925	PF3D7_0410200	tRNA Isoleucine	-	594	PF3D7_0410100	tRNA Serine	+	Within gene
Pf3D7_04_v3	736722	737042	321	736880	203	24.6535	2.25778	21.6295	MACS2_peak_41	PF3D7_0416800	small GTP-binding protein sar1 (SAR1)	+	-5657	PF3D7_0417000	conserved Plasmodium protein, unknown function	+	5269	PF3D7_0416900	conserved Plasmodium protein, unknown function	-	Within gene
Pf3D7_04_v3	912944	913224	281	913186	138	8.40625	1.68827	5.83692	MACS2_peak_42	PF3D7_0420200	holo-[acyl-carrier-protein] synthase, putative (ACPS)	+	-1215	PF3D7_0420300	transcription factor with AP2 domain(s) (ApiAP2)	+	4804	#N/A	#N/A	#N/A	Upstream of one
Pf3D7_04_v3	1055150	1055368	219	1055255	156	13.1688	1.9069	10.4277	MACS2_peak_43	PF3D7_0423300	conserved Plasmodium protein, unknown function	-	-2249	PF3D7_0423400	asparagine-rich protein (AARP)	+	410	#N/A	#N/A	#N/A	Upstream of two
Pf3D7_04_v3	1072248	1072537	290	1072472	203	29.5323	2.47776	26.4078	MACS2_peak_44	PF3D7_0423700	early transcribed membrane protein 4 (ETRAMP4)	-	-627	PF3D7_0423800	cysteine-rich protective antigen (CyRPA)	+	3875	#N/A	#N/A	#N/A	Upstream of two
Pf3D7_04_v3	1072711	1073063	353	1072868	299	76.5921	3.64376	72.9326	MACS2_peak_45	PF3D7_0423700	early transcribed membrane protein 4 (ETRAMP4)	-	-1023	PF3D7_0423800	cysteine-rich protective antigen (CyRPA)	+	3479	#N/A	#N/A	#N/A	Upstream of two
Pf3D7_04_v3	1098851	1099304	454	1099034	321	89.4312	3.91097	85.6005	MACS2_peak_46	PF3D7_0424300	erythrocyte binding antigen-165, pseudogene (EBA165)	+	-1199	PF3D7_0424400	surface-associated interspersed protein 4.2 (SURFIN 4.2) (SURF4.2)	+	777	#N/A	#N/A	#N/A	Upstream of one
Pf3D7_04_v3	1194344	1194905	562	1194772	139	8.64618	1.70042	6.06816	MACS2_peak_47	PF3D7_0426000	erythrocyte membrane protein 1, PfEMP1 (VAR)	-	-14546	#N/A	#N/A	#N/A	#N/A	#N/A	#N/A	#N/A	Upstream of one
Pf3D7_05_v3	85799	86284	486	86113	238	44.8189	2.90286	41.4618	MACS2_peak_48	PF3D7_0501600	rhoptry-associated protein 2 (RAP2)	-	-876	PF3D7_0501700	anaphase promoting complex subunit, putative	-	707	#N/A	#N/A	#N/A	Upstream of one
Pf3D7_05_v3	140007	140250	244	140089	184	22.2901	2.24698	19.3082	MACS2_peak_49	PF3D7_0503300	serine/arginine-rich splicing factor 12 (SRSF12)	-	-4159	PF3D7_0503400	actin-depolymerizing factor 1 (ADF1)	+	621	#N/A	#N/A	#N/A	Upstream of two
Pf3D7_05_v3	310522	310738	217	310639	163	15.2631	1.99192	12.4534	MACS2_peak_50	PF3D7_0507500	subtilisin-like protease 1 (SUB1)	-	-1083	PF3D7_0507600	cell differentiation protein, putative (CAF40)	+	2560	#N/A	#N/A	#N/A	Upstream of two
Pf3D7_05_v3	432836	433249	414	433009	220	36.6593	2.68424	33.4128	MACS2_peak_51	PF3D7_0510100	conserved Plasmodium protein, unknown function	-	-2656	PF3D7_0510200	peptidyl-prolyl cis-trans isomerase (CYP87)	+	4486	#N/A	#N/A	#N/A	Upstream of two
Pf3D7_05_v3	656246	656539	294	656423	156	13.1688	1.9069	10.4277	MACS2_peak_52	PF3D7_0515700	glideosome-associated protein 40, putative (GAP40)	-	-1087	PF3D7_0515800	BolA-like protein, putative	-	2000	#N/A	#N/A	#N/A	Upstream of one
Pf3D7_05_v3	657542	657750	209	657632	151	11.7538	1.84617	9.05956	MACS2_peak_53	PF3D7_0515700	glideosome-associated protein 40, putative (GAP40)	-	-2296	PF3D7_0515800	BolA-like protein, putative	-	791	#N/A	#N/A	#N/A	Upstream of one
Pf3D7_05_v3	1150152	1150390	239	1150280	214	34.0773	2.61136	30.8775	MACS2_peak_54	PF3D7_0527600	conserved Plasmodium protein, unknown function	-	-1470	PF3D7_0527800	tRNA Leucine	-	947	PF3D7_0527700	tRNA Glutamic acid	+	Within gene
Pf3D7_06_v3	179059	179437	379	179280	216	34.9301	2.63565	31.7148	MACS2_peak_55	PF3D7_0604100	transcription factor with AP2 domain(s) (SIP2)	-	-2040	PF3D7_0604200	mitochondrial ribosomal protein L41, putative	+	1656	#N/A	#N/A	#N/A	Upstream of two
Pf3D7_06_v3	716403	716686	284	716594	167	16.5173	2.04051	13.6688	MACS2_peak_56	PF3D7_0617100	AP-2 complex subunit alpha, putative	+	-2018	PF3D7_0617200	conserved Plasmodium protein, unknown function	+	456	#N/A	#N/A	#N/A	Upstream of one
Pf3D7_06_v3	757670	758301	632	757819	201	28.7328	2.45346	25.6242	MACS2_peak_57	PF3D7_0617900	histone H3 variant, putative (H3.3)	+	-3014	PF3D7_0618000	conserved Plasmodium membrane protein, unknown function	+	790	#N/A	#N/A	#N/A	Upstream of one
Pf3D7_06_v3	993865	994744	880	994396	376	124.286	4.57899	119.762	MACS2_peak_58	PF3D7_0624400	conserved Plasmodium protein, unknown function	-	-2198	PF3D7_0624600	SNF2 helicase, putative (ISWI)	+	5128	PF3D7_0624500	anaphase promoting complex subunit, putative	+	Within gene
Pf3D7_06_v3	1154650	1155046	397	1154787	209	31.9806	2.55063	28.8184	MACS2_peak_59	PF3D7_0628100	HECT-domain (ubiquitin-transferase), putative	-	-1123	PF3D7_0628200	protein kinase PK4 (PK4)	+	5075	#N/A	#N/A	#N/A	Upstream of two
Pf3D7_06_v3	1169540	1169806	267	1169664	243	47.191	2.96359	43.8138	MACS2_peak_60	PF3D7_0628200	protein kinase PK4 (PK4)	+	-584	PF3D7_0628300	choline/ethanolaminephosphotransferase, putative (CEPT)	-	1149	#N/A	#N/A	#N/A	Downstream of two
Pf3D7_06_v3	1384817	1385022	206	1384904	197	11.1306	1.67345	8.46433	MACS2_peak_61	PF3D7_0632800	erythrocyte membrane protein 1, PfEMP1 (VAR)	-	-2277	#N/A	#N/A	#N/A	#N/A	#N/A	#N/A	#N/A	Upstream of one
Pf3D7_06_v3	1406645	1407508	864	1407127	244	24.345	2.07553	21.3274	MACS2_peak_62	PF3D7_0632800	erythrocyte membrane protein 1, PfEMP1 (VAR)	-	-24500	#N/A	#N/A	#N/A	#N/A	#N/A	#N/A	#N/A	Upstream of one
Pf3D7_06_v3	1407813	1408083	271	1407923	187	11.6799	1.72445	8.99378	MACS2_peak_63	PF3D7_0632800	erythrocyte membrane protein 1, PfEMP1 (VAR)	-	-25296	#N/A	#N/A	#N/A	#N/A	#N/A	#N/A	#N/A	Upstream of one
Pf3D7_06_v3	1408311	1409047	737	1408480	200	12.949	1.7494	10.2169	MACS2_peak_64	PF3D7_0632800	erythrocyte membrane protein 1, PfEMP1 (VAR)	-	-25853	#N/A	#N/A	#N/A	#N/A	#N/A	#N/A	#N/A	Upstream of one
Pf3D7_06_v3	1409253	1409479	227	1409346	180	8.69743	1.59209	6.11893	MACS2_peak_65	PF3D7_0632800	erythrocyte membrane protein 1, PfEMP1 (VAR)	-	-26719	#N/A	#N/A	#N/A	#N/A	#N/A	#N/A	#N/A	Upstream of one
Pf3D7_06_v3	1410496	1411974	1479	1411504	284	37.3511	2.37339	34.096	MACS2_peak_66	PF3D7_0632800	erythrocyte membrane protein 1, PfEMP1 (VAR)	-	-28877	#N/A	#N/A	#N/A	#N/A	#N/A	#N/A	#N/A	Upstream of one
Pf3D7_07_v3	6062	6575	514	6331	153	12.3116	1.87046	9.59911	MACS2_peak_67	#N/A	#N/A	#N/A	#N/A	PF3D7_0700100	erythrocyte membrane protein 1, PfEMP1 (VAR)	+	13976	#N/A	#N/A	#N/A	Upstream of one
Pf3D7_07_v3	7607	7942	336	7787	149	11.2072	1.82188	8.53196	MACS2_peak_68	#N/A	#N/A	#N/A	#N/A	PF3D7_0700100	erythrocyte membrane protein 1, PfEMP1 (VAR)	+	12520	#N/A	#N/A	#N/A	Upstream of one
Pf3D7_07_v3	99762	100172	411	99919	219	30.3658	2.42096	27.2295	MACS2_peak_69	PF3D7_0702300	sporozoite threonine and asparagine-rich protein (STARP)	+	-1189	PF3D7_0702400	small exported membrane protein 1 (SEMP1)	+	1775	#N/A	#N/A	#N/A	Upstream of one
Pf3D7_07_v3	100573	100789	217	100680	146	9.84013	1.75084	7.22369	MACS2_peak_70	PF3D7_0702300	sporozoite threonine and asparagine-rich protein (STARP)	+	-1950	PF3D7_0702400	small exported membrane protein 1 (SEMP1)	+	1014	#N/A	#N/A	#N/A	Upstream of one
Pf3D7_07_v3	337928	338155	228	338014	156	13.1688	1.9069	10.4277	MACS2_peak_71	PF3D7_0707200	conserved Plasmodium protein, unknown function	-	-1689	PF3D7_0707300	rhoptry-associated membrane antigen (RAMA)	+	871	#N/A	#N/A	#N/A	Upstream of two
Pf3D7_07_v3	644875	645094	220	644981	171	17.8121	2.08909	14.9291	MACS2_peak_72	PF3D7_0714000	histone H2B variant (H2B.Z)	-	-1509	PF3D7_0714100	conserved Plasmodium protein, unknown function	-	1738	#N/A	#N/A	#N/A	Upstream of one
Pf3D7_07_v3	945721	945921	201	945809	184	22.2901	2.24698	19.3082	MACS2_peak_73	PF3D7_0722100	PelOta protein homologue, putative	+	-575	PF3D7_0722200	rhoptry-associated leucine zipper-like protein 1 (RALP1)	+	554	#N/A	#N/A	#N/A	Upstream of one
Pf3D7_07_v3	1077797	1078475	679	1077959	186	23.0144	2.27128	20.0189	MACS2_peak_74	PF3D7_0725300	conserved Plasmodium protein, unknown function	-	-3205	PF3D7_0725400	conserved Plasmodium protein, unknown function	+	1056	#N/A	#N/A	#N/A	Upstream of two
Pf3D7_07_v3	1438542	1438998	457	1438784	187	23.38	2.28342	20.3777	MACS2_peak_75	PF3D7_0733000	erythrocyte membrane protein 1, PfEMP1 (VAR)	-	-12550	#N/A	#N/A	#N/A	#N/A	#N/A	#N/A	#N/A	Upstream of one
Pf3D7_07_v3	1439269	1439657	389	1439460	168	16.8372	2.05265	13.9797	MACS2_peak_76	PF3D7_0733000	erythrocyte membrane protein 1, PfEMP1 (VAR)	-	-13226	#N/A	#N/A	#N/A	#N/A	#N/A	#N/A	#N/A	Upstream of one
Pf3D7_07_v3	1439871	1440203	333	1440041	151	11.7538	1.84617	9.05956	MACS2_peak_77	PF3D7_0733000	erythrocyte membrane protein 1, PfEMP1 (VAR)	-	-13807	#N/A	#N/A	#N/A	#N/A	#N/A	#N/A	#N/A	Upstream of one
Pf3D7_08_v3	18885	19204	320	19111	171	17.8121	2.08909	14.9291	MACS2_peak_78	#N/A	#N/A	#N/A	#N/A	PF3D7_0800100	erythrocyte membrane protein 1, PfEMP1 (VAR)	+	2250	#N/A	#N/A	#N/A	Upstream of one
Pf3D7_08_v3	96333	96575	243	96429	162	14.1789	1.93742	11.4083	MACS2_peak_79	PF3D7_0801000	Plasmodium exported protein (PHISTc), unknown function	-	-8007	PF3D7_0801200	5.8S ribosomal RNA	-	2461	PF3D7_0801100	28S ribosomal RNA	-	Within gene
Pf3D7_08_v3	126058	126296	239	126203	181	21.221	2.21055	18.2638	MACS2_peak_80	PF3D7_0801800	mannose-6-phosphate isomerase, putative	-	-4136	PF3D7_0801900	conserved Plasmodium protein, unknown function	+	2646	#N/A	#N/A	#N/A	Upstream of two
Pf3D7_08_v3	382619	382934	316	382823	160	14.3497	1.95548	11.5695	MACS2_peak_81	PF3D7_0807200	conserved Plasmodium membrane protein, unknown function	+	-3377	PF3D7_0807400	conserved Plasmodium protein, unknown function	+	1475	PF3D7_0807300	ras-related protein Rab-18 (RAB18)	+	Within gene
Pf3D7_08_v3	814014	814640	627	814496	162	14.956	1.97978	12.1563	MACS2_peak_82	PF3D7_0817700	rhoptry neck protein 5 (RON5)	-	-1031	PF3D7_0817800	conserved Plasmodium protein, unknown function	+	654	#N/A	#N/A	#N/A	Upstream of two
Pf3D7_08_v3	823297	823605	309	823444	204	29.9351	2.4899	26.8045	MACS2_peak_83	PF3D7_0818000	conserved protein, unknown function	+	-992	PF3D7_0818100	zinc finger protein, putative	+	1120	#N/A	#N/A	#N/A	Upstream of one
Pf3D7_08_v3	887779	888260	482	887965	235	43.4172	2.86642	40.0773	MACS2_peak_84	PF3D7_0819600	conserved Plasmodium protein, unknown function	-	-1829	PF3D7_0819700	conserved Plasmodium protein, unknown function	-	161	#N/A	#N/A	#N/A	Upstream of one
Pf3D7_08_v3	1011808	1012491	684	1012080	224	38.4197	2.73282	35.1423	MACS2_peak_85	PF3D7_0822900	conserved Plasmodium protein, unknown function	-	-773	PF3D7_0823000	serine/threonine protein kinase VPS15, putative (VPS15)	-	847	#N/A	#N/A	#N/A	Upstream of one
Pf3D7_08_v3	1309120	1309596	477	1309314	312	84.0977	3.80166	80.3452	MACS2_peak_86	PF3D7_0830700	Plasmodium exported protein (hyp9), unknown function	+	-1390	PF3D7_0830800	surface-associated interspersed protein 8.2 (SURFIN 8.2) (SURF8.2)	+	1323	#N/A	#N/A	#N/A	Upstream of one
Pf3D7_08_v3	1357252	1357574	323	1357418	275	63.3839	3.35226	59.86	MACS2_peak_87	PF3D7_0831500	Plasmodium exported protein (PHIST), unknown function	+	-2749	PF3D7_0831600	cytoadherence linked asexual protein 8 (CLAG8)	+	896	#N/A	#N/A	#N/A	Upstream of one
Pf3D7_08_v3	1373934	1374383	450	1373957	201	5.79037	1.40681	3.3355	MACS2_peak_88	PF3D7_0831750	Plasmodium exported protein (PHISTa), unknown function, pseudogene	+	-1237	PF3D7_0831800	histidine-rich protein II (HRPII)	-	279	#N/A	#N/A	#N/A	Downstream of two
Pf3D7_08_v3	1445656	1445869	214	1445727	151	11.7538	1.84617	9.05956	MACS2_peak_89	PF3D7_0833500	erythrocyte membrane protein 1, PfEMP1 (VAR)	-	-2278	#N/A	#N/A	#N/A	#N/A	#N/A	#N/A	#N/A	Upstream of one
Pf3D7_09_v3	5107	5609	503	5345	166	16.1999	2.02836	13.3612	MACS2_peak_90	#N/A	#N/A	#N/A	#N/A	PF3D7_0900100	erythrocyte membrane protein 1, PfEMP1 (VAR)	+	14735	#N/A	#N/A	#N/A	Upstream of one
Pf3D7_09_v3	5992	6312	321	6177	180	20.8693	2.1984	17.9206	MACS2_peak_91	#N/A	#N/A	#N/A	#N/A	PF3D7_0900100	erythrocyte membrane protein 1, PfEMP1 (VAR)	+	13903	#N/A	#N/A	#N/A	Upstream of one
Pf3D7_09_v3	6712	7149	438	7011	198	27.5498	2.41703	24.4638	MACS2_peak_92	#N/A	#N/A	#N/A	#N/A	PF3D7_0900100	erythrocyte membrane protein 1, PfEMP1 (VAR)	+	13069	#N/A	#N/A	#N/A	Upstream of one
Pf3D7_09_v3	273821	274982	1162	274670	362	115.063	4.40895	110.756	MACS2_peak_93	PF3D7_0905300	dynein heavy chain, putative	-	-4961	PF3D7_0905500	conserved Plasmodium protein, unknown function	+	3699	PF3D7_0905400	high molecular weight rhoptry protein 3 (RhopH3)	-	Within gene
Pf3D7_09_v3	275663	276516	854	275980	353	109.256	4.29964	105.073	MACS2_peak_94	PF3D7_0905400	high molecular weight rhoptry protein 3 (RhopH3)	-	-1191	PF3D7_0905500	conserved Plasmodium protein, unknown function	+	2389	#N/A	#N/A	#N/A	Upstream of two
Pf3D7_09_v3	504440	504694	255	504509	149	11.2072	1.82188	8.53196	MACS2_peak_95	PF3D7_0911000	phosphatidylinositol N-acetylglucosaminyltransferase, putative	+	-1776	PF3D7_0911200	conserved Plasmodium protein, unknown function	+	5425	PF3D7_0911100	conserved Plasmodium protein, unknown function	+	Within gene
Pf3D7_09_v3	616482	617132	651	616581	184	22.2901	2.24698	19.3082	MACS2_peak_96	PF3D7_0914300	met-10+ like protein, putative	-	-1089	PF3D7_0914400	conserved Plasmodium protein, unknown function	+	1382	#N/A	#N/A	#N/A	Upstream of two
Pf3D7_09_v3	1060476	1061025	550	1060775	176	19.4864	2.14982	16.5655	MACS2_peak_97	PF3D7_0926100	protein kinase, putative	-	-2959	PF3D7_0926200	conserved Plasmodium protein, unknown function	+	2278	#N/A	#N/A	#N/A	Upstream of two
Pf3D7_09_v3	1121754	1122139	386	1121974	288	64.1431	3.27366	60.6113	MACS2_peak_98	PF3D7_0927500	dynein light chain, putative	-	-643	PF3D7_0927600	conserved Plasmodium protein, unknown function	+	1887	#N/A	#N/A	#N/A	Upstream of two
Pf3D7_09_v3	1135518	1135728	211	1135622	199	27.942	2.42917	24.8486	MACS2_peak_99	PF3D7_0927900	phosphatidylserine decarboxylase (PSD)	-	-3487	PF3D7_0928100	conserved Plasmodium protein, unknown function	-	1344	PF3D7_0928000.2	cytochrome c oxidase subunit 6B, putative (COX6B)	+	Within gene
Pf3D7_09_v3	1174243	1174735	493	1174498	225	38.8646	2.74497	35.5801	MACS2_peak_100	PF3D7_0929300	conserved Plasmodium protein, unknown function	+	-1015	PF3D7_0929400	high molecular weight rhoptry protein 2 (RhopH2)	+	705	#N/A	#N/A	#N/A	Upstream of one
Pf3D7_09_v3	1200195	1201230	1036	1200556	336	98.5608	4.09316	94.5937	MACS2_peak_101	PF3D7_0930200	leucine-rich repeat protein (LRR8)	-	-2094	PF3D7_0930300	merozoite surface protein 1 (MSP1)	+	1256	#N/A	#N/A	#N/A	Upstream of two
Pf3D7_09_v3	1201747	1202314	568	1202024	390	129.69	4.60956	124.949	MACS2_peak_102	PF3D7_0930200	leucine-rich repeat protein (LRR8)	-	-3562	PF3D7_0930400.2	conserved Plasmodium protein, unknown function	+	5950	PF3D7_0930300	merozoite surface protein 1 (MSP1)	+	Within gene
Pf3D7_09_v3	1359514	1359842	329	1359707	198	27.5498	2.41703	24.4638	MACS2_peak_103	PF3D7_0934700	UBX domain, putative	+	-445	PF3D7_0934800	cAMP-dependent protein kinase catalytic subunit (PKAc)	+	2228	#N/A	#N/A	#N/A	Upstream of one
Pf3D7_09_v3	1361270	1361577	308	1361417	230	41.1175	2.80569	37.8032	MACS2_peak_104	PF3D7_0934700	UBX domain, putative	+	-2155	PF3D7_0934800	cAMP-dependent protein kinase catalytic subunit (PKAc)	+	518	#N/A	#N/A	#N/A	Upstream of one
Pf3D7_09_v3	1505528	1505799	272	1505642	160	14.3497	1.95548	11.5695	MACS2_peak_105	PF3D7_0937800	erythrocyte membrane protein 1, PfEMP1 (VAR)	-	-2306	#N/A	#N/A	#N/A	#N/A	#N/A	#N/A	#N/A	Upstream of one
Pf3D7_09_v3	1532428	1533386	959	1533062	179	20.52	2.18626	17.579	MACS2_peak_106	PF3D7_0937800	erythrocyte membrane protein 1, PfEMP1 (VAR)	-	-29726	#N/A	#N/A	#N/A	#N/A	#N/A	#N/A	#N/A	Upstream of one
Pf3D7_09_v3	1534249	1534967	719	1534588	168	16.8372	2.05265	13.9797	MACS2_peak_107	PF3D7_0937800	erythrocyte membrane protein 1, PfEMP1 (VAR)	-	-31252	#N/A	#N/A	#N/A	#N/A	#N/A	#N/A	#N/A	Upstream of one
Pf3D7_09_v3	1535254	1535735	482	1535404	153	12.3116	1.87046	9.59911	MACS2_peak_108	PF3D7_0937800	erythrocyte membrane protein 1, PfEMP1 (VAR)	-	-32068	#N/A	#N/A	#N/A	#N/A	#N/A	#N/A	#N/A	Upstream of one
Pf3D7_10_v3	5566	6355	790	5760	140	8.88906	1.71257	6.30217	MACS2_peak_109	#N/A	#N/A	#N/A	#N/A	PF3D7_1000100	erythrocyte membrane protein 1, PfEMP1 (VAR)	+	22730	#N/A	#N/A	#N/A	Upstream of one
Pf3D7_10_v3	8629	8863	235	8726	157	13.4601	1.91905	10.7098	MACS2_peak_110	#N/A	#N/A	#N/A	#N/A	PF3D7_1000100	erythrocyte membrane protein 1, PfEMP1 (VAR)	+	19764	#N/A	#N/A	#N/A	Upstream of one
Pf3D7_10_v3	111374	111619	246	111481	201	28.7328	2.45346	25.6242	MACS2_peak_111	PF3D7_1002100	EMP1-trafficking protein (PTP5)	-	-2819	PF3D7_1002200	tryptophan-rich antigen 3 (PArt)	+	1448	#N/A	#N/A	#N/A	Upstream of two
Pf3D7_10_v3	163625	163963	339	163781	189	24.1181	2.30771	21.1015	MACS2_peak_112	PF3D7_1003500	40S ribosomal protein S20e, putative	-	-2819	PF3D7_1003600	inner membrane complex protein 1c, putative (IMC1c)	+	1164	#N/A	#N/A	#N/A	Upstream of two
Pf3D7_10_v3	470139	470367	229	470262	178	20.173	2.17411	17.239	MACS2_peak_113	PF3D7_1012100	conserved Plasmodium protein, unknown function	-	-726	PF3D7_1012200	conserved Plasmodium protein, unknown function	+	717	#N/A	#N/A	#N/A	Upstream of two
Pf3D7_10_v3	553672	554121	450	553901	168	13.1747	1.85974	10.4335	MACS2_peak_114	PF3D7_1014000	GDP-L-fucose synthase (FS)	-	-1330	PF3D7_1014100	conserved Plasmodium protein, unknown function	+	1259	#N/A	#N/A	#N/A	Upstream of two
Pf3D7_10_v3	608816	609138	323	608973	193	24.1517	2.28709	21.1346	MACS2_peak_115	PF3D7_1014900	conserved Plasmodium protein, unknown function	-	-1164	PF3D7_1015000	FAD synthetase, putative	+	2240	#N/A	#N/A	#N/A	Upstream of two
Pf3D7_10_v3	728992	729207	216	729147	172	18.1421	2.10123	15.252	MACS2_peak_116	PF3D7_1018200	serine/threonine protein phosphatase 8, putative (PPP8)	-	-816	PF3D7_1018300	conserved Plasmodium protein, unknown function	-	662	#N/A	#N/A	#N/A	Upstream of one
Pf3D7_10_v3	1101269	1101548	280	1101417	252	36.1945	2.47779	32.9627	MACS2_peak_117	PF3D7_1026000	conserved Plasmodium protein, unknown function	-	-1535	PF3D7_1026100	conserved Plasmodium protein, unknown function	+	401	#N/A	#N/A	#N/A	Upstream of two
Pf3D7_10_v3	1143688	1144374	687	1144156	173	18.4745	2.11338	15.5768	MACS2_peak_118	PF3D7_1027300	peroxiredoxin (nPrx)	-	-1554	PF3D7_1027400	DNA-directed RNA polymerase II, putative	-	1667	#N/A	#N/A	#N/A	Upstream of one
Pf3D7_10_v3	1179195	1179539	345	1179405	226	14.7437	1.76111	11.9528	MACS2_peak_119	PF3D7_1028600	conserved Plasmodium protein, unknown function	-	-1556	PF3D7_1028700	merozoite TRAP-like protein (MTRAP)	+	1600	#N/A	#N/A	#N/A	Upstream of two
Pf3D7_10_v3	1393501	1394682	1182	1394161	313	84.6848	3.8138	80.9218	MACS2_peak_120	PF3D7_1035100	probable protein, unknown function	+	-1031	PF3D7_1035200	S-antigen	+	678	#N/A	#N/A	#N/A	Upstream of one
Pf3D7_10_v3	1412397	1412872	476	1412610	331	95.4848	4.03243	91.5752	MACS2_peak_121	PF3D7_1035600	merozoite surface protein (H101)	+	-2055	PF3D7_1035700	duffy binding-like merozoite surface protein (DBLMSP)	+	590	#N/A	#N/A	#N/A	Upstream of one
Pf3D7_10_v3	1425103	1425550	448	1425265	143	8.27631	1.66374	5.71494	MACS2_peak_122	PF3D7_1035800	probable protein, unknown function (M712)	+	-2594	PF3D7_1036000	merozoite surface protein (MSP11)	+	1862	PF3D7_1035900	probable protein, unknown function (M566)	+	Within gene
Pf3D7_10_v3	1426366	1426957	592	1426637	315	85.8633	3.83809	82.0805	MACS2_peak_123	PF3D7_1035900	probable protein, unknown function (M566)	+	-954	PF3D7_1036000	merozoite surface protein (MSP11)	+	490	#N/A	#N/A	#N/A	Upstream of one
Pf3D7_10_v3	1553661	1553868	208	1553763	147	10.6718	1.79759	8.01704	MACS2_peak_124	PF3D7_1038600	Plasmodium exported protein, unknown function	-	-591	PF3D7_1038700	Plasmodium exported protein, unknown function	-	766	#N/A	#N/A	#N/A	Upstream of one
Pf3D7_10_v3	1680340	1680777	438	1680433	146	10.4084	1.78544	7.76394	MACS2_peak_125	PF3D7_1041300	erythrocyte membrane protein 1, PfEMP1 (VAR)	-	-30485	#N/A	#N/A	#N/A	#N/A	#N/A	#N/A	#N/A	Upstream of one
Pf3D7_11_v3	6590	6976	387	6781	148	10.9381	1.80973	8.27329	MACS2_peak_126	#N/A	#N/A	#N/A	#N/A	PF3D7_1100100	erythrocyte membrane protein 1, PfEMP1 (VAR)	+	17379	#N/A	#N/A	#N/A	Upstream of one
Pf3D7_11_v3	7662	7865	204	7762	146	10.4084	1.78544	7.76394	MACS2_peak_127	#N/A	#N/A	#N/A	#N/A	PF3D7_1100100	erythrocyte membrane protein 1, PfEMP1 (VAR)	+	16398	#N/A	#N/A	#N/A	Upstream of one
Pf3D7_11_v3	8399	8640	242	8609	124	5.37381	1.51823	2.94094	MACS2_peak_128	#N/A	#N/A	#N/A	#N/A	PF3D7_1100100	erythrocyte membrane protein 1, PfEMP1 (VAR)	+	15551	#N/A	#N/A	#N/A	Upstream of one
Pf3D7_11_v3	122600	122966	367	122780	220	28.1132	2.32158	25.0192	MACS2_peak_129	PF3D7_1102500	Plasmodium exported protein (PHISTb), unknown function (GEXP02)	-	-1274	PF3D7_1102600	Plasmodium exported protein, unknown function (GEXP14)	-	1038	#N/A	#N/A	#N/A	Upstream of one
Pf3D7_11_v3	212143	212393	251	212276	154	12.5946	1.88261	9.87268	MACS2_peak_130	PF3D7_1104800	metabolite/drug transporter, putative	+	-2544	PF3D7_1104900	calcium/calmodulin-dependent protein kinase, putative	+	2549	#N/A	#N/A	#N/A	Upstream of one
Pf3D7_11_v3	340304	340602	299	340468	190	24.4905	2.31986	21.4673	MACS2_peak_131	PF3D7_1107800	transcription factor with AP2 domain(s) (ApiAP2)	-	-4867	PF3D7_1107900	mechanosensitive ion channel protein	-	3445	#N/A	#N/A	#N/A	Upstream of one
Pf3D7_11_v3	340874	341167	294	341007	217	35.3595	2.6478	32.1364	MACS2_peak_132	PF3D7_1107800	transcription factor with AP2 domain(s) (ApiAP2)	-	-5406	PF3D7_1107900	mechanosensitive ion channel protein	-	2906	#N/A	#N/A	#N/A	Upstream of one
Pf3D7_11_v3	342404	342920	517	342802	196	26.7718	2.39274	23.701	MACS2_peak_133	PF3D7_1107800	transcription factor with AP2 domain(s) (ApiAP2)	-	-7201	PF3D7_1107900	mechanosensitive ion channel protein	-	1111	#N/A	#N/A	#N/A	Upstream of one
Pf3D7_11_v3	355209	355482	274	355341	147	10.6718	1.79759	8.01704	MACS2_peak_134	PF3D7_1108000	IWS1-like protein, putative	+	-1079	PF3D7_1108100	conserved Plasmodium protein, unknown function	+	742	#N/A	#N/A	#N/A	Upstream of one
Pf3D7_11_v3	808491	808759	269	808626	204	29.9351	2.4899	26.8045	MACS2_peak_135	PF3D7_1121300	tyrosine kinase-like protein (TKL2)	-	-1545	PF3D7_1121400	WD repeat-containing protein, putative	+	1584	#N/A	#N/A	#N/A	Upstream of two
Pf3D7_11_v3	916874	917694	821	917469	222	37.5357	2.70853	34.2739	MACS2_peak_136	PF3D7_1123100	calcium-dependent protein kinase 7 (CDPK7)	+	-1145	PF3D7_1123200	leucine-rich repeat protein (LRR11)	+	759	#N/A	#N/A	#N/A	Upstream of one
Pf3D7_11_v3	1047141	1047398	258	1047289	173	16.8612	2.03062	14.0035	MACS2_peak_137	PF3D7_1126700	autophagy-related protein 23, putative (ATG23)	-	-1202	PF3D7_1126800	RNA-binding protein, putative	+	2632	#N/A	#N/A	#N/A	Upstream of two
Pf3D7_11_v3	1066585	1066817	233	1066695	153	12.3116	1.87046	9.59911	MACS2_peak_138	PF3D7_1127400	conserved Plasmodium protein, unknown function	+	-126	PF3D7_1127500	protein disulfide isomerase, putative	+	502	#N/A	#N/A	#N/A	Upstream of one
Pf3D7_11_v3	1117087	1117305	219	1117186	169	17.1597	2.0648	14.2933	MACS2_peak_139	PF3D7_1128700	GPI-anchor transamidase (GPI8)	+	-1709	PF3D7_1128900	conserved Plasmodium protein, unknown function	+	1063	#N/A	#N/A	#N/A	Upstream of one
Pf3D7_11_v3	1137367	1137606	240	1137526	159	14.0505	1.94334	11.2805	MACS2_peak_140	PF3D7_1129300	conserved Plasmodium protein, unknown function	-	-692	PF3D7_1129400	RNA methyltransferase, putative	-	549	#N/A	#N/A	#N/A	Upstream of one
Pf3D7_11_v3	1270080	1270589	510	1270429	164	15.5728	2.00407	12.753	MACS2_peak_141	PF3D7_1132700	mitochondrial ribosomal protein L2 precursor	+	-973	PF3D7_1132800	aquaglyceroporin (AQP)	+	775	#N/A	#N/A	#N/A	Upstream of one
Pf3D7_11_v3	1582689	1583006	318	1582835	222	34.8219	2.59201	31.6126	MACS2_peak_142	PF3D7_1139600	conserved Plasmodium protein, unknown function	+	-352	PF3D7_1139700	adrenodoxin reductase, putative	-	160	#N/A	#N/A	#N/A	Downstream of two
Pf3D7_11_v3	1606565	1607317	753	1606710	189	19.9788	2.11091	17.0507	MACS2_peak_143	PF3D7_1140300	P-loop containing nucleoside triphosphate hydrolase, putative	+	-304	PF3D7_1140400	conserved Plasmodium protein, unknown function	+	1296	#N/A	#N/A	#N/A	Upstream of one
Pf3D7_11_v3	1726637	1726987	351	1726700	129	6.38544	1.57896	3.89911	MACS2_peak_144	PF3D7_1143100	transcription factor with AP2 domain(s) (AP2-O)	-	-1839	PF3D7_1143200	DnaJ protein, putative	+	3093	#N/A	#N/A	#N/A	Upstream of two
Pf3D7_11_v3	1797865	1798942	1078	1798463	320	88.8332	3.89882	85.009	MACS2_peak_145	PF3D7_1145200	serine/threonine protein kinase, putative	-	-3093	PF3D7_1145300	cysteine-rich PDZ-binding protein, putative (CRIPT)	-	313	#N/A	#N/A	#N/A	Upstream of one
Pf3D7_11_v3	1832183	1832384	202	1832257	170	17.4846	2.07694	14.6095	MACS2_peak_146	PF3D7_1146500	leucine-rich repeat protein (LRR10)	+	-840	PF3D7_1146600	CCAAT-box DNA binding protein subunit B (NFYB)	+	2144	#N/A	#N/A	#N/A	Upstream of one
Pf3D7_12_v3	5249	6716	1468	5525	251	51.0781	3.06076	47.6687	MACS2_peak_147	#N/A	#N/A	#N/A	#N/A	PF3D7_1200100	erythrocyte membrane protein 1, PfEMP1 (VAR)	+	11448	#N/A	#N/A	#N/A	Upstream of one
Pf3D7_12_v3	205416	206124	709	205911	391	134.419	4.76118	128.973	MACS2_peak_148	PF3D7_1204200	conserved Plasmodium protein, unknown function	+	-1074	PF3D7_1204400	conserved Plasmodium membrane protein, unknown function	-	2254	PF3D7_1204300	eukaryotic translation initiation factor 5A (EIF5A)	-	Within gene
Pf3D7_12_v3	888431	888714	284	888549	219	36.2241	2.67209	32.9857	MACS2_peak_149	PF3D7_1222300	endoplasmin, putative (GRP94)	-	-2517	PF3D7_1222400	transcription factor with AP2 domain(s) (ApiAP2)	+	2032	#N/A	#N/A	#N/A	Upstream of two
Pf3D7_12_v3	898401	898919	519	898491	164	10.8589	1.74919	8.20292	MACS2_peak_150	PF3D7_1222400	transcription factor with AP2 domain(s) (ApiAP2)	+	-234	PF3D7_1222500	ATP-binding protein, putative	-	707	#N/A	#N/A	#N/A	Downstream of two
Pf3D7_12_v3	903174	905158	1985	903668	399	131.593	4.57581	126.791	MACS2_peak_151	PF3D7_1222500	ATP-binding protein, putative	-	-2592	PF3D7_1222600	transcription factor with AP2 domain(s) (AP2-G)	+	3535	#N/A	#N/A	#N/A	Upstream of two
Pf3D7_12_v3	917412	917763	352	917568	345	100.183	4.06002	96.1948	MACS2_peak_152	PF3D7_1222600	transcription factor with AP2 domain(s) (AP2-G)	+	-3067	PF3D7_1222700	glideosome-associated protein 45 (GAP45)	+	1154	#N/A	#N/A	#N/A	Upstream of one
Pf3D7_12_v3	929899	930126	228	929986	177	19.8285	2.16196	16.901	MACS2_peak_153	PF3D7_1223000	conserved Plasmodium protein, unknown function	-	-3737	PF3D7_1223200	nucleus export protein BRR6, putative	+	2931	PF3D7_1223100	cAMP-dependent protein kinase regulatory subunit (PKAr)	-	Within gene
Pf3D7_12_v3	1122933	1123507	575	1123219	163	15.2631	1.99192	12.4534	MACS2_peak_154	PF3D7_1227500	cyclin (CYC2)	-	-2126	PF3D7_1227600	cyclin related protein, putative	+	1569	#N/A	#N/A	#N/A	Upstream of two
Pf3D7_12_v3	1163366	1164201	836	1163579	298	60.1153	3.05769	56.6283	MACS2_peak_155	PF3D7_1228600	merozoite surface protein 9 (MSP9)	-	-619	PF3D7_1228700	conserved Plasmodium protein, unknown function	+	1929	#N/A	#N/A	#N/A	Upstream of two
Pf3D7_12_v3	1543025	1543426	402	1543185	202	24.4863	2.25534	21.4673	MACS2_peak_156	PF3D7_1237000	SUMO-activating enzyme subunit 2 (UBA2)	+	-2777	PF3D7_1237200	conserved Plasmodium protein, unknown function	+	7139	PF3D7_1237100	conserved Plasmodium protein, unknown function	-	Within gene
Pf3D7_12_v3	1824260	1824685	426	1824441	278	64.9871	3.3887	61.4444	MACS2_peak_157	PF3D7_1243500	vacuolar-sorting protein SNF7, putative (SNF7)	-	-1846	PF3D7_1243600	translation initiation factor SUI1, putative	+	1518	#N/A	#N/A	#N/A	Upstream of two
Pf3D7_12_v3	1827403	1827663	261	1827561	163	15.2631	1.99192	12.4534	MACS2_peak_158	PF3D7_1243600	translation initiation factor SUI1, putative	+	-677	PF3D7_1243700	ubiquitin-conjugating enzyme E2, putative	+	2099	#N/A	#N/A	#N/A	Upstream of one
Pf3D7_12_v3	2123244	2123661	418	2123434	300	77.1609	3.6559	73.4959	MACS2_peak_159	PF3D7_1252100	rhoptry neck protein 3 (RON3)	-	-947	PF3D7_1252200	chitinase (CHT1)	+	2001	#N/A	#N/A	#N/A	Upstream of two
Pf3D7_12_v3	2133300	2133924	625	2133633	321	88.4555	3.87506	84.6389	MACS2_peak_160	PF3D7_1252300	conserved Plasmodium protein, unknown function	-	-4847	PF3D7_1252400	reticulocyte binding protein homologue 3, pseudogene (RH3)	+	2420	#N/A	#N/A	#N/A	Upstream of two
Pf3D7_12_v3	2263734	2264027	294	2263881	156	13.1688	1.9069	10.4277	MACS2_peak_161	PF3D7_1255200	erythrocyte membrane protein 1, PfEMP1 (VAR)	-	-14919	#N/A	#N/A	#N/A	#N/A	#N/A	#N/A	#N/A	Upstream of one
Pf3D7_13_v3	469424	469655	232	469498	141	9.13493	1.72471	6.53892	MACS2_peak_162	PF3D7_1310700	RNA-binding protein, putative	-	-835	PF3D7_1310800	conserved Plasmodium protein, unknown function	-	1097	#N/A	#N/A	#N/A	Upstream of one
Pf3D7_13_v3	470407	470648	242	470520	167	16.5173	2.04051	13.6688	MACS2_peak_163	PF3D7_1310700	RNA-binding protein, putative	-	-1857	PF3D7_1310800	conserved Plasmodium protein, unknown function	-	75	#N/A	#N/A	#N/A	Upstream of one
Pf3D7_13_v3	872303	873116	814	872987	224	38.4197	2.73282	35.1423	MACS2_peak_164	PF3D7_1321100	conserved Plasmodium protein, unknown function	-	-655	PF3D7_1321200	conserved protein, unknown function	+	2278	#N/A	#N/A	#N/A	Upstream of two
Pf3D7_13_v3	1417877	1418325	449	1418071	309	82.3446	3.76522	78.6193	MACS2_peak_165	PF3D7_1335000	MSP7-like protein (MSRP1)	-	-613	PF3D7_1335100	merozoite surface protein 7 (MSP7)	-	1015	#N/A	#N/A	#N/A	Upstream of one
Pf3D7_13_v3	1420581	1420900	320	1420748	139	6.89445	1.58586	4.38872	MACS2_peak_166	PF3D7_1335100	merozoite surface protein 7 (MSP7)	-	-607	PF3D7_1335200	reticulocyte binding protein homologue 6, pseudogene (RH6)	-	1574	#N/A	#N/A	#N/A	Upstream of one
Pf3D7_13_v3	1426887	1427094	208	1426949	156	13.1688	1.9069	10.4277	MACS2_peak_167	PF3D7_1335200	reticulocyte binding protein homologue 6, pseudogene (RH6)	-	-1353	PF3D7_1335300	reticulocyte binding protein 2 homologue b (RH2b)	-	1925	#N/A	#N/A	#N/A	Upstream of one
Pf3D7_13_v3	1427292	1427637	346	1427461	239	45.2897	2.91501	41.9278	MACS2_peak_168	PF3D7_1335200	reticulocyte binding protein homologue 6, pseudogene (RH6)	-	-1865	PF3D7_1335300	reticulocyte binding protein 2 homologue b (RH2b)	-	1413	#N/A	#N/A	#N/A	Upstream of one
Pf3D7_13_v3	1695222	1695549	328	1695478	155	12.8803	1.89475	10.1486	MACS2_peak_169	PF3D7_1342900	transcription factor with AP2 domain(s) (ApiAP2)	-	-1509	PF3D7_1343000	phosphoethanolamine N-methyltransferase (PMT)	+	1416	#N/A	#N/A	#N/A	Upstream of two
Pf3D7_13_v3	1701757	1702213	457	1701954	214	34.0773	2.61136	30.8775	MACS2_peak_170	PF3D7_1343100	conserved Plasmodium protein, unknown function	-	-1324	PF3D7_1343200	tRNA guanosine-2'-O-methyltransferase, putative	+	2616	#N/A	#N/A	#N/A	Upstream of two
Pf3D7_13_v3	1703294	1703811	518	1703651	172	18.1421	2.10123	15.252	MACS2_peak_171	PF3D7_1343100	conserved Plasmodium protein, unknown function	-	-3021	PF3D7_1343200	tRNA guanosine-2'-O-methyltransferase, putative	+	919	#N/A	#N/A	#N/A	Upstream of two
Pf3D7_13_v3	1781967	1782179	213	1782075	163	15.2631	1.99192	12.4534	MACS2_peak_172	PF3D7_1344300	conserved protein, unknown function	-	-3033	PF3D7_1344400	conserved Plasmodium protein, unknown function	-	3258	#N/A	#N/A	#N/A	Upstream of one
Pf3D7_13_v3	1782445	1782755	311	1782635	174	18.8093	2.12553	15.9045	MACS2_peak_173	PF3D7_1344300	conserved protein, unknown function	-	-3593	PF3D7_1344400	conserved Plasmodium protein, unknown function	-	2698	#N/A	#N/A	#N/A	Upstream of one
Pf3D7_13_v3	2247800	2248044	245	2247910	165	9.97136	1.69758	7.3462	MACS2_peak_174	PF3D7_1356700	DnaJ protein, putative	+	-1398	PF3D7_1356800	serine/threonine protein kinase, putative (ARK3)	+	1677	#N/A	#N/A	#N/A	Upstream of one
Pf3D7_13_v3	2720143	2720890	748	2720479	397	135.822	4.74037	129.474	MACS2_peak_175	PF3D7_1368300	conserved Plasmodium protein, unknown function	+	-1102	PF3D7_1368500	conserved Plasmodium protein, unknown function	+	2211	PF3D7_1368400	conserved Plasmodium protein, unknown function	-	Within gene
Pf3D7_13_v3	2894679	2894894	216	2894837	140	8.88906	1.71257	6.30217	MACS2_peak_176	PF3D7_1373500	erythrocyte membrane protein 1, PfEMP1 (VAR)	-	-2497	#N/A	#N/A	#N/A	#N/A	#N/A	#N/A	#N/A	Upstream of one
Pf3D7_13_v3	2913139	2913652	514	2913376	225	38.8646	2.74497	35.5801	MACS2_peak_177	PF3D7_1373500	erythrocyte membrane protein 1, PfEMP1 (VAR)	-	-21036	#N/A	#N/A	#N/A	#N/A	#N/A	#N/A	#N/A	Upstream of one
Pf3D7_13_v3	2914631	2915238	608	2914999	167	16.5173	2.04051	13.6688	MACS2_peak_178	PF3D7_1373500	erythrocyte membrane protein 1, PfEMP1 (VAR)	-	-22659	#N/A	#N/A	#N/A	#N/A	#N/A	#N/A	#N/A	Upstream of one
Pf3D7_13_v3	2915499	2915789	291	2915643	130	6.59747	1.59111	4.10179	MACS2_peak_179	PF3D7_1373500	erythrocyte membrane protein 1, PfEMP1 (VAR)	-	-23303	#N/A	#N/A	#N/A	#N/A	#N/A	#N/A	#N/A	Upstream of one
Pf3D7_14_v3	249261	249498	238	249380	171	17.8121	2.08909	14.9291	MACS2_peak_180	PF3D7_1406800	glideosome associated protein with multiple membrane spans 3 (GAPM3)	-	-1659	PF3D7_1406900	radical SAM protein, putative	+	1679	#N/A	#N/A	#N/A	Upstream of two
Pf3D7_14_v3	418830	419177	348	418953	172	18.1421	2.10123	15.252	MACS2_peak_181	PF3D7_1410300	WD repeat-containing protein, putative	-	-1891	PF3D7_1410400	rhoptry-associated protein 1 (RAP1)	+	1489	#N/A	#N/A	#N/A	Upstream of two
Pf3D7_14_v3	613392	613942	551	613697	240	44.5351	2.87635	41.1828	MACS2_peak_182	PF3D7_1415200	DNA-directed RNA polymerase I/III subunit, putative	+	-961	PF3D7_1415300	RNA-binding protein Nova-1, putative	+	1470	#N/A	#N/A	#N/A	Upstream of one
Pf3D7_14_v3	680398	680644	247	680510	165	12.6771	1.84427	9.95473	MACS2_peak_183	PF3D7_1416600	conserved Plasmodium protein, unknown function	-	-1738	PF3D7_1416700	conserved Plasmodium protein, unknown function	-	545	#N/A	#N/A	#N/A	Upstream of one
Pf3D7_14_v3	692682	693097	416	692915	267	59.1777	3.25509	55.6959	MACS2_peak_184	PF3D7_1417100	conserved Plasmodium protein, unknown function	+	-1643	PF3D7_1417200	NOT family protein, putative	+	1670	#N/A	#N/A	#N/A	Upstream of one
Pf3D7_14_v3	1237632	1237849	218	1237755	185	22.6511	2.25913	19.6626	MACS2_peak_185	PF3D7_1431400	conserved Plasmodium protein, unknown function	-	-630	PF3D7_1431500	mitogen-activated protein kinase 1 (MAPK1)	-	1096	#N/A	#N/A	#N/A	Upstream of one
Pf3D7_14_v3	1475052	1475339	288	1475152	209	31.9806	2.55063	28.8184	MACS2_peak_186	PF3D7_1436200	conserved Plasmodium protein, unknown function	-	-714	PF3D7_1436300	translocon component PTEX150 (PTEX150)	+	4625	#N/A	#N/A	#N/A	Upstream of two
Pf3D7_14_v3	1547599	1548047	449	1547870	227	39.7601	2.76926	36.4613	MACS2_peak_187	PF3D7_1438300	tRNA Methionine	+	-1573	PF3D7_1438400	metacaspase-like protein (MCA2)	+	1048	#N/A	#N/A	#N/A	Upstream of one
Pf3D7_14_v3	2013187	2013953	767	2013812	228	40.2107	2.7814	36.9061	MACS2_peak_188	PF3D7_1449100	conserved Plasmodium protein, unknown function	+	-1318	PF3D7_1449200	conserved Plasmodium protein, unknown function	+	858	#N/A	#N/A	#N/A	Upstream of one
Pf3D7_14_v3	2103064	2103325	262	2103188	186	23.0144	2.27128	20.0189	MACS2_peak_189	PF3D7_1451200	conserved Plasmodium protein, unknown function	-	-3452	PF3D7_1451300	E3 SUMO-protein ligase NSE2, putative (NSE2)	+	1759	#N/A	#N/A	#N/A	Upstream of two
Pf3D7_14_v3	2132979	2133193	215	2133093	169	17.1597	2.0648	14.2933	MACS2_peak_190	PF3D7_1451900	ribosome biogenesis protein TSR1, putative (TSR1)	-	-1836	PF3D7_1452000	rhoptry neck protein 2 (RON2)	+	1205	#N/A	#N/A	#N/A	Upstream of two
Pf3D7_14_v3	2277806	2278038	233	2277904	164	13.0674	1.86904	10.3344	MACS2_peak_191	PF3D7_1455600	ferlin, putative	-	-661	PF3D7_1455700	conserved Plasmodium protein, unknown function	-	797	#N/A	#N/A	#N/A	Upstream of one
Pf3D7_14_v3	2451381	2451594	214	2451458	175	17.9112	2.07489	15.0276	MACS2_peak_192	PF3D7_1459900	conserved Plasmodium membrane protein, unknown function	-	-670	PF3D7_1460000	biotin protein ligase, putative	+	1012	#N/A	#N/A	#N/A	Upstream of two
Pf3D7_14_v3	2719225	2719731	507	2719602	176	19.4864	2.14982	16.5655	MACS2_peak_193	PF3D7_1466400	transcription factor with AP2 domain(s) (ApiAP2)	-	-2317	PF3D7_1466500	conserved Plasmodium protein, unknown function	+	5623	#N/A	#N/A	#N/A	Upstream of two
Pf3D7_14_v3	2721215	2721437	223	2721318	186	23.0144	2.27128	20.0189	MACS2_peak_194	PF3D7_1466400	transcription factor with AP2 domain(s) (ApiAP2)	-	-4033	PF3D7_1466500	conserved Plasmodium protein, unknown function	+	3907	#N/A	#N/A	#N/A	Upstream of two
Pf3D7_14_v3	2800235	2800739	505	2800444	250	50.5861	3.04861	47.1811	MACS2_peak_195	PF3D7_1468100	conserved Plasmodium protein, unknown function	-	-6121	PF3D7_1468200	conserved protein, unknown function	+	2064	#N/A	#N/A	#N/A	Upstream of two
Pf3D7_14_v3	2805808	2806157	350	2805941	170	17.4846	2.07694	14.6095	MACS2_peak_196	PF3D7_1468300	leucine-rich repeat protein (LRR14.1)	+	-1328	PF3D7_1468400	zinc finger protein, putative (D13)	+	3537	#N/A	#N/A	#N/A	Upstream of one
Pf3D7_14_v3	2806450	2806955	506	2806585	253	52.0672	3.08505	48.6493	MACS2_peak_197	PF3D7_1468300	leucine-rich repeat protein (LRR14.1)	+	-1972	PF3D7_1468400	zinc finger protein, putative (D13)	+	2893	#N/A	#N/A	#N/A	Upstream of one
Pf3D7_14_v3	3005025	3005702	678	3005183	262	56.6012	3.19436	53.1425	MACS2_peak_198	PF3D7_1473700	nucleoporin NUP116/NSP116, putative (NUP116)	-	-2828	PF3D7_1473900	conserved Plasmodium protein, unknown function	+	2418	#N/A	#N/A	#N/A	Upstream of two
Pf3D7_14_v3	3075633	3075908	276	3075740	184	22.2901	2.24698	19.3082	MACS2_peak_199	PF3D7_1474900	trailer hitch homolog, putative (CITH)	+	-2493	PF3D7_1475000	mediator complex subunit 31, putative	+	48	#N/A	#N/A	#N/A	Upstream of one

## Sheet: Replicate 2 peaks
chr	start	end	length	abs_summit	pileup	-LOG10(pvalue)	fold_enrichment	-LOG10(qvalue)	name	left_id	left_desc	left_strand	left_dist	right_id	right_desc	right_strand	right_dist	within_id	within_desc	within_strand	peak_location
Pf3D7_01_v3	5650	5991	342	5763	178	11.9581	1.76369	9.42562	MACS2_peak_1	#N/A	#N/A	#N/A	#N/A	PF3D7_0100100	erythrocyte membrane protein 1, PfEMP1 (VAR)	+	23747	#N/A	#N/A	#N/A	Upstream of one
Pf3D7_01_v3	6289	7404	1116	6542	222	25.3083	2.19722	22.4589	MACS2_peak_2	#N/A	#N/A	#N/A	#N/A	PF3D7_0100100	erythrocyte membrane protein 1, PfEMP1 (VAR)	+	22968	#N/A	#N/A	#N/A	Upstream of one
Pf3D7_01_v3	7862	8738	877	8215	296	55.8908	2.92635	52.5365	MACS2_peak_3	#N/A	#N/A	#N/A	#N/A	PF3D7_0100100	erythrocyte membrane protein 1, PfEMP1 (VAR)	+	21295	#N/A	#N/A	#N/A	Upstream of one
Pf3D7_01_v3	226735	227007	273	226863	189	14.9024	1.87207	12.2887	MACS2_peak_4	PF3D7_0105300	cyclase-associated protein (CAP)	-	-1084	PF3D7_0105500	conserved Plasmodium protein, unknown function	-	1622	PF3D7_0105400.2	conserved Plasmodium protein, unknown function	-	Within gene
Pf3D7_01_v3	255326	255878	553	255553	228	22.5127	2.06198	19.7251	MACS2_peak_5	PF3D7_0105900	DNA binding protein, putative	+	-623	PF3D7_0106000	conserved Plasmodium protein, unknown function	-	222	#N/A	#N/A	#N/A	Downstream of two
Pf3D7_01_v3	493573	494079	507	493905	242	31.4707	2.34921	28.5131	MACS2_peak_6	PF3D7_0113000	glutamic acid-rich protein (GARP)	-	-3778	PF3D7_0113100	surface-associated interspersed protein 1.1 (SURFIN 1.1) (SURF1.1)	+	1339	#N/A	#N/A	#N/A	Upstream of two
Pf3D7_01_v3	510790	511371	582	511212	285	50.7868	2.81797	47.5078	MACS2_peak_7	PF3D7_0113400	Plasmodium exported protein, unknown function	-	-1464	PF3D7_0113600	surface-associated interspersed protein 1.2 (SURFIN 1.2), pseudogene (SURF1.2)	+	874	#N/A	#N/A	#N/A	Upstream of two
Pf3D7_01_v3	617213	617450	238	617349	208	20.619	2.05928	17.8691	MACS2_peak_8	PF3D7_0115700	erythrocyte membrane protein 1, PfEMP1 (VAR)	-	-2456	#N/A	#N/A	#N/A	#N/A	#N/A	#N/A	#N/A	Upstream of one
Pf3D7_02_v3	273150	273362	213	273257	184	13.5295	1.82281	10.9534	MACS2_peak_9	PF3D7_0206700	adenylosuccinate lyase (ASL)	+	-248	PF3D7_0206800	merozoite surface protein 2 (MSP2)	-	432	#N/A	#N/A	#N/A	Downstream of two
Pf3D7_02_v3	274851	275135	285	274978	213	22.249	2.10855	19.4621	MACS2_peak_10	PF3D7_0206800	merozoite surface protein 2 (MSP2)	-	-471	PF3D7_0206900.2	merozoite surface protein 5 (MSP5)	-	562	#N/A	#N/A	#N/A	Upstream of one
Pf3D7_02_v3	307428	307714	287	307533	168	9.52981	1.66516	7.07776	MACS2_peak_11	PF3D7_0207600	serine repeat antigen 5 (SERA5)	-	-506	PF3D7_0207700	serine repeat antigen 4 (SERA4)	-	1314	#N/A	#N/A	#N/A	Upstream of one
Pf3D7_02_v3	312555	312937	383	312774	231	28.5235	2.2859	25.6134	MACS2_peak_12	PF3D7_0207700	serine repeat antigen 4 (SERA4)	-	-619	PF3D7_0207800	serine repeat antigen 3 (SERA3)	-	675	#N/A	#N/A	#N/A	Upstream of one
Pf3D7_02_v3	405661	406208	548	406122	158	6.44885	1.51238	4.11702	MACS2_peak_13	PF3D7_0209700	RING zinc finger protein, putative	-	-4263	PF3D7_0209900	unspecified product	+	1778	PF3D7_0209800	ATP-dependent RNA helicase UAP56 (UAP56)	-	Within gene
Pf3D7_02_v3	534067	535025	959	534561	345	80.6808	3.40915	77.0048	MACS2_peak_14	PF3D7_0212900	Leu/Phe-tRNA protein transferase, putative	+	-211	PF3D7_0213000	conserved Plasmodium protein, unknown function	+	1085	#N/A	#N/A	#N/A	Upstream of one
Pf3D7_02_v3	621475	621728	254	621566	226	22.674	2.07561	19.88	MACS2_peak_15	PF3D7_0215000	acyl-CoA synthetase (ACS9)	-	-2137	PF3D7_0215100	RING zinc finger protein, putative	-	958	#N/A	#N/A	#N/A	Upstream of one
Pf3D7_02_v3	632915	633146	232	633016	210	21.2649	2.07899	18.4994	MACS2_peak_16	PF3D7_0215300	acyl-CoA synthetase (ACS8)	-	-1708	PF3D7_0215400	conserved Plasmodium protein, unknown function	-	1573	#N/A	#N/A	#N/A	Upstream of one
Pf3D7_02_v3	633284	633489	206	633386	182	12.9964	1.8031	10.4356	MACS2_peak_17	PF3D7_0215300	acyl-CoA synthetase (ACS8)	-	-2078	PF3D7_0215400	conserved Plasmodium protein, unknown function	-	1203	#N/A	#N/A	#N/A	Upstream of one
Pf3D7_02_v3	684729	684940	212	684896	147	5.25899	1.45825	2.98202	MACS2_peak_18	PF3D7_0216500	conserved Plasmodium protein, unknown function	+	-1193	PF3D7_0216600	MtN3-like protein	+	1589	#N/A	#N/A	#N/A	Upstream of one
Pf3D7_02_v3	718680	719174	495	719029	209	20.9409	2.06914	18.1834	MACS2_peak_19	PF3D7_0217400	conserved Plasmodium protein, unknown function	+	-748	PF3D7_0217500	calcium-dependent protein kinase 1 (CDPK1)	+	1408	#N/A	#N/A	#N/A	Upstream of one
Pf3D7_02_v3	789060	789293	234	789154	197	17.2149	1.9509	14.5466	MACS2_peak_20	PF3D7_0219800	Plasmodium exported protein (PHISTc), unknown function	-	-1214	PF3D7_0219900	Plasmodium exported protein, unknown function	+	2310	#N/A	#N/A	#N/A	Upstream of two
Pf3D7_02_v3	838210	839050	841	838747	380	98.9284	3.71372	94.7778	MACS2_peak_21	PF3D7_0220700	Plasmodium exported protein (hyp9), unknown function	+	-4059	PF3D7_0220800	cytoadherence linked asexual protein 2 (CLAG2)	+	96	#N/A	#N/A	#N/A	Upstream of one
Pf3D7_02_v3	938793	939343	551	939002	300	57.7908	2.96576	54.4129	MACS2_peak_22	PF3D7_0223500	erythrocyte membrane protein 1, PfEMP1 (VAR)	-	-15354	#N/A	#N/A	#N/A	#N/A	#N/A	#N/A	#N/A	Upstream of one
Pf3D7_02_v3	940232	940766	535	940567	180	12.4725	1.7834	9.92633	MACS2_peak_23	PF3D7_0223500	erythrocyte membrane protein 1, PfEMP1 (VAR)	-	-16919	#N/A	#N/A	#N/A	#N/A	#N/A	#N/A	#N/A	Upstream of one
Pf3D7_02_v3	941016	941647	632	941422	216	23.251	2.13811	20.4435	MACS2_peak_24	PF3D7_0223500	erythrocyte membrane protein 1, PfEMP1 (VAR)	-	-17774	#N/A	#N/A	#N/A	#N/A	#N/A	#N/A	#N/A	Upstream of one
Pf3D7_03_v3	7819	8738	920	8579	215	22.915	2.12825	20.1142	MACS2_peak_25	#N/A	#N/A	#N/A	#N/A	PF3D7_0300100	erythrocyte membrane protein 1, PfEMP1 (VAR)	+	28386	#N/A	#N/A	#N/A	Upstream of one
Pf3D7_03_v3	9165	9428	264	9247	148	5.43553	1.4681	3.14869	MACS2_peak_26	#N/A	#N/A	#N/A	#N/A	PF3D7_0300100	erythrocyte membrane protein 1, PfEMP1 (VAR)	+	27718	#N/A	#N/A	#N/A	Upstream of one
Pf3D7_03_v3	9857	10066	210	9977	174	10.9577	1.72428	8.45439	MACS2_peak_27	#N/A	#N/A	#N/A	#N/A	PF3D7_0300100	erythrocyte membrane protein 1, PfEMP1 (VAR)	+	26988	#N/A	#N/A	#N/A	Upstream of one
Pf3D7_03_v3	10491	10905	415	10765	244	33.431	2.41399	30.4378	MACS2_peak_28	#N/A	#N/A	#N/A	#N/A	PF3D7_0300100	erythrocyte membrane protein 1, PfEMP1 (VAR)	+	26200	#N/A	#N/A	#N/A	Upstream of one
Pf3D7_03_v3	34556	34780	225	34670	201	18.4233	1.99031	15.7259	MACS2_peak_29	#N/A	#N/A	#N/A	#N/A	PF3D7_0300100	erythrocyte membrane protein 1, PfEMP1 (VAR)	+	2295	#N/A	#N/A	#N/A	Upstream of one
Pf3D7_03_v3	118860	119511	652	119019	207	20.1803	2.04431	17.4453	MACS2_peak_30	PF3D7_0302100	serine/threonine protein kinase (SRPK1)	+	-933	PF3D7_0302200	cytoadherence linked asexual protein 3.2 (CLAG3.2)	+	439	#N/A	#N/A	#N/A	Upstream of one
Pf3D7_03_v3	133472	135640	2169	135153	399	111.143	3.93136	104.706	MACS2_peak_31	PF3D7_0302400	unspecified product	-	-1651	PF3D7_0302500	cytoadherence linked asexual protein 3.1 (CLAG3.1)	+	265	#N/A	#N/A	#N/A	Upstream of two
Pf3D7_03_v3	249709	250013	305	249760	174	10.9577	1.72428	8.45439	MACS2_peak_32	PF3D7_0305100	conserved Plasmodium protein, unknown function	-	-1490	PF3D7_0305200	conserved Plasmodium protein, unknown function	+	1482	#N/A	#N/A	#N/A	Upstream of two
Pf3D7_03_v3	646494	646803	310	646532	175	7.48507	1.53786	5.11226	MACS2_peak_33	PF3D7_0315900	conserved Plasmodium protein, unknown function	+	-1264	PF3D7_0316100	mitochondrial ribosomal protein L27 precursor, putative	+	2103	PF3D7_0316000	microneme associated antigen (MA)	-	Within gene
Pf3D7_03_v3	745901	746253	353	746045	240	31.7339	2.36865	28.7697	MACS2_peak_34	PF3D7_0318100	stomatin-like protein	+	-992	PF3D7_0318200	DNA-directed RNA polymerase II subunit RPB1 (RPB1)	+	2420	#N/A	#N/A	#N/A	Upstream of one
Pf3D7_03_v3	1040597	1040998	402	1040770	200	18.118	1.98046	15.4281	MACS2_peak_35	PF3D7_0324900	erythrocyte membrane protein 1, PfEMP1 (VAR)	-	-2516	#N/A	#N/A	#N/A	#N/A	#N/A	#N/A	#N/A	Upstream of one
Pf3D7_03_v3	1055502	1055863	362	1055667	199	17.8148	1.9706	15.1324	MACS2_peak_36	PF3D7_0324900	erythrocyte membrane protein 1, PfEMP1 (VAR)	-	-17413	#N/A	#N/A	#N/A	#N/A	#N/A	#N/A	#N/A	Upstream of one
Pf3D7_03_v3	1056325	1057526	1202	1057098	270	44.1225	2.67017	40.9505	MACS2_peak_37	PF3D7_0324900	erythrocyte membrane protein 1, PfEMP1 (VAR)	-	-18844	#N/A	#N/A	#N/A	#N/A	#N/A	#N/A	#N/A	Upstream of one
Pf3D7_03_v3	1057669	1058507	839	1058132	227	27.0756	2.24649	24.1915	MACS2_peak_38	PF3D7_0324900	erythrocyte membrane protein 1, PfEMP1 (VAR)	-	-19878	#N/A	#N/A	#N/A	#N/A	#N/A	#N/A	#N/A	Upstream of one
Pf3D7_04_v3	5041	6549	1509	6242	266	42.405	2.63076	39.26	MACS2_peak_39	#N/A	#N/A	#N/A	#N/A	PF3D7_0400100	erythrocyte membrane protein 1, PfEMP1 (VAR)	+	22464	#N/A	#N/A	#N/A	Upstream of one
Pf3D7_04_v3	7400	8244	845	7590	218	23.929	2.15781	21.1067	MACS2_peak_40	#N/A	#N/A	#N/A	#N/A	PF3D7_0400100	erythrocyte membrane protein 1, PfEMP1 (VAR)	+	21116	#N/A	#N/A	#N/A	Upstream of one
Pf3D7_04_v3	101585	102028	444	101777	231	25.6115	2.17177	22.7612	MACS2_peak_41	PF3D7_0401600.2	PIR protein (RIF)	-	-7968	PF3D7_0401800	Plasmodium exported protein (PHISTb), unknown function (PfD80)	-	1965	PF3D7_0401700	Plasmodium exported protein, unknown function, pseudogene	+	Within gene
Pf3D7_04_v3	135389	136237	849	135667	367	85.9501	3.41778	82.192	MACS2_peak_42	PF3D7_0402200	surface-associated interspersed protein 4.1 (SURFIN 4.1), pseudogene (SURF4.1)	-	-1199	PF3D7_0402300	reticulocyte binding protein homologue 1 (RH1)	+	1973	#N/A	#N/A	#N/A	Upstream of two
Pf3D7_04_v3	200169	200636	468	200414	233	28.1475	2.2622	25.2496	MACS2_peak_43	PF3D7_0403500	ubiquitin specific protease, putative	+	-3669	PF3D7_0403700	CGI-201 protein, short form	-	5814	PF3D7_0403600	conserved Plasmodium protein, unknown function	-	Within gene
Pf3D7_04_v3	263821	264321	501	263949	210	21.2649	2.07899	18.4994	MACS2_peak_44	PF3D7_0404700	dipeptidyl aminopeptidase 3 (DPAP3)	-	-531	PF3D7_0404800	conserved Plasmodium protein, unknown function	-	356	#N/A	#N/A	#N/A	Upstream of one
Pf3D7_04_v3	319640	320037	398	319937	206	19.9813	2.03958	17.2466	MACS2_peak_45	PF3D7_0405900	apical sushi protein (ASP)	-	-759	PF3D7_0406000	conserved Plasmodium protein, unknown function	+	1082	#N/A	#N/A	#N/A	Upstream of two
Pf3D7_04_v3	337749	338483	735	338265	342	77.9255	3.34333	74.2963	MACS2_peak_46	PF3D7_0406400	cytosolic glyoxalase II (cGloII)	+	-4409	PF3D7_0406600	conserved Plasmodium protein, unknown function	+	8043	PF3D7_0406500	conserved Plasmodium protein, unknown function	-	Within gene
Pf3D7_04_v3	459065	459415	351	459254	253	37.0035	2.50267	33.9513	MACS2_peak_47	PF3D7_0409700	peptide chain release factor 2, putative	+	-1234	PF3D7_0409800	zinc finger protein, putative	+	456	#N/A	#N/A	#N/A	Upstream of one
Pf3D7_04_v3	469108	469399	292	469251	276	46.7464	2.72929	43.5318	MACS2_peak_48	PF3D7_0410000	erythrocyte vesicle protein 1 (EVP1)	-	-1912	PF3D7_0410200	tRNA Isoleucine	-	607	PF3D7_0410100	tRNA Serine	+	Within gene
Pf3D7_04_v3	736687	737173	487	736911	258	36.7261	2.46754	33.6804	MACS2_peak_49	PF3D7_0416800	small GTP-binding protein sar1 (SAR1)	+	-5688	PF3D7_0417000	conserved Plasmodium protein, unknown function	+	5238	PF3D7_0416900	conserved Plasmodium protein, unknown function	-	Within gene
Pf3D7_04_v3	912402	913253	852	913189	188	14.6233	1.86222	12.0166	MACS2_peak_50	PF3D7_0420200	holo-[acyl-carrier-protein] synthase, putative (ACPS)	+	-1218	PF3D7_0420300	transcription factor with AP2 domain(s) (ApiAP2)	+	4801	#N/A	#N/A	#N/A	Upstream of one
Pf3D7_04_v3	967513	967729	217	967687	186	5.73292	1.42338	3.43539	MACS2_peak_51	PF3D7_0421100	erythrocyte membrane protein 1, PfEMP1 (VAR)	-	-2076	PF3D7_0421300	erythrocyte membrane protein 1, PfEMP1 (VAR)	-	1344	PF3D7_0421200	rifin (RIF)	+	Within gene
Pf3D7_04_v3	1055103	1055361	259	1055206	212	21.9189	2.09869	19.1391	MACS2_peak_52	PF3D7_0423300	conserved Plasmodium protein, unknown function	-	-2200	PF3D7_0423400	asparagine-rich protein (AARP)	+	459	#N/A	#N/A	#N/A	Upstream of two
Pf3D7_04_v3	1057276	1057618	343	1057447	237	30.7506	2.34502	27.8007	MACS2_peak_53	PF3D7_0423400	asparagine-rich protein (AARP)	+	-1129	PF3D7_0423500	glideosome associated protein with multiple membrane spans 2 (GAPM2)	+	1550	#N/A	#N/A	#N/A	Upstream of one
Pf3D7_04_v3	1072171	1073070	900	1072864	326	70.6871	3.22194	67.151	MACS2_peak_54	PF3D7_0423700	early transcribed membrane protein 4 (ETRAMP4)	-	-1019	PF3D7_0423800	cysteine-rich protective antigen (CyRPA)	+	3483	#N/A	#N/A	#N/A	Upstream of two
Pf3D7_04_v3	1091666	1091930	265	1091791	221	24.9606	2.18737	22.1177	MACS2_peak_55	PF3D7_0424200	reticulocyte binding protein homologue 4 (RH4)	-	-514	PF3D7_0424300	erythrocyte binding antigen-165, pseudogene (EBA165)	+	1347	#N/A	#N/A	#N/A	Upstream of two
Pf3D7_04_v3	1098823	1099368	546	1099005	355	86.1235	3.50768	82.3582	MACS2_peak_56	PF3D7_0424300	erythrocyte binding antigen-165, pseudogene (EBA165)	+	-1170	PF3D7_0424400	surface-associated interspersed protein 4.2 (SURFIN 4.2) (SURF4.2)	+	806	#N/A	#N/A	#N/A	Upstream of one
Pf3D7_04_v3	1182346	1182583	238	1182485	177	11.7044	1.75384	9.17897	MACS2_peak_57	PF3D7_0426000	erythrocyte membrane protein 1, PfEMP1 (VAR)	-	-2259	#N/A	#N/A	#N/A	#N/A	#N/A	#N/A	#N/A	Upstream of one
Pf3D7_04_v3	1194270	1194929	660	1194382	169	9.76161	1.67501	7.30124	MACS2_peak_58	PF3D7_0426000	erythrocyte membrane protein 1, PfEMP1 (VAR)	-	-14156	#N/A	#N/A	#N/A	#N/A	#N/A	#N/A	#N/A	Upstream of one
Pf3D7_05_v3	85771	86329	559	86114	284	50.3318	2.80811	47.0617	MACS2_peak_59	PF3D7_0501600	rhoptry-associated protein 2 (RAP2)	-	-877	PF3D7_0501700	anaphase promoting complex subunit, putative	-	706	#N/A	#N/A	#N/A	Upstream of one
Pf3D7_05_v3	139977	140247	271	140085	236	30.3749	2.33517	27.432	MACS2_peak_60	PF3D7_0503300	serine/arginine-rich splicing factor 12 (SRSF12)	-	-4155	PF3D7_0503400	actin-depolymerizing factor 1 (ADF1)	+	625	#N/A	#N/A	#N/A	Upstream of two
Pf3D7_05_v3	310381	310747	367	310644	205	14.3889	1.79999	11.7894	MACS2_peak_61	PF3D7_0507500	subtilisin-like protease 1 (SUB1)	-	-1088	PF3D7_0507600	cell differentiation protein, putative (CAF40)	+	2555	#N/A	#N/A	#N/A	Upstream of two
Pf3D7_05_v3	432808	433252	445	432983	259	39.4618	2.56179	36.3691	MACS2_peak_62	PF3D7_0510100	conserved Plasmodium protein, unknown function	-	-2630	PF3D7_0510200	peptidyl-prolyl cis-trans isomerase (CYP87)	+	4512	#N/A	#N/A	#N/A	Upstream of two
Pf3D7_05_v3	656195	656553	359	656426	192	15.7531	1.90163	13.1187	MACS2_peak_63	PF3D7_0515700	glideosome-associated protein 40, putative (GAP40)	-	-1090	PF3D7_0515800	BolA-like protein, putative	-	1997	#N/A	#N/A	#N/A	Upstream of one
Pf3D7_05_v3	657519	657746	228	657587	172	10.4719	1.70457	7.98495	MACS2_peak_64	PF3D7_0515700	glideosome-associated protein 40, putative (GAP40)	-	-2251	PF3D7_0515800	BolA-like protein, putative	-	836	#N/A	#N/A	#N/A	Upstream of one
Pf3D7_05_v3	1069856	1070503	648	1070343	195	15.1592	1.86432	12.5447	MACS2_peak_65	PF3D7_0525700	conserved Plasmodium protein, unknown function	+	-1058	PF3D7_0525800	inner membrane complex protein 1g, putative (IMC1g)	+	904	#N/A	#N/A	#N/A	Upstream of one
Pf3D7_05_v3	1150122	1150405	284	1150263	268	43.2605	2.65046	40.1026	MACS2_peak_66	PF3D7_0527600	conserved Plasmodium protein, unknown function	-	-1453	PF3D7_0527800	tRNA Leucine	-	964	PF3D7_0527700	tRNA Glutamic acid	+	Within gene
Pf3D7_06_v3	177834	178118	285	178019	210	21.2649	2.07899	18.4994	MACS2_peak_67	PF3D7_0604100	transcription factor with AP2 domain(s) (SIP2)	-	-779	PF3D7_0604200	mitochondrial ribosomal protein L41, putative	+	2917	#N/A	#N/A	#N/A	Upstream of two
Pf3D7_06_v3	178974	179464	491	179297	258	39.0479	2.55193	35.9617	MACS2_peak_68	PF3D7_0604100	transcription factor with AP2 domain(s) (SIP2)	-	-2057	PF3D7_0604200	mitochondrial ribosomal protein L41, putative	+	1639	#N/A	#N/A	#N/A	Upstream of two
Pf3D7_06_v3	545423	545664	242	545530	182	12.9964	1.8031	10.4356	MACS2_peak_69	PF3D7_0613300	rhoptry protein ROP14 (ROP14)	-	-732	PF3D7_0613400	apicoplast ribosomal protein L18 precursor, putative	+	1434	#N/A	#N/A	#N/A	Upstream of two
Pf3D7_06_v3	716136	716717	582	716599	226	26.7184	2.23664	23.841	MACS2_peak_70	PF3D7_0617100	AP-2 complex subunit alpha, putative	+	-2023	PF3D7_0617200	conserved Plasmodium protein, unknown function	+	451	#N/A	#N/A	#N/A	Upstream of one
Pf3D7_06_v3	749663	749978	316	749779	194	16.3313	1.92134	13.6826	MACS2_peak_71	PF3D7_0617800	histone H2A (H2A)	-	-965	PF3D7_0617900	histone H3 variant, putative (H3.3)	+	4616	#N/A	#N/A	#N/A	Upstream of two
Pf3D7_06_v3	757617	758354	738	757767	261	40.2945	2.58149	37.1871	MACS2_peak_72	PF3D7_0617900	histone H3 variant, putative (H3.3)	+	-2962	PF3D7_0618000	conserved Plasmodium membrane protein, unknown function	+	842	#N/A	#N/A	#N/A	Upstream of one
Pf3D7_06_v3	993807	994767	961	994393	389	105.518	3.84268	101.019	MACS2_peak_73	PF3D7_0624400	conserved Plasmodium protein, unknown function	-	-2195	PF3D7_0624600	SNF2 helicase, putative (ISWI)	+	5131	PF3D7_0624500	anaphase promoting complex subunit, putative	+	Within gene
Pf3D7_06_v3	1154632	1155133	502	1154774	261	40.2945	2.58149	37.1871	MACS2_peak_74	PF3D7_0628100	HECT-domain (ubiquitin-transferase), putative	-	-1110	PF3D7_0628200	protein kinase PK4 (PK4)	+	5088	#N/A	#N/A	#N/A	Upstream of two
Pf3D7_06_v3	1169485	1170074	590	1169661	274	45.8655	2.70958	42.6652	MACS2_peak_75	PF3D7_0628200	protein kinase PK4 (PK4)	+	-581	PF3D7_0628300	choline/ethanolaminephosphotransferase, putative (CEPT)	-	1152	#N/A	#N/A	#N/A	Downstream of two
Pf3D7_06_v3	1354320	1354558	239	1354558	188	4.24064	1.33535	2.0405	MACS2_peak_76	PF3D7_0632400	rifin (RIF)	+	-2471	PF3D7_0632600	rifin, pseudogene (RIF)	+	13354	PF3D7_0632500	erythrocyte membrane protein 1, PfEMP1 (VAR)	-	Within gene
Pf3D7_06_v3	1384764	1385157	394	1384895	251	20.1774	1.90343	17.4425	MACS2_peak_77	PF3D7_0632800	erythrocyte membrane protein 1, PfEMP1 (VAR)	-	-2268	#N/A	#N/A	#N/A	#N/A	#N/A	#N/A	#N/A	Upstream of one
Pf3D7_06_v3	1405367	1405582	216	1405496	182	6.74337	1.48479	4.40006	MACS2_peak_78	PF3D7_0632800	erythrocyte membrane protein 1, PfEMP1 (VAR)	-	-22869	#N/A	#N/A	#N/A	#N/A	#N/A	#N/A	#N/A	Upstream of one
Pf3D7_06_v3	1406581	1407557	977	1407190	290	29.6095	2.10641	26.686	MACS2_peak_79	PF3D7_0632800	erythrocyte membrane protein 1, PfEMP1 (VAR)	-	-24563	#N/A	#N/A	#N/A	#N/A	#N/A	#N/A	#N/A	Upstream of one
Pf3D7_06_v3	1407818	1408168	351	1407979	223	11.4143	1.63143	8.90224	MACS2_peak_80	PF3D7_0632800	erythrocyte membrane protein 1, PfEMP1 (VAR)	-	-25352	#N/A	#N/A	#N/A	#N/A	#N/A	#N/A	#N/A	Upstream of one
Pf3D7_06_v3	1408305	1409439	1135	1408513	232	12.4385	1.65613	9.8982	MACS2_peak_81	PF3D7_0632800	erythrocyte membrane protein 1, PfEMP1 (VAR)	-	-25886	#N/A	#N/A	#N/A	#N/A	#N/A	#N/A	#N/A	Upstream of one
Pf3D7_06_v3	1410364	1412003	1640	1410803	344	49.9583	2.51269	46.6963	MACS2_peak_82	PF3D7_0632800	erythrocyte membrane protein 1, PfEMP1 (VAR)	-	-28176	#N/A	#N/A	#N/A	#N/A	#N/A	#N/A	#N/A	Upstream of one
Pf3D7_07_v3	6011	6591	581	6359	206	19.9813	2.03958	17.2466	MACS2_peak_83	#N/A	#N/A	#N/A	#N/A	PF3D7_0700100	erythrocyte membrane protein 1, PfEMP1 (VAR)	+	13948	#N/A	#N/A	#N/A	Upstream of one
Pf3D7_07_v3	7552	8040	489	7816	188	14.6233	1.86222	12.0166	MACS2_peak_84	#N/A	#N/A	#N/A	#N/A	PF3D7_0700100	erythrocyte membrane protein 1, PfEMP1 (VAR)	+	12491	#N/A	#N/A	#N/A	Upstream of one
Pf3D7_07_v3	17697	17974	278	17891	183	13.2618	1.81296	10.6932	MACS2_peak_85	#N/A	#N/A	#N/A	#N/A	PF3D7_0700100	erythrocyte membrane protein 1, PfEMP1 (VAR)	+	2416	#N/A	#N/A	#N/A	Upstream of one
Pf3D7_07_v3	99717	100316	600	99931	288	52.1609	2.84752	48.8596	MACS2_peak_86	PF3D7_0702300	sporozoite threonine and asparagine-rich protein (STARP)	+	-1201	PF3D7_0702400	small exported membrane protein 1 (SEMP1)	+	1763	#N/A	#N/A	#N/A	Upstream of one
Pf3D7_07_v3	100509	100789	281	100647	203	13.8679	1.78252	11.2837	MACS2_peak_87	PF3D7_0702300	sporozoite threonine and asparagine-rich protein (STARP)	+	-1917	PF3D7_0702400	small exported membrane protein 1 (SEMP1)	+	1047	#N/A	#N/A	#N/A	Upstream of one
Pf3D7_07_v3	107596	107797	202	107706	182	12.9964	1.8031	10.4356	MACS2_peak_88	PF3D7_0702500	Plasmodium exported protein, unknown function	-	-1717	PF3D7_0702600	chitinase precursor fragment, truncated	+	2209	#N/A	#N/A	#N/A	Upstream of two
Pf3D7_07_v3	337892	338286	395	338024	214	22.581	2.1184	19.7872	MACS2_peak_89	PF3D7_0707200	conserved Plasmodium protein, unknown function	-	-1699	PF3D7_0707300	rhoptry-associated membrane antigen (RAMA)	+	861	#N/A	#N/A	#N/A	Upstream of two
Pf3D7_07_v3	380471	380766	296	380652	147	5.25899	1.45825	2.98202	MACS2_peak_90	PF3D7_0708300	EKC/KEOPS complex subunit BUD32 (BUD32)	+	-1347	PF3D7_0708400	heat shock protein 90 (HSP90)	+	940	#N/A	#N/A	#N/A	Upstream of one
Pf3D7_07_v3	644857	645166	310	645013	233	29.2585	2.30561	26.336	MACS2_peak_91	PF3D7_0714000	histone H2B variant (H2B.Z)	-	-1541	PF3D7_0714100	conserved Plasmodium protein, unknown function	-	1706	#N/A	#N/A	#N/A	Upstream of one
Pf3D7_07_v3	945718	945950	233	945859	251	36.1976	2.48296	33.1595	MACS2_peak_92	PF3D7_0722100	PelOta protein homologue, putative	+	-625	PF3D7_0722200	rhoptry-associated leucine zipper-like protein 1 (RALP1)	+	504	#N/A	#N/A	#N/A	Upstream of one
Pf3D7_07_v3	1000843	1001042	200	1000893	158	6.85778	1.53714	4.50869	MACS2_peak_93	PF3D7_0723800	conserved Plasmodium protein, unknown function	+	-660	PF3D7_0724000	Rab GTPase activator and protein kinase, putative	+	5442	PF3D7_0723900	conserved Plasmodium protein, unknown function	-	Within gene
Pf3D7_07_v3	1077652	1078755	1104	1077979	258	39.0479	2.55193	35.9617	MACS2_peak_94	PF3D7_0725300	conserved Plasmodium protein, unknown function	-	-3225	PF3D7_0725400	conserved Plasmodium protein, unknown function	+	1036	#N/A	#N/A	#N/A	Upstream of two
Pf3D7_07_v3	1085810	1086104	295	1085863	154	6.55246	1.52722	4.21285	MACS2_peak_95	PF3D7_0725600	18S ribosomal RNA	+	-16	PF3D7_0725800	5.8S ribosomal RNA	+	350	PF3D7_0725700	unspecified product	+	Within gene
Pf3D7_07_v3	1438312	1439019	708	1438788	230	28.1587	2.27605	25.2549	MACS2_peak_96	PF3D7_0733000	erythrocyte membrane protein 1, PfEMP1 (VAR)	-	-12554	#N/A	#N/A	#N/A	#N/A	#N/A	#N/A	#N/A	Upstream of one
Pf3D7_07_v3	1439275	1439670	396	1439497	231	28.5235	2.2859	25.6134	MACS2_peak_97	PF3D7_0733000	erythrocyte membrane protein 1, PfEMP1 (VAR)	-	-13263	#N/A	#N/A	#N/A	#N/A	#N/A	#N/A	#N/A	Upstream of one
Pf3D7_07_v3	1439860	1440429	570	1440054	177	11.7044	1.75384	9.17897	MACS2_peak_98	PF3D7_0733000	erythrocyte membrane protein 1, PfEMP1 (VAR)	-	-13820	#N/A	#N/A	#N/A	#N/A	#N/A	#N/A	#N/A	Upstream of one
Pf3D7_08_v3	18828	19195	368	19106	204	19.3518	2.01987	16.6329	MACS2_peak_99	#N/A	#N/A	#N/A	#N/A	PF3D7_0800100	erythrocyte membrane protein 1, PfEMP1 (VAR)	+	2255	#N/A	#N/A	#N/A	Upstream of one
Pf3D7_08_v3	96336	96592	257	96493	194	14.8173	1.85182	12.2098	MACS2_peak_100	PF3D7_0801000	Plasmodium exported protein (PHISTc), unknown function	-	-8071	PF3D7_0801200	5.8S ribosomal RNA	-	2397	PF3D7_0801100	28S ribosomal RNA	-	Within gene
Pf3D7_08_v3	126019	126654	636	126204	237	30.7506	2.34502	27.8007	MACS2_peak_101	PF3D7_0801800	mannose-6-phosphate isomerase, putative	-	-4137	PF3D7_0801900	conserved Plasmodium protein, unknown function	+	2645	#N/A	#N/A	#N/A	Upstream of two
Pf3D7_08_v3	300905	301319	415	301229	151	5.98172	1.49766	3.66858	MACS2_peak_102	PF3D7_0805300	conserved Plasmodium protein, unknown function	-	-4358	PF3D7_0805400	acetyltransferase, putative	-	2141	#N/A	#N/A	#N/A	Upstream of one
Pf3D7_08_v3	382683	383032	350	382861	231	28.5235	2.2859	25.6134	MACS2_peak_103	PF3D7_0807300	ras-related protein Rab-18 (RAB18)	+	-14	PF3D7_0807400	conserved Plasmodium protein, unknown function	+	1437	#N/A	#N/A	#N/A	Upstream of one
Pf3D7_08_v3	813992	814714	723	814183	186	14.0718	1.84252	11.4802	MACS2_peak_104	PF3D7_0817700	rhoptry neck protein 5 (RON5)	-	-718	PF3D7_0817800	conserved Plasmodium protein, unknown function	+	967	#N/A	#N/A	#N/A	Upstream of two
Pf3D7_08_v3	823268	823712	445	823432	266	42.405	2.63076	39.26	MACS2_peak_105	PF3D7_0818000	conserved protein, unknown function	+	-980	PF3D7_0818100	zinc finger protein, putative	+	1132	#N/A	#N/A	#N/A	Upstream of one
Pf3D7_08_v3	887450	888314	865	888003	312	63.6272	3.084	60.178	MACS2_peak_106	PF3D7_0819600	conserved Plasmodium protein, unknown function	-	-1867	PF3D7_0819700	conserved Plasmodium protein, unknown function	-	123	#N/A	#N/A	#N/A	Upstream of one
Pf3D7_08_v3	1011770	1012590	821	1012094	286	51.2433	2.82782	47.9562	MACS2_peak_107	PF3D7_0822900	conserved Plasmodium protein, unknown function	-	-787	PF3D7_0823000	serine/threonine protein kinase VPS15, putative (VPS15)	-	833	#N/A	#N/A	#N/A	Upstream of one
Pf3D7_08_v3	1308890	1309625	736	1309322	349	82.8431	3.44856	79.1369	MACS2_peak_108	PF3D7_0830700	Plasmodium exported protein (hyp9), unknown function	+	-1398	PF3D7_0830800	surface-associated interspersed protein 8.2 (SURFIN 8.2) (SURF8.2)	+	1315	#N/A	#N/A	#N/A	Upstream of one
Pf3D7_08_v3	1356899	1357609	711	1357411	340	78.0061	3.35988	74.3693	MACS2_peak_109	PF3D7_0831500	Plasmodium exported protein (PHIST), unknown function	+	-2742	PF3D7_0831600	cytoadherence linked asexual protein 8 (CLAG8)	+	903	#N/A	#N/A	#N/A	Upstream of one
Pf3D7_08_v3	1445647	1445976	330	1445797	196	16.9182	1.94105	14.2564	MACS2_peak_110	PF3D7_0833500	erythrocyte membrane protein 1, PfEMP1 (VAR)	-	-2348	#N/A	#N/A	#N/A	#N/A	#N/A	#N/A	#N/A	Upstream of one
Pf3D7_08_v3	1463786	1464068	283	1463915	172	10.4719	1.70457	7.98495	MACS2_peak_111	PF3D7_0833500	erythrocyte membrane protein 1, PfEMP1 (VAR)	-	-20466	#N/A	#N/A	#N/A	#N/A	#N/A	#N/A	#N/A	Upstream of one
Pf3D7_09_v3	5086	5679	594	5376	205	19.6655	2.02972	16.9386	MACS2_peak_112	#N/A	#N/A	#N/A	#N/A	PF3D7_0900100	erythrocyte membrane protein 1, PfEMP1 (VAR)	+	14704	#N/A	#N/A	#N/A	Upstream of one
Pf3D7_09_v3	5944	6350	407	6163	227	27.0756	2.24649	24.1915	MACS2_peak_113	#N/A	#N/A	#N/A	#N/A	PF3D7_0900100	erythrocyte membrane protein 1, PfEMP1 (VAR)	+	13917	#N/A	#N/A	#N/A	Upstream of one
Pf3D7_09_v3	6667	7124	458	6936	235	30.001	2.32531	27.0653	MACS2_peak_114	#N/A	#N/A	#N/A	#N/A	PF3D7_0900100	erythrocyte membrane protein 1, PfEMP1 (VAR)	+	13144	#N/A	#N/A	#N/A	Upstream of one
Pf3D7_09_v3	273817	276506	2690	274261	386	103.754	3.81312	99.3617	MACS2_peak_115	PF3D7_0905300	dynein heavy chain, putative	-	-4552	PF3D7_0905500	conserved Plasmodium protein, unknown function	+	4108	PF3D7_0905400	high molecular weight rhoptry protein 3 (RhopH3)	-	Within gene
Pf3D7_09_v3	504419	504763	345	504514	209	20.9409	2.06914	18.1834	MACS2_peak_116	PF3D7_0911000	phosphatidylinositol N-acetylglucosaminyltransferase, putative	+	-1781	PF3D7_0911200	conserved Plasmodium protein, unknown function	+	5420	PF3D7_0911100	conserved Plasmodium protein, unknown function	+	Within gene
Pf3D7_09_v3	616450	617185	736	616958	244	33.431	2.41399	30.4378	MACS2_peak_117	PF3D7_0914300	met-10+ like protein, putative	-	-1466	PF3D7_0914400	conserved Plasmodium protein, unknown function	+	1005	#N/A	#N/A	#N/A	Upstream of two
Pf3D7_09_v3	1060460	1061214	755	1060791	244	33.431	2.41399	30.4378	MACS2_peak_118	PF3D7_0926100	protein kinase, putative	-	-2975	PF3D7_0926200	conserved Plasmodium protein, unknown function	+	2262	#N/A	#N/A	#N/A	Upstream of two
Pf3D7_09_v3	1121705	1122171	467	1121957	335	75.363	3.31062	71.7631	MACS2_peak_119	PF3D7_0927500	dynein light chain, putative	-	-626	PF3D7_0927600	conserved Plasmodium protein, unknown function	+	1904	#N/A	#N/A	#N/A	Upstream of two
Pf3D7_09_v3	1135542	1135751	210	1135638	223	25.658	2.20708	22.8017	MACS2_peak_120	PF3D7_0927900	phosphatidylserine decarboxylase (PSD)	-	-3503	PF3D7_0928100	conserved Plasmodium protein, unknown function	-	1328	PF3D7_0928000.2	cytochrome c oxidase subunit 6B, putative (COX6B)	+	Within gene
Pf3D7_09_v3	1173666	1174719	1054	1174534	263	41.1338	2.6012	38.0113	MACS2_peak_121	PF3D7_0929300	conserved Plasmodium protein, unknown function	+	-1051	PF3D7_0929400	high molecular weight rhoptry protein 2 (RhopH2)	+	669	#N/A	#N/A	#N/A	Upstream of one
Pf3D7_09_v3	1200132	1201305	1174	1200711	382	101.417	3.77371	97.134	MACS2_peak_122	PF3D7_0930200	leucine-rich repeat protein (LRR8)	-	-2249	PF3D7_0930300	merozoite surface protein 1 (MSP1)	+	1101	#N/A	#N/A	#N/A	Upstream of two
Pf3D7_09_v3	1201698	1202324	627	1202031	394	108.482	3.89194	103.714	MACS2_peak_123	PF3D7_0930200	leucine-rich repeat protein (LRR8)	-	-3569	PF3D7_0930400.2	conserved Plasmodium protein, unknown function	+	5943	PF3D7_0930300	merozoite surface protein 1 (MSP1)	+	Within gene
Pf3D7_09_v3	1211250	1211498	249	1211394	221	24.9606	2.18737	22.1177	MACS2_peak_124	PF3D7_0930300	merozoite surface protein 1 (MSP1)	+	-4420	PF3D7_0930500	diacylglycerol kinase, putative (DGK1)	-	775	PF3D7_0930400.2	conserved Plasmodium protein, unknown function	+	Within gene
Pf3D7_09_v3	1359465	1359843	379	1359701	234	29.6288	2.31546	26.6996	MACS2_peak_125	PF3D7_0934700	UBX domain, putative	+	-439	PF3D7_0934800	cAMP-dependent protein kinase catalytic subunit (PKAc)	+	2234	#N/A	#N/A	#N/A	Upstream of one
Pf3D7_09_v3	1361251	1361593	343	1361413	286	51.2433	2.82782	47.9562	MACS2_peak_126	PF3D7_0934700	UBX domain, putative	+	-2151	PF3D7_0934800	cAMP-dependent protein kinase catalytic subunit (PKAc)	+	522	#N/A	#N/A	#N/A	Upstream of one
Pf3D7_09_v3	1505529	1505791	263	1505659	194	16.3313	1.92134	13.6826	MACS2_peak_127	PF3D7_0937800	erythrocyte membrane protein 1, PfEMP1 (VAR)	-	-2323	#N/A	#N/A	#N/A	#N/A	#N/A	#N/A	#N/A	Upstream of one
Pf3D7_09_v3	1532567	1533451	885	1533197	240	31.8887	2.37458	28.9189	MACS2_peak_128	PF3D7_0937800	erythrocyte membrane protein 1, PfEMP1 (VAR)	-	-29861	#N/A	#N/A	#N/A	#N/A	#N/A	#N/A	#N/A	Upstream of one
Pf3D7_09_v3	1533859	1534989	1131	1534554	234	29.6288	2.31546	26.6996	MACS2_peak_129	PF3D7_0937800	erythrocyte membrane protein 1, PfEMP1 (VAR)	-	-31218	#N/A	#N/A	#N/A	#N/A	#N/A	#N/A	#N/A	Upstream of one
Pf3D7_09_v3	1535227	1535732	506	1535521	197	17.2149	1.9509	14.5466	MACS2_peak_130	PF3D7_0937800	erythrocyte membrane protein 1, PfEMP1 (VAR)	-	-32185	#N/A	#N/A	#N/A	#N/A	#N/A	#N/A	#N/A	Upstream of one
Pf3D7_10_v3	5480	6353	874	5782	187	14.3464	1.85237	11.7471	MACS2_peak_131	#N/A	#N/A	#N/A	#N/A	PF3D7_1000100	erythrocyte membrane protein 1, PfEMP1 (VAR)	+	22708	#N/A	#N/A	#N/A	Upstream of one
Pf3D7_10_v3	8498	8903	406	8764	211	21.5909	2.08884	18.818	MACS2_peak_132	#N/A	#N/A	#N/A	#N/A	PF3D7_1000100	erythrocyte membrane protein 1, PfEMP1 (VAR)	+	19726	#N/A	#N/A	#N/A	Upstream of one
Pf3D7_10_v3	25579	25784	206	25698	183	13.2618	1.81296	10.6932	MACS2_peak_133	#N/A	#N/A	#N/A	#N/A	PF3D7_1000100	erythrocyte membrane protein 1, PfEMP1 (VAR)	+	2792	#N/A	#N/A	#N/A	Upstream of one
Pf3D7_10_v3	111339	111653	315	111495	280	48.5267	2.7687	45.286	MACS2_peak_134	PF3D7_1002100	EMP1-trafficking protein (PTP5)	-	-2833	PF3D7_1002200	tryptophan-rich antigen 3 (PArt)	+	1434	#N/A	#N/A	#N/A	Upstream of two
Pf3D7_10_v3	163602	164086	485	163779	241	32.2716	2.38443	29.2959	MACS2_peak_135	PF3D7_1003500	40S ribosomal protein S20e, putative	-	-2817	PF3D7_1003600	inner membrane complex protein 1c, putative (IMC1c)	+	1166	#N/A	#N/A	#N/A	Upstream of two
Pf3D7_10_v3	470117	470435	319	470267	248	35.0015	2.4534	31.9846	MACS2_peak_136	PF3D7_1012100	conserved Plasmodium protein, unknown function	-	-731	PF3D7_1012200	conserved Plasmodium protein, unknown function	+	712	#N/A	#N/A	#N/A	Upstream of two
Pf3D7_10_v3	553731	554174	444	553997	212	15.9536	1.84749	13.3184	MACS2_peak_137	PF3D7_1014000	GDP-L-fucose synthase (FS)	-	-1426	PF3D7_1014100	conserved Plasmodium protein, unknown function	+	1163	#N/A	#N/A	#N/A	Upstream of two
Pf3D7_10_v3	608784	609157	374	608993	258	39.0479	2.55193	35.9617	MACS2_peak_138	PF3D7_1014900	conserved Plasmodium protein, unknown function	-	-1184	PF3D7_1015000	FAD synthetase, putative	+	2220	#N/A	#N/A	#N/A	Upstream of two
Pf3D7_10_v3	610100	610372	273	610114	155	5.70351	1.47199	3.40649	MACS2_peak_139	PF3D7_1014900	conserved Plasmodium protein, unknown function	-	-2305	PF3D7_1015000	FAD synthetase, putative	+	1099	#N/A	#N/A	#N/A	Upstream of two
Pf3D7_10_v3	728967	729210	244	729065	212	21.9189	2.09869	19.1391	MACS2_peak_140	PF3D7_1018200	serine/threonine protein phosphatase 8, putative (PPP8)	-	-734	PF3D7_1018300	conserved Plasmodium protein, unknown function	-	744	#N/A	#N/A	#N/A	Upstream of one
Pf3D7_10_v3	953918	954134	217	954005	178	11.9581	1.76369	9.42562	MACS2_peak_141	PF3D7_1022700	phospholipid scramblase, putative	-	-1426	PF3D7_1022800	4-hydroxy-3-methylbut-2-en-1-yl diphosphate synthase (GcpE)	+	1878	#N/A	#N/A	#N/A	Upstream of two
Pf3D7_10_v3	1101239	1101592	354	1101411	302	51.5673	2.74925	48.2796	MACS2_peak_142	PF3D7_1026000	conserved Plasmodium protein, unknown function	-	-1529	PF3D7_1026100	conserved Plasmodium protein, unknown function	+	407	#N/A	#N/A	#N/A	Upstream of two
Pf3D7_10_v3	1143590	1144387	798	1143916	234	29.6288	2.31546	26.6996	MACS2_peak_143	PF3D7_1027300	peroxiredoxin (nPrx)	-	-1314	PF3D7_1027400	DNA-directed RNA polymerase II, putative	-	1907	#N/A	#N/A	#N/A	Upstream of one
Pf3D7_10_v3	1179314	1179558	245	1179426	265	10.7458	1.53881	8.2504	MACS2_peak_144	PF3D7_1028600	conserved Plasmodium protein, unknown function	-	-1577	PF3D7_1028700	merozoite TRAP-like protein (MTRAP)	+	1579	#N/A	#N/A	#N/A	Upstream of two
Pf3D7_10_v3	1334303	1334616	314	1334398	166	9.07369	1.64546	6.63754	MACS2_peak_145	PF3D7_1033100	S-adenosylmethionine decarboxylase/ornithine decarboxylase (AdoMetDC/ODC)	-	-5962	PF3D7_1033200	early transcribed membrane protein 10.2 (ETRAMP10.2)	+	824	#N/A	#N/A	#N/A	Upstream of two
Pf3D7_10_v3	1393476	1394715	1240	1394173	347	81.7595	3.42885	78.0701	MACS2_peak_146	PF3D7_1035100	probable protein, unknown function	+	-1043	PF3D7_1035200	S-antigen	+	666	#N/A	#N/A	#N/A	Upstream of one
Pf3D7_10_v3	1412358	1412906	549	1412613	359	88.3348	3.54709	84.535	MACS2_peak_147	PF3D7_1035600	merozoite surface protein (H101)	+	-2058	PF3D7_1035700	duffy binding-like merozoite surface protein (DBLMSP)	+	587	#N/A	#N/A	#N/A	Upstream of one
Pf3D7_10_v3	1425112	1425488	377	1425323	189	14.9024	1.87207	12.2887	MACS2_peak_148	PF3D7_1035800	probable protein, unknown function (M712)	+	-2652	PF3D7_1036000	merozoite surface protein (MSP11)	+	1804	PF3D7_1035900	probable protein, unknown function (M566)	+	Within gene
Pf3D7_10_v3	1426311	1427014	704	1426636	365	91.6877	3.60621	87.8219	MACS2_peak_149	PF3D7_1035900	probable protein, unknown function (M566)	+	-953	PF3D7_1036000	merozoite surface protein (MSP11)	+	491	#N/A	#N/A	#N/A	Upstream of one
Pf3D7_10_v3	1553662	1553932	271	1553742	202	17.5147	1.94658	14.8393	MACS2_peak_150	PF3D7_1038600	Plasmodium exported protein, unknown function	-	-570	PF3D7_1038700	Plasmodium exported protein, unknown function	-	787	#N/A	#N/A	#N/A	Upstream of one
Pf3D7_10_v3	1616404	1616636	233	1616462	182	4.94709	1.38402	2.69031	MACS2_peak_151	PF3D7_1040400	rifin (RIF)	+	-2727	PF3D7_1040600	rifin (RIF)	+	2624	PF3D7_1040500	rifin (RIF)	+	Within gene
Pf3D7_10_v3	1680291	1680816	526	1680474	192	15.7531	1.90163	13.1187	MACS2_peak_152	PF3D7_1041300	erythrocyte membrane protein 1, PfEMP1 (VAR)	-	-30526	#N/A	#N/A	#N/A	#N/A	#N/A	#N/A	#N/A	Upstream of one
Pf3D7_11_v3	6330	6937	608	6743	197	17.2149	1.9509	14.5466	MACS2_peak_153	#N/A	#N/A	#N/A	#N/A	PF3D7_1100100	erythrocyte membrane protein 1, PfEMP1 (VAR)	+	17417	#N/A	#N/A	#N/A	Upstream of one
Pf3D7_11_v3	7646	7946	301	7866	180	12.4725	1.7834	9.92633	MACS2_peak_154	#N/A	#N/A	#N/A	#N/A	PF3D7_1100100	erythrocyte membrane protein 1, PfEMP1 (VAR)	+	16294	#N/A	#N/A	#N/A	Upstream of one
Pf3D7_11_v3	122625	123040	416	122807	293	54.4811	2.89679	51.1472	MACS2_peak_155	PF3D7_1102500	Plasmodium exported protein (PHISTb), unknown function (GEXP02)	-	-1301	PF3D7_1102600	Plasmodium exported protein, unknown function (GEXP14)	-	1011	#N/A	#N/A	#N/A	Upstream of one
Pf3D7_11_v3	212154	212417	264	212269	181	10.4052	1.67713	7.92525	MACS2_peak_156	PF3D7_1104800	metabolite/drug transporter, putative	+	-2537	PF3D7_1104900	calcium/calmodulin-dependent protein kinase, putative	+	2556	#N/A	#N/A	#N/A	Upstream of one
Pf3D7_11_v3	340257	340686	430	340444	225	26.363	2.22678	23.4923	MACS2_peak_157	PF3D7_1107800	transcription factor with AP2 domain(s) (ApiAP2)	-	-4843	PF3D7_1107900	mechanosensitive ion channel protein	-	3469	#N/A	#N/A	#N/A	Upstream of one
Pf3D7_11_v3	340843	341194	352	341012	259	39.4618	2.56179	36.3691	MACS2_peak_158	PF3D7_1107800	transcription factor with AP2 domain(s) (ApiAP2)	-	-5411	PF3D7_1107900	mechanosensitive ion channel protein	-	2901	#N/A	#N/A	#N/A	Upstream of one
Pf3D7_11_v3	342365	342990	626	342823	272	44.9908	2.68988	41.8049	MACS2_peak_159	PF3D7_1107800	transcription factor with AP2 domain(s) (ApiAP2)	-	-7222	PF3D7_1107900	mechanosensitive ion channel protein	-	1090	#N/A	#N/A	#N/A	Upstream of one
Pf3D7_11_v3	355092	355492	401	355397	187	12.7065	1.77394	10.1594	MACS2_peak_160	PF3D7_1108000	IWS1-like protein, putative	+	-1135	PF3D7_1108100	conserved Plasmodium protein, unknown function	+	686	#N/A	#N/A	#N/A	Upstream of one
Pf3D7_11_v3	808484	808784	301	808651	254	36.6218	2.48351	33.5763	MACS2_peak_161	PF3D7_1121300	tyrosine kinase-like protein (TKL2)	-	-1570	PF3D7_1121400	WD repeat-containing protein, putative	+	1559	#N/A	#N/A	#N/A	Upstream of two
Pf3D7_11_v3	831713	831914	202	831811	171	10.2327	1.69472	7.75397	MACS2_peak_162	PF3D7_1121800	petidase, M16 family	-	-2498	PF3D7_1121900	serine/threonine protein kinase, putative	-	4078	#N/A	#N/A	#N/A	Upstream of one
Pf3D7_11_v3	906017	906396	380	906199	160	7.76626	1.58634	5.37812	MACS2_peak_163	PF3D7_1123000	conserved Plasmodium protein, unknown function	-	-2829	PF3D7_1123100	calcium-dependent protein kinase 7 (CDPK7)	+	3167	#N/A	#N/A	#N/A	Upstream of two
Pf3D7_11_v3	916867	917707	841	917484	276	46.7464	2.72929	43.5318	MACS2_peak_164	PF3D7_1123100	calcium-dependent protein kinase 7 (CDPK7)	+	-1160	PF3D7_1123200	leucine-rich repeat protein (LRR11)	+	744	#N/A	#N/A	#N/A	Upstream of one
Pf3D7_11_v3	1047116	1047425	310	1047244	212	21.9189	2.09869	19.1391	MACS2_peak_165	PF3D7_1126700	autophagy-related protein 23, putative (ATG23)	-	-1157	PF3D7_1126800	RNA-binding protein, putative	+	2677	#N/A	#N/A	#N/A	Upstream of two
Pf3D7_11_v3	1066561	1066823	263	1066725	206	19.9813	2.03958	17.2466	MACS2_peak_166	PF3D7_1127400	conserved Plasmodium protein, unknown function	+	-156	PF3D7_1127500	protein disulfide isomerase, putative	+	472	#N/A	#N/A	#N/A	Upstream of one
Pf3D7_11_v3	1117077	1117349	273	1117215	225	26.363	2.22678	23.4923	MACS2_peak_167	PF3D7_1128700	GPI-anchor transamidase (GPI8)	+	-1738	PF3D7_1128900	conserved Plasmodium protein, unknown function	+	1034	#N/A	#N/A	#N/A	Upstream of one
Pf3D7_11_v3	1137343	1137606	264	1137469	190	15.1837	1.88193	12.5634	MACS2_peak_168	PF3D7_1129300	conserved Plasmodium protein, unknown function	-	-635	PF3D7_1129400	RNA methyltransferase, putative	-	606	#N/A	#N/A	#N/A	Upstream of one
Pf3D7_11_v3	1155060	1155295	236	1155181	195	14.1992	1.82034	11.6071	MACS2_peak_169	PF3D7_1129800	conserved Plasmodium protein, unknown function	+	-1954	PF3D7_1129900	transporter, putative	+	1256	#N/A	#N/A	#N/A	Upstream of one
Pf3D7_11_v3	1270031	1270646	616	1270427	265	41.9796	2.6209	38.8424	MACS2_peak_170	PF3D7_1132700	mitochondrial ribosomal protein L2 precursor	+	-971	PF3D7_1132800	aquaglyceroporin (AQP)	+	777	#N/A	#N/A	#N/A	Upstream of one
Pf3D7_11_v3	1274881	1275084	204	1274992	168	9.52981	1.66516	7.07776	MACS2_peak_171	PF3D7_1132900	glycine cleavage system H protein (GCVH)	+	-983	PF3D7_1133000	conserved Plasmodium protein, unknown function	+	582	#N/A	#N/A	#N/A	Upstream of one
Pf3D7_11_v3	1420407	1420612	206	1420544	193	16.0411	1.91149	13.3991	MACS2_peak_172	PF3D7_1136200	conserved Plasmodium protein, unknown function	-	-473	PF3D7_1136300	tudor staphylococcal nuclease (TSN)	+	2200	#N/A	#N/A	#N/A	Upstream of two
Pf3D7_11_v3	1582686	1583037	352	1582850	273	43.3704	2.6274	40.2122	MACS2_peak_173	PF3D7_1139600	conserved Plasmodium protein, unknown function	+	-367	PF3D7_1139700	adrenodoxin reductase, putative	-	145	#N/A	#N/A	#N/A	Downstream of two
Pf3D7_11_v3	1606536	1607339	804	1606717	272	44.9908	2.68988	41.8049	MACS2_peak_174	PF3D7_1140300	P-loop containing nucleoside triphosphate hydrolase, putative	+	-311	PF3D7_1140400	conserved Plasmodium protein, unknown function	+	1289	#N/A	#N/A	#N/A	Upstream of one
Pf3D7_11_v3	1726510	1727031	522	1726671	187	14.3464	1.85237	11.7471	MACS2_peak_175	PF3D7_1143100	transcription factor with AP2 domain(s) (AP2-O)	-	-1810	PF3D7_1143200	DnaJ protein, putative	+	3122	#N/A	#N/A	#N/A	Upstream of two
Pf3D7_11_v3	1797845	1799018	1174	1798469	353	85.0252	3.48797	81.2779	MACS2_peak_176	PF3D7_1145200	serine/threonine protein kinase, putative	-	-3099	PF3D7_1145300	cysteine-rich PDZ-binding protein, putative (CRIPT)	-	307	#N/A	#N/A	#N/A	Upstream of one
Pf3D7_11_v3	1832164	1832380	217	1832256	197	17.2149	1.9509	14.5466	MACS2_peak_177	PF3D7_1146500	leucine-rich repeat protein (LRR10)	+	-839	PF3D7_1146600	CCAAT-box DNA binding protein subunit B (NFYB)	+	2145	#N/A	#N/A	#N/A	Upstream of one
Pf3D7_12_v3	5239	6700	1462	5585	303	59.2308	2.99532	55.8366	MACS2_peak_178	#N/A	#N/A	#N/A	#N/A	PF3D7_1200100	erythrocyte membrane protein 1, PfEMP1 (VAR)	+	11388	#N/A	#N/A	#N/A	Upstream of one
Pf3D7_12_v3	205329	206158	830	205911	393	107.887	3.88209	103.213	MACS2_peak_179	PF3D7_1204200	conserved Plasmodium protein, unknown function	+	-1074	PF3D7_1204400	conserved Plasmodium membrane protein, unknown function	-	2254	PF3D7_1204300	eukaryotic translation initiation factor 5A (EIF5A)	-	Within gene
Pf3D7_12_v3	648508	648770	263	648684	189	14.9024	1.87207	12.2887	MACS2_peak_180	PF3D7_1216100	conserved Plasmodium membrane protein, unknown function	+	-824	PF3D7_1216200	glycerol-3-phosphate dehydrogenase, putative	+	205	#N/A	#N/A	#N/A	Upstream of one
Pf3D7_12_v3	888399	888746	348	888565	292	54.0141	2.88694	50.6868	MACS2_peak_181	PF3D7_1222300	endoplasmin, putative (GRP94)	-	-2533	PF3D7_1222400	transcription factor with AP2 domain(s) (ApiAP2)	+	2016	#N/A	#N/A	#N/A	Upstream of two
Pf3D7_12_v3	898081	898943	863	898439	188	14.6233	1.86222	12.0166	MACS2_peak_182	PF3D7_1222400	transcription factor with AP2 domain(s) (ApiAP2)	+	-182	PF3D7_1222500	ATP-binding protein, putative	-	759	#N/A	#N/A	#N/A	Downstream of two
Pf3D7_12_v3	903128	905172	2045	903673	400	102.345	3.66661	98.0372	MACS2_peak_183	PF3D7_1222500	ATP-binding protein, putative	-	-2597	PF3D7_1222600	transcription factor with AP2 domain(s) (AP2-G)	+	3530	#N/A	#N/A	#N/A	Upstream of two
Pf3D7_12_v3	917373	917785	413	917548	356	86.6743	3.51752	82.8986	MACS2_peak_184	PF3D7_1222600	transcription factor with AP2 domain(s) (AP2-G)	+	-3047	PF3D7_1222700	glideosome-associated protein 45 (GAP45)	+	1174	#N/A	#N/A	#N/A	Upstream of one
Pf3D7_12_v3	929870	930148	279	929976	231	28.5235	2.2859	25.6134	MACS2_peak_185	PF3D7_1223000	conserved Plasmodium protein, unknown function	-	-3727	PF3D7_1223200	nucleus export protein BRR6, putative	+	2941	PF3D7_1223100	cAMP-dependent protein kinase regulatory subunit (PKAr)	-	Within gene
Pf3D7_12_v3	1122905	1123556	652	1123091	217	23.5891	2.14796	20.7741	MACS2_peak_186	PF3D7_1227500	cyclin (CYC2)	-	-1998	PF3D7_1227600	cyclin related protein, putative	+	1697	#N/A	#N/A	#N/A	Upstream of two
Pf3D7_12_v3	1163347	1164209	863	1163874	343	79.6072	3.38944	75.9463	MACS2_peak_187	PF3D7_1228600	merozoite surface protein 9 (MSP9)	-	-914	PF3D7_1228700	conserved Plasmodium protein, unknown function	+	1634	#N/A	#N/A	#N/A	Upstream of two
Pf3D7_12_v3	1542916	1543424	509	1543202	250	35.7972	2.47311	32.7657	MACS2_peak_188	PF3D7_1237000	SUMO-activating enzyme subunit 2 (UBA2)	+	-2794	PF3D7_1237200	conserved Plasmodium protein, unknown function	+	7122	PF3D7_1237100	conserved Plasmodium protein, unknown function	-	Within gene
Pf3D7_12_v3	1629204	1629449	246	1629313	237	30.7506	2.34502	27.8007	MACS2_peak_189	PF3D7_1239100	mitochondrial ribosomal protein L23 precursor, putative	+	-1385	PF3D7_1239200	transcription factor with AP2 domain(s) (ApiAP2)	+	5382	#N/A	#N/A	#N/A	Upstream of one
Pf3D7_12_v3	1824239	1825162	924	1824426	316	65.6172	3.12341	62.1459	MACS2_peak_190	PF3D7_1243500	vacuolar-sorting protein SNF7, putative (SNF7)	-	-1831	PF3D7_1243600	translation initiation factor SUI1, putative	+	1533	#N/A	#N/A	#N/A	Upstream of two
Pf3D7_12_v3	1825968	1826201	234	1826040	171	10.2327	1.69472	7.75397	MACS2_peak_191	PF3D7_1243500	vacuolar-sorting protein SNF7, putative (SNF7)	-	-3445	PF3D7_1243700	ubiquitin-conjugating enzyme E2, putative	+	3620	PF3D7_1243600	translation initiation factor SUI1, putative	+	Within gene
Pf3D7_12_v3	1827382	1827676	295	1827558	198	17.5138	1.96075	14.8384	MACS2_peak_192	PF3D7_1243600	translation initiation factor SUI1, putative	+	-674	PF3D7_1243700	ubiquitin-conjugating enzyme E2, putative	+	2102	#N/A	#N/A	#N/A	Upstream of one
Pf3D7_12_v3	1919479	1919717	239	1919561	178	11.9581	1.76369	9.42562	MACS2_peak_193	PF3D7_1246100	delta-aminolevulinic acid synthetase (ALAS)	+	-1763	PF3D7_1246200	actin I (ACT1)	+	1223	#N/A	#N/A	#N/A	Upstream of one
Pf3D7_12_v3	2123235	2123678	444	2123416	329	72.234	3.2515	68.6757	MACS2_peak_194	PF3D7_1252100	rhoptry neck protein 3 (RON3)	-	-929	PF3D7_1252200	chitinase (CHT1)	+	2019	#N/A	#N/A	#N/A	Upstream of two
Pf3D7_12_v3	2129687	2129908	222	2129780	206	19.9813	2.03958	17.2466	MACS2_peak_195	PF3D7_1252300	conserved Plasmodium protein, unknown function	-	-994	PF3D7_1252400	reticulocyte binding protein homologue 3, pseudogene (RH3)	+	6273	#N/A	#N/A	#N/A	Upstream of two
Pf3D7_12_v3	2133292	2133983	692	2133636	364	91.1259	3.59635	87.2708	MACS2_peak_196	PF3D7_1252300	conserved Plasmodium protein, unknown function	-	-4850	PF3D7_1252400	reticulocyte binding protein homologue 3, pseudogene (RH3)	+	2417	#N/A	#N/A	#N/A	Upstream of two
Pf3D7_12_v3	2263708	2263999	292	2263841	196	16.9182	1.94105	14.2564	MACS2_peak_197	PF3D7_1255200	erythrocyte membrane protein 1, PfEMP1 (VAR)	-	-14879	#N/A	#N/A	#N/A	#N/A	#N/A	#N/A	#N/A	Upstream of one
Pf3D7_12_v3	2265158	2265365	208	2265246	165	8.8494	1.6356	6.4211	MACS2_peak_198	PF3D7_1255200	erythrocyte membrane protein 1, PfEMP1 (VAR)	-	-16284	#N/A	#N/A	#N/A	#N/A	#N/A	#N/A	#N/A	Upstream of one
Pf3D7_12_v3	2265909	2266392	484	2266200	172	10.4719	1.70457	7.98495	MACS2_peak_199	PF3D7_1255200	erythrocyte membrane protein 1, PfEMP1 (VAR)	-	-17238	#N/A	#N/A	#N/A	#N/A	#N/A	#N/A	#N/A	Upstream of one
Pf3D7_13_v3	469391	469921	531	469470	178	11.9581	1.76369	9.42562	MACS2_peak_200	PF3D7_1310700	RNA-binding protein, putative	-	-807	PF3D7_1310800	conserved Plasmodium protein, unknown function	-	1125	#N/A	#N/A	#N/A	Upstream of one
Pf3D7_13_v3	470394	470691	298	470538	191	14.3809	1.8411	11.7815	MACS2_peak_201	PF3D7_1310700	RNA-binding protein, putative	-	-1875	PF3D7_1310800	conserved Plasmodium protein, unknown function	-	57	#N/A	#N/A	#N/A	Upstream of one
Pf3D7_13_v3	747809	748037	229	747911	211	21.5909	2.08884	18.818	MACS2_peak_202	PF3D7_1318000	conserved Plasmodium membrane protein, unknown function	-	-1386	PF3D7_1318100	ferredoxin, putative	-	476	#N/A	#N/A	#N/A	Upstream of one
Pf3D7_13_v3	872343	873118	776	872650	277	47.1891	2.73914	43.9676	MACS2_peak_203	PF3D7_1321100	conserved Plasmodium protein, unknown function	-	-318	PF3D7_1321200	conserved protein, unknown function	+	2615	#N/A	#N/A	#N/A	Upstream of two
Pf3D7_13_v3	1417874	1418278	405	1418080	334	74.8383	3.30076	71.2446	MACS2_peak_204	PF3D7_1335000	MSP7-like protein (MSRP1)	-	-622	PF3D7_1335100	merozoite surface protein 7 (MSP7)	-	1006	#N/A	#N/A	#N/A	Upstream of one
Pf3D7_13_v3	1420547	1420900	354	1420718	177	11.7044	1.75384	9.17897	MACS2_peak_205	PF3D7_1335100	merozoite surface protein 7 (MSP7)	-	-577	PF3D7_1335200	reticulocyte binding protein homologue 6, pseudogene (RH6)	-	1604	#N/A	#N/A	#N/A	Upstream of one
Pf3D7_13_v3	1426905	1427645	741	1427452	282	49.4262	2.78841	46.1723	MACS2_peak_206	PF3D7_1335200	reticulocyte binding protein homologue 6, pseudogene (RH6)	-	-1856	PF3D7_1335300	reticulocyte binding protein 2 homologue b (RH2b)	-	1422	#N/A	#N/A	#N/A	Upstream of one
Pf3D7_13_v3	1695228	1695587	360	1695414	227	27.0756	2.24649	24.1915	MACS2_peak_207	PF3D7_1342900	transcription factor with AP2 domain(s) (ApiAP2)	-	-1445	PF3D7_1343000	phosphoethanolamine N-methyltransferase (PMT)	+	1480	#N/A	#N/A	#N/A	Upstream of two
Pf3D7_13_v3	1701718	1702237	520	1701932	269	43.6907	2.66032	40.5256	MACS2_peak_208	PF3D7_1343100	conserved Plasmodium protein, unknown function	-	-1302	PF3D7_1343200	tRNA guanosine-2'-O-methyltransferase, putative	+	2638	#N/A	#N/A	#N/A	Upstream of two
Pf3D7_13_v3	1702916	1703837	922	1703641	210	21.2649	2.07899	18.4994	MACS2_peak_209	PF3D7_1343100	conserved Plasmodium protein, unknown function	-	-3011	PF3D7_1343200	tRNA guanosine-2'-O-methyltransferase, putative	+	929	#N/A	#N/A	#N/A	Upstream of two
Pf3D7_13_v3	1781927	1782204	278	1782064	221	24.9606	2.18737	22.1177	MACS2_peak_210	PF3D7_1344300	conserved protein, unknown function	-	-3022	PF3D7_1344400	conserved Plasmodium protein, unknown function	-	3269	#N/A	#N/A	#N/A	Upstream of one
Pf3D7_13_v3	1782382	1782796	415	1782578	227	27.0756	2.24649	24.1915	MACS2_peak_211	PF3D7_1344300	conserved protein, unknown function	-	-3536	PF3D7_1344400	conserved Plasmodium protein, unknown function	-	2755	#N/A	#N/A	#N/A	Upstream of one
Pf3D7_13_v3	2058143	2058556	414	2058305	189	14.9024	1.87207	12.2887	MACS2_peak_212	PF3D7_1351600	glycerol kinase (GK)	+	-1584	PF3D7_1351700	inner membrane complex protein 1f, putative (IMC1f)	+	1311	#N/A	#N/A	#N/A	Upstream of one
Pf3D7_13_v3	2247773	2248092	320	2247915	210	21.2649	2.07899	18.4994	MACS2_peak_213	PF3D7_1356700	DnaJ protein, putative	+	-1403	PF3D7_1356800	serine/threonine protein kinase, putative (ARK3)	+	1672	#N/A	#N/A	#N/A	Upstream of one
Pf3D7_13_v3	2547551	2547756	206	2547665	184	13.5295	1.82281	10.9534	MACS2_peak_214	PF3D7_1363400	polyubiquitin binding protein, putative (DOA1)	-	-1182	PF3D7_1363500	DNase I-like protein, putative	+	99	#N/A	#N/A	#N/A	Upstream of two
Pf3D7_13_v3	2720109	2720994	886	2720479	400	112.074	3.95106	104.706	MACS2_peak_215	PF3D7_1368300	conserved Plasmodium protein, unknown function	+	-1102	PF3D7_1368500	conserved Plasmodium protein, unknown function	+	2211	PF3D7_1368400	conserved Plasmodium protein, unknown function	-	Within gene
Pf3D7_13_v3	2783084	2783325	242	2783180	195	16.6237	1.93119	13.9686	MACS2_peak_216	PF3D7_1370000	tRNA Arginine	+	-1485	PF3D7_1370200	tRNA Glycine	+	586	PF3D7_1370100	tRNA Cysteine	-	Within gene
Pf3D7_13_v3	2894646	2894892	247	2894817	190	15.1837	1.88193	12.5634	MACS2_peak_217	PF3D7_1373500	erythrocyte membrane protein 1, PfEMP1 (VAR)	-	-2477	#N/A	#N/A	#N/A	#N/A	#N/A	#N/A	#N/A	Upstream of one
Pf3D7_13_v3	2913140	2913660	521	2913363	297	56.3636	2.9362	53.0039	MACS2_peak_218	PF3D7_1373500	erythrocyte membrane protein 1, PfEMP1 (VAR)	-	-21023	#N/A	#N/A	#N/A	#N/A	#N/A	#N/A	#N/A	Upstream of one
Pf3D7_13_v3	2913918	2914314	397	2914182	184	13.5295	1.82281	10.9534	MACS2_peak_219	PF3D7_1373500	erythrocyte membrane protein 1, PfEMP1 (VAR)	-	-21842	#N/A	#N/A	#N/A	#N/A	#N/A	#N/A	#N/A	Upstream of one
Pf3D7_13_v3	2914507	2915291	785	2915031	199	17.8148	1.9706	15.1324	MACS2_peak_220	PF3D7_1373500	erythrocyte membrane protein 1, PfEMP1 (VAR)	-	-22691	#N/A	#N/A	#N/A	#N/A	#N/A	#N/A	#N/A	Upstream of one
Pf3D7_13_v3	2915456	2915793	338	2915560	165	8.8494	1.6356	6.4211	MACS2_peak_221	PF3D7_1373500	erythrocyte membrane protein 1, PfEMP1 (VAR)	-	-23220	#N/A	#N/A	#N/A	#N/A	#N/A	#N/A	#N/A	Upstream of one
Pf3D7_14_v3	249241	249532	292	249369	230	28.1587	2.27605	25.2549	MACS2_peak_222	PF3D7_1406800	glideosome associated protein with multiple membrane spans 3 (GAPM3)	-	-1648	PF3D7_1406900	radical SAM protein, putative	+	1690	#N/A	#N/A	#N/A	Upstream of two
Pf3D7_14_v3	418794	419181	388	419021	193	16.0411	1.91149	13.3991	MACS2_peak_223	PF3D7_1410300	WD repeat-containing protein, putative	-	-1959	PF3D7_1410400	rhoptry-associated protein 1 (RAP1)	+	1421	#N/A	#N/A	#N/A	Upstream of two
Pf3D7_14_v3	419413	419612	200	419530	209	20.9409	2.06914	18.1834	MACS2_peak_224	PF3D7_1410300	WD repeat-containing protein, putative	-	-2468	PF3D7_1410400	rhoptry-associated protein 1 (RAP1)	+	912	#N/A	#N/A	#N/A	Upstream of two
Pf3D7_14_v3	440502	440702	201	440556	165	8.8494	1.6356	6.4211	MACS2_peak_225	PF3D7_1410900	ribosome maturation protein SBDS, putative	+	-1090	PF3D7_1411100.2	conserved Plasmodium membrane protein, unknown function	-	7367	PF3D7_1411000.2	conserved Plasmodium protein, unknown function	+	Within gene
Pf3D7_14_v3	441039	441415	377	441142	183	8.44759	1.57285	6.03506	MACS2_peak_226	PF3D7_1410900	ribosome maturation protein SBDS, putative	+	-1676	PF3D7_1411100.2	conserved Plasmodium membrane protein, unknown function	-	6781	PF3D7_1411000.2	conserved Plasmodium protein, unknown function	+	Within gene
Pf3D7_14_v3	613383	613939	557	613684	283	49.6764	2.79127	46.4218	MACS2_peak_227	PF3D7_1415200	DNA-directed RNA polymerase I/III subunit, putative	+	-948	PF3D7_1415300	RNA-binding protein Nova-1, putative	+	1483	#N/A	#N/A	#N/A	Upstream of one
Pf3D7_14_v3	680371	680622	252	680473	191	15.4673	1.89178	12.84	MACS2_peak_228	PF3D7_1416600	conserved Plasmodium protein, unknown function	-	-1701	PF3D7_1416700	conserved Plasmodium protein, unknown function	-	582	#N/A	#N/A	#N/A	Upstream of one
Pf3D7_14_v3	692638	693121	484	692876	308	61.6593	3.04458	58.2335	MACS2_peak_229	PF3D7_1417100	conserved Plasmodium protein, unknown function	+	-1604	PF3D7_1417200	NOT family protein, putative	+	1709	#N/A	#N/A	#N/A	Upstream of one
Pf3D7_14_v3	782146	782371	226	782260	176	11.4531	1.74399	8.93489	MACS2_peak_230	PF3D7_1418700	5S ribosomal RNA	+	-1226	PF3D7_1418900	DEAD/DEAH box ATP-dependent RNA helicase, putative	-	818	PF3D7_1418800	signal recognition particle RNA	-	Within gene
Pf3D7_14_v3	1237616	1237868	253	1237752	241	32.2716	2.38443	29.2959	MACS2_peak_231	PF3D7_1431400	conserved Plasmodium protein, unknown function	-	-627	PF3D7_1431500	mitogen-activated protein kinase 1 (MAPK1)	-	1099	#N/A	#N/A	#N/A	Upstream of one
Pf3D7_14_v3	1444095	1444332	238	1444166	179	12.2142	1.77354	9.67469	MACS2_peak_232	PF3D7_1435600	conserved Plasmodium protein, unknown function	-	-1289	PF3D7_1435700.2	ataxin-2 like protein, putative	-	919	#N/A	#N/A	#N/A	Upstream of one
Pf3D7_14_v3	1475007	1475426	420	1475159	256	38.2251	2.53223	35.1518	MACS2_peak_233	PF3D7_1436200	conserved Plasmodium protein, unknown function	-	-721	PF3D7_1436300	translocon component PTEX150 (PTEX150)	+	4618	#N/A	#N/A	#N/A	Upstream of two
Pf3D7_14_v3	1547591	1548068	478	1547884	283	49.8782	2.79826	46.6165	MACS2_peak_234	PF3D7_1438300	tRNA Methionine	+	-1587	PF3D7_1438400	metacaspase-like protein (MCA2)	+	1034	#N/A	#N/A	#N/A	Upstream of one
Pf3D7_14_v3	2013164	2014002	839	2013821	313	64.1226	3.09385	60.6692	MACS2_peak_235	PF3D7_1449100	conserved Plasmodium protein, unknown function	+	-1327	PF3D7_1449200	conserved Plasmodium protein, unknown function	+	849	#N/A	#N/A	#N/A	Upstream of one
Pf3D7_14_v3	2102397	2102673	277	2102545	180	12.4725	1.7834	9.92633	MACS2_peak_236	PF3D7_1451200	conserved Plasmodium protein, unknown function	-	-2809	PF3D7_1451300	E3 SUMO-protein ligase NSE2, putative (NSE2)	+	2402	#N/A	#N/A	#N/A	Upstream of two
Pf3D7_14_v3	2103020	2103686	667	2103205	240	31.8887	2.37458	28.9189	MACS2_peak_237	PF3D7_1451200	conserved Plasmodium protein, unknown function	-	-3469	PF3D7_1451300	E3 SUMO-protein ligase NSE2, putative (NSE2)	+	1742	#N/A	#N/A	#N/A	Upstream of two
Pf3D7_14_v3	2132495	2133220	726	2133101	255	37.8162	2.52237	34.7503	MACS2_peak_238	PF3D7_1451900	ribosome biogenesis protein TSR1, putative (TSR1)	-	-1844	PF3D7_1452000	rhoptry neck protein 2 (RON2)	+	1197	#N/A	#N/A	#N/A	Upstream of two
Pf3D7_14_v3	2277782	2278025	244	2277912	187	13.3072	1.80274	10.7384	MACS2_peak_239	PF3D7_1455600	ferlin, putative	-	-669	PF3D7_1455700	conserved Plasmodium protein, unknown function	-	789	#N/A	#N/A	#N/A	Upstream of one
Pf3D7_14_v3	2451349	2451618	270	2451442	205	19.6655	2.02972	16.9386	MACS2_peak_240	PF3D7_1459900	conserved Plasmodium membrane protein, unknown function	-	-654	PF3D7_1460000	biotin protein ligase, putative	+	1028	#N/A	#N/A	#N/A	Upstream of two
Pf3D7_14_v3	2719177	2719754	578	2719314	219	24.2709	2.16767	21.4415	MACS2_peak_241	PF3D7_1466400	transcription factor with AP2 domain(s) (ApiAP2)	-	-2029	PF3D7_1466500	conserved Plasmodium protein, unknown function	+	5911	#N/A	#N/A	#N/A	Upstream of two
Pf3D7_14_v3	2721172	2721459	288	2721330	244	31.7181	2.34932	28.7541	MACS2_peak_242	PF3D7_1466400	transcription factor with AP2 domain(s) (ApiAP2)	-	-4045	PF3D7_1466500	conserved Plasmodium protein, unknown function	+	3895	#N/A	#N/A	#N/A	Upstream of two
Pf3D7_14_v3	2800187	2800790	604	2800435	275	46.3051	2.71943	43.0981	MACS2_peak_243	PF3D7_1468100	conserved Plasmodium protein, unknown function	-	-6112	PF3D7_1468200	conserved protein, unknown function	+	2073	#N/A	#N/A	#N/A	Upstream of two
Pf3D7_14_v3	2805752	2806197	446	2805943	219	24.2709	2.16767	21.4415	MACS2_peak_244	PF3D7_1468300	leucine-rich repeat protein (LRR14.1)	+	-1330	PF3D7_1468400	zinc finger protein, putative (D13)	+	3535	#N/A	#N/A	#N/A	Upstream of one
Pf3D7_14_v3	2806425	2806973	549	2806579	309	62.1492	3.05444	58.7174	MACS2_peak_245	PF3D7_1468300	leucine-rich repeat protein (LRR14.1)	+	-1966	PF3D7_1468400	zinc finger protein, putative (D13)	+	2899	#N/A	#N/A	#N/A	Upstream of one
Pf3D7_14_v3	3005000	3005708	709	3005179	318	66.6204	3.14311	63.138	MACS2_peak_246	PF3D7_1473700	nucleoporin NUP116/NSP116, putative (NUP116)	-	-2824	PF3D7_1473900	conserved Plasmodium protein, unknown function	+	2422	#N/A	#N/A	#N/A	Upstream of two
Pf3D7_14_v3	3075595	3075978	384	3075740	249	35.3985	2.46326	32.3745	MACS2_peak_247	PF3D7_1474900	trailer hitch homolog, putative (CITH)	+	-2493	PF3D7_1475000	mediator complex subunit 31, putative	+	48	#N/A	#N/A	#N/A	Upstream of one
