# Supplementary material for: Dissecting the role of PfAP2-G in malaria gametocytogenesis
Source: Nat Commun. 2020 Mar 20;11:1503. doi: 10.1038/s41467-020-15026-0 (PMC7083873; doi:10.1038/s41467-020-15026-0)
Supplement: Supplementary file 7 — Supplementary Data 3 [file 41467_2020_15026_MOESM7_ESM.xlsx]

## Sheet: Consensus peaks
chromosome	start	end	left_id	left_desc	left_strand	left_dist	right_id	right_desc	right_strand	right_dist	within_id	within_desc	within_strand	peak_location
Pf3D7_01_v3	6425	7046	NA	NA	NA	NA	PF3D7_0100100	erythrocyte membrane protein 1, PfEMP1 (VAR)	+	22773	NA	NA	NA	Upstream of one
Pf3D7_01_v3	7869	8663	NA	NA	NA	NA	PF3D7_0100100	erythrocyte membrane protein 1, PfEMP1 (VAR)	+	21243	NA	NA	NA	Upstream of one
Pf3D7_01_v3	255463	255683	PF3D7_0105900	DNA binding protein, putative	+	-644	PF3D7_0106000	conserved Plasmodium protein, unknown function	-	201	NA	NA	NA	Downstream of two
Pf3D7_01_v3	363516	363727	PF3D7_0108900	unspecified product	-	-1037	PF3D7_0109100	LCCL domain-containing protein (CCp5)	+	1987	PF3D7_0109000	photosensitized INA-labeled protein PHIL1, putative (PHIL1)	+	Within gene
Pf3D7_01_v3	511021	511352	PF3D7_0113400	Plasmodium exported protein, unknown function	-	-1440	PF3D7_0113600	surface-associated interspersed protein 1.2 (SURFIN 1.2), pseudogene (SURF1.2)	+	898	NA	NA	NA	Upstream of two
Pf3D7_01_v3	617269	617486	PF3D7_0115700	erythrocyte membrane protein 1, PfEMP1 (VAR)	-	-2486	NA	NA	NA	NA	NA	NA	NA	Upstream of one
Pf3D7_02_v3	251430	251844	PF3D7_0206200	pantothenate transporter (PAT)	+	-911	PF3D7_0206300	pentafunctional AROM polypeptide, putative, pseudogene (AROM)	+	756	NA	NA	NA	Upstream of one
Pf3D7_02_v3	534402	534734	PF3D7_0212900	Leu/Phe-tRNA protein transferase, putative	+	-219	PF3D7_0213000	conserved Plasmodium protein, unknown function	+	1077	NA	NA	NA	Upstream of one
Pf3D7_02_v3	838315	838968	PF3D7_0220700	Plasmodium exported protein (hyp9), unknown function	+	-3955	PF3D7_0220800	cytoadherence linked asexual protein 2 (CLAG2)	+	200	NA	NA	NA	Upstream of one
Pf3D7_02_v3	938823	939323	PF3D7_0223500	erythrocyte membrane protein 1, PfEMP1 (VAR)	-	-15426	NA	NA	NA	NA	NA	NA	NA	Upstream of one
Pf3D7_02_v3	940243	940710	PF3D7_0223500	erythrocyte membrane protein 1, PfEMP1 (VAR)	-	-16830	NA	NA	NA	NA	NA	NA	NA	Upstream of one
Pf3D7_02_v3	941098	941476	PF3D7_0223500	erythrocyte membrane protein 1, PfEMP1 (VAR)	-	-17640	NA	NA	NA	NA	NA	NA	NA	Upstream of one
Pf3D7_03_v3	8274	8664	NA	NA	NA	NA	PF3D7_0300100	erythrocyte membrane protein 1, PfEMP1 (VAR)	+	28495	NA	NA	NA	Upstream of one
Pf3D7_03_v3	10635	10908	NA	NA	NA	NA	PF3D7_0300100	erythrocyte membrane protein 1, PfEMP1 (VAR)	+	26192	NA	NA	NA	Upstream of one
Pf3D7_03_v3	101853	102052	PF3D7_0301700	Plasmodium exported protein, unknown function	-	-4047	PF3D7_0301800	Plasmodium exported protein, unknown function	+	2371	NA	NA	NA	Upstream of two
Pf3D7_03_v3	118934	119084	PF3D7_0302100	serine/threonine protein kinase (SRPK1)	+	-924	PF3D7_0302200	cytoadherence linked asexual protein 3.2 (CLAG3.2)	+	448	NA	NA	NA	Upstream of one
Pf3D7_03_v3	119254	119488	PF3D7_0302100	serine/threonine protein kinase (SRPK1)	+	-1286	PF3D7_0302200	cytoadherence linked asexual protein 3.2 (CLAG3.2)	+	86	NA	NA	NA	Upstream of one
Pf3D7_03_v3	133645	134030	PF3D7_0302400	unspecified product	-	-337	PF3D7_0302500	cytoadherence linked asexual protein 3.1 (CLAG3.1)	+	1579	NA	NA	NA	Upstream of two
Pf3D7_03_v3	134298	135569	PF3D7_0302400	unspecified product	-	-1433	PF3D7_0302500	cytoadherence linked asexual protein 3.1 (CLAG3.1)	+	483	NA	NA	NA	Upstream of two
Pf3D7_03_v3	646594	646829	PF3D7_0315900	conserved Plasmodium protein, unknown function	+	-1445	PF3D7_0316100	mitochondrial ribosomal protein L27 precursor, putative	+	1922	PF3D7_0316000	microneme associated antigen (MA)	-	Within gene
Pf3D7_03_v3	1055522	1055839	PF3D7_0324900	erythrocyte membrane protein 1, PfEMP1 (VAR)	-	-17428	NA	NA	NA	NA	NA	NA	NA	Upstream of one
Pf3D7_03_v3	1056328	1056643	PF3D7_0324900	erythrocyte membrane protein 1, PfEMP1 (VAR)	-	-18233	NA	NA	NA	NA	NA	NA	NA	Upstream of one
Pf3D7_03_v3	1056786	1057445	PF3D7_0324900	erythrocyte membrane protein 1, PfEMP1 (VAR)	-	-18863	NA	NA	NA	NA	NA	NA	NA	Upstream of one
Pf3D7_03_v3	1057723	1058306	PF3D7_0324900	erythrocyte membrane protein 1, PfEMP1 (VAR)	-	-19762	NA	NA	NA	NA	NA	NA	NA	Upstream of one
Pf3D7_04_v3	5068	5624	NA	NA	NA	NA	PF3D7_0400100	erythrocyte membrane protein 1, PfEMP1 (VAR)	+	23359	NA	NA	NA	Upstream of one
Pf3D7_04_v3	5830	6523	NA	NA	NA	NA	PF3D7_0400100	erythrocyte membrane protein 1, PfEMP1 (VAR)	+	22528	NA	NA	NA	Upstream of one
Pf3D7_04_v3	7435	7853	NA	NA	NA	NA	PF3D7_0400100	erythrocyte membrane protein 1, PfEMP1 (VAR)	+	21061	NA	NA	NA	Upstream of one
Pf3D7_04_v3	101647	101916	PF3D7_0401600.2	PIR protein (RIF)	-	-7974	PF3D7_0401800	Plasmodium exported protein (PHISTb), unknown function (PfD80)	-	1959	PF3D7_0401700	Plasmodium exported protein, unknown function, pseudogene	+	Within gene
Pf3D7_04_v3	135454	136150	PF3D7_0402200	surface-associated interspersed protein 4.1 (SURFIN 4.1), pseudogene (SURF4.1)	-	-1335	PF3D7_0402300	reticulocyte binding protein homologue 1 (RH1)	+	1837	NA	NA	NA	Upstream of two
Pf3D7_04_v3	174768	174968	PF3D7_0402900	probable protein, unknown function	-	-1955	PF3D7_0403100	regulator of chromosome condensation, putative	-	503	PF3D7_0403000	tRNA Asparagine	+	Within gene
Pf3D7_04_v3	200209	200536	PF3D7_0403500	ubiquitin specific protease, putative	+	-3629	PF3D7_0403700	CGI-201 protein, short form	-	5854	PF3D7_0403600	conserved Plasmodium protein, unknown function	-	Within gene
Pf3D7_04_v3	337700	338493	PF3D7_0406400	cytosolic glyoxalase II (cGloII)	+	-4242	PF3D7_0406600	conserved Plasmodium protein, unknown function	+	8210	PF3D7_0406500	conserved Plasmodium protein, unknown function	-	Within gene
Pf3D7_04_v3	469092	469356	PF3D7_0410000	erythrocyte vesicle protein 1 (EVP1)	-	-1886	PF3D7_0410200	tRNA Isoleucine	-	633	PF3D7_0410100	tRNA Serine	+	Within gene
Pf3D7_04_v3	736718	737122	PF3D7_0416800	small GTP-binding protein sar1 (SAR1)	+	-5698	PF3D7_0417000	conserved Plasmodium protein, unknown function	+	5228	PF3D7_0416900	conserved Plasmodium protein, unknown function	-	Within gene
Pf3D7_04_v3	912350	912657	PF3D7_0420200	holo-[acyl-carrier-protein] synthase, putative (ACPS)	+	-534	PF3D7_0420300	transcription factor with AP2 domain(s) (ApiAP2)	+	5485	NA	NA	NA	Upstream of one
Pf3D7_04_v3	1072325	1072514	PF3D7_0423700	early transcribed membrane protein 4 (ETRAMP4)	-	-576	PF3D7_0423800	cysteine-rich protective antigen (CyRPA)	+	3926	NA	NA	NA	Upstream of two
Pf3D7_04_v3	1072723	1073041	PF3D7_0423700	early transcribed membrane protein 4 (ETRAMP4)	-	-1038	PF3D7_0423800	cysteine-rich protective antigen (CyRPA)	+	3464	NA	NA	NA	Upstream of two
Pf3D7_04_v3	1091643	1091904	PF3D7_0424200	reticulocyte binding protein homologue 4 (RH4)	-	-498	PF3D7_0424300	erythrocyte binding antigen-165, pseudogene (EBA165)	+	1363	NA	NA	NA	Upstream of two
Pf3D7_04_v3	1098838	1099247	PF3D7_0424300	erythrocyte binding antigen-165, pseudogene (EBA165)	+	-1209	PF3D7_0424400	surface-associated interspersed protein 4.2 (SURFIN 4.2) (SURF4.2)	+	767	NA	NA	NA	Upstream of one
Pf3D7_05_v3	432846	433181	PF3D7_0510100	conserved Plasmodium protein, unknown function	-	-2662	PF3D7_0510200	peptidyl-prolyl cis-trans isomerase (CYP87)	+	4480	NA	NA	NA	Upstream of two
Pf3D7_05_v3	1031339	1031518	PF3D7_0524900	tRNA-YW synthesizing protein, putative	+	-1068	PF3D7_0525000	zinc finger protein, putative	+	4799	NA	NA	NA	Upstream of one
Pf3D7_05_v3	1070238	1070444	PF3D7_0525700	conserved Plasmodium protein, unknown function	+	-1057	PF3D7_0525800	inner membrane complex protein 1g, putative (IMC1g)	+	905	NA	NA	NA	Upstream of one
Pf3D7_05_v3	1150150	1150384	PF3D7_0527600	conserved Plasmodium protein, unknown function	-	-1458	PF3D7_0527800	tRNA Leucine	-	959	PF3D7_0527700	tRNA Glutamic acid	+	Within gene
Pf3D7_05_v3	1151129	1151391	PF3D7_0527700	tRNA Glutamic acid	+	-955	PF3D7_0527900	RNA helicase 1	+	2415	PF3D7_0527800	tRNA Leucine	-	Within gene
Pf3D7_06_v3	76495	77120	PF3D7_0601800	H/ACA snoRNA	-	-2447	PF3D7_0601900	conserved Plasmodium protein, unknown function	+	1381	NA	NA	NA	Upstream of two
Pf3D7_06_v3	716463	716688	PF3D7_0617100	AP-2 complex subunit alpha, putative	+	-2001	PF3D7_0617200	conserved Plasmodium protein, unknown function	+	473	NA	NA	NA	Upstream of one
Pf3D7_06_v3	994024	994637	PF3D7_0624400	conserved Plasmodium protein, unknown function	-	-2134	PF3D7_0624600	SNF2 helicase, putative (ISWI)	+	5192	PF3D7_0624500	anaphase promoting complex subunit, putative	+	Within gene
Pf3D7_06_v3	1154677	1154957	PF3D7_0628100	HECT-domain (ubiquitin-transferase), putative	-	-1154	PF3D7_0628200	protein kinase PK4 (PK4)	+	5044	NA	NA	NA	Upstream of two
Pf3D7_06_v3	1406668	1407491	PF3D7_0632800	erythrocyte membrane protein 1, PfEMP1 (VAR)	-	-24454	NA	NA	NA	NA	NA	NA	NA	Upstream of one
Pf3D7_06_v3	1407866	1408139	PF3D7_0632800	erythrocyte membrane protein 1, PfEMP1 (VAR)	-	-25377	NA	NA	NA	NA	NA	NA	NA	Upstream of one
Pf3D7_06_v3	1408279	1409383	PF3D7_0632800	erythrocyte membrane protein 1, PfEMP1 (VAR)	-	-26205	NA	NA	NA	NA	NA	NA	NA	Upstream of one
Pf3D7_06_v3	1410542	1411990	PF3D7_0632800	erythrocyte membrane protein 1, PfEMP1 (VAR)	-	-28640	NA	NA	NA	NA	NA	NA	NA	Upstream of one
Pf3D7_07_v3	6058	6594	NA	NA	NA	NA	PF3D7_0700100	erythrocyte membrane protein 1, PfEMP1 (VAR)	+	13980	NA	NA	NA	Upstream of one
Pf3D7_07_v3	7711	7995	NA	NA	NA	NA	PF3D7_0700100	erythrocyte membrane protein 1, PfEMP1 (VAR)	+	12453	NA	NA	NA	Upstream of one
Pf3D7_07_v3	99702	100282	PF3D7_0702300	sporozoite threonine and asparagine-rich protein (STARP)	+	-1263	PF3D7_0702400	small exported membrane protein 1 (SEMP1)	+	1701	NA	NA	NA	Upstream of one
Pf3D7_07_v3	100511	100822	PF3D7_0702300	sporozoite threonine and asparagine-rich protein (STARP)	+	-1938	PF3D7_0702400	small exported membrane protein 1 (SEMP1)	+	1026	NA	NA	NA	Upstream of one
Pf3D7_07_v3	107520	108182	PF3D7_0702500	Plasmodium exported protein, unknown function	-	-1863	PF3D7_0702600	chitinase precursor fragment, truncated	+	2063	NA	NA	NA	Upstream of two
Pf3D7_07_v3	328937	329155	PF3D7_0707000	tRNA Lysine	+	-1110	PF3D7_0707200	conserved Plasmodium protein, unknown function	-	889	PF3D7_0707100	tRNA Lysine	-	Within gene
Pf3D7_07_v3	380283	380819	PF3D7_0708300	EKC/KEOPS complex subunit BUD32 (BUD32)	+	-1247	PF3D7_0708400	heat shock protein 90 (HSP90)	+	1040	NA	NA	NA	Upstream of one
Pf3D7_07_v3	381040	381245	PF3D7_0708300	EKC/KEOPS complex subunit BUD32 (BUD32)	+	-1839	PF3D7_0708400	heat shock protein 90 (HSP90)	+	448	NA	NA	NA	Upstream of one
Pf3D7_07_v3	1077869	1078722	PF3D7_0725300	conserved Plasmodium protein, unknown function	-	-3543	PF3D7_0725400	conserved Plasmodium protein, unknown function	+	718	NA	NA	NA	Upstream of two
Pf3D7_07_v3	1082548	1083463	PF3D7_0725500	unspecified product	-	-664	PF3D7_0725600	18S ribosomal RNA	+	754	NA	NA	NA	Upstream of two
Pf3D7_07_v3	1085787	1086153	PF3D7_0725600	18S ribosomal RNA	+	-124	PF3D7_0725800	5.8S ribosomal RNA	+	242	PF3D7_0725700	unspecified product	+	Within gene
Pf3D7_07_v3	1086667	1086949	PF3D7_0725900	unspecified product	+	-240	PF3D7_0726100	Plasmodium exported protein, unknown function	-	6757	PF3D7_0726000	28S ribosomal RNA	+	Within gene
Pf3D7_07_v3	1318960	1319160	PF3D7_0730600	tRNA Valine	+	-930	PF3D7_0730800.2	Plasmodium exported protein, unknown function	+	2245	PF3D7_0730700	tRNA Threonine	-	Within gene
Pf3D7_07_v3	1438487	1438994	PF3D7_0733000	erythrocyte membrane protein 1, PfEMP1 (VAR)	-	-12508	NA	NA	NA	NA	NA	NA	NA	Upstream of one
Pf3D7_07_v3	1439311	1439595	PF3D7_0733000	erythrocyte membrane protein 1, PfEMP1 (VAR)	-	-13220	NA	NA	NA	NA	NA	NA	NA	Upstream of one
Pf3D7_07_v3	1439912	1440146	PF3D7_0733000	erythrocyte membrane protein 1, PfEMP1 (VAR)	-	-13796	NA	NA	NA	NA	NA	NA	NA	Upstream of one
Pf3D7_08_v3	18933	19179	NA	NA	NA	NA	PF3D7_0800100	erythrocyte membrane protein 1, PfEMP1 (VAR)	+	2304	NA	NA	NA	Upstream of one
Pf3D7_08_v3	126069	126282	PF3D7_0801800	mannose-6-phosphate isomerase, putative	-	-4110	PF3D7_0801900	conserved Plasmodium protein, unknown function	+	2672	NA	NA	NA	Upstream of two
Pf3D7_08_v3	823288	823630	PF3D7_0818000	conserved protein, unknown function	+	-1008	PF3D7_0818100	zinc finger protein, putative	+	1104	NA	NA	NA	Upstream of one
Pf3D7_08_v3	887858	888240	PF3D7_0819600	conserved Plasmodium protein, unknown function	-	-1914	PF3D7_0819700	conserved Plasmodium protein, unknown function	-	76	NA	NA	NA	Upstream of one
Pf3D7_08_v3	1011909	1012431	PF3D7_0822900	conserved Plasmodium protein, unknown function	-	-864	PF3D7_0823000	serine/threonine protein kinase VPS15, putative (VPS15)	-	756	NA	NA	NA	Upstream of one
Pf3D7_08_v3	1309160	1309486	PF3D7_0830700	Plasmodium exported protein (hyp9), unknown function	+	-1400	PF3D7_0830800	surface-associated interspersed protein 8.2 (SURFIN 8.2) (SURF8.2)	+	1313	NA	NA	NA	Upstream of one
Pf3D7_08_v3	1357271	1357540	PF3D7_0831500	Plasmodium exported protein (PHIST), unknown function	+	-2738	PF3D7_0831600	cytoadherence linked asexual protein 8 (CLAG8)	+	907	NA	NA	NA	Upstream of one
Pf3D7_08_v3	1373666	1374338	PF3D7_0831750	Plasmodium exported protein (PHISTa), unknown function, pseudogene	+	-1283	PF3D7_0831800	histidine-rich protein II (HRPII)	-	233	NA	NA	NA	Downstream of two
Pf3D7_09_v3	5206	5646	NA	NA	NA	NA	PF3D7_0900100	erythrocyte membrane protein 1, PfEMP1 (VAR)	+	14653	NA	NA	NA	Upstream of one
Pf3D7_09_v3	5990	6280	NA	NA	NA	NA	PF3D7_0900100	erythrocyte membrane protein 1, PfEMP1 (VAR)	+	13944	NA	NA	NA	Upstream of one
Pf3D7_09_v3	6659	7109	NA	NA	NA	NA	PF3D7_0900100	erythrocyte membrane protein 1, PfEMP1 (VAR)	+	13195	NA	NA	NA	Upstream of one
Pf3D7_09_v3	273872	274930	PF3D7_0905300	dynein heavy chain, putative	-	-4693	PF3D7_0905500	conserved Plasmodium protein, unknown function	+	3967	PF3D7_0905400	high molecular weight rhoptry protein 3 (RhopH3)	-	Within gene
Pf3D7_09_v3	275737	276165	PF3D7_0905400	high molecular weight rhoptry protein 3 (RhopH3)	-	-1163	PF3D7_0905500	conserved Plasmodium protein, unknown function	+	2417	NA	NA	NA	Upstream of two
Pf3D7_09_v3	504429	504768	PF3D7_0911000	phosphatidylinositol N-acetylglucosaminyltransferase, putative	+	-1867	PF3D7_0911200	conserved Plasmodium protein, unknown function	+	5334	PF3D7_0911100	conserved Plasmodium protein, unknown function	+	Within gene
Pf3D7_09_v3	1121777	1122092	PF3D7_0927500	dynein light chain, putative	-	-605	PF3D7_0927600	conserved Plasmodium protein, unknown function	+	1925	NA	NA	NA	Upstream of two
Pf3D7_09_v3	1174344	1174623	PF3D7_0929300	conserved Plasmodium protein, unknown function	+	-1002	PF3D7_0929400	high molecular weight rhoptry protein 2 (RhopH2)	+	718	NA	NA	NA	Upstream of one
Pf3D7_09_v3	1200369	1201162	PF3D7_0930200	leucine-rich repeat protein (LRR8)	-	-2305	PF3D7_0930300	merozoite surface protein 1 (MSP1)	+	1045	NA	NA	NA	Upstream of two
Pf3D7_09_v3	1201769	1202321	PF3D7_0930200	leucine-rich repeat protein (LRR8)	-	-3584	PF3D7_0930400.2	conserved Plasmodium protein, unknown function	+	5928	PF3D7_0930300	merozoite surface protein 1 (MSP1)	+	Within gene
Pf3D7_09_v3	1359546	1359760	PF3D7_0934700	UBX domain, putative	+	-392	PF3D7_0934800	cAMP-dependent protein kinase catalytic subunit (PKAc)	+	2281	NA	NA	NA	Upstream of one
Pf3D7_09_v3	1361314	1361513	PF3D7_0934700	UBX domain, putative	+	-2153	PF3D7_0934800	cAMP-dependent protein kinase catalytic subunit (PKAc)	+	520	NA	NA	NA	Upstream of one
Pf3D7_09_v3	1439744	1440064	PF3D7_0936300	ring-exported protein 3 (REX3)	-	-1924	PF3D7_0936400	ring-exported protein 4 (REX4)	+	878	NA	NA	NA	Upstream of two
Pf3D7_09_v3	1505570	1505805	PF3D7_0937800	erythrocyte membrane protein 1, PfEMP1 (VAR)	-	-2353	NA	NA	NA	NA	NA	NA	NA	Upstream of one
Pf3D7_09_v3	1532953	1533306	PF3D7_0937800	erythrocyte membrane protein 1, PfEMP1 (VAR)	-	-29795	NA	NA	NA	NA	NA	NA	NA	Upstream of one
Pf3D7_09_v3	1534288	1534914	PF3D7_0937800	erythrocyte membrane protein 1, PfEMP1 (VAR)	-	-31266	NA	NA	NA	NA	NA	NA	NA	Upstream of one
Pf3D7_09_v3	1535313	1535607	PF3D7_0937800	erythrocyte membrane protein 1, PfEMP1 (VAR)	-	-32125	NA	NA	NA	NA	NA	NA	NA	Upstream of one
Pf3D7_10_v3	5591	6031	NA	NA	NA	NA	PF3D7_1000100	erythrocyte membrane protein 1, PfEMP1 (VAR)	+	22678	NA	NA	NA	Upstream of one
Pf3D7_10_v3	8622	8848	NA	NA	NA	NA	PF3D7_1000100	erythrocyte membrane protein 1, PfEMP1 (VAR)	+	19754	NA	NA	NA	Upstream of one
Pf3D7_10_v3	111361	111651	PF3D7_1002100	EMP1-trafficking protein (PTP5)	-	-2845	PF3D7_1002200	tryptophan-rich antigen 3 (PArt)	+	1422	NA	NA	NA	Upstream of two
Pf3D7_10_v3	163633	163903	PF3D7_1003500	40S ribosomal protein S20e, putative	-	-2807	PF3D7_1003600	inner membrane complex protein 1c, putative (IMC1c)	+	1176	NA	NA	NA	Upstream of two
Pf3D7_10_v3	553895	554096	PF3D7_1014000	GDP-L-fucose synthase (FS)	-	-1426	PF3D7_1014100	conserved Plasmodium protein, unknown function	+	1163	NA	NA	NA	Upstream of two
Pf3D7_10_v3	1101253	1101578	PF3D7_1026000	conserved Plasmodium protein, unknown function	-	-1535	PF3D7_1026100	conserved Plasmodium protein, unknown function	+	401	NA	NA	NA	Upstream of two
Pf3D7_10_v3	1179310	1179533	PF3D7_1028600	conserved Plasmodium protein, unknown function	-	-1574	PF3D7_1028700	merozoite TRAP-like protein (MTRAP)	+	1582	NA	NA	NA	Upstream of two
Pf3D7_10_v3	1393767	1394520	PF3D7_1035100	probable protein, unknown function	+	-1015	PF3D7_1035200	S-antigen	+	694	NA	NA	NA	Upstream of one
Pf3D7_10_v3	1412450	1412796	PF3D7_1035600	merozoite surface protein (H101)	+	-2069	PF3D7_1035700	duffy binding-like merozoite surface protein (DBLMSP)	+	576	NA	NA	NA	Upstream of one
Pf3D7_10_v3	1425038	1425531	PF3D7_1035800	probable protein, unknown function (M712)	+	-2615	PF3D7_1036000	merozoite surface protein (MSP11)	+	1841	PF3D7_1035900	probable protein, unknown function (M566)	+	Within gene
Pf3D7_10_v3	1426425	1426957	PF3D7_1035900	probable protein, unknown function (M566)	+	-1009	PF3D7_1036000	merozoite surface protein (MSP11)	+	435	NA	NA	NA	Upstream of one
Pf3D7_10_v3	1553617	1553908	PF3D7_1038600	Plasmodium exported protein, unknown function	-	-592	PF3D7_1038700	Plasmodium exported protein, unknown function	-	765	NA	NA	NA	Upstream of one
Pf3D7_10_v3	1680349	1680673	PF3D7_1041300	erythrocyte membrane protein 1, PfEMP1 (VAR)	-	-30564	NA	NA	NA	NA	NA	NA	NA	Upstream of one
Pf3D7_11_v3	6658	6876	NA	NA	NA	NA	PF3D7_1100100	erythrocyte membrane protein 1, PfEMP1 (VAR)	+	17392	NA	NA	NA	Upstream of one
Pf3D7_11_v3	7670	7906	NA	NA	NA	NA	PF3D7_1100100	erythrocyte membrane protein 1, PfEMP1 (VAR)	+	16371	NA	NA	NA	Upstream of one
Pf3D7_11_v3	122609	122984	PF3D7_1102500	Plasmodium exported protein (PHISTb), unknown function (GEXP02)	-	-1292	PF3D7_1102600	Plasmodium exported protein, unknown function (GEXP14)	-	1020	NA	NA	NA	Upstream of one
Pf3D7_11_v3	144770	145007	PF3D7_1103200	tRNA Glycine	+	-1465	PF3D7_1103400	FeS cluster assembly protein SufD, putative (SufD)	+	1537	PF3D7_1103300	tRNA Leucine	-	Within gene
Pf3D7_11_v3	342706	342872	PF3D7_1107800	transcription factor with AP2 domain(s) (ApiAP2)	-	-7189	PF3D7_1107900	mechanosensitive ion channel protein	-	1123	NA	NA	NA	Upstream of one
Pf3D7_11_v3	917413	917620	PF3D7_1123100	calcium-dependent protein kinase 7 (CDPK7)	+	-1194	PF3D7_1123200	leucine-rich repeat protein (LRR11)	+	710	NA	NA	NA	Upstream of one
Pf3D7_11_v3	1155022	1155267	PF3D7_1129800	conserved Plasmodium protein, unknown function	+	-1919	PF3D7_1129900	transporter, putative	+	1291	NA	NA	NA	Upstream of one
Pf3D7_11_v3	1582725	1582970	PF3D7_1139600	conserved Plasmodium protein, unknown function	+	-366	PF3D7_1139700	adrenodoxin reductase, putative	-	146	NA	NA	NA	Downstream of two
Pf3D7_11_v3	1606615	1606826	PF3D7_1140300	P-loop containing nucleoside triphosphate hydrolase, putative	+	-316	PF3D7_1140400	conserved Plasmodium protein, unknown function	+	1284	NA	NA	NA	Upstream of one
Pf3D7_11_v3	1798223	1798891	PF3D7_1145200	serine/threonine protein kinase, putative	-	-3188	PF3D7_1145300	cysteine-rich PDZ-binding protein, putative (CRIPT)	-	218	NA	NA	NA	Upstream of one
Pf3D7_12_v3	5246	6693	NA	NA	NA	NA	PF3D7_1200100	erythrocyte membrane protein 1, PfEMP1 (VAR)	+	11002	NA	NA	NA	Upstream of one
Pf3D7_12_v3	205470	206103	PF3D7_1204200	conserved Plasmodium protein, unknown function	+	-951	PF3D7_1204400	conserved Plasmodium membrane protein, unknown function	-	2377	PF3D7_1204300	eukaryotic translation initiation factor 5A (EIF5A)	-	Within gene
Pf3D7_12_v3	648547	648777	PF3D7_1216100	conserved Plasmodium membrane protein, unknown function	+	-803	PF3D7_1216200	glycerol-3-phosphate dehydrogenase, putative	+	226	NA	NA	NA	Upstream of one
Pf3D7_12_v3	903423	905158	PF3D7_1222500	ATP-binding protein, putative	-	-3216	PF3D7_1222600	transcription factor with AP2 domain(s) (AP2-G)	+	2911	NA	NA	NA	Upstream of two
Pf3D7_12_v3	917437	917738	PF3D7_1222600	transcription factor with AP2 domain(s) (AP2-G)	+	-3088	PF3D7_1222700	glideosome-associated protein 45 (GAP45)	+	1133	NA	NA	NA	Upstream of one
Pf3D7_12_v3	1163411	1164065	PF3D7_1228600	merozoite surface protein 9 (MSP9)	-	-779	PF3D7_1228700	conserved Plasmodium protein, unknown function	+	1769	NA	NA	NA	Upstream of two
Pf3D7_12_v3	1543120	1543342	PF3D7_1237000	SUMO-activating enzyme subunit 2 (UBA2)	+	-2824	PF3D7_1237200	conserved Plasmodium protein, unknown function	+	7092	PF3D7_1237100	conserved Plasmodium protein, unknown function	-	Within gene
Pf3D7_12_v3	1619290	1619530	PF3D7_1238900	protein kinase 2 (PK2)	-	-2559	PF3D7_1239000	HD superfamily phosphohydrolase protein	-	1826	NA	NA	NA	Upstream of one
Pf3D7_12_v3	1824285	1824608	PF3D7_1243500	vacuolar-sorting protein SNF7, putative (SNF7)	-	-1853	PF3D7_1243600	translation initiation factor SUI1, putative	+	1511	NA	NA	NA	Upstream of two
Pf3D7_12_v3	1825948	1826194	PF3D7_1243500	vacuolar-sorting protein SNF7, putative (SNF7)	-	-3477	PF3D7_1243700	ubiquitin-conjugating enzyme E2, putative	+	3588	PF3D7_1243600	translation initiation factor SUI1, putative	+	Within gene
Pf3D7_12_v3	1827394	1827684	PF3D7_1243600	translation initiation factor SUI1, putative	+	-656	PF3D7_1243700	ubiquitin-conjugating enzyme E2, putative	+	2120	NA	NA	NA	Upstream of one
Pf3D7_12_v3	2123305	2123553	PF3D7_1252100	rhoptry neck protein 3 (RON3)	-	-943	PF3D7_1252200	chitinase (CHT1)	+	2005	NA	NA	NA	Upstream of two
Pf3D7_12_v3	2129674	2129875	PF3D7_1252300	conserved Plasmodium protein, unknown function	-	-990	PF3D7_1252400	reticulocyte binding protein homologue 3, pseudogene (RH3)	+	6277	NA	NA	NA	Upstream of two
Pf3D7_12_v3	2133450	2133835	PF3D7_1252300	conserved Plasmodium protein, unknown function	-	-4858	PF3D7_1252400	reticulocyte binding protein homologue 3, pseudogene (RH3)	+	2409	NA	NA	NA	Upstream of two
Pf3D7_12_v3	2263696	2263972	PF3D7_1255200	erythrocyte membrane protein 1, PfEMP1 (VAR)	-	-14873	NA	NA	NA	NA	NA	NA	NA	Upstream of one
Pf3D7_13_v3	115587	115801	PF3D7_1302000	EMP1-trafficking protein (PTP6)	-	-1880	PF3D7_1302100	gamete antigen 27/25 (G27/25)	-	5941	NA	NA	NA	Upstream of one
Pf3D7_13_v3	470420	470641	PF3D7_1310700	RNA-binding protein, putative	-	-1869	PF3D7_1310800	conserved Plasmodium protein, unknown function	-	63	NA	NA	NA	Upstream of one
Pf3D7_13_v3	872291	872748	PF3D7_1321100	conserved Plasmodium protein, unknown function	-	-189	PF3D7_1321200	conserved protein, unknown function	+	2744	NA	NA	NA	Upstream of two
Pf3D7_13_v3	1417918	1418225	PF3D7_1335000	MSP7-like protein (MSRP1)	-	-615	PF3D7_1335100	merozoite surface protein 7 (MSP7)	-	1013	NA	NA	NA	Upstream of one
Pf3D7_13_v3	1426897	1427102	PF3D7_1335200	reticulocyte binding protein homologue 6, pseudogene (RH6)	-	-1405	PF3D7_1335300	reticulocyte binding protein 2 homologue b (RH2b)	-	1873	NA	NA	NA	Upstream of one
Pf3D7_13_v3	1427312	1427557	PF3D7_1335200	reticulocyte binding protein homologue 6, pseudogene (RH6)	-	-1840	PF3D7_1335300	reticulocyte binding protein 2 homologue b (RH2b)	-	1438	NA	NA	NA	Upstream of one
Pf3D7_13_v3	1576865	1577086	PF3D7_1339100	tRNA Methionine	+	-1550	PF3D7_1339300	conserved Plasmodium protein, unknown function	+	6249	PF3D7_1339200	tRNA Proline	-	Within gene
Pf3D7_13_v3	1632936	1633318	PF3D7_1341100	U6 spliceosomal RNA	-	-419	PF3D7_1341200	60S ribosomal protein L18, putative	-	732	NA	NA	NA	Upstream of one
Pf3D7_13_v3	1695155	1695641	PF3D7_1342900	transcription factor with AP2 domain(s) (ApiAP2)	-	-1430	PF3D7_1343000	phosphoethanolamine N-methyltransferase (PMT)	+	1495	NA	NA	NA	Upstream of two
Pf3D7_13_v3	1701801	1702168	PF3D7_1343100	conserved Plasmodium protein, unknown function	-	-1356	PF3D7_1343200	tRNA guanosine-2'-O-methyltransferase, putative	+	2584	NA	NA	NA	Upstream of two
Pf3D7_13_v3	2126804	2127062	PF3D7_1353100	Plasmodium exported protein, unknown function	-	-1664	PF3D7_1353200	membrane associated histidine-rich protein (MAHRP2)	+	3597	NA	NA	NA	Upstream of two
Pf3D7_13_v3	2129018	2129297	PF3D7_1353100	Plasmodium exported protein, unknown function	-	-3889	PF3D7_1353200	membrane associated histidine-rich protein (MAHRP2)	+	1372	NA	NA	NA	Upstream of two
Pf3D7_13_v3	2720148	2720889	PF3D7_1368300	conserved Plasmodium protein, unknown function	+	-1143	PF3D7_1368500	conserved Plasmodium protein, unknown function	+	2170	PF3D7_1368400	conserved Plasmodium protein, unknown function	-	Within gene
Pf3D7_13_v3	2780281	2780506	PF3D7_1369700	U2 small nuclear ribonucleoprotein A', putative	-	-1324	PF3D7_1369900	tRNA Tryptophan	-	685	PF3D7_1369800	tRNA Arginine	+	Within gene
Pf3D7_13_v3	2783074	2783411	PF3D7_1370100	tRNA Cysteine	-	-23	PF3D7_1370200	tRNA Glycine	+	522	NA	NA	NA	Upstream of two
Pf3D7_13_v3	2783638	2783901	PF3D7_1370100	tRNA Cysteine	-	-550	PF3D7_1370300	membrane associated histidine-rich protein (MAHRP1)	+	4201	PF3D7_1370200	tRNA Glycine	+	Within gene
Pf3D7_13_v3	2786115	2786522	PF3D7_1370200	tRNA Glycine	+	-2484	PF3D7_1370300	membrane associated histidine-rich protein (MAHRP1)	+	1652	NA	NA	NA	Upstream of one
Pf3D7_13_v3	2894662	2894862	PF3D7_1373500	erythrocyte membrane protein 1, PfEMP1 (VAR)	-	-2423	NA	NA	NA	NA	NA	NA	NA	Upstream of one
Pf3D7_13_v3	2913183	2913652	PF3D7_1373500	erythrocyte membrane protein 1, PfEMP1 (VAR)	-	-21079	NA	NA	NA	NA	NA	NA	NA	Upstream of one
Pf3D7_13_v3	2914696	2915237	PF3D7_1373500	erythrocyte membrane protein 1, PfEMP1 (VAR)	-	-22628	NA	NA	NA	NA	NA	NA	NA	Upstream of one
Pf3D7_13_v3	2915552	2915686	PF3D7_1373500	erythrocyte membrane protein 1, PfEMP1 (VAR)	-	-23280	NA	NA	NA	NA	NA	NA	NA	Upstream of one
Pf3D7_14_v3	441027	441389	PF3D7_1410900	ribosome maturation protein SBDS, putative	+	-1743	PF3D7_1411100.2	conserved Plasmodium membrane protein, unknown function	-	6714	PF3D7_1411000.2	conserved Plasmodium protein, unknown function	+	Within gene
Pf3D7_14_v3	613607	613828	PF3D7_1415200	DNA-directed RNA polymerase I/III subunit, putative	+	-983	PF3D7_1415300	RNA-binding protein Nova-1, putative	+	1448	NA	NA	NA	Upstream of one
Pf3D7_14_v3	692756	693040	PF3D7_1417100	conserved Plasmodium protein, unknown function	+	-1627	PF3D7_1417200	NOT family protein, putative	+	1686	NA	NA	NA	Upstream of one
Pf3D7_14_v3	782138	782381	PF3D7_1418700	5S ribosomal RNA	+	-1227	PF3D7_1418900	DEAD/DEAH box ATP-dependent RNA helicase, putative	-	817	PF3D7_1418800	signal recognition particle RNA	-	Within gene
Pf3D7_14_v3	1475100	1475316	PF3D7_1436200	conserved Plasmodium protein, unknown function	-	-771	PF3D7_1436300	translocon component PTEX150 (PTEX150)	+	4568	NA	NA	NA	Upstream of two
Pf3D7_14_v3	1547689	1548016	PF3D7_1438300	tRNA Methionine	+	-1557	PF3D7_1438400	metacaspase-like protein (MCA2)	+	1064	NA	NA	NA	Upstream of one
Pf3D7_14_v3	2013524	2013846	PF3D7_1449100	conserved Plasmodium protein, unknown function	+	-1192	PF3D7_1449200	conserved Plasmodium protein, unknown function	+	984	NA	NA	NA	Upstream of one
Pf3D7_14_v3	2721158	2721464	PF3D7_1466400	transcription factor with AP2 domain(s) (ApiAP2)	-	-4027	PF3D7_1466500	conserved Plasmodium protein, unknown function	+	3913	NA	NA	NA	Upstream of two
Pf3D7_14_v3	2765100	2765331	PF3D7_1467600	conserved Plasmodium protein, unknown function	-	-1067	PF3D7_1467700	conserved Plasmodium protein, unknown function	+	891	NA	NA	NA	Upstream of two
Pf3D7_14_v3	2800269	2800596	PF3D7_1468100	conserved Plasmodium protein, unknown function	-	-6111	PF3D7_1468200	conserved protein, unknown function	+	2074	NA	NA	NA	Upstream of two
Pf3D7_14_v3	2806495	2806873	PF3D7_1468300	leucine-rich repeat protein (LRR14.1)	+	-2072	PF3D7_1468400	zinc finger protein, putative (D13)	+	2793	NA	NA	NA	Upstream of one
Pf3D7_14_v3	2943599	2943938	PF3D7_1472100	protein transport protein YIP1, putative (YIP1)	-	-511	PF3D7_1472200	histone deacetylase, putative (HDA1)	+	1892	NA	NA	NA	Upstream of two
Pf3D7_14_v3	2979841	2980152	PF3D7_1473100	GTPase-activating protein, putative	-	-1881	PF3D7_1473200	DnaJ protein, putative	+	1602	NA	NA	NA	Upstream of two
Pf3D7_14_v3	3004995	3005704	PF3D7_1473700	nucleoporin NUP116/NSP116, putative (NUP116)	-	-2996	PF3D7_1473900	conserved Plasmodium protein, unknown function	+	2250	NA	NA	NA	Upstream of two
Pf3D7_14_v3	3075647	3075859	PF3D7_1474900	trailer hitch homolog, putative (CITH)	+	-2507	PF3D7_1475000	mediator complex subunit 31, putative	+	34	NA	NA	NA	Upstream of one

## Sheet: Replicate 1 peaks
chr	start	end	length	abs_summit	pileup	-LOG10(pvalue)	fold_enrichment	-LOG10(qvalue)	name	left_id	left_desc	left_strand	left_dist	right_id	right_desc	right_strand	right_dist	within_id	within_desc	within_strand	peak_location
Pf3D7_01_v3	5662	5949	288	5789	148	11.1665	1.82339	8.56695	MACS2_peak_1	#N/A	#N/A	#N/A	#N/A	PF3D7_0100100	erythrocyte membrane protein 1, PfEMP1 (VAR)	+	23721	#N/A	#N/A	#N/A	Upstream of one
Pf3D7_01_v3	6278	7424	1147	6644	175	19.4633	2.1538	16.6058	MACS2_peak_2	#N/A	#N/A	#N/A	#N/A	PF3D7_0100100	erythrocyte membrane protein 1, PfEMP1 (VAR)	+	22866	#N/A	#N/A	#N/A	Upstream of one
Pf3D7_01_v3	7870	8663	794	8239	262	57.2041	3.21847	53.7622	MACS2_peak_3	#N/A	#N/A	#N/A	#N/A	PF3D7_0100100	erythrocyte membrane protein 1, PfEMP1 (VAR)	+	21271	#N/A	#N/A	#N/A	Upstream of one
Pf3D7_01_v3	187593	187813	221	187700	134	7.66011	1.65207	5.19643	MACS2_peak_4	PF3D7_0104200	StAR-related lipid transfer protein	-	-3478	PF3D7_0104300	ubiquitin carboxyl-terminal hydrolase 1, putative (UBP1)	+	2569	#N/A	#N/A	#N/A	Upstream of two
Pf3D7_01_v3	255432	255701	270	255620	161	14.9224	1.98248	12.1919	MACS2_peak_5	PF3D7_0105900	DNA binding protein, putative	+	-690	PF3D7_0106000	conserved Plasmodium protein, unknown function	-	155	#N/A	#N/A	#N/A	Downstream of two
Pf3D7_01_v3	363480	363728	249	363564	151	6.76946	1.54748	4.34762	MACS2_peak_6	PF3D7_0108900	unspecified product	-	-978	PF3D7_0109100	LCCL domain-containing protein (CCp5)	+	2046	PF3D7_0109000	photosensitized INA-labeled protein PHIL1, putative (PHIL1)	+	Within gene
Pf3D7_01_v3	493828	494053	226	493922	170	14.7877	1.93651	12.0658	MACS2_peak_7	PF3D7_0113000	glutamic acid-rich protein (GARP)	-	-3795	PF3D7_0113100	surface-associated interspersed protein 1.1 (SURFIN 1.1) (SURF1.1)	+	1322	#N/A	#N/A	#N/A	Upstream of two
Pf3D7_01_v3	510850	511386	537	511214	215	34.9508	2.6433	31.799	MACS2_peak_8	PF3D7_0113400	Plasmodium exported protein, unknown function	-	-1466	PF3D7_0113600	surface-associated interspersed protein 1.2 (SURFIN 1.2), pseudogene (SURF1.2)	+	872	#N/A	#N/A	#N/A	Upstream of two
Pf3D7_01_v3	617239	617486	248	617342	162	15.2301	1.99472	12.4898	MACS2_peak_9	PF3D7_0115700	erythrocyte membrane protein 1, PfEMP1 (VAR)	-	-2449	#N/A	#N/A	#N/A	#N/A	#N/A	#N/A	#N/A	Upstream of one
Pf3D7_02_v3	251382	251902	521	251672	359	110.18	4.26869	105.955	MACS2_peak_10	PF3D7_0206200	pantothenate transporter (PAT)	+	-945	PF3D7_0206300	pentafunctional AROM polypeptide, putative, pseudogene (AROM)	+	722	#N/A	#N/A	#N/A	Upstream of one
Pf3D7_02_v3	534266	534904	639	534521	228	37.9065	2.68379	34.7204	MACS2_peak_11	PF3D7_0212900	Leu/Phe-tRNA protein transferase, putative	+	-171	PF3D7_0213000	conserved Plasmodium protein, unknown function	+	1125	#N/A	#N/A	#N/A	Upstream of one
Pf3D7_02_v3	621448	621668	221	621553	157	13.7178	1.93353	11.0267	MACS2_peak_12	PF3D7_0215000	acyl-CoA synthetase (ACS9)	-	-2124	PF3D7_0215100	RING zinc finger protein, putative	-	971	#N/A	#N/A	#N/A	Upstream of one
Pf3D7_02_v3	718742	719064	323	719011	136	8.12506	1.67654	5.64104	MACS2_peak_13	PF3D7_0217400	conserved Plasmodium protein, unknown function	+	-730	PF3D7_0217500	calcium-dependent protein kinase 1 (CDPK1)	+	1426	#N/A	#N/A	#N/A	Upstream of one
Pf3D7_02_v3	808367	808724	358	808583	167	16.8078	2.0559	14.0219	MACS2_peak_14	PF3D7_0220100	DnaJ protein, putative	+	-842	PF3D7_0220200	Plasmodium exported protein, unknown function	-	928	#N/A	#N/A	#N/A	Downstream of two
Pf3D7_02_v3	816104	816356	253	816215	172	18.4489	2.11709	15.6167	MACS2_peak_15	PF3D7_0220300	Plasmodium exported protein, unknown function	-	-1561	PF3D7_0220400	DnaJ protein, putative, pseudogene	+	4214	#N/A	#N/A	#N/A	Upstream of two
Pf3D7_02_v3	838307	839020	714	838732	318	86.3676	3.82756	82.5764	MACS2_peak_16	PF3D7_0220700	Plasmodium exported protein (hyp9), unknown function	+	-4044	PF3D7_0220800	cytoadherence linked asexual protein 2 (CLAG2)	+	111	#N/A	#N/A	#N/A	Upstream of one
Pf3D7_02_v3	938631	939323	693	938992	232	42.5359	2.85134	39.2744	MACS2_peak_17	PF3D7_0223500	erythrocyte membrane protein 1, PfEMP1 (VAR)	-	-15344	#N/A	#N/A	#N/A	#N/A	#N/A	#N/A	#N/A	Upstream of one
Pf3D7_02_v3	940244	940897	654	940506	163	15.5405	2.00695	12.791	MACS2_peak_18	PF3D7_0223500	erythrocyte membrane protein 1, PfEMP1 (VAR)	-	-16858	#N/A	#N/A	#N/A	#N/A	#N/A	#N/A	#N/A	Upstream of one
Pf3D7_02_v3	941033	941615	583	941307	156	13.4234	1.92129	10.7426	MACS2_peak_19	PF3D7_0223500	erythrocyte membrane protein 1, PfEMP1 (VAR)	-	-17659	#N/A	#N/A	#N/A	#N/A	#N/A	#N/A	#N/A	Upstream of one
Pf3D7_03_v3	8152	8738	587	8565	169	17.4567	2.08038	14.6518	MACS2_peak_20	#N/A	#N/A	#N/A	#N/A	PF3D7_0300100	erythrocyte membrane protein 1, PfEMP1 (VAR)	+	28400	#N/A	#N/A	#N/A	Upstream of one
Pf3D7_03_v3	10617	10938	322	10796	179	20.8498	2.20275	17.9563	MACS2_peak_21	#N/A	#N/A	#N/A	#N/A	PF3D7_0300100	erythrocyte membrane protein 1, PfEMP1 (VAR)	+	26169	#N/A	#N/A	#N/A	Upstream of one
Pf3D7_03_v3	101805	102052	248	101963	170	17.7849	2.09262	14.9708	MACS2_peak_22	PF3D7_0301700	Plasmodium exported protein, unknown function	-	-4056	PF3D7_0301800	Plasmodium exported protein, unknown function	+	2362	#N/A	#N/A	#N/A	Upstream of two
Pf3D7_03_v3	118877	119084	208	119042	141	8.67856	1.69573	6.17431	MACS2_peak_23	PF3D7_0302100	serine/threonine protein kinase (SRPK1)	+	-956	PF3D7_0302200	cytoadherence linked asexual protein 3.2 (CLAG3.2)	+	416	#N/A	#N/A	#N/A	Upstream of one
Pf3D7_03_v3	119255	119488	234	119294	141	9.12885	1.72433	6.60541	MACS2_peak_24	PF3D7_0302100	serine/threonine protein kinase (SRPK1)	+	-1208	PF3D7_0302200	cytoadherence linked asexual protein 3.2 (CLAG3.2)	+	164	#N/A	#N/A	#N/A	Upstream of one
Pf3D7_03_v3	133554	135641	2088	135190	394	127.211	4.48329	122.509	MACS2_peak_25	PF3D7_0302400	unspecified product	-	-1688	PF3D7_0302500	cytoadherence linked asexual protein 3.1 (CLAG3.1)	+	228	#N/A	#N/A	#N/A	Upstream of two
Pf3D7_03_v3	531792	532057	266	531956	192	19.3757	2.0694	16.5245	MACS2_peak_26	PF3D7_0312600	tRNA Valine	+	-667	PF3D7_0312800	60S ribosomal protein L26, putative	+	2283	PF3D7_0312700	tRNA Isoleucine	-	Within gene
Pf3D7_03_v3	646088	646865	778	646630	205	29.0268	2.44264	25.9763	MACS2_peak_27	PF3D7_0315900	conserved Plasmodium protein, unknown function	+	-1362	PF3D7_0316100	mitochondrial ribosomal protein L27 precursor, putative	+	2005	PF3D7_0316000	microneme associated antigen (MA)	-	Within gene
Pf3D7_03_v3	745922	746153	232	746031	175	17.6699	2.06265	14.8632	MACS2_peak_28	PF3D7_0318100	stomatin-like protein	+	-978	PF3D7_0318200	DNA-directed RNA polymerase II subunit RPB1 (RPB1)	+	2434	#N/A	#N/A	#N/A	Upstream of one
Pf3D7_03_v3	1040648	1041023	376	1040746	131	6.98604	1.61535	4.5531	MACS2_peak_29	PF3D7_0324900	erythrocyte membrane protein 1, PfEMP1 (VAR)	-	-2492	#N/A	#N/A	#N/A	#N/A	#N/A	#N/A	#N/A	Upstream of one
Pf3D7_03_v3	1055487	1055842	356	1055717	155	13.1316	1.90905	10.4608	MACS2_peak_30	PF3D7_0324900	erythrocyte membrane protein 1, PfEMP1 (VAR)	-	-17463	#N/A	#N/A	#N/A	#N/A	#N/A	#N/A	#N/A	Upstream of one
Pf3D7_03_v3	1056328	1057559	1232	1057087	217	35.8141	2.66778	32.65	MACS2_peak_31	PF3D7_0324900	erythrocyte membrane protein 1, PfEMP1 (VAR)	-	-18833	#N/A	#N/A	#N/A	#N/A	#N/A	#N/A	#N/A	Upstream of one
Pf3D7_03_v3	1057724	1058317	594	1058170	171	17.3239	2.06376	14.5267	MACS2_peak_32	PF3D7_0324900	erythrocyte membrane protein 1, PfEMP1 (VAR)	-	-19916	#N/A	#N/A	#N/A	#N/A	#N/A	#N/A	#N/A	Upstream of one
Pf3D7_04_v3	5058	6601	1544	5419	215	34.9508	2.6433	31.799	MACS2_peak_33	#N/A	#N/A	#N/A	#N/A	PF3D7_0400100	erythrocyte membrane protein 1, PfEMP1 (VAR)	+	23287	#N/A	#N/A	#N/A	Upstream of one
Pf3D7_04_v3	7436	8304	869	7666	173	18.7846	2.12933	15.9436	MACS2_peak_34	#N/A	#N/A	#N/A	#N/A	PF3D7_0400100	erythrocyte membrane protein 1, PfEMP1 (VAR)	+	21040	#N/A	#N/A	#N/A	Upstream of one
Pf3D7_04_v3	101648	101947	300	101795	183	17.1693	2.00272	14.3736	MACS2_peak_35	PF3D7_0401600.2	PIR protein (RIF)	-	-7986	PF3D7_0401800	Plasmodium exported protein (PHISTb), unknown function (PfD80)	-	1947	PF3D7_0401700	Plasmodium exported protein, unknown function, pseudogene	+	Within gene
Pf3D7_04_v3	135394	136212	819	135662	338	100.654	4.14852	96.5868	MACS2_peak_36	PF3D7_0402200	surface-associated interspersed protein 4.1 (SURFIN 4.1), pseudogene (SURF4.1)	-	-1194	PF3D7_0402300	reticulocyte binding protein homologue 1 (RH1)	+	1978	#N/A	#N/A	#N/A	Upstream of two
Pf3D7_04_v3	174769	174968	200	174859	166	16.4871	2.04367	13.7108	MACS2_peak_37	PF3D7_0402900	probable protein, unknown function	-	-1945	PF3D7_0403100	regulator of chromosome condensation, putative	-	513	PF3D7_0403000	tRNA Asparagine	+	Within gene
Pf3D7_04_v3	200210	200536	327	200373	151	11.992	1.8601	9.36182	MACS2_peak_38	PF3D7_0403500	ubiquitin specific protease, putative	+	-3628	PF3D7_0403700	CGI-201 protein, short form	-	5855	PF3D7_0403600	conserved Plasmodium protein, unknown function	-	Within gene
Pf3D7_04_v3	263821	264111	291	263935	157	12.2629	1.8517	9.62996	MACS2_peak_39	PF3D7_0404700	dipeptidyl aminopeptidase 3 (DPAP3)	-	-517	PF3D7_0404800	conserved Plasmodium protein, unknown function	-	370	#N/A	#N/A	#N/A	Upstream of one
Pf3D7_04_v3	319782	320007	226	319925	144	10.1057	1.77444	7.54402	MACS2_peak_40	PF3D7_0405900	apical sushi protein (ASP)	-	-747	PF3D7_0406000	conserved Plasmodium protein, unknown function	+	1094	#N/A	#N/A	#N/A	Upstream of two
Pf3D7_04_v3	337683	338528	846	338271	380	116.385	4.26673	112.042	MACS2_peak_41	PF3D7_0406400	cytosolic glyoxalase II (cGloII)	+	-4415	PF3D7_0406600	conserved Plasmodium protein, unknown function	+	8037	PF3D7_0406500	conserved Plasmodium protein, unknown function	-	Within gene
Pf3D7_04_v3	469065	469356	292	469217	257	54.652	3.15728	51.2371	MACS2_peak_42	PF3D7_0410000	erythrocyte vesicle protein 1 (EVP1)	-	-1878	PF3D7_0410100	tRNA Serine	+	1	#N/A	#N/A	#N/A	Upstream of two
Pf3D7_04_v3	503520	503790	271	503667	178	17.2323	2.0271	14.4359	MACS2_peak_43	PF3D7_0410900	conserved Plasmodium protein, unknown function	-	-10292	PF3D7_0411100	conserved Plasmodium protein, unknown function	-	811	PF3D7_0411000	conserved Plasmodium protein, unknown function	+	Within gene
Pf3D7_04_v3	736675	737155	481	736903	328	88.5418	3.81143	84.6938	MACS2_peak_44	PF3D7_0416800	small GTP-binding protein sar1 (SAR1)	+	-5680	PF3D7_0417000	conserved Plasmodium protein, unknown function	+	5246	PF3D7_0416900	conserved Plasmodium protein, unknown function	-	Within gene
Pf3D7_04_v3	912334	913261	928	913181	175	19.4633	2.1538	16.6058	MACS2_peak_45	PF3D7_0420200	holo-[acyl-carrier-protein] synthase, putative (ACPS)	+	-1210	PF3D7_0420300	transcription factor with AP2 domain(s) (ApiAP2)	+	4809	#N/A	#N/A	#N/A	Upstream of one
Pf3D7_04_v3	1072326	1072545	220	1072470	198	27.9419	2.43527	24.907	MACS2_peak_46	PF3D7_0423700	early transcribed membrane protein 4 (ETRAMP4)	-	-625	PF3D7_0423800	cysteine-rich protective antigen (CyRPA)	+	3877	#N/A	#N/A	#N/A	Upstream of two
Pf3D7_04_v3	1072724	1073046	323	1072867	267	59.7972	3.27966	56.3303	MACS2_peak_47	PF3D7_0423700	early transcribed membrane protein 4 (ETRAMP4)	-	-1022	PF3D7_0423800	cysteine-rich protective antigen (CyRPA)	+	3480	#N/A	#N/A	#N/A	Upstream of two
Pf3D7_04_v3	1091644	1091923	280	1091753	213	34.0954	2.61883	30.9572	MACS2_peak_48	PF3D7_0424200	reticulocyte binding protein homologue 4 (RH4)	-	-476	PF3D7_0424300	erythrocyte binding antigen-165, pseudogene (EBA165)	+	1385	#N/A	#N/A	#N/A	Upstream of two
Pf3D7_04_v3	1098839	1099335	497	1099004	330	95.7008	4.05062	91.728	MACS2_peak_49	PF3D7_0424300	erythrocyte binding antigen-165, pseudogene (EBA165)	+	-1169	PF3D7_0424400	surface-associated interspersed protein 4.2 (SURFIN 4.2) (SURF4.2)	+	807	#N/A	#N/A	#N/A	Upstream of one
Pf3D7_04_v3	1194425	1194727	303	1194603	124	5.52471	1.52969	3.17194	MACS2_peak_50	PF3D7_0426000	erythrocyte membrane protein 1, PfEMP1 (VAR)	-	-14377	#N/A	#N/A	#N/A	#N/A	#N/A	#N/A	#N/A	Upstream of one
Pf3D7_05_v3	85958	86277	320	86139	198	27.9419	2.43527	24.907	MACS2_peak_51	PF3D7_0501600	rhoptry-associated protein 2 (RAP2)	-	-902	PF3D7_0501700	anaphase promoting complex subunit, putative	-	681	#N/A	#N/A	#N/A	Upstream of one
Pf3D7_05_v3	139264	139565	302	139531	140	9.09152	1.72549	6.56838	MACS2_peak_52	PF3D7_0503300	serine/arginine-rich splicing factor 12 (SRSF12)	-	-3601	PF3D7_0503400	actin-depolymerizing factor 1 (ADF1)	+	1179	#N/A	#N/A	#N/A	Upstream of two
Pf3D7_05_v3	310375	310786	412	310599	186	17.4742	2.00507	14.6692	MACS2_peak_53	PF3D7_0507500	subtilisin-like protease 1 (SUB1)	-	-1043	PF3D7_0507600	cell differentiation protein, putative (CAF40)	+	2600	#N/A	#N/A	#N/A	Upstream of two
Pf3D7_05_v3	432847	433244	398	432991	253	52.6404	3.10833	49.2548	MACS2_peak_54	PF3D7_0510100	conserved Plasmodium protein, unknown function	-	-2638	PF3D7_0510200	peptidyl-prolyl cis-trans isomerase (CYP87)	+	4504	#N/A	#N/A	#N/A	Upstream of two
Pf3D7_05_v3	451265	451502	238	451396	181	16.0372	1.95561	13.2777	MACS2_peak_55	PF3D7_0510500	topoisomerase I (TopoI)	-	-2894	PF3D7_0510700	conserved Plasmodium protein, unknown function	+	7905	PF3D7_0510600	tRNA Leucine	+	Within gene
Pf3D7_05_v3	1031271	1031518	248	1031391	145	10.3666	1.78668	7.79573	MACS2_peak_56	PF3D7_0524900	tRNA-YW synthesizing protein, putative	+	-1029	PF3D7_0525000	zinc finger protein, putative	+	4838	#N/A	#N/A	#N/A	Upstream of one
Pf3D7_05_v3	1069845	1070482	638	1070317	192	25.6145	2.36184	22.6244	MACS2_peak_57	PF3D7_0525700	conserved Plasmodium protein, unknown function	+	-1032	PF3D7_0525800	inner membrane complex protein 1g, putative (IMC1g)	+	930	#N/A	#N/A	#N/A	Upstream of one
Pf3D7_05_v3	1150151	1150426	276	1150294	258	55.1591	3.16952	51.7367	MACS2_peak_58	PF3D7_0527600	conserved Plasmodium protein, unknown function	-	-1484	PF3D7_0527800	tRNA Leucine	-	933	PF3D7_0527700	tRNA Glutamic acid	+	Within gene
Pf3D7_05_v3	1151130	1151394	265	1151276	199	26.6917	2.37149	23.6843	MACS2_peak_59	PF3D7_0527700	tRNA Glutamic acid	+	-970	PF3D7_0527900	RNA helicase 1	+	2400	PF3D7_0527800	tRNA Leucine	-	Within gene
Pf3D7_05_v3	1288814	1289278	465	1289158	149	7.66819	1.60834	5.20427	MACS2_peak_60	PF3D7_0531400	conserved Plasmodium protein, unknown function	-	-3052	PF3D7_0531600	18S ribosomal RNA	+	443	PF3D7_0531500	unspecified product	+	Within gene
Pf3D7_05_v3	1292512	1292758	247	1292674	132	7.20759	1.62759	4.76439	MACS2_peak_61	PF3D7_0531900	unspecified product	+	-265	PF3D7_0532100	early transcribed membrane protein 5 (ETRAMP5)	+	8550	PF3D7_0532000	28S ribosomal RNA	+	Within gene
Pf3D7_06_v3	76454	77195	742	76632	252	43.9672	2.7717	40.6833	MACS2_peak_62	PF3D7_0601800	H/ACA snoRNA	-	-2270	PF3D7_0601900	conserved Plasmodium protein, unknown function	+	1558	#N/A	#N/A	#N/A	Upstream of two
Pf3D7_06_v3	179108	179391	284	179284	183	22.2743	2.2517	19.3477	MACS2_peak_63	PF3D7_0604100	transcription factor with AP2 domain(s) (SIP2)	-	-2044	PF3D7_0604200	mitochondrial ribosomal protein L41, putative	+	1652	#N/A	#N/A	#N/A	Upstream of two
Pf3D7_06_v3	293002	293361	360	293232	156	10.8974	1.77796	8.30747	MACS2_peak_64	PF3D7_0606900	glutaredoxin-like protein (GLP2)	-	-2147	PF3D7_0607000	translation initiation factor IF-2, putative	+	632	#N/A	#N/A	#N/A	Upstream of two
Pf3D7_06_v3	716192	716688	497	716616	172	18.4489	2.11709	15.6167	MACS2_peak_65	PF3D7_0617100	AP-2 complex subunit alpha, putative	+	-2040	PF3D7_0617200	conserved Plasmodium protein, unknown function	+	434	#N/A	#N/A	#N/A	Upstream of one
Pf3D7_06_v3	860966	861180	215	861077	198	27.9419	2.43527	24.907	MACS2_peak_66	PF3D7_0620700	DnaJ protein, putative	-	-963	PF3D7_0620900	tRNA Leucine	-	608	PF3D7_0620800	tRNA Alanine	+	Within gene
Pf3D7_06_v3	994025	994775	751	994383	362	96.1953	3.77182	92.2201	MACS2_peak_67	PF3D7_0624400	conserved Plasmodium protein, unknown function	-	-2185	PF3D7_0624600	SNF2 helicase, putative (ISWI)	+	5141	PF3D7_0624500	anaphase promoting complex subunit, putative	+	Within gene
Pf3D7_06_v3	1154653	1155018	366	1154837	180	21.2023	2.21499	18.2998	MACS2_peak_68	PF3D7_0628100	HECT-domain (ubiquitin-transferase), putative	-	-1173	PF3D7_0628200	protein kinase PK4 (PK4)	+	5025	#N/A	#N/A	#N/A	Upstream of two
Pf3D7_06_v3	1406654	1407491	838	1407168	236	17.3301	1.83751	14.5329	MACS2_peak_69	PF3D7_0632800	erythrocyte membrane protein 1, PfEMP1 (VAR)	-	-24541	#N/A	#N/A	#N/A	#N/A	#N/A	#N/A	#N/A	Upstream of one
Pf3D7_06_v3	1407867	1409542	1676	1408423	215	17.3344	1.89641	14.5372	MACS2_peak_70	PF3D7_0632800	erythrocyte membrane protein 1, PfEMP1 (VAR)	-	-25796	#N/A	#N/A	#N/A	#N/A	#N/A	#N/A	#N/A	Upstream of one
Pf3D7_06_v3	1410543	1411999	1457	1410810	302	41.614	2.43539	38.3674	MACS2_peak_71	PF3D7_0632800	erythrocyte membrane protein 1, PfEMP1 (VAR)	-	-28183	#N/A	#N/A	#N/A	#N/A	#N/A	#N/A	#N/A	Upstream of one
Pf3D7_07_v3	6034	6611	578	6227	150	11.714	1.84787	9.09498	MACS2_peak_72	#N/A	#N/A	#N/A	#N/A	PF3D7_0700100	erythrocyte membrane protein 1, PfEMP1 (VAR)	+	14080	#N/A	#N/A	#N/A	Upstream of one
Pf3D7_07_v3	7712	8011	300	7841	146	10.6304	1.79892	8.05002	MACS2_peak_73	#N/A	#N/A	#N/A	#N/A	PF3D7_0700100	erythrocyte membrane protein 1, PfEMP1 (VAR)	+	12466	#N/A	#N/A	#N/A	Upstream of one
Pf3D7_07_v3	99659	100927	1269	99899	315	86.641	3.86706	82.8409	MACS2_peak_74	PF3D7_0702300	sporozoite threonine and asparagine-rich protein (STARP)	+	-1169	PF3D7_0702400	small exported membrane protein 1 (SEMP1)	+	1795	#N/A	#N/A	#N/A	Upstream of one
Pf3D7_07_v3	107521	108182	662	107690	333	97.5486	4.08733	93.5468	MACS2_peak_75	PF3D7_0702500	Plasmodium exported protein, unknown function	-	-1701	PF3D7_0702600	chitinase precursor fragment, truncated	+	2225	#N/A	#N/A	#N/A	Upstream of two
Pf3D7_07_v3	111949	112228	280	112078	211	33.2482	2.59435	30.1229	MACS2_peak_76	PF3D7_0702700	tRNA Alanine	-	-533	PF3D7_0702900	centrin, putative	-	1066	PF3D7_0702800	tRNA Tyrosine	+	Within gene
Pf3D7_07_v3	326695	326896	202	326791	184	22.6363	2.26394	19.7025	MACS2_peak_77	PF3D7_0706800	tRNA Threonine	+	-647	PF3D7_0707000	tRNA Lysine	+	1074	PF3D7_0706900	tRNA Histidine	-	Within gene
Pf3D7_07_v3	328938	329155	218	329062	210	32.8275	2.58212	29.71	MACS2_peak_78	PF3D7_0707000	tRNA Lysine	+	-1125	PF3D7_0707200	conserved Plasmodium protein, unknown function	-	874	PF3D7_0707100	tRNA Lysine	-	Within gene
Pf3D7_07_v3	380220	380819	600	380452	185	23.0006	2.27618	20.0599	MACS2_peak_79	PF3D7_0708300	EKC/KEOPS complex subunit BUD32 (BUD32)	+	-1147	PF3D7_0708400	heat shock protein 90 (HSP90)	+	1140	#N/A	#N/A	#N/A	Upstream of one
Pf3D7_07_v3	381041	381245	205	381118	186	23.3672	2.28842	20.4193	MACS2_peak_80	PF3D7_0708300	EKC/KEOPS complex subunit BUD32 (BUD32)	+	-1813	PF3D7_0708400	heat shock protein 90 (HSP90)	+	474	#N/A	#N/A	#N/A	Upstream of one
Pf3D7_07_v3	671591	671791	201	671679	156	7.5359	1.5824	5.08137	MACS2_peak_81	PF3D7_0714700	tRNA Asparagine	+	-813	PF3D7_0714900	tRNA Serine	-	1056	PF3D7_0714800	tRNA Leucine	+	Within gene
Pf3D7_07_v3	1077737	1078751	1015	1078300	234	43.4642	2.87582	40.1872	MACS2_peak_82	PF3D7_0725300	conserved Plasmodium protein, unknown function	-	-3546	PF3D7_0725400	conserved Plasmodium protein, unknown function	+	715	#N/A	#N/A	#N/A	Upstream of two
Pf3D7_07_v3	1082465	1083475	1011	1083287	220	32.4343	2.50274	29.3236	MACS2_peak_83	PF3D7_0725500	unspecified product	-	-944	PF3D7_0725600	18S ribosomal RNA	+	474	#N/A	#N/A	#N/A	Upstream of two
Pf3D7_07_v3	1085736	1086162	427	1085989	175	11.9789	1.7739	9.35709	MACS2_peak_84	PF3D7_0725600	18S ribosomal RNA	+	-142	PF3D7_0725800	5.8S ribosomal RNA	+	224	PF3D7_0725700	unspecified product	+	Within gene
Pf3D7_07_v3	1086576	1086949	374	1086844	173	18.7846	2.12933	15.9436	MACS2_peak_85	PF3D7_0725900	unspecified product	+	-275	PF3D7_0726100	Plasmodium exported protein, unknown function	-	6722	PF3D7_0726000	28S ribosomal RNA	+	Within gene
Pf3D7_07_v3	1292452	1292724	273	1292604	139	8.02279	1.66005	5.54731	MACS2_peak_86	PF3D7_0730200	AP-4 complex subunit beta, putative	-	-3205	PF3D7_0730300	transcription factor with AP2 domain(s) (AP2-L)	+	4855	#N/A	#N/A	#N/A	Upstream of two
Pf3D7_07_v3	1294922	1295129	208	1295005	145	6.56885	1.54897	4.15759	MACS2_peak_87	PF3D7_0730200	AP-4 complex subunit beta, putative	-	-5606	PF3D7_0730300	transcription factor with AP2 domain(s) (AP2-L)	+	2454	#N/A	#N/A	#N/A	Upstream of two
Pf3D7_07_v3	1318947	1319186	240	1319077	195	26.7684	2.39855	23.756	MACS2_peak_88	PF3D7_0730600	tRNA Valine	+	-946	PF3D7_0730800.2	Plasmodium exported protein, unknown function	+	2229	PF3D7_0730700	tRNA Threonine	-	Within gene
Pf3D7_07_v3	1324133	1324384	252	1324292	165	16.169	2.03143	13.4019	MACS2_peak_89	PF3D7_0730800.2	Plasmodium exported protein, unknown function	+	-1925	PF3D7_0730900	EMP1-trafficking protein (PTP4)	+	1083	#N/A	#N/A	#N/A	Upstream of one
Pf3D7_07_v3	1438448	1438994	547	1438787	180	21.2023	2.21499	18.2998	MACS2_peak_90	PF3D7_0733000	erythrocyte membrane protein 1, PfEMP1 (VAR)	-	-12553	#N/A	#N/A	#N/A	#N/A	#N/A	#N/A	#N/A	Upstream of one
Pf3D7_07_v3	1439275	1439613	339	1439456	152	12.2728	1.87234	9.6323	MACS2_peak_91	PF3D7_0733000	erythrocyte membrane protein 1, PfEMP1 (VAR)	-	-13222	#N/A	#N/A	#N/A	#N/A	#N/A	#N/A	#N/A	Upstream of one
Pf3D7_07_v3	1439869	1440410	542	1440162	150	11.714	1.84787	9.09498	MACS2_peak_92	PF3D7_0733000	erythrocyte membrane protein 1, PfEMP1 (VAR)	-	-13928	#N/A	#N/A	#N/A	#N/A	#N/A	#N/A	#N/A	Upstream of one
Pf3D7_08_v3	18898	19187	290	19066	181	21.5573	2.22723	18.6462	MACS2_peak_93	#N/A	#N/A	#N/A	#N/A	PF3D7_0800100	erythrocyte membrane protein 1, PfEMP1 (VAR)	+	2295	#N/A	#N/A	#N/A	Upstream of one
Pf3D7_08_v3	126070	126282	213	126190	175	19.4633	2.1538	16.6058	MACS2_peak_94	PF3D7_0801800	mannose-6-phosphate isomerase, putative	-	-4123	PF3D7_0801900	conserved Plasmodium protein, unknown function	+	2659	#N/A	#N/A	#N/A	Upstream of two
Pf3D7_08_v3	297460	297680	221	297555	137	8.36214	1.68878	5.86818	MACS2_peak_95	PF3D7_0805300	conserved Plasmodium protein, unknown function	-	-684	PF3D7_0805400	acetyltransferase, putative	-	5815	#N/A	#N/A	#N/A	Upstream of one
Pf3D7_08_v3	814431	814693	263	814502	137	8.36214	1.68878	5.86818	MACS2_peak_96	PF3D7_0817700	rhoptry neck protein 5 (RON5)	-	-1037	PF3D7_0817800	conserved Plasmodium protein, unknown function	+	648	#N/A	#N/A	#N/A	Upstream of two
Pf3D7_08_v3	823280	823796	517	823465	264	58.2364	3.24294	54.7836	MACS2_peak_97	PF3D7_0818000	conserved protein, unknown function	+	-1013	PF3D7_0818100	zinc finger protein, putative	+	1099	#N/A	#N/A	#N/A	Upstream of one
Pf3D7_08_v3	859204	859415	212	859301	190	24.8564	2.33737	21.8806	MACS2_peak_98	PF3D7_0818800	U3 small nucleolar ribonucleoprotein protein IMP4, putative (IMP4)	-	-2559	PF3D7_0818900	heat shock protein 70 (HSP70)	+	1083	#N/A	#N/A	#N/A	Upstream of two
Pf3D7_08_v3	887859	888279	421	888056	176	19.8063	2.16604	16.9401	MACS2_peak_99	PF3D7_0819600	conserved Plasmodium protein, unknown function	-	-1920	PF3D7_0819700	conserved Plasmodium protein, unknown function	-	70	#N/A	#N/A	#N/A	Upstream of one
Pf3D7_08_v3	1011791	1012431	641	1012081	245	48.6992	3.01043	45.3575	MACS2_peak_100	PF3D7_0822900	conserved Plasmodium protein, unknown function	-	-774	PF3D7_0823000	serine/threonine protein kinase VPS15, putative (VPS15)	-	846	#N/A	#N/A	#N/A	Upstream of one
Pf3D7_08_v3	1113564	1113789	226	1113703	132	6.4798	1.57704	4.07852	MACS2_peak_101	PF3D7_0826000	conserved Plasmodium protein, unknown function	+	-909	PF3D7_0826200	alpha/beta hydrolase, putative	-	28796	PF3D7_0826100	E3 ubiquitin-protein ligase, putative	-	Within gene
Pf3D7_08_v3	1240711	1241007	297	1240895	145	10.3666	1.78668	7.79573	MACS2_peak_102	PF3D7_0828800	GPI-anchored micronemal antigen (GAMA)	-	-1394	PF3D7_0828900	conserved Plasmodium protein, unknown function	-	1071	#N/A	#N/A	#N/A	Upstream of one
Pf3D7_08_v3	1309110	1309535	426	1309333	282	53.7545	2.94056	50.3537	MACS2_peak_103	PF3D7_0830700	Plasmodium exported protein (hyp9), unknown function	+	-1409	PF3D7_0830800	surface-associated interspersed protein 8.2 (SURFIN 8.2) (SURF8.2)	+	1304	#N/A	#N/A	#N/A	Upstream of one
Pf3D7_08_v3	1357267	1357582	316	1357414	240	46.2928	2.94924	42.9766	MACS2_peak_104	PF3D7_0831500	Plasmodium exported protein (PHIST), unknown function	+	-2745	PF3D7_0831600	cytoadherence linked asexual protein 8 (CLAG8)	+	900	#N/A	#N/A	#N/A	Upstream of one
Pf3D7_08_v3	1373667	1374338	672	1373956	229	6.59638	1.41356	4.18457	MACS2_peak_105	PF3D7_0831750	Plasmodium exported protein (PHISTa), unknown function, pseudogene	+	-1236	PF3D7_0831800	histidine-rich protein II (HRPII)	-	280	#N/A	#N/A	#N/A	Downstream of two
Pf3D7_08_v3	1376166	1376382	217	1376274	195	9.61166	1.60611	7.06852	MACS2_peak_106	PF3D7_0831800	histidine-rich protein II (HRPII)	-	-975	PF3D7_0831900	Plasmodium exported protein (PHIST), unknown function, pseudogene	+	4560	#N/A	#N/A	#N/A	Upstream of two
Pf3D7_08_v3	1463699	1464057	359	1463846	134	7.66011	1.65207	5.19643	MACS2_peak_107	PF3D7_0833500	erythrocyte membrane protein 1, PfEMP1 (VAR)	-	-20397	#N/A	#N/A	#N/A	#N/A	#N/A	#N/A	#N/A	Upstream of one
Pf3D7_08_v3	1465240	1465466	227	1465327	133	7.43227	1.63983	4.97888	MACS2_peak_108	PF3D7_0833500	erythrocyte membrane protein 1, PfEMP1 (VAR)	-	-21878	#N/A	#N/A	#N/A	#N/A	#N/A	#N/A	#N/A	Upstream of one
Pf3D7_09_v3	5154	5646	493	5420	167	16.8078	2.0559	14.0219	MACS2_peak_109	#N/A	#N/A	#N/A	#N/A	PF3D7_0900100	erythrocyte membrane protein 1, PfEMP1 (VAR)	+	14660	#N/A	#N/A	#N/A	Upstream of one
Pf3D7_09_v3	5947	6366	420	6117	162	15.2301	1.99472	12.4898	MACS2_peak_110	#N/A	#N/A	#N/A	#N/A	PF3D7_0900100	erythrocyte membrane protein 1, PfEMP1 (VAR)	+	13963	#N/A	#N/A	#N/A	Upstream of one
Pf3D7_09_v3	6651	7195	545	6899	212	33.6708	2.60659	30.5392	MACS2_peak_111	#N/A	#N/A	#N/A	#N/A	PF3D7_0900100	erythrocyte membrane protein 1, PfEMP1 (VAR)	+	13181	#N/A	#N/A	#N/A	Upstream of one
Pf3D7_09_v3	273755	274940	1186	274340	332	90.9013	3.85777	87.0071	MACS2_peak_112	PF3D7_0905300	dynein heavy chain, putative	-	-4631	PF3D7_0905500	conserved Plasmodium protein, unknown function	+	4029	PF3D7_0905400	high molecular weight rhoptry protein 3 (RhopH3)	-	Within gene
Pf3D7_09_v3	275709	276473	765	275977	271	61.9007	3.32861	58.4143	MACS2_peak_113	PF3D7_0905400	high molecular weight rhoptry protein 3 (RhopH3)	-	-1188	PF3D7_0905500	conserved Plasmodium protein, unknown function	+	2392	#N/A	#N/A	#N/A	Upstream of two
Pf3D7_09_v3	504430	504768	339	504563	190	24.8564	2.33737	21.8806	MACS2_peak_114	PF3D7_0911000	phosphatidylinositol N-acetylglucosaminyltransferase, putative	+	-1830	PF3D7_0911200	conserved Plasmodium protein, unknown function	+	5371	PF3D7_0911100	conserved Plasmodium protein, unknown function	+	Within gene
Pf3D7_09_v3	616533	617061	529	616628	157	13.7178	1.93353	11.0267	MACS2_peak_115	PF3D7_0914300	met-10+ like protein, putative	-	-1136	PF3D7_0914400	conserved Plasmodium protein, unknown function	+	1335	#N/A	#N/A	#N/A	Upstream of two
Pf3D7_09_v3	1108793	1109038	246	1108958	151	9.63381	1.72134	7.09029	MACS2_peak_116	PF3D7_0927100	conserved Plasmodium protein, unknown function	-	-8127	PF3D7_0927300	fumarate hydratase, putative (FH)	+	5000	PF3D7_0927200	zinc finger protein, putative	+	Within gene
Pf3D7_09_v3	1121770	1122115	346	1121935	240	43.2703	2.82442	40	MACS2_peak_117	PF3D7_0927500	dynein light chain, putative	-	-604	PF3D7_0927600	conserved Plasmodium protein, unknown function	+	1926	#N/A	#N/A	#N/A	Upstream of two
Pf3D7_09_v3	1174238	1174686	449	1174501	166	16.4871	2.04367	13.7108	MACS2_peak_118	PF3D7_0929300	conserved Plasmodium protein, unknown function	+	-1018	PF3D7_0929400	high molecular weight rhoptry protein 2 (RhopH2)	+	702	#N/A	#N/A	#N/A	Upstream of one
Pf3D7_09_v3	1200095	1201231	1137	1200579	319	89.0275	3.91601	85.1675	MACS2_peak_119	PF3D7_0930200	leucine-rich repeat protein (LRR8)	-	-2117	PF3D7_0930300	merozoite surface protein 1 (MSP1)	+	1233	#N/A	#N/A	#N/A	Upstream of two
Pf3D7_09_v3	1201759	1202365	607	1202036	382	129.308	4.68697	124.53	MACS2_peak_120	PF3D7_0930200	leucine-rich repeat protein (LRR8)	-	-3574	PF3D7_0930400.2	conserved Plasmodium protein, unknown function	+	5938	PF3D7_0930300	merozoite surface protein 1 (MSP1)	+	Within gene
Pf3D7_09_v3	1359520	1359760	241	1359649	161	14.6435	1.96719	11.9231	MACS2_peak_121	PF3D7_0934700	UBX domain, putative	+	-387	PF3D7_0934800	cAMP-dependent protein kinase catalytic subunit (PKAc)	+	2286	#N/A	#N/A	#N/A	Upstream of one
Pf3D7_09_v3	1361315	1361525	211	1361378	165	16.169	2.03143	13.4019	MACS2_peak_122	PF3D7_0934700	UBX domain, putative	+	-2116	PF3D7_0934800	cAMP-dependent protein kinase catalytic subunit (PKAc)	+	557	#N/A	#N/A	#N/A	Upstream of one
Pf3D7_09_v3	1439635	1440115	481	1439894	268	44.2079	2.68441	40.923	MACS2_peak_123	PF3D7_0936300	ring-exported protein 3 (REX3)	-	-1913	PF3D7_0936400	ring-exported protein 4 (REX4)	+	889	#N/A	#N/A	#N/A	Upstream of two
Pf3D7_09_v3	1505539	1505810	272	1505640	154	12.8426	1.89682	10.1817	MACS2_peak_124	PF3D7_0937800	erythrocyte membrane protein 1, PfEMP1 (VAR)	-	-2304	#N/A	#N/A	#N/A	#N/A	#N/A	#N/A	#N/A	Upstream of one
Pf3D7_09_v3	1532557	1533426	870	1533088	218	36.2488	2.68002	33.0794	MACS2_peak_125	PF3D7_0937800	erythrocyte membrane protein 1, PfEMP1 (VAR)	-	-29752	#N/A	#N/A	#N/A	#N/A	#N/A	#N/A	#N/A	Upstream of one
Pf3D7_09_v3	1533797	1534044	248	1533952	144	10.1057	1.77444	7.54402	MACS2_peak_126	PF3D7_0937800	erythrocyte membrane protein 1, PfEMP1 (VAR)	-	-30616	#N/A	#N/A	#N/A	#N/A	#N/A	#N/A	#N/A	Upstream of one
Pf3D7_09_v3	1534282	1534975	694	1534572	194	26.3815	2.38632	23.3763	MACS2_peak_127	PF3D7_0937800	erythrocyte membrane protein 1, PfEMP1 (VAR)	-	-31236	#N/A	#N/A	#N/A	#N/A	#N/A	#N/A	#N/A	Upstream of one
Pf3D7_09_v3	1535218	1535774	557	1535466	159	14.3148	1.958	11.6044	MACS2_peak_128	PF3D7_0937800	erythrocyte membrane protein 1, PfEMP1 (VAR)	-	-32130	#N/A	#N/A	#N/A	#N/A	#N/A	#N/A	#N/A	Upstream of one
Pf3D7_10_v3	5426	6038	613	5779	153	12.5563	1.88458	9.90529	MACS2_peak_129	#N/A	#N/A	#N/A	#N/A	PF3D7_1000100	erythrocyte membrane protein 1, PfEMP1 (VAR)	+	22711	#N/A	#N/A	#N/A	Upstream of one
Pf3D7_10_v3	8582	8907	326	8774	164	15.8535	2.01919	13.0954	MACS2_peak_130	#N/A	#N/A	#N/A	#N/A	PF3D7_1000100	erythrocyte membrane protein 1, PfEMP1 (VAR)	+	19716	#N/A	#N/A	#N/A	Upstream of one
Pf3D7_10_v3	111362	111655	294	111492	288	71.1198	3.53664	67.5329	MACS2_peak_131	PF3D7_1002100	EMP1-trafficking protein (PTP5)	-	-2830	PF3D7_1002200	tryptophan-rich antigen 3 (PArt)	+	1437	#N/A	#N/A	#N/A	Upstream of two
Pf3D7_10_v3	163611	164106	496	163781	218	36.2488	2.68002	33.0794	MACS2_peak_132	PF3D7_1003500	40S ribosomal protein S20e, putative	-	-2819	PF3D7_1003600	inner membrane complex protein 1c, putative (IMC1c)	+	1164	#N/A	#N/A	#N/A	Upstream of two
Pf3D7_10_v3	553710	554194	485	553898	170	12.8123	1.83351	10.1587	MACS2_peak_133	PF3D7_1014000	GDP-L-fucose synthase (FS)	-	-1327	PF3D7_1014100	conserved Plasmodium protein, unknown function	+	1262	#N/A	#N/A	#N/A	Upstream of two
Pf3D7_10_v3	608830	609124	295	609010	149	11.4389	1.83563	8.82963	MACS2_peak_134	PF3D7_1014900	conserved Plasmodium protein, unknown function	-	-1201	PF3D7_1015000	FAD synthetase, putative	+	2203	#N/A	#N/A	#N/A	Upstream of two
Pf3D7_10_v3	664636	664905	270	664823	169	15.7762	1.99233	13.0251	MACS2_peak_135	PF3D7_1016500	Plasmodium exported protein (PHISTc), unknown function	-	-622	PF3D7_1016600	Plasmodium exported protein (PHISTc), unknown function	-	835	#N/A	#N/A	#N/A	Upstream of one
Pf3D7_10_v3	1011972	1012243	272	1012088	201	29.1349	2.47198	26.079	MACS2_peak_136	PF3D7_1023900	chromodomain-helicase-DNA-binding protein 1 homolog, putative (CHD1)	-	-4627	PF3D7_1024000	conserved Plasmodium protein, unknown function	+	2808	#N/A	#N/A	#N/A	Upstream of two
Pf3D7_10_v3	1101201	1101852	652	1101408	320	77.0584	3.47886	73.394	MACS2_peak_137	PF3D7_1026000	conserved Plasmodium protein, unknown function	-	-1526	PF3D7_1026100	conserved Plasmodium protein, unknown function	+	410	#N/A	#N/A	#N/A	Upstream of two
Pf3D7_10_v3	1143725	1144304	580	1144178	148	11.1665	1.82339	8.56695	MACS2_peak_138	PF3D7_1027300	peroxiredoxin (nPrx)	-	-1576	PF3D7_1027400	DNA-directed RNA polymerase II, putative	-	1645	#N/A	#N/A	#N/A	Upstream of one
Pf3D7_10_v3	1179290	1179572	283	1179429	259	25.3904	2.06345	22.4064	MACS2_peak_139	PF3D7_1028600	conserved Plasmodium protein, unknown function	-	-1580	PF3D7_1028700	merozoite TRAP-like protein (MTRAP)	+	1576	#N/A	#N/A	#N/A	Upstream of two
Pf3D7_10_v3	1393652	1394647	996	1394226	246	44.7344	2.84187	41.442	MACS2_peak_140	PF3D7_1035100	probable protein, unknown function	+	-1096	PF3D7_1035200	S-antigen	+	613	#N/A	#N/A	#N/A	Upstream of one
Pf3D7_10_v3	1412436	1412869	434	1412596	281	67.2699	3.45098	63.7233	MACS2_peak_141	PF3D7_1035600	merozoite surface protein (H101)	+	-2041	PF3D7_1035700	duffy binding-like merozoite surface protein (DBLMSP)	+	604	#N/A	#N/A	#N/A	Upstream of one
Pf3D7_10_v3	1425039	1425688	650	1425313	224	38.8974	2.75344	35.6934	MACS2_peak_142	PF3D7_1035800	probable protein, unknown function (M712)	+	-2642	PF3D7_1036000	merozoite surface protein (MSP11)	+	1814	PF3D7_1035900	probable protein, unknown function (M566)	+	Within gene
Pf3D7_10_v3	1426311	1427029	719	1426621	343	103.791	4.20971	99.6678	MACS2_peak_143	PF3D7_1035900	probable protein, unknown function (M566)	+	-938	PF3D7_1036000	merozoite surface protein (MSP11)	+	506	#N/A	#N/A	#N/A	Upstream of one
Pf3D7_10_v3	1553618	1553927	310	1553811	156	11.2516	1.79816	8.65088	MACS2_peak_144	PF3D7_1038600	Plasmodium exported protein, unknown function	-	-639	PF3D7_1038700	Plasmodium exported protein, unknown function	-	718	#N/A	#N/A	#N/A	Upstream of one
Pf3D7_10_v3	1680307	1680765	459	1680456	147	10.897	1.81115	8.30725	MACS2_peak_145	PF3D7_1041300	erythrocyte membrane protein 1, PfEMP1 (VAR)	-	-30508	#N/A	#N/A	#N/A	#N/A	#N/A	#N/A	#N/A	Upstream of one
Pf3D7_11_v3	6553	6913	361	6812	162	12.5024	1.84591	9.85959	MACS2_peak_146	#N/A	#N/A	#N/A	#N/A	PF3D7_1100100	erythrocyte membrane protein 1, PfEMP1 (VAR)	+	17348	#N/A	#N/A	#N/A	Upstream of one
Pf3D7_11_v3	7615	7906	292	7741	158	14.015	1.94577	11.3141	MACS2_peak_147	#N/A	#N/A	#N/A	#N/A	PF3D7_1100100	erythrocyte membrane protein 1, PfEMP1 (VAR)	+	16419	#N/A	#N/A	#N/A	Upstream of one
Pf3D7_11_v3	122537	123096	560	122745	306	74.835	3.51615	71.2006	MACS2_peak_148	PF3D7_1102500	Plasmodium exported protein (PHISTb), unknown function (GEXP02)	-	-1239	PF3D7_1102600	Plasmodium exported protein, unknown function (GEXP14)	-	1073	#N/A	#N/A	#N/A	Upstream of one
Pf3D7_11_v3	133264	133533	270	133452	149	10.9077	1.80409	8.3178	MACS2_peak_149	PF3D7_1102800	early transcribed membrane protein 11.2 (ETRAMP11.2)	-	-1465	PF3D7_1102900	Plasmodium exported protein (hyp11), unknown function	+	3209	#N/A	#N/A	#N/A	Upstream of two
Pf3D7_11_v3	144720	145032	313	144898	217	28.8486	2.36768	25.7993	MACS2_peak_150	PF3D7_1103200	tRNA Glycine	+	-1473	PF3D7_1103400	FeS cluster assembly protein SufD, putative (SufD)	+	1529	PF3D7_1103300	tRNA Leucine	-	Within gene
Pf3D7_11_v3	340322	340548	227	340437	143	9.84777	1.7622	7.29518	MACS2_peak_151	PF3D7_1107800	transcription factor with AP2 domain(s) (ApiAP2)	-	-4836	PF3D7_1107900	mechanosensitive ion channel protein	-	3476	#N/A	#N/A	#N/A	Upstream of one
Pf3D7_11_v3	342672	342872	201	342794	176	19.8063	2.16604	16.9401	MACS2_peak_152	PF3D7_1107800	transcription factor with AP2 domain(s) (ApiAP2)	-	-7193	PF3D7_1107900	mechanosensitive ion channel protein	-	1119	#N/A	#N/A	#N/A	Upstream of one
Pf3D7_11_v3	817777	817981	205	817886	163	15.5405	2.00695	12.791	MACS2_peak_153	PF3D7_1121600	exported protein 1 (EXP1)	-	-1564	PF3D7_1121700	protein GCN20 (GCN20)	+	2187	#N/A	#N/A	#N/A	Upstream of two
Pf3D7_11_v3	916920	917665	746	917558	169	17.4567	2.08038	14.6518	MACS2_peak_154	PF3D7_1123100	calcium-dependent protein kinase 7 (CDPK7)	+	-1234	PF3D7_1123200	leucine-rich repeat protein (LRR11)	+	670	#N/A	#N/A	#N/A	Upstream of one
Pf3D7_11_v3	1011394	1011639	246	1011506	146	10.6304	1.79892	8.05002	MACS2_peak_155	PF3D7_1125800	kelch protein, putative	-	-653	PF3D7_1125900	conserved Plasmodium protein, unknown function	+	1960	#N/A	#N/A	#N/A	Upstream of two
Pf3D7_11_v3	1047132	1047387	256	1047271	165	15.8767	2.01576	13.1183	MACS2_peak_156	PF3D7_1126700	autophagy-related protein 23, putative (ATG23)	-	-1184	PF3D7_1126800	RNA-binding protein, putative	+	2650	#N/A	#N/A	#N/A	Upstream of two
Pf3D7_11_v3	1066589	1066793	205	1066688	162	15.2301	1.99472	12.4898	MACS2_peak_157	PF3D7_1127400	conserved Plasmodium protein, unknown function	+	-119	PF3D7_1127500	protein disulfide isomerase, putative	+	509	#N/A	#N/A	#N/A	Upstream of one
Pf3D7_11_v3	1155001	1155303	303	1155180	188	24.1073	2.31289	21.1449	MACS2_peak_158	PF3D7_1129800	conserved Plasmodium protein, unknown function	+	-1953	PF3D7_1129900	transporter, putative	+	1257	#N/A	#N/A	#N/A	Upstream of one
Pf3D7_11_v3	1582726	1582970	245	1582851	184	18.9725	2.08568	16.1302	MACS2_peak_159	PF3D7_1139600	conserved Plasmodium protein, unknown function	+	-368	PF3D7_1139700	adrenodoxin reductase, putative	-	144	#N/A	#N/A	#N/A	Downstream of two
Pf3D7_11_v3	1606600	1606934	335	1606722	179	18.4931	2.08528	15.6602	MACS2_peak_160	PF3D7_1140300	P-loop containing nucleoside triphosphate hydrolase, putative	+	-316	PF3D7_1140400	conserved Plasmodium protein, unknown function	+	1284	#N/A	#N/A	#N/A	Upstream of one
Pf3D7_11_v3	1607077	1607291	215	1607211	157	12.6496	1.87348	9.99763	MACS2_peak_161	PF3D7_1140300	P-loop containing nucleoside triphosphate hydrolase, putative	+	-805	PF3D7_1140400	conserved Plasmodium protein, unknown function	+	795	#N/A	#N/A	#N/A	Upstream of one
Pf3D7_11_v3	1726603	1726980	378	1726770	141	9.34064	1.73773	6.8074	MACS2_peak_162	PF3D7_1143100	transcription factor with AP2 domain(s) (AP2-O)	-	-1909	PF3D7_1143200	DnaJ protein, putative	+	3023	#N/A	#N/A	#N/A	Upstream of two
Pf3D7_11_v3	1798224	1798898	675	1798491	298	76.7464	3.65902	73.0842	MACS2_peak_163	PF3D7_1145200	serine/threonine protein kinase, putative	-	-3121	PF3D7_1145300	cysteine-rich PDZ-binding protein, putative (CRIPT)	-	285	#N/A	#N/A	#N/A	Upstream of one
Pf3D7_12_v3	5247	6693	1447	5595	284	68.9108	3.48769	65.3464	MACS2_peak_164	#N/A	#N/A	#N/A	#N/A	PF3D7_1200100	erythrocyte membrane protein 1, PfEMP1 (VAR)	+	11378	#N/A	#N/A	#N/A	Upstream of one
Pf3D7_12_v3	205471	206115	645	205877	374	123.927	4.58907	119.367	MACS2_peak_165	PF3D7_1204200	conserved Plasmodium protein, unknown function	+	-1040	PF3D7_1204400	conserved Plasmodium membrane protein, unknown function	-	2288	PF3D7_1204300	eukaryotic translation initiation factor 5A (EIF5A)	-	Within gene
Pf3D7_12_v3	648506	648783	278	648666	184	22.6363	2.26394	19.7025	MACS2_peak_166	PF3D7_1216100	conserved Plasmodium membrane protein, unknown function	+	-806	PF3D7_1216200	glycerol-3-phosphate dehydrogenase, putative	+	223	#N/A	#N/A	#N/A	Upstream of one
Pf3D7_12_v3	666824	667046	223	666915	181	21.5573	2.22723	18.6462	MACS2_peak_167	PF3D7_1216700	perforin-like protein 2 (PLP2)	+	-633	PF3D7_1216900	DNA-binding chaperone, putative	+	3532	PF3D7_1216800	tRNA Proline	+	Within gene
Pf3D7_12_v3	888512	888727	216	888595	184	22.6363	2.26394	19.7025	MACS2_peak_168	PF3D7_1222300	endoplasmin, putative (GRP94)	-	-2563	PF3D7_1222400	transcription factor with AP2 domain(s) (ApiAP2)	+	1986	#N/A	#N/A	#N/A	Upstream of two
Pf3D7_12_v3	903424	905181	1758	904410	400	141.676	4.90725	134.308	MACS2_peak_169	PF3D7_1222500	ATP-binding protein, putative	-	-3334	PF3D7_1222600	transcription factor with AP2 domain(s) (AP2-G)	+	2793	#N/A	#N/A	#N/A	Upstream of two
Pf3D7_12_v3	917438	917767	330	917579	300	77.8893	3.68349	74.2125	MACS2_peak_170	PF3D7_1222600	transcription factor with AP2 domain(s) (AP2-G)	+	-3078	PF3D7_1222700	glideosome-associated protein 45 (GAP45)	+	1143	#N/A	#N/A	#N/A	Upstream of one
Pf3D7_12_v3	984960	985275	316	985178	183	22.2743	2.2517	19.3477	MACS2_peak_171	PF3D7_1224200	conserved Plasmodium protein, unknown function	+	-703	PF3D7_1224300	polyadenylate-binding protein, putative (PABP)	+	3450	#N/A	#N/A	#N/A	Upstream of one
Pf3D7_12_v3	1163389	1164141	753	1163703	242	47.25	2.97372	43.9238	MACS2_peak_172	PF3D7_1228600	merozoite surface protein 9 (MSP9)	-	-743	PF3D7_1228700	conserved Plasmodium protein, unknown function	+	1805	#N/A	#N/A	#N/A	Upstream of two
Pf3D7_12_v3	1433247	1433485	239	1433372	172	18.4489	2.11709	15.6167	MACS2_peak_173	PF3D7_1234100	bromodomain protein, putative	+	-7268	PF3D7_1234300	DNA polymerase epsilon subunit b, putative	-	448	PF3D7_1234200	conserved Plasmodium protein, unknown function, pseudogene	+	Within gene
Pf3D7_12_v3	1542977	1543342	366	1543166	173	17.5918	2.06806	14.7859	MACS2_peak_174	PF3D7_1237000	SUMO-activating enzyme subunit 2 (UBA2)	+	-2758	PF3D7_1237200	conserved Plasmodium protein, unknown function	+	7158	PF3D7_1237100	conserved Plasmodium protein, unknown function	-	Within gene
Pf3D7_12_v3	1619197	1619613	417	1619356	155	13.1316	1.90905	10.4608	MACS2_peak_175	PF3D7_1238900	protein kinase 2 (PK2)	-	-2504	PF3D7_1239000	HD superfamily phosphohydrolase protein	-	1881	#N/A	#N/A	#N/A	Upstream of one
Pf3D7_12_v3	1824262	1824667	406	1824450	262	57.2041	3.21847	53.7622	MACS2_peak_176	PF3D7_1243500	vacuolar-sorting protein SNF7, putative (SNF7)	-	-1855	PF3D7_1243600	translation initiation factor SUI1, putative	+	1509	#N/A	#N/A	#N/A	Upstream of two
Pf3D7_12_v3	1825917	1826313	397	1826157	177	19.8189	2.16148	16.9524	MACS2_peak_177	PF3D7_1243500	vacuolar-sorting protein SNF7, putative (SNF7)	-	-3562	PF3D7_1243700	ubiquitin-conjugating enzyme E2, putative	+	3503	PF3D7_1243600	translation initiation factor SUI1, putative	+	Within gene
Pf3D7_12_v3	1827336	1827716	381	1827575	229	41.1574	2.81463	37.9164	MACS2_peak_178	PF3D7_1243600	translation initiation factor SUI1, putative	+	-691	PF3D7_1243700	ubiquitin-conjugating enzyme E2, putative	+	2085	#N/A	#N/A	#N/A	Upstream of one
Pf3D7_12_v3	2123291	2123589	299	2123417	224	30.8107	2.41251	27.7284	MACS2_peak_179	PF3D7_1252100	rhoptry neck protein 3 (RON3)	-	-930	PF3D7_1252200	chitinase (CHT1)	+	2018	#N/A	#N/A	#N/A	Upstream of two
Pf3D7_12_v3	2129658	2129875	218	2129763	173	18.7846	2.12933	15.9436	MACS2_peak_180	PF3D7_1252300	conserved Plasmodium protein, unknown function	-	-977	PF3D7_1252400	reticulocyte binding protein homologue 3, pseudogene (RH3)	+	6290	#N/A	#N/A	#N/A	Upstream of two
Pf3D7_12_v3	2133253	2133963	711	2133636	358	102.676	4.02036	98.569	MACS2_peak_181	PF3D7_1252300	conserved Plasmodium protein, unknown function	-	-4850	PF3D7_1252400	reticulocyte binding protein homologue 3, pseudogene (RH3)	+	2417	#N/A	#N/A	#N/A	Upstream of two
Pf3D7_12_v3	2263637	2264004	368	2263794	149	11.4389	1.83563	8.82963	MACS2_peak_182	PF3D7_1255200	erythrocyte membrane protein 1, PfEMP1 (VAR)	-	-14832	#N/A	#N/A	#N/A	#N/A	#N/A	#N/A	#N/A	Upstream of one
Pf3D7_12_v3	2265164	2265364	201	2265203	132	7.20759	1.62759	4.76439	MACS2_peak_183	PF3D7_1255200	erythrocyte membrane protein 1, PfEMP1 (VAR)	-	-16241	#N/A	#N/A	#N/A	#N/A	#N/A	#N/A	#N/A	Upstream of one
Pf3D7_13_v3	98539	98857	319	98611	138	8.60224	1.70102	6.09876	MACS2_peak_184	PF3D7_1301600	erythrocyte binding antigen-140 (EBA140)	-	-5259	PF3D7_1301700	Plasmodium exported protein (hyp8), unknown function (GEXP07)	+	937	#N/A	#N/A	#N/A	Upstream of two
Pf3D7_13_v3	115560	115849	290	115684	189	24.4807	2.32513	21.512	MACS2_peak_185	PF3D7_1302000	EMP1-trafficking protein (PTP6)	-	-1869	PF3D7_1302100	gamete antigen 27/25 (G27/25)	-	5952	#N/A	#N/A	#N/A	Upstream of one
Pf3D7_13_v3	469381	470720	1340	470532	210	30.3731	2.47284	27.2976	MACS2_peak_186	PF3D7_1310700	RNA-binding protein, putative	-	-1869	PF3D7_1310800	conserved Plasmodium protein, unknown function	-	63	#N/A	#N/A	#N/A	Upstream of one
Pf3D7_13_v3	872292	872786	495	872653	202	23.7836	2.22394	20.8275	MACS2_peak_187	PF3D7_1321100	conserved Plasmodium protein, unknown function	-	-321	PF3D7_1321200	conserved protein, unknown function	+	2612	#N/A	#N/A	#N/A	Upstream of two
Pf3D7_13_v3	1417894	1418324	431	1418067	231	42.0745	2.8391	38.8203	MACS2_peak_188	PF3D7_1335000	MSP7-like protein (MSRP1)	-	-609	PF3D7_1335100	merozoite surface protein 7 (MSP7)	-	1019	#N/A	#N/A	#N/A	Upstream of one
Pf3D7_13_v3	1426876	1427113	238	1426988	159	14.3148	1.958	11.6044	MACS2_peak_189	PF3D7_1335200	reticulocyte binding protein homologue 6, pseudogene (RH6)	-	-1392	PF3D7_1335300	reticulocyte binding protein 2 homologue b (RH2b)	-	1886	#N/A	#N/A	#N/A	Upstream of one
Pf3D7_13_v3	1427282	1427604	323	1427471	211	33.2482	2.59435	30.1229	MACS2_peak_190	PF3D7_1335200	reticulocyte binding protein homologue 6, pseudogene (RH6)	-	-1875	PF3D7_1335300	reticulocyte binding protein 2 homologue b (RH2b)	-	1403	#N/A	#N/A	#N/A	Upstream of one
Pf3D7_13_v3	1575252	1575504	253	1575384	190	24.8564	2.33737	21.8806	MACS2_peak_191	PF3D7_1339000	probable protein, unknown function	-	-1661	PF3D7_1339200	tRNA Proline	-	1542	PF3D7_1339100	tRNA Methionine	+	Within gene
Pf3D7_13_v3	1576811	1577103	293	1576959	203	24.6911	2.25945	21.7209	MACS2_peak_192	PF3D7_1339100	tRNA Methionine	+	-1532	PF3D7_1339300	conserved Plasmodium protein, unknown function	+	6267	PF3D7_1339200	tRNA Proline	-	Within gene
Pf3D7_13_v3	1632864	1633318	455	1633171	185	22.0885	2.23174	19.1678	MACS2_peak_193	PF3D7_1341100	U6 spliceosomal RNA	-	-462	PF3D7_1341200	60S ribosomal protein L18, putative	-	689	#N/A	#N/A	#N/A	Upstream of one
Pf3D7_13_v3	1682512	1682804	293	1682541	126	5.92602	1.55417	3.55011	MACS2_peak_194	PF3D7_1342800	phosphoenolpyruvate carboxykinase (PEPCK)	+	-1097	PF3D7_1343000	phosphoethanolamine N-methyltransferase (PMT)	+	14353	PF3D7_1342900	transcription factor with AP2 domain(s) (ApiAP2)	-	Within gene
Pf3D7_13_v3	1695148	1695653	506	1695444	249	50.656	3.05938	47.2925	MACS2_peak_195	PF3D7_1342900	transcription factor with AP2 domain(s) (ApiAP2)	-	-1475	PF3D7_1343000	phosphoethanolamine N-methyltransferase (PMT)	+	1450	#N/A	#N/A	#N/A	Upstream of two
Pf3D7_13_v3	1701802	1702176	375	1702018	177	20.1517	2.17828	17.277	MACS2_peak_196	PF3D7_1343100	conserved Plasmodium protein, unknown function	-	-1388	PF3D7_1343200	tRNA guanosine-2'-O-methyltransferase, putative	+	2552	#N/A	#N/A	#N/A	Upstream of two
Pf3D7_13_v3	1782451	1782726	276	1782608	158	14.015	1.94577	11.3141	MACS2_peak_197	PF3D7_1344300	conserved protein, unknown function	-	-3566	PF3D7_1344400	conserved Plasmodium protein, unknown function	-	2725	#N/A	#N/A	#N/A	Upstream of one
Pf3D7_13_v3	2058146	2058480	335	2058287	147	10.897	1.81115	8.30725	MACS2_peak_198	PF3D7_1351600	glycerol kinase (GK)	+	-1566	PF3D7_1351700	inner membrane complex protein 1f, putative (IMC1f)	+	1329	#N/A	#N/A	#N/A	Upstream of one
Pf3D7_13_v3	2126727	2127066	340	2126962	242	47.25	2.97372	43.9238	MACS2_peak_199	PF3D7_1353100	Plasmodium exported protein, unknown function	-	-1692	PF3D7_1353200	membrane associated histidine-rich protein (MAHRP2)	+	3569	#N/A	#N/A	#N/A	Upstream of two
Pf3D7_13_v3	2128855	2129320	466	2129166	246	49.1858	3.02267	45.8401	MACS2_peak_200	PF3D7_1353100	Plasmodium exported protein, unknown function	-	-3896	PF3D7_1353200	membrane associated histidine-rich protein (MAHRP2)	+	1365	#N/A	#N/A	#N/A	Upstream of two
Pf3D7_13_v3	2247795	2248003	209	2247925	151	10.1657	1.75285	7.60333	MACS2_peak_201	PF3D7_1356700	DnaJ protein, putative	+	-1413	PF3D7_1356800	serine/threonine protein kinase, putative (ARK3)	+	1662	#N/A	#N/A	#N/A	Upstream of one
Pf3D7_13_v3	2547553	2547761	209	2547680	162	15.2301	1.99472	12.4898	MACS2_peak_202	PF3D7_1363400	polyubiquitin binding protein, putative (DOA1)	-	-1197	PF3D7_1363500	DNase I-like protein, putative	+	84	#N/A	#N/A	#N/A	Upstream of two
Pf3D7_13_v3	2720110	2720933	824	2720487	399	133.338	4.63396	128.491	MACS2_peak_203	PF3D7_1368300	conserved Plasmodium protein, unknown function	+	-1110	PF3D7_1368500	conserved Plasmodium protein, unknown function	+	2203	PF3D7_1368400	conserved Plasmodium protein, unknown function	-	Within gene
Pf3D7_13_v3	2780215	2780509	295	2780384	214	26.4422	2.28102	23.4367	MACS2_peak_204	PF3D7_1369700	U2 small nuclear ribonucleoprotein A', putative	-	-1313	PF3D7_1369900	tRNA Tryptophan	-	696	PF3D7_1369800	tRNA Arginine	+	Within gene
Pf3D7_13_v3	2783038	2783950	913	2783178	251	51.6448	3.08386	48.2698	MACS2_peak_205	PF3D7_1370000	tRNA Arginine	+	-1483	PF3D7_1370200	tRNA Glycine	+	588	PF3D7_1370100	tRNA Cysteine	-	Within gene
Pf3D7_13_v3	2786003	2786621	619	2786300	333	89.0181	3.78241	85.1661	MACS2_peak_206	PF3D7_1370200	tRNA Glycine	+	-2464	PF3D7_1370300	membrane associated histidine-rich protein (MAHRP1)	+	1672	#N/A	#N/A	#N/A	Upstream of one
Pf3D7_13_v3	2894663	2894900	238	2894839	146	10.6304	1.79892	8.05002	MACS2_peak_207	PF3D7_1373500	erythrocyte membrane protein 1, PfEMP1 (VAR)	-	-2499	#N/A	#N/A	#N/A	#N/A	#N/A	#N/A	#N/A	Upstream of one
Pf3D7_13_v3	2913083	2913655	573	2913416	220	37.1239	2.70449	33.9454	MACS2_peak_208	PF3D7_1373500	erythrocyte membrane protein 1, PfEMP1 (VAR)	-	-21076	#N/A	#N/A	#N/A	#N/A	#N/A	#N/A	#N/A	Upstream of one
Pf3D7_13_v3	2914041	2914373	333	2914129	129	6.5524	1.59088	4.14126	MACS2_peak_209	PF3D7_1373500	erythrocyte membrane protein 1, PfEMP1 (VAR)	-	-21789	#N/A	#N/A	#N/A	#N/A	#N/A	#N/A	#N/A	Upstream of one
Pf3D7_13_v3	2914697	2915267	571	2915032	174	19.1227	2.14157	16.2736	MACS2_peak_210	PF3D7_1373500	erythrocyte membrane protein 1, PfEMP1 (VAR)	-	-22692	#N/A	#N/A	#N/A	#N/A	#N/A	#N/A	#N/A	Upstream of one
Pf3D7_13_v3	2915553	2915825	273	2915745	133	6.42516	1.57043	4.02454	MACS2_peak_211	PF3D7_1373500	erythrocyte membrane protein 1, PfEMP1 (VAR)	-	-23405	#N/A	#N/A	#N/A	#N/A	#N/A	#N/A	#N/A	Upstream of one
Pf3D7_14_v3	418878	419124	247	418998	135	7.89105	1.6643	5.41692	MACS2_peak_212	PF3D7_1410300	WD repeat-containing protein, putative	-	-1936	PF3D7_1410400	rhoptry-associated protein 1 (RAP1)	+	1444	#N/A	#N/A	#N/A	Upstream of two
Pf3D7_14_v3	440488	440779	292	440634	170	17.7849	2.09262	14.9708	MACS2_peak_213	PF3D7_1410900	ribosome maturation protein SBDS, putative	+	-1168	PF3D7_1411100.2	conserved Plasmodium membrane protein, unknown function	-	7289	PF3D7_1411000.2	conserved Plasmodium protein, unknown function	+	Within gene
Pf3D7_14_v3	440942	441471	530	441138	215	31.0754	2.47391	27.9919	MACS2_peak_214	PF3D7_1410900	ribosome maturation protein SBDS, putative	+	-1672	PF3D7_1411100.2	conserved Plasmodium membrane protein, unknown function	-	6785	PF3D7_1411000.2	conserved Plasmodium protein, unknown function	+	Within gene
Pf3D7_14_v3	613442	613880	439	613684	190	22.5613	2.22808	19.6328	MACS2_peak_215	PF3D7_1415200	DNA-directed RNA polymerase I/III subunit, putative	+	-948	PF3D7_1415300	RNA-binding protein Nova-1, putative	+	1483	#N/A	#N/A	#N/A	Upstream of one
Pf3D7_14_v3	692705	693067	363	692853	205	30.7552	2.52093	27.6732	MACS2_peak_216	PF3D7_1417100	conserved Plasmodium protein, unknown function	+	-1581	PF3D7_1417200	NOT family protein, putative	+	1732	#N/A	#N/A	#N/A	Upstream of one
Pf3D7_14_v3	780786	781076	291	780954	184	20.6731	2.16813	17.7879	MACS2_peak_217	PF3D7_1418600	5S ribosomal RNA	+	-830	PF3D7_1418800	signal recognition particle RNA	-	1095	PF3D7_1418700	5S ribosomal RNA	+	Within gene
Pf3D7_14_v3	782043	782381	339	782230	169	15.7762	1.99233	13.0251	MACS2_peak_218	PF3D7_1418700	5S ribosomal RNA	+	-1196	PF3D7_1418900	DEAD/DEAH box ATP-dependent RNA helicase, putative	-	848	PF3D7_1418800	signal recognition particle RNA	-	Within gene
Pf3D7_14_v3	1369802	1370114	313	1370037	155	8.42574	1.63783	5.93118	MACS2_peak_219	PF3D7_1434200	calmodulin (CAM)	-	-241	PF3D7_1434300	Hsp70/Hsp90 organizing protein (HOP)	+	2866	#N/A	#N/A	#N/A	Upstream of two
Pf3D7_14_v3	1475101	1475320	220	1475167	164	15.8535	2.01919	13.0954	MACS2_peak_220	PF3D7_1436200	conserved Plasmodium protein, unknown function	-	-729	PF3D7_1436300	translocon component PTEX150 (PTEX150)	+	4610	#N/A	#N/A	#N/A	Upstream of two
Pf3D7_14_v3	1547625	1548031	407	1547808	184	22.6363	2.26394	19.7025	MACS2_peak_221	PF3D7_1438300	tRNA Methionine	+	-1511	PF3D7_1438400	metacaspase-like protein (MCA2)	+	1110	#N/A	#N/A	#N/A	Upstream of one
Pf3D7_14_v3	2013525	2013846	322	2013642	141	9.34064	1.73773	6.8074	MACS2_peak_222	PF3D7_1449100	conserved Plasmodium protein, unknown function	+	-1148	PF3D7_1449200	conserved Plasmodium protein, unknown function	+	1028	#N/A	#N/A	#N/A	Upstream of one
Pf3D7_14_v3	2333212	2333450	239	2333309	168	17.1309	2.06814	14.3356	MACS2_peak_223	PF3D7_1456800	V-type H(+)-translocating pyrophosphatase, putative (VP1)	-	-1223	PF3D7_1456900	conserved protein, unknown function	+	1478	#N/A	#N/A	#N/A	Upstream of two
Pf3D7_14_v3	2451358	2451569	212	2451468	162	10.0602	1.71132	7.50554	MACS2_peak_224	PF3D7_1459900	conserved Plasmodium membrane protein, unknown function	-	-680	PF3D7_1460000	biotin protein ligase, putative	+	1002	#N/A	#N/A	#N/A	Upstream of two
Pf3D7_14_v3	2719208	2719693	486	2719329	161	12.2283	1.83458	9.59575	MACS2_peak_225	PF3D7_1466400	transcription factor with AP2 domain(s) (ApiAP2)	-	-2044	PF3D7_1466500	conserved Plasmodium protein, unknown function	+	5896	#N/A	#N/A	#N/A	Upstream of two
Pf3D7_14_v3	2721118	2721483	366	2721327	308	67.5686	3.24416	64.02	MACS2_peak_226	PF3D7_1466400	transcription factor with AP2 domain(s) (ApiAP2)	-	-4042	PF3D7_1466500	conserved Plasmodium protein, unknown function	+	3898	#N/A	#N/A	#N/A	Upstream of two
Pf3D7_14_v3	2721783	2721982	200	2721902	135	7.89105	1.6643	5.41692	MACS2_peak_227	PF3D7_1466400	transcription factor with AP2 domain(s) (ApiAP2)	-	-4617	PF3D7_1466500	conserved Plasmodium protein, unknown function	+	3323	#N/A	#N/A	#N/A	Upstream of two
Pf3D7_14_v3	2765101	2765332	232	2765190	192	25.6145	2.36184	22.6244	MACS2_peak_228	PF3D7_1467600	conserved Plasmodium protein, unknown function	-	-1040	PF3D7_1467700	conserved Plasmodium protein, unknown function	+	918	#N/A	#N/A	#N/A	Upstream of two
Pf3D7_14_v3	2800233	2800745	513	2800421	197	27.5486	2.42303	24.521	MACS2_peak_229	PF3D7_1468100	conserved Plasmodium protein, unknown function	-	-6098	PF3D7_1468200	conserved protein, unknown function	+	2087	#N/A	#N/A	#N/A	Upstream of two
Pf3D7_14_v3	2805846	2806080	235	2805947	179	20.8498	2.20275	17.9563	MACS2_peak_230	PF3D7_1468300	leucine-rich repeat protein (LRR14.1)	+	-1334	PF3D7_1468400	zinc finger protein, putative (D13)	+	3531	#N/A	#N/A	#N/A	Upstream of one
Pf3D7_14_v3	2806465	2806925	461	2806637	258	55.1591	3.16952	51.7367	MACS2_peak_231	PF3D7_1468300	leucine-rich repeat protein (LRR14.1)	+	-2024	PF3D7_1468400	zinc finger protein, putative (D13)	+	2841	#N/A	#N/A	#N/A	Upstream of one
Pf3D7_14_v3	2943600	2943962	363	2943762	309	83.1026	3.79363	79.3544	MACS2_peak_232	PF3D7_1472100	protein transport protein YIP1, putative (YIP1)	-	-503	PF3D7_1472200	histone deacetylase, putative (HDA1)	+	1900	#N/A	#N/A	#N/A	Upstream of two
Pf3D7_14_v3	2979842	2980184	343	2979993	239	45.8169	2.93701	42.506	MACS2_peak_233	PF3D7_1473100	GTPase-activating protein, putative	-	-1876	PF3D7_1473200	DnaJ protein, putative	+	1607	#N/A	#N/A	#N/A	Upstream of two
Pf3D7_14_v3	3004964	3005705	742	3005176	360	114.69	4.41775	110.37	MACS2_peak_234	PF3D7_1473700	nucleoporin NUP116/NSP116, putative (NUP116)	-	-2821	PF3D7_1473900	conserved Plasmodium protein, unknown function	+	2425	#N/A	#N/A	#N/A	Upstream of two
Pf3D7_14_v3	3075623	3075934	312	3075791	164	15.8535	2.01919	13.0954	MACS2_peak_235	PF3D7_1474900	trailer hitch homolog, putative (CITH)	+	-2544	PF3D7_1475100	conserved Plasmodium protein, unknown function	+	651	PF3D7_1475000	mediator complex subunit 31, putative	+	Within gene
Pf3D7_14_v3	3206485	3206841	357	3206624	160	14.6173	1.97024	11.8971	MACS2_peak_236	PF3D7_1477700	Plasmodium exported protein (PHISTa), unknown function (Pfg14-748)	+	-2607	PF3D7_1477800	acyl-CoA binding protein (ACBP)	+	1003	#N/A	#N/A	#N/A	Upstream of one

## Sheet: Replicate 2 peaks
chr	start	end	length	abs_summit	pileup	-LOG10(pvalue)	fold_enrichment	-LOG10(qvalue)	name	left_id	left_desc	left_strand	left_dist	right_id	right_desc	right_strand	right_dist	within_id	within_desc	within_strand	peak_location
Pf3D7_01_v3	6426	7046	621	6796	127	17.5408	2.36135	14.5546	MACS2_peak_1	#N/A	#N/A	#N/A	#N/A	PF3D7_0100100	erythrocyte membrane protein 1, PfEMP1 (VAR)	+	22714	#N/A	#N/A	#N/A	Upstream of one
Pf3D7_01_v3	7831	8692	862	8225	214	61.5691	3.96634	57.9837	MACS2_peak_2	#N/A	#N/A	#N/A	#N/A	PF3D7_0100100	erythrocyte membrane protein 1, PfEMP1 (VAR)	+	21285	#N/A	#N/A	#N/A	Upstream of one
Pf3D7_01_v3	255464	255683	220	255592	124	12.5969	2.0359	9.77188	MACS2_peak_3	PF3D7_0105900	DNA binding protein, putative	+	-662	PF3D7_0106000	conserved Plasmodium protein, unknown function	-	183	#N/A	#N/A	#N/A	Downstream of two
Pf3D7_01_v3	349400	349625	226	349553	92	6.30051	1.71567	3.78464	MACS2_peak_4	PF3D7_0108400.1	mitochondrial carrier protein, putative	-	-3013	PF3D7_0108600	conserved Plasmodium protein, unknown function	-	442	PF3D7_0108500	conserved Plasmodium protein, unknown function	+	Within gene
Pf3D7_01_v3	363517	363727	211	363596	97	6.10506	1.67305	3.60608	MACS2_peak_5	PF3D7_0108900	unspecified product	-	-1010	PF3D7_0109100	LCCL domain-containing protein (CCp5)	+	2014	PF3D7_0109000	photosensitized INA-labeled protein PHIL1, putative (PHIL1)	+	Within gene
Pf3D7_01_v3	511022	511352	331	511233	201	53.8365	3.72651	50.3143	MACS2_peak_6	PF3D7_0113400	Plasmodium exported protein, unknown function	-	-1485	PF3D7_0113600	surface-associated interspersed protein 1.2 (SURFIN 1.2), pseudogene (SURF1.2)	+	853	#N/A	#N/A	#N/A	Upstream of two
Pf3D7_01_v3	617270	617493	224	617371	108	10.853	2.01084	8.09172	MACS2_peak_7	PF3D7_0115700	erythrocyte membrane protein 1, PfEMP1 (VAR)	-	-2478	#N/A	#N/A	#N/A	#N/A	#N/A	#N/A	#N/A	Upstream of one
Pf3D7_02_v3	251431	251844	414	251681	266	95.7136	4.92564	91.7372	MACS2_peak_8	PF3D7_0206200	pantothenate transporter (PAT)	+	-954	PF3D7_0206300	pentafunctional AROM polypeptide, putative, pseudogene (AROM)	+	713	#N/A	#N/A	#N/A	Upstream of one
Pf3D7_02_v3	534403	534734	332	534550	149	26.7818	2.76721	23.5862	MACS2_peak_9	PF3D7_0212900	Leu/Phe-tRNA protein transferase, putative	+	-200	PF3D7_0213000	conserved Plasmodium protein, unknown function	+	1096	#N/A	#N/A	#N/A	Upstream of one
Pf3D7_02_v3	777074	777290	217	777233	98	7.88228	1.82636	5.26634	MACS2_peak_10	PF3D7_0219400.2	ribosome associated membrane protein RAMP4, putative	+	-1197	PF3D7_0219600	replication factor C subunit 1, putative (RFC1)	-	2185	PF3D7_0219500	pseudouridine synthase, putative	-	Within gene
Pf3D7_02_v3	838316	838968	653	838748	273	89.5614	4.50411	85.6491	MACS2_peak_11	PF3D7_0220700	Plasmodium exported protein (hyp9), unknown function	+	-4060	PF3D7_0220800	cytoadherence linked asexual protein 2 (CLAG2)	+	95	#N/A	#N/A	#N/A	Upstream of one
Pf3D7_02_v3	938824	939323	500	938983	175	39.4794	3.24686	36.097	MACS2_peak_12	PF3D7_0223500	erythrocyte membrane protein 1, PfEMP1 (VAR)	-	-15335	#N/A	#N/A	#N/A	#N/A	#N/A	#N/A	#N/A	Upstream of one
Pf3D7_02_v3	940178	940710	533	940340	105	9.91953	1.9555	7.19922	MACS2_peak_13	PF3D7_0223500	erythrocyte membrane protein 1, PfEMP1 (VAR)	-	-16692	#N/A	#N/A	#N/A	#N/A	#N/A	#N/A	#N/A	Upstream of one
Pf3D7_02_v3	941099	941476	378	941230	105	9.91953	1.9555	7.19922	MACS2_peak_14	PF3D7_0223500	erythrocyte membrane protein 1, PfEMP1 (VAR)	-	-17582	#N/A	#N/A	#N/A	#N/A	#N/A	#N/A	#N/A	Upstream of one
Pf3D7_02_v3	946787	946991	205	946875	166	6.43716	1.49594	3.91804	MACS2_peak_15	PF3D7_0223500	erythrocyte membrane protein 1, PfEMP1 (VAR)	-	-23227	#N/A	#N/A	#N/A	#N/A	#N/A	#N/A	#N/A	Upstream of one
Pf3D7_03_v3	8275	8664	390	8524	125	16.777	2.32446	13.8128	MACS2_peak_16	#N/A	#N/A	#N/A	#N/A	PF3D7_0300100	erythrocyte membrane protein 1, PfEMP1 (VAR)	+	28441	#N/A	#N/A	#N/A	Upstream of one
Pf3D7_03_v3	10636	10908	273	10815	127	17.5408	2.36135	14.5546	MACS2_peak_17	#N/A	#N/A	#N/A	#N/A	PF3D7_0300100	erythrocyte membrane protein 1, PfEMP1 (VAR)	+	26150	#N/A	#N/A	#N/A	Upstream of one
Pf3D7_03_v3	34560	34770	211	34657	126	17.1572	2.34291	14.1814	MACS2_peak_18	#N/A	#N/A	#N/A	#N/A	PF3D7_0300100	erythrocyte membrane protein 1, PfEMP1 (VAR)	+	2308	#N/A	#N/A	#N/A	Upstream of one
Pf3D7_03_v3	70195	70520	326	70228	87	5.10476	1.62343	2.69005	MACS2_peak_19	PF3D7_0300900	stevor-like	+	-1546	PF3D7_0301100	Plasmodium exported protein (hyp13), unknown function	+	6266	PF3D7_0301000	acyl-CoA synthetase (ACS2)	-	Within gene
Pf3D7_03_v3	101854	102057	204	101945	119	14.5676	2.21377	11.6733	MACS2_peak_20	PF3D7_0301700	Plasmodium exported protein, unknown function	-	-4038	PF3D7_0301800	Plasmodium exported protein, unknown function	+	2380	#N/A	#N/A	#N/A	Upstream of two
Pf3D7_03_v3	118935	119505	571	119396	110	10.7737	1.99092	8.02216	MACS2_peak_21	PF3D7_0302100	serine/threonine protein kinase (SRPK1)	+	-1310	PF3D7_0302200	cytoadherence linked asexual protein 3.2 (CLAG3.2)	+	62	#N/A	#N/A	#N/A	Upstream of one
Pf3D7_03_v3	133646	134030	385	133794	109	11.1719	2.02929	8.39783	MACS2_peak_22	PF3D7_0302400	unspecified product	-	-292	PF3D7_0302500	cytoadherence linked asexual protein 3.1 (CLAG3.1)	+	1624	#N/A	#N/A	#N/A	Upstream of two
Pf3D7_03_v3	134299	135569	1271	135197	359	151.807	5.91781	147.265	MACS2_peak_23	PF3D7_0302400	unspecified product	-	-1695	PF3D7_0302500	cytoadherence linked asexual protein 3.1 (CLAG3.1)	+	221	#N/A	#N/A	#N/A	Upstream of two
Pf3D7_03_v3	646595	646829	235	646695	112	10.8867	1.98657	8.12487	MACS2_peak_24	PF3D7_0315900	conserved Plasmodium protein, unknown function	+	-1427	PF3D7_0316100	mitochondrial ribosomal protein L27 precursor, putative	+	1940	PF3D7_0316000	microneme associated antigen (MA)	-	Within gene
Pf3D7_03_v3	1055523	1055839	317	1055630	121	15.2902	2.25067	12.3717	MACS2_peak_25	PF3D7_0324900	erythrocyte membrane protein 1, PfEMP1 (VAR)	-	-17376	#N/A	#N/A	#N/A	#N/A	#N/A	#N/A	#N/A	Upstream of one
Pf3D7_03_v3	1056329	1056643	315	1056478	123	16.0267	2.28756	13.0849	MACS2_peak_26	PF3D7_0324900	erythrocyte membrane protein 1, PfEMP1 (VAR)	-	-18224	#N/A	#N/A	#N/A	#N/A	#N/A	#N/A	#N/A	Upstream of one
Pf3D7_03_v3	1056787	1057445	659	1057011	146	25.4354	2.71187	22.2671	MACS2_peak_27	PF3D7_0324900	erythrocyte membrane protein 1, PfEMP1 (VAR)	-	-18757	#N/A	#N/A	#N/A	#N/A	#N/A	#N/A	#N/A	Upstream of one
Pf3D7_03_v3	1057667	1058306	640	1057857	104	9.61628	1.93705	6.91045	MACS2_peak_28	PF3D7_0324900	erythrocyte membrane protein 1, PfEMP1 (VAR)	-	-19603	#N/A	#N/A	#N/A	#N/A	#N/A	#N/A	#N/A	Upstream of one
Pf3D7_03_v3	1063660	1063966	307	1063788	147	7.78019	1.62077	5.17676	MACS2_peak_29	PF3D7_0324900	erythrocyte membrane protein 1, PfEMP1 (VAR)	-	-25534	#N/A	#N/A	#N/A	#N/A	#N/A	#N/A	#N/A	Upstream of one
Pf3D7_03_v3	1064790	1065032	243	1064885	130	13.4601	2.05795	10.6097	MACS2_peak_30	PF3D7_0324900	erythrocyte membrane protein 1, PfEMP1 (VAR)	-	-26631	#N/A	#N/A	#N/A	#N/A	#N/A	#N/A	#N/A	Upstream of one
Pf3D7_04_v3	5069	5624	556	5340	152	28.1539	2.82256	24.9342	MACS2_peak_31	#N/A	#N/A	#N/A	#N/A	PF3D7_0400100	erythrocyte membrane protein 1, PfEMP1 (VAR)	+	23366	#N/A	#N/A	#N/A	Upstream of one
Pf3D7_04_v3	5831	6523	693	6277	150	27.2363	2.78566	24.0319	MACS2_peak_32	#N/A	#N/A	#N/A	#N/A	PF3D7_0400100	erythrocyte membrane protein 1, PfEMP1 (VAR)	+	22429	#N/A	#N/A	#N/A	Upstream of one
Pf3D7_04_v3	7405	7853	449	7666	131	19.1082	2.43515	16.0858	MACS2_peak_33	#N/A	#N/A	#N/A	#N/A	PF3D7_0400100	erythrocyte membrane protein 1, PfEMP1 (VAR)	+	21040	#N/A	#N/A	#N/A	Upstream of one
Pf3D7_04_v3	101587	101916	330	101849	104	9.61628	1.93705	6.91045	MACS2_peak_34	PF3D7_0401600.2	PIR protein (RIF)	-	-8040	PF3D7_0401800	Plasmodium exported protein (PHISTb), unknown function (PfD80)	-	1893	PF3D7_0401700	Plasmodium exported protein, unknown function, pseudogene	+	Within gene
Pf3D7_04_v3	135455	136150	696	135630	281	106.419	5.20236	102.331	MACS2_peak_35	PF3D7_0402200	surface-associated interspersed protein 4.1 (SURFIN 4.1), pseudogene (SURF4.1)	-	-1162	PF3D7_0402300	reticulocyte binding protein homologue 1 (RH1)	+	2010	#N/A	#N/A	#N/A	Upstream of two
Pf3D7_04_v3	174731	174981	251	174853	149	26.7818	2.76721	23.5862	MACS2_peak_36	PF3D7_0402900	probable protein, unknown function	-	-1939	PF3D7_0403100	regulator of chromosome condensation, putative	-	519	PF3D7_0403000	tRNA Asparagine	+	Within gene
Pf3D7_04_v3	200198	200540	343	200365	112	10.3872	1.94791	7.6508	MACS2_peak_37	PF3D7_0403500	ubiquitin specific protease, putative	+	-3620	PF3D7_0403700	CGI-201 protein, short form	-	5863	PF3D7_0403600	conserved Plasmodium protein, unknown function	-	Within gene
Pf3D7_04_v3	337701	338493	793	338268	330	112.471	4.69975	108.346	MACS2_peak_38	PF3D7_0406400	cytosolic glyoxalase II (cGloII)	+	-4412	PF3D7_0406600	conserved Plasmodium protein, unknown function	+	8040	PF3D7_0406500	conserved Plasmodium protein, unknown function	-	Within gene
Pf3D7_04_v3	459116	459331	216	459230	118	14.2116	2.19532	11.3292	MACS2_peak_39	PF3D7_0409700	peptide chain release factor 2, putative	+	-1210	PF3D7_0409800	zinc finger protein, putative	+	480	#N/A	#N/A	#N/A	Upstream of one
Pf3D7_04_v3	469093	469401	309	469240	236	75.4185	4.3722	71.6708	MACS2_peak_40	PF3D7_0410000	erythrocyte vesicle protein 1 (EVP1)	-	-1901	PF3D7_0410200	tRNA Isoleucine	-	618	PF3D7_0410100	tRNA Serine	+	Within gene
Pf3D7_04_v3	736719	737122	404	736907	251	82.026	4.47462	78.1984	MACS2_peak_41	PF3D7_0416800	small GTP-binding protein sar1 (SAR1)	+	-5684	PF3D7_0417000	conserved Plasmodium protein, unknown function	+	5242	PF3D7_0416900	conserved Plasmodium protein, unknown function	-	Within gene
Pf3D7_04_v3	912351	912657	307	912451	117	13.3418	2.13812	10.4926	MACS2_peak_42	PF3D7_0420200	holo-[acyl-carrier-protein] synthase, putative (ACPS)	+	-480	PF3D7_0420300	transcription factor with AP2 domain(s) (ApiAP2)	+	5539	#N/A	#N/A	#N/A	Upstream of one
Pf3D7_04_v3	963543	963742	200	963723	119	4.96518	1.49953	2.57286	MACS2_peak_43	PF3D7_0421000	unspecified product	+	-6774	PF3D7_0421200	rifin (RIF)	+	3364	PF3D7_0421100	erythrocyte membrane protein 1, PfEMP1 (VAR)	-	Within gene
Pf3D7_04_v3	967597	968126	530	967952	142	10.5531	1.80992	7.8045	MACS2_peak_44	PF3D7_0421100	erythrocyte membrane protein 1, PfEMP1 (VAR)	-	-2341	PF3D7_0421300	erythrocyte membrane protein 1, PfEMP1 (VAR)	-	1079	PF3D7_0421200	rifin (RIF)	+	Within gene
Pf3D7_04_v3	971459	971714	256	971596	116	5.20079	1.52665	2.78247	MACS2_peak_45	PF3D7_0421200	rifin (RIF)	+	-3323	PF3D7_0421400	Plasmodium RNA of unknown function RUF6-5	+	8318	PF3D7_0421300	erythrocyte membrane protein 1, PfEMP1 (VAR)	-	Within gene
Pf3D7_04_v3	1072288	1072514	227	1072472	123	16.0267	2.28756	13.0849	MACS2_peak_46	PF3D7_0423700	early transcribed membrane protein 4 (ETRAMP4)	-	-627	PF3D7_0423800	cysteine-rich protective antigen (CyRPA)	+	3875	#N/A	#N/A	#N/A	Upstream of two
Pf3D7_04_v3	1072707	1073041	335	1072857	211	59.7537	3.91099	56.187	MACS2_peak_47	PF3D7_0423700	early transcribed membrane protein 4 (ETRAMP4)	-	-1012	PF3D7_0423800	cysteine-rich protective antigen (CyRPA)	+	3490	#N/A	#N/A	#N/A	Upstream of two
Pf3D7_04_v3	1091644	1091904	261	1091765	171	37.4118	3.17307	34.0528	MACS2_peak_48	PF3D7_0424200	reticulocyte binding protein homologue 4 (RH4)	-	-488	PF3D7_0424300	erythrocyte binding antigen-165, pseudogene (EBA165)	+	1373	#N/A	#N/A	#N/A	Upstream of two
Pf3D7_04_v3	1098839	1099247	409	1099029	276	102.811	5.11012	98.7551	MACS2_peak_49	PF3D7_0424300	erythrocyte binding antigen-165, pseudogene (EBA165)	+	-1194	PF3D7_0424400	surface-associated interspersed protein 4.2 (SURFIN 4.2) (SURF4.2)	+	782	#N/A	#N/A	#N/A	Upstream of one
Pf3D7_05_v3	432814	433181	368	432975	159	31.453	2.95169	28.1779	MACS2_peak_50	PF3D7_0510100	conserved Plasmodium protein, unknown function	-	-2622	PF3D7_0510200	peptidyl-prolyl cis-trans isomerase (CYP87)	+	4520	#N/A	#N/A	#N/A	Upstream of two
Pf3D7_05_v3	1031340	1031548	209	1031449	108	10.853	2.01084	8.09172	MACS2_peak_51	PF3D7_0524900	tRNA-YW synthesizing protein, putative	+	-1087	PF3D7_0525000	zinc finger protein, putative	+	4780	#N/A	#N/A	#N/A	Upstream of one
Pf3D7_05_v3	1070239	1070444	206	1070361	114	12.0535	2.06266	9.25099	MACS2_peak_52	PF3D7_0525700	conserved Plasmodium protein, unknown function	+	-1076	PF3D7_0525800	inner membrane complex protein 1g, putative (IMC1g)	+	886	#N/A	#N/A	#N/A	Upstream of one
Pf3D7_05_v3	1150136	1150384	249	1150249	189	47.0187	3.50514	43.5616	MACS2_peak_53	PF3D7_0527600	conserved Plasmodium protein, unknown function	-	-1439	PF3D7_0527800	tRNA Leucine	-	978	PF3D7_0527700	tRNA Glutamic acid	+	Within gene
Pf3D7_05_v3	1151120	1151391	272	1151281	163	33.3976	3.02549	30.0914	MACS2_peak_54	PF3D7_0527700	tRNA Glutamic acid	+	-975	PF3D7_0527900	RNA helicase 1	+	2395	PF3D7_0527800	tRNA Leucine	-	Within gene
Pf3D7_06_v3	76496	77120	625	76619	159	28.2904	2.7581	25.069	MACS2_peak_55	PF3D7_0601800	H/ACA snoRNA	-	-2257	PF3D7_0601900	conserved Plasmodium protein, unknown function	+	1571	#N/A	#N/A	#N/A	Upstream of two
Pf3D7_06_v3	716464	716694	231	716604	129	18.3179	2.39825	15.3146	MACS2_peak_56	PF3D7_0617100	AP-2 complex subunit alpha, putative	+	-2028	PF3D7_0617200	conserved Plasmodium protein, unknown function	+	446	#N/A	#N/A	#N/A	Upstream of one
Pf3D7_06_v3	993866	994637	772	994401	343	154.15	6.34614	149.583	MACS2_peak_57	PF3D7_0624400	conserved Plasmodium protein, unknown function	-	-2203	PF3D7_0624600	SNF2 helicase, putative (ISWI)	+	5123	PF3D7_0624500	anaphase promoting complex subunit, putative	+	Within gene
Pf3D7_06_v3	1154678	1154957	280	1154786	112	12.1517	2.08463	9.33988	MACS2_peak_58	PF3D7_0628100	HECT-domain (ubiquitin-transferase), putative	-	-1122	PF3D7_0628200	protein kinase PK4 (PK4)	+	5076	#N/A	#N/A	#N/A	Upstream of two
Pf3D7_06_v3	1330125	1330734	610	1330272	140	10.267	1.80004	7.53235	MACS2_peak_59	PF3D7_0631700	rifin, pseudogene	+	-2354	PF3D7_0631900	stevor	+	2741	PF3D7_0631800	rifin (RIF)	+	Within gene
Pf3D7_06_v3	1333247	1333454	208	1333314	133	6.9456	1.60648	4.39105	MACS2_peak_60	PF3D7_0631800	rifin (RIF)	+	-2351	PF3D7_0632000	rifin (RIF)	+	2832	PF3D7_0631900	stevor	+	Within gene
Pf3D7_06_v3	1357442	1357641	200	1357454	126	5.86737	1.54983	3.38711	MACS2_peak_61	PF3D7_0632400	rifin (RIF)	+	-5367	PF3D7_0632600	rifin, pseudogene (RIF)	+	10458	PF3D7_0632500	erythrocyte membrane protein 1, PfEMP1 (VAR)	-	Within gene
Pf3D7_06_v3	1368502	1368845	344	1368553	132	7.37137	1.63886	4.78633	MACS2_peak_62	PF3D7_0632500	erythrocyte membrane protein 1, PfEMP1 (VAR)	-	-2123	PF3D7_0632700	rifin (RIF)	+	2948	PF3D7_0632600	rifin, pseudogene (RIF)	+	Within gene
Pf3D7_06_v3	1378844	1379145	302	1379030	125	7.49299	1.67116	4.90559	MACS2_peak_63	PF3D7_0632700	rifin (RIF)	+	-6169	#N/A	#N/A	#N/A	#N/A	PF3D7_0632800	erythrocyte membrane protein 1, PfEMP1 (VAR)	-	Within gene
Pf3D7_06_v3	1380818	1381032	215	1380883	137	8.3613	1.68872	5.72715	MACS2_peak_64	PF3D7_0632700	rifin (RIF)	+	-8022	#N/A	#N/A	#N/A	#N/A	PF3D7_0632800	erythrocyte membrane protein 1, PfEMP1 (VAR)	-	Within gene
Pf3D7_06_v3	1406669	1407527	859	1407211	181	24.8576	2.39241	21.7066	MACS2_peak_65	PF3D7_0632800	erythrocyte membrane protein 1, PfEMP1 (VAR)	-	-24584	#N/A	#N/A	#N/A	#N/A	#N/A	#N/A	#N/A	Upstream of one
Pf3D7_06_v3	1407849	1408139	291	1407975	122	6.44734	1.60494	3.92808	MACS2_peak_66	PF3D7_0632800	erythrocyte membrane protein 1, PfEMP1 (VAR)	-	-25348	#N/A	#N/A	#N/A	#N/A	#N/A	#N/A	#N/A	Upstream of one
Pf3D7_06_v3	1408280	1409383	1104	1408674	155	16.5517	2.10371	13.598	MACS2_peak_67	PF3D7_0632800	erythrocyte membrane protein 1, PfEMP1 (VAR)	-	-26047	#N/A	#N/A	#N/A	#N/A	#N/A	#N/A	#N/A	Upstream of one
Pf3D7_06_v3	1410509	1411990	1482	1410791	224	40.2367	2.81161	36.8485	MACS2_peak_68	PF3D7_0632800	erythrocyte membrane protein 1, PfEMP1 (VAR)	-	-28164	#N/A	#N/A	#N/A	#N/A	#N/A	#N/A	#N/A	Upstream of one
Pf3D7_06_v3	1416694	1416900	207	1416803	167	15.7632	2.00056	12.8321	MACS2_peak_69	PF3D7_0632800	erythrocyte membrane protein 1, PfEMP1 (VAR)	-	-34176	#N/A	#N/A	#N/A	#N/A	#N/A	#N/A	#N/A	Upstream of one
Pf3D7_07_v3	679	927	249	766	112	5.69571	1.57913	3.2325	MACS2_peak_70	#N/A	#N/A	#N/A	#N/A	PF3D7_0700100	erythrocyte membrane protein 1, PfEMP1 (VAR)	+	19541	#N/A	#N/A	#N/A	Upstream of one
Pf3D7_07_v3	6059	6594	536	6344	104	9.61628	1.93705	6.91045	MACS2_peak_71	#N/A	#N/A	#N/A	#N/A	PF3D7_0700100	erythrocyte membrane protein 1, PfEMP1 (VAR)	+	13963	#N/A	#N/A	#N/A	Upstream of one
Pf3D7_07_v3	7667	7995	329	7803	105	9.91953	1.9555	7.19922	MACS2_peak_72	#N/A	#N/A	#N/A	#N/A	PF3D7_0700100	erythrocyte membrane protein 1, PfEMP1 (VAR)	+	12504	#N/A	#N/A	#N/A	Upstream of one
Pf3D7_07_v3	99703	100282	580	99896	252	72.9213	4.01007	69.2102	MACS2_peak_73	PF3D7_0702300	sporozoite threonine and asparagine-rich protein (STARP)	+	-1166	PF3D7_0702400	small exported membrane protein 1 (SEMP1)	+	1798	#N/A	#N/A	#N/A	Upstream of one
Pf3D7_07_v3	100512	100822	311	100674	197	43.1719	3.19549	39.7522	MACS2_peak_74	PF3D7_0702300	sporozoite threonine and asparagine-rich protein (STARP)	+	-1944	PF3D7_0702400	small exported membrane protein 1 (SEMP1)	+	1020	#N/A	#N/A	#N/A	Upstream of one
Pf3D7_07_v3	107507	108193	687	107651	270	98.5335	4.99943	94.5275	MACS2_peak_75	PF3D7_0702500	Plasmodium exported protein, unknown function	-	-1662	PF3D7_0702600	chitinase precursor fragment, truncated	+	2264	#N/A	#N/A	#N/A	Upstream of two
Pf3D7_07_v3	327812	328019	208	327925	135	20.7274	2.50894	17.6623	MACS2_peak_76	PF3D7_0706900	tRNA Histidine	-	-1128	PF3D7_0707100	tRNA Lysine	-	1087	PF3D7_0707000	tRNA Lysine	+	Within gene
Pf3D7_07_v3	328929	329167	239	329076	170	36.9011	3.15462	33.5487	MACS2_peak_77	PF3D7_0707000	tRNA Lysine	+	-1139	PF3D7_0707200	conserved Plasmodium protein, unknown function	-	860	PF3D7_0707100	tRNA Lysine	-	Within gene
Pf3D7_07_v3	380284	380831	548	380471	109	11.1719	2.02929	8.39783	MACS2_peak_78	PF3D7_0708300	EKC/KEOPS complex subunit BUD32 (BUD32)	+	-1166	PF3D7_0708400	heat shock protein 90 (HSP90)	+	1121	#N/A	#N/A	#N/A	Upstream of one
Pf3D7_07_v3	380986	381312	327	381141	126	17.1572	2.34291	14.1814	MACS2_peak_79	PF3D7_0708300	EKC/KEOPS complex subunit BUD32 (BUD32)	+	-1836	PF3D7_0708400	heat shock protein 90 (HSP90)	+	451	#N/A	#N/A	#N/A	Upstream of one
Pf3D7_07_v3	1077870	1078722	853	1078387	137	21.5559	2.54584	18.471	MACS2_peak_80	PF3D7_0725300	conserved Plasmodium protein, unknown function	-	-3633	PF3D7_0725400	conserved Plasmodium protein, unknown function	+	628	#N/A	#N/A	#N/A	Upstream of two
Pf3D7_07_v3	1082549	1083463	915	1083159	144	22.6119	2.54913	19.5066	MACS2_peak_81	PF3D7_0725500	unspecified product	-	-816	PF3D7_0725600	18S ribosomal RNA	+	602	#N/A	#N/A	#N/A	Upstream of two
Pf3D7_07_v3	1085788	1086153	366	1085984	113	12.4858	2.10308	9.66196	MACS2_peak_82	PF3D7_0725600	18S ribosomal RNA	+	-137	PF3D7_0725800	5.8S ribosomal RNA	+	229	PF3D7_0725700	unspecified product	+	Within gene
Pf3D7_07_v3	1086668	1086976	309	1086848	127	17.5408	2.36135	14.5546	MACS2_peak_83	PF3D7_0725900	unspecified product	+	-279	PF3D7_0726100	Plasmodium exported protein, unknown function	-	6718	PF3D7_0726000	28S ribosomal RNA	+	Within gene
Pf3D7_07_v3	1318961	1319160	200	1319088	135	17.2778	2.27789	14.3015	MACS2_peak_84	PF3D7_0730700	tRNA Threonine	-	-6	PF3D7_0730800.2	Plasmodium exported protein, unknown function	+	2218	#N/A	#N/A	#N/A	Upstream of two
Pf3D7_07_v3	1438488	1439022	535	1438883	129	18.3179	2.39825	15.3146	MACS2_peak_85	PF3D7_0733000	erythrocyte membrane protein 1, PfEMP1 (VAR)	-	-12649	#N/A	#N/A	#N/A	#N/A	#N/A	#N/A	#N/A	Upstream of one
Pf3D7_07_v3	1439312	1439595	284	1439497	107	10.5379	1.99239	7.78944	MACS2_peak_86	PF3D7_0733000	erythrocyte membrane protein 1, PfEMP1 (VAR)	-	-13263	#N/A	#N/A	#N/A	#N/A	#N/A	#N/A	#N/A	Upstream of one
Pf3D7_07_v3	1439913	1440146	234	1440013	108	10.853	2.01084	8.09172	MACS2_peak_87	PF3D7_0733000	erythrocyte membrane protein 1, PfEMP1 (VAR)	-	-13779	#N/A	#N/A	#N/A	#N/A	#N/A	#N/A	#N/A	Upstream of one
Pf3D7_08_v3	18934	19179	246	19078	111	11.8213	2.06619	9.02146	MACS2_peak_88	#N/A	#N/A	#N/A	#N/A	PF3D7_0800100	erythrocyte membrane protein 1, PfEMP1 (VAR)	+	2283	#N/A	#N/A	#N/A	Upstream of one
Pf3D7_08_v3	126061	126534	474	126203	150	27.2363	2.78566	24.0319	MACS2_peak_89	PF3D7_0801800	mannose-6-phosphate isomerase, putative	-	-4136	PF3D7_0801900	conserved Plasmodium protein, unknown function	+	2646	#N/A	#N/A	#N/A	Upstream of two
Pf3D7_08_v3	382706	382939	234	382838	122	15.6567	2.26911	12.7263	MACS2_peak_90	PF3D7_0807200	conserved Plasmodium membrane protein, unknown function	+	-3392	PF3D7_0807400	conserved Plasmodium protein, unknown function	+	1460	PF3D7_0807300	ras-related protein Rab-18 (RAB18)	+	Within gene
Pf3D7_08_v3	823289	823630	342	823446	187	43.6463	3.33821	40.2225	MACS2_peak_91	PF3D7_0818000	conserved protein, unknown function	+	-994	PF3D7_0818100	zinc finger protein, putative	+	1118	#N/A	#N/A	#N/A	Upstream of one
Pf3D7_08_v3	887807	888240	434	888005	155	29.5513	2.8779	26.3083	MACS2_peak_92	PF3D7_0819600	conserved Plasmodium protein, unknown function	-	-1869	PF3D7_0819700	conserved Plasmodium protein, unknown function	-	121	#N/A	#N/A	#N/A	Upstream of one
Pf3D7_08_v3	1011910	1012478	569	1012079	145	24.9924	2.69342	21.8333	MACS2_peak_93	PF3D7_0822900	conserved Plasmodium protein, unknown function	-	-772	PF3D7_0823000	serine/threonine protein kinase VPS15, putative (VPS15)	-	848	#N/A	#N/A	#N/A	Upstream of one
Pf3D7_08_v3	1309161	1309486	326	1309326	218	64.0176	4.04013	60.411	MACS2_peak_94	PF3D7_0830700	Plasmodium exported protein (hyp9), unknown function	+	-1402	PF3D7_0830800	surface-associated interspersed protein 8.2 (SURFIN 8.2) (SURF8.2)	+	1311	#N/A	#N/A	#N/A	Upstream of one
Pf3D7_08_v3	1357272	1357540	269	1357408	164	33.8904	3.04393	30.5782	MACS2_peak_95	PF3D7_0831500	Plasmodium exported protein (PHIST), unknown function	+	-2739	PF3D7_0831600	cytoadherence linked asexual protein 8 (CLAG8)	+	906	#N/A	#N/A	#N/A	Upstream of one
Pf3D7_08_v3	1373663	1374366	704	1373988	154	7.41827	1.58021	4.8325	MACS2_peak_96	PF3D7_0831750	Plasmodium exported protein (PHISTa), unknown function, pseudogene	+	-1268	PF3D7_0831800	histidine-rich protein II (HRPII)	-	248	#N/A	#N/A	#N/A	Downstream of two
Pf3D7_09_v3	5207	5692	486	5387	110	11.4947	2.04774	8.70752	MACS2_peak_97	#N/A	#N/A	#N/A	#N/A	PF3D7_0900100	erythrocyte membrane protein 1, PfEMP1 (VAR)	+	14693	#N/A	#N/A	#N/A	Upstream of one
Pf3D7_09_v3	5991	6280	290	6140	141	23.25	2.61963	20.1268	MACS2_peak_98	#N/A	#N/A	#N/A	#N/A	PF3D7_0900100	erythrocyte membrane protein 1, PfEMP1 (VAR)	+	13940	#N/A	#N/A	#N/A	Upstream of one
Pf3D7_09_v3	6660	7109	450	6976	142	23.6811	2.63808	20.5492	MACS2_peak_99	#N/A	#N/A	#N/A	#N/A	PF3D7_0900100	erythrocyte membrane protein 1, PfEMP1 (VAR)	+	13104	#N/A	#N/A	#N/A	Upstream of one
Pf3D7_09_v3	273873	274930	1058	274663	279	104.971	5.16546	100.897	MACS2_peak_100	PF3D7_0905300	dynein heavy chain, putative	-	-4954	PF3D7_0905500	conserved Plasmodium protein, unknown function	+	3706	PF3D7_0905400	high molecular weight rhoptry protein 3 (RhopH3)	-	Within gene
Pf3D7_09_v3	275738	276165	428	275987	182	43.1913	3.376	39.7689	MACS2_peak_101	PF3D7_0905400	high molecular weight rhoptry protein 3 (RhopH3)	-	-1198	PF3D7_0905500	conserved Plasmodium protein, unknown function	+	2382	#N/A	#N/A	#N/A	Upstream of two
Pf3D7_09_v3	504396	504783	388	504522	142	23.6811	2.63808	20.5492	MACS2_peak_102	PF3D7_0911000	phosphatidylinositol N-acetylglucosaminyltransferase, putative	+	-1789	PF3D7_0911200	conserved Plasmodium protein, unknown function	+	5412	PF3D7_0911100	conserved Plasmodium protein, unknown function	+	Within gene
Pf3D7_09_v3	1060491	1060873	383	1060785	117	13.8592	2.17687	10.9881	MACS2_peak_103	PF3D7_0926100	protein kinase, putative	-	-2969	PF3D7_0926200	conserved Plasmodium protein, unknown function	+	2268	#N/A	#N/A	#N/A	Upstream of two
Pf3D7_09_v3	1121778	1122092	315	1121924	153	28.6169	2.84101	25.3892	MACS2_peak_104	PF3D7_0927500	dynein light chain, putative	-	-593	PF3D7_0927600	conserved Plasmodium protein, unknown function	+	1937	#N/A	#N/A	#N/A	Upstream of two
Pf3D7_09_v3	1174345	1174623	279	1174481	115	13.1652	2.13998	10.3171	MACS2_peak_105	PF3D7_0929300	conserved Plasmodium protein, unknown function	+	-998	PF3D7_0929400	high molecular weight rhoptry protein 2 (RhopH2)	+	722	#N/A	#N/A	#N/A	Upstream of one
Pf3D7_09_v3	1200370	1201162	793	1200551	263	93.6156	4.87029	89.6612	MACS2_peak_106	PF3D7_0930200	leucine-rich repeat protein (LRR8)	-	-2089	PF3D7_0930300	merozoite surface protein 1 (MSP1)	+	1261	#N/A	#N/A	#N/A	Upstream of two
Pf3D7_09_v3	1201770	1202321	552	1202026	354	162.125	6.49895	157.493	MACS2_peak_107	PF3D7_0930200	leucine-rich repeat protein (LRR8)	-	-3564	PF3D7_0930400.2	conserved Plasmodium protein, unknown function	+	5948	PF3D7_0930300	merozoite surface protein 1 (MSP1)	+	Within gene
Pf3D7_09_v3	1359547	1359767	221	1359703	103	9.31705	1.9186	6.62658	MACS2_peak_108	PF3D7_0934700	UBX domain, putative	+	-441	PF3D7_0934800	cAMP-dependent protein kinase catalytic subunit (PKAc)	+	2232	#N/A	#N/A	#N/A	Upstream of one
Pf3D7_09_v3	1361288	1361513	226	1361408	133	19.9114	2.47204	16.8668	MACS2_peak_109	PF3D7_0934700	UBX domain, putative	+	-2146	PF3D7_0934800	cAMP-dependent protein kinase catalytic subunit (PKAc)	+	527	#N/A	#N/A	#N/A	Upstream of one
Pf3D7_09_v3	1439745	1440064	320	1439898	177	40.5279	3.28376	37.1345	MACS2_peak_110	PF3D7_0936300	ring-exported protein 3 (REX3)	-	-1917	PF3D7_0936400	ring-exported protein 4 (REX4)	+	885	#N/A	#N/A	#N/A	Upstream of two
Pf3D7_09_v3	1505571	1505805	235	1505700	107	10.5379	1.99239	7.78944	MACS2_peak_111	PF3D7_0937800	erythrocyte membrane protein 1, PfEMP1 (VAR)	-	-2364	#N/A	#N/A	#N/A	#N/A	#N/A	#N/A	#N/A	Upstream of one
Pf3D7_09_v3	1532954	1533306	353	1533096	151	27.6937	2.80411	24.4821	MACS2_peak_112	PF3D7_0937800	erythrocyte membrane protein 1, PfEMP1 (VAR)	-	-29760	#N/A	#N/A	#N/A	#N/A	#N/A	#N/A	#N/A	Upstream of one
Pf3D7_09_v3	1534289	1534914	626	1534574	129	18.3179	2.39825	15.3146	MACS2_peak_113	PF3D7_0937800	erythrocyte membrane protein 1, PfEMP1 (VAR)	-	-31238	#N/A	#N/A	#N/A	#N/A	#N/A	#N/A	#N/A	Upstream of one
Pf3D7_09_v3	1535314	1535607	294	1535438	119	14.5676	2.21377	11.6733	MACS2_peak_114	PF3D7_0937800	erythrocyte membrane protein 1, PfEMP1 (VAR)	-	-32102	#N/A	#N/A	#N/A	#N/A	#N/A	#N/A	#N/A	Upstream of one
Pf3D7_10_v3	5592	6031	440	5737	98	7.88228	1.82636	5.26634	MACS2_peak_115	#N/A	#N/A	#N/A	#N/A	PF3D7_1000100	erythrocyte membrane protein 1, PfEMP1 (VAR)	+	22753	#N/A	#N/A	#N/A	Upstream of one
Pf3D7_10_v3	8623	8848	226	8773	119	14.5676	2.21377	11.6733	MACS2_peak_116	#N/A	#N/A	#N/A	#N/A	PF3D7_1000100	erythrocyte membrane protein 1, PfEMP1 (VAR)	+	19717	#N/A	#N/A	#N/A	Upstream of one
Pf3D7_10_v3	111346	111651	306	111496	233	70.433	4.155	66.7586	MACS2_peak_117	PF3D7_1002100	EMP1-trafficking protein (PTP5)	-	-2834	PF3D7_1002200	tryptophan-rich antigen 3 (PArt)	+	1433	#N/A	#N/A	#N/A	Upstream of two
Pf3D7_10_v3	163634	163903	270	163767	128	17.9277	2.3798	14.9335	MACS2_peak_118	PF3D7_1003500	40S ribosomal protein S20e, putative	-	-2805	PF3D7_1003600	inner membrane complex protein 1c, putative (IMC1c)	+	1178	#N/A	#N/A	#N/A	Upstream of two
Pf3D7_10_v3	553896	554096	201	554026	109	11.1719	2.02929	8.39783	MACS2_peak_119	PF3D7_1014000	GDP-L-fucose synthase (FS)	-	-1455	PF3D7_1014100	conserved Plasmodium protein, unknown function	+	1134	#N/A	#N/A	#N/A	Upstream of two
Pf3D7_10_v3	1101254	1101578	325	1101406	243	78.4997	4.42119	74.7137	MACS2_peak_120	PF3D7_1026000	conserved Plasmodium protein, unknown function	-	-1524	PF3D7_1026100	conserved Plasmodium protein, unknown function	+	412	#N/A	#N/A	#N/A	Upstream of two
Pf3D7_10_v3	1179311	1179533	223	1179428	171	20.9129	2.25094	17.8471	MACS2_peak_121	PF3D7_1028600	conserved Plasmodium protein, unknown function	-	-1579	PF3D7_1028700	merozoite TRAP-like protein (MTRAP)	+	1577	#N/A	#N/A	#N/A	Upstream of two
Pf3D7_10_v3	1180971	1181308	338	1181128	173	13.9624	1.88223	11.0907	MACS2_peak_122	PF3D7_1028600	conserved Plasmodium protein, unknown function	-	-3279	PF3D7_1028800	conserved Plasmodium protein, unknown function	-	2359	PF3D7_1028700	merozoite TRAP-like protein (MTRAP)	+	Within gene
Pf3D7_10_v3	1208223	1208507	285	1208406	159	6.65083	1.52254	4.11466	MACS2_peak_123	PF3D7_1029600	adenosine deaminase (ADA)	+	-1001	PF3D7_1029800	RAP protein, putative	-	3252	PF3D7_1029700	conserved Plasmodium protein, unknown function	-	Within gene
Pf3D7_10_v3	1209836	1210073	238	1209899	162	7.44228	1.56284	4.85611	MACS2_peak_124	PF3D7_1029600	adenosine deaminase (ADA)	+	-2494	PF3D7_1029800	RAP protein, putative	-	1759	PF3D7_1029700	conserved Plasmodium protein, unknown function	-	Within gene
Pf3D7_10_v3	1217354	1218250	897	1218211	163	7.52961	1.56565	4.94158	MACS2_peak_125	PF3D7_1029800	RAP protein, putative	-	-5240	PF3D7_1030000	transcription elongation factor SPT4, putative (SPT4)	+	5164	PF3D7_1029900	conserved Plasmodium protein, unknown function	+	Within gene
Pf3D7_10_v3	1393768	1394520	753	1394171	166	33.3702	2.98929	30.0687	MACS2_peak_126	PF3D7_1035100	probable protein, unknown function	+	-1041	PF3D7_1035200	S-antigen	+	668	#N/A	#N/A	#N/A	Upstream of one
Pf3D7_10_v3	1412451	1412796	346	1412595	196	50.9572	3.63427	47.4623	MACS2_peak_127	PF3D7_1035600	merozoite surface protein (H101)	+	-2040	PF3D7_1035700	duffy binding-like merozoite surface protein (DBLMSP)	+	605	#N/A	#N/A	#N/A	Upstream of one
Pf3D7_10_v3	1425027	1425531	505	1425356	167	35.3842	3.09928	32.0525	MACS2_peak_128	PF3D7_1035800	probable protein, unknown function (M712)	+	-2685	PF3D7_1036000	merozoite surface protein (MSP11)	+	1771	PF3D7_1035900	probable protein, unknown function (M566)	+	Within gene
Pf3D7_10_v3	1426426	1426957	532	1426641	249	84.0227	4.61202	80.1723	MACS2_peak_129	PF3D7_1035900	probable protein, unknown function (M566)	+	-958	PF3D7_1036000	merozoite surface protein (MSP11)	+	486	#N/A	#N/A	#N/A	Upstream of one
Pf3D7_10_v3	1437147	1437350	204	1437262	168	12.5769	1.82814	9.75205	MACS2_peak_130	PF3D7_1036300	merozoite surface protein (DBLMSP2)	+	-2476	PF3D7_1036500	probable protein, unknown function	+	4639	PF3D7_1036400	liver stage antigen 1 (LSA1)	+	Within gene
Pf3D7_10_v3	1544615	1544870	256	1544764	211	9.85228	1.58624	7.14324	MACS2_peak_131	PF3D7_1038300	conserved Plasmodium protein, unknown function	-	-30348	PF3D7_1038500	Plasmodium exported protein, unknown function	-	3691	PF3D7_1038400	gametocyte-specific protein (Pf11-1)	+	Within gene
Pf3D7_10_v3	1553515	1553908	394	1553743	137	21.5559	2.54584	18.471	MACS2_peak_132	PF3D7_1038600	Plasmodium exported protein, unknown function	-	-571	PF3D7_1038700	Plasmodium exported protein, unknown function	-	786	#N/A	#N/A	#N/A	Upstream of one
Pf3D7_10_v3	1613288	1613619	332	1613594	118	5.28866	1.52799	2.86598	MACS2_peak_133	PF3D7_1040300	rifin (RIF)	+	-3172	PF3D7_1040500	rifin (RIF)	+	2210	PF3D7_1040400	rifin (RIF)	+	Within gene
Pf3D7_10_v3	1619492	1620111	620	1620023	127	7.79046	1.68507	5.18673	MACS2_peak_134	PF3D7_1040500	rifin (RIF)	+	-2953	PF3D7_1040700	rifin (RIF)	+	2345	PF3D7_1040600	rifin (RIF)	+	Within gene
Pf3D7_10_v3	1680350	1680673	324	1680548	105	9.91953	1.9555	7.19922	MACS2_peak_135	PF3D7_1041300	erythrocyte membrane protein 1, PfEMP1 (VAR)	-	-30600	#N/A	#N/A	#N/A	#N/A	#N/A	#N/A	#N/A	Upstream of one
Pf3D7_10_v3	1686875	1687413	539	1686972	136	5.53297	1.50031	3.08778	MACS2_peak_136	PF3D7_1041300	erythrocyte membrane protein 1, PfEMP1 (VAR)	-	-37024	#N/A	#N/A	#N/A	#N/A	#N/A	#N/A	#N/A	Upstream of one
Pf3D7_11_v3	457	810	354	683	114	5.08505	1.52299	2.68691	MACS2_peak_137	#N/A	#N/A	#N/A	#N/A	PF3D7_1100100	erythrocyte membrane protein 1, PfEMP1 (VAR)	+	23477	#N/A	#N/A	#N/A	Upstream of one
Pf3D7_11_v3	6659	6876	218	6711	103	9.31705	1.9186	6.62658	MACS2_peak_138	#N/A	#N/A	#N/A	#N/A	PF3D7_1100100	erythrocyte membrane protein 1, PfEMP1 (VAR)	+	17449	#N/A	#N/A	#N/A	Upstream of one
Pf3D7_11_v3	7671	7912	242	7733	107	10.5379	1.99239	7.78944	MACS2_peak_139	#N/A	#N/A	#N/A	#N/A	PF3D7_1100100	erythrocyte membrane protein 1, PfEMP1 (VAR)	+	16427	#N/A	#N/A	#N/A	Upstream of one
Pf3D7_11_v3	122610	122984	375	122789	227	65.9379	4.00829	62.3123	MACS2_peak_140	PF3D7_1102500	Plasmodium exported protein (PHISTb), unknown function (GEXP02)	-	-1283	PF3D7_1102600	Plasmodium exported protein, unknown function (GEXP14)	-	1029	#N/A	#N/A	#N/A	Upstream of one
Pf3D7_11_v3	144771	145007	237	144891	156	27.65	2.74918	24.444	MACS2_peak_141	PF3D7_1103200	tRNA Glycine	+	-1466	PF3D7_1103400	FeS cluster assembly protein SufD, putative (SufD)	+	1536	PF3D7_1103300	tRNA Leucine	-	Within gene
Pf3D7_11_v3	340914	341121	208	341032	122	15.6567	2.26911	12.7263	MACS2_peak_142	PF3D7_1107800	transcription factor with AP2 domain(s) (ApiAP2)	-	-5431	PF3D7_1107900	mechanosensitive ion channel protein	-	2881	#N/A	#N/A	#N/A	Upstream of one
Pf3D7_11_v3	342707	342941	235	342833	136	21.1401	2.52739	18.0655	MACS2_peak_143	PF3D7_1107800	transcription factor with AP2 domain(s) (ApiAP2)	-	-7232	PF3D7_1107900	mechanosensitive ion channel protein	-	1080	#N/A	#N/A	#N/A	Upstream of one
Pf3D7_11_v3	355219	355422	204	355354	94	6.81034	1.75257	4.2586	MACS2_peak_144	PF3D7_1108000	IWS1-like protein, putative	+	-1092	PF3D7_1108100	conserved Plasmodium protein, unknown function	+	729	#N/A	#N/A	#N/A	Upstream of one
Pf3D7_11_v3	917414	917620	207	917503	117	13.8592	2.17687	10.9881	MACS2_peak_145	PF3D7_1123100	calcium-dependent protein kinase 7 (CDPK7)	+	-1179	PF3D7_1123200	leucine-rich repeat protein (LRR11)	+	725	#N/A	#N/A	#N/A	Upstream of one
Pf3D7_11_v3	975135	975362	228	975229	101	8.11983	1.82949	5.50021	MACS2_peak_146	PF3D7_1124600	ethanolamine kinase (EK)	-	-3853	PF3D7_1124800	nuclear preribosomal assembly protein, putative	-	1651	PF3D7_1124700	GrpE protein homolog, mitochondrial, putative (MGE1)	-	Within gene
Pf3D7_11_v3	1155023	1155267	245	1155135	133	19.9114	2.47204	16.8668	MACS2_peak_147	PF3D7_1129800	conserved Plasmodium protein, unknown function	+	-1908	PF3D7_1129900	transporter, putative	+	1302	#N/A	#N/A	#N/A	Upstream of one
Pf3D7_11_v3	1270135	1270545	411	1270208	99	8.16093	1.84481	5.5296	MACS2_peak_148	PF3D7_1132700	mitochondrial ribosomal protein L2 precursor	+	-752	PF3D7_1132800	aquaglyceroporin (AQP)	+	996	#N/A	#N/A	#N/A	Upstream of one
Pf3D7_11_v3	1582711	1582988	278	1582859	122	15.6567	2.26911	12.7263	MACS2_peak_149	PF3D7_1139600	conserved Plasmodium protein, unknown function	+	-376	PF3D7_1139700	adrenodoxin reductase, putative	-	136	#N/A	#N/A	#N/A	Downstream of two
Pf3D7_11_v3	1606616	1606826	211	1606717	125	16.777	2.32446	13.8128	MACS2_peak_150	PF3D7_1140300	P-loop containing nucleoside triphosphate hydrolase, putative	+	-311	PF3D7_1140400	conserved Plasmodium protein, unknown function	+	1289	#N/A	#N/A	#N/A	Upstream of one
Pf3D7_11_v3	1797904	1798891	988	1798445	239	77.3773	4.42754	73.6046	MACS2_peak_151	PF3D7_1145200	serine/threonine protein kinase, putative	-	-3075	PF3D7_1145300	cysteine-rich PDZ-binding protein, putative (CRIPT)	-	331	#N/A	#N/A	#N/A	Upstream of one
Pf3D7_12_v3	5244	6718	1475	5575	183	43.7311	3.39445	40.3046	MACS2_peak_152	#N/A	#N/A	#N/A	#N/A	PF3D7_1200100	erythrocyte membrane protein 1, PfEMP1 (VAR)	+	11398	#N/A	#N/A	#N/A	Upstream of one
Pf3D7_12_v3	205421	206103	683	205911	333	146.099	6.16166	141.632	MACS2_peak_153	PF3D7_1204200	conserved Plasmodium protein, unknown function	+	-1074	PF3D7_1204400	conserved Plasmodium membrane protein, unknown function	-	2254	PF3D7_1204300	eukaryotic translation initiation factor 5A (EIF5A)	-	Within gene
Pf3D7_12_v3	648548	648777	230	648691	129	18.3179	2.39825	15.3146	MACS2_peak_154	PF3D7_1216100	conserved Plasmodium membrane protein, unknown function	+	-831	PF3D7_1216200	glycerol-3-phosphate dehydrogenase, putative	+	198	#N/A	#N/A	#N/A	Upstream of one
Pf3D7_12_v3	903213	905158	1946	903662	399	201.467	7.37923	194.099	MACS2_peak_155	PF3D7_1222500	ATP-binding protein, putative	-	-2586	PF3D7_1222600	transcription factor with AP2 domain(s) (AP2-G)	+	3541	#N/A	#N/A	#N/A	Upstream of two
Pf3D7_12_v3	913445	913732	288	913700	138	5.94245	1.5241	3.45984	MACS2_peak_156	PF3D7_1222500	ATP-binding protein, putative	-	-12624	PF3D7_1222700	glideosome-associated protein 45 (GAP45)	+	5022	PF3D7_1222600	transcription factor with AP2 domain(s) (AP2-G)	+	Within gene
Pf3D7_12_v3	917413	917738	326	917570	235	74.7692	4.35375	71.0299	MACS2_peak_157	PF3D7_1222600	transcription factor with AP2 domain(s) (AP2-G)	+	-3069	PF3D7_1222700	glideosome-associated protein 45 (GAP45)	+	1152	#N/A	#N/A	#N/A	Upstream of one
Pf3D7_12_v3	974371	974929	559	974833	265	6.31782	1.36682	3.80155	MACS2_peak_158	PF3D7_1223900	50S ribosomal protein L24, putative	-	-1440	PF3D7_1224100	conserved Plasmodium protein, unknown function	-	1987	PF3D7_1224000	GTP cyclohydrolase I (GCH1)	+	Within gene
Pf3D7_12_v3	975132	975587	456	975425	285	12.2297	1.56491	9.4172	MACS2_peak_159	PF3D7_1223900	50S ribosomal protein L24, putative	-	-2032	PF3D7_1224100	conserved Plasmodium protein, unknown function	-	1395	PF3D7_1224000	GTP cyclohydrolase I (GCH1)	+	Within gene
Pf3D7_12_v3	1163412	1164065	654	1163590	165	34.3857	3.06238	31.0668	MACS2_peak_160	PF3D7_1228600	merozoite surface protein 9 (MSP9)	-	-630	PF3D7_1228700	conserved Plasmodium protein, unknown function	+	1918	#N/A	#N/A	#N/A	Upstream of two
Pf3D7_12_v3	1543121	1543347	227	1543208	114	12.2187	2.07527	9.40635	MACS2_peak_161	PF3D7_1237000	SUMO-activating enzyme subunit 2 (UBA2)	+	-2800	PF3D7_1237200	conserved Plasmodium protein, unknown function	+	7116	PF3D7_1237100	conserved Plasmodium protein, unknown function	-	Within gene
Pf3D7_12_v3	1619291	1619530	240	1619371	98	7.88228	1.82636	5.26634	MACS2_peak_162	PF3D7_1238900	protein kinase 2 (PK2)	-	-2519	PF3D7_1239000	HD superfamily phosphohydrolase protein	-	1866	#N/A	#N/A	#N/A	Upstream of one
Pf3D7_12_v3	1824286	1824608	323	1824441	172	34.8786	3.01149	31.5572	MACS2_peak_163	PF3D7_1243500	vacuolar-sorting protein SNF7, putative (SNF7)	-	-1846	PF3D7_1243600	translation initiation factor SUI1, putative	+	1518	#N/A	#N/A	#N/A	Upstream of two
Pf3D7_12_v3	1825949	1826194	246	1826017	113	12.4858	2.10308	9.66196	MACS2_peak_164	PF3D7_1243500	vacuolar-sorting protein SNF7, putative (SNF7)	-	-3422	PF3D7_1243700	ubiquitin-conjugating enzyme E2, putative	+	3643	PF3D7_1243600	translation initiation factor SUI1, putative	+	Within gene
Pf3D7_12_v3	1827395	1827684	290	1827573	137	19.7636	2.42607	16.7286	MACS2_peak_165	PF3D7_1243600	translation initiation factor SUI1, putative	+	-689	PF3D7_1243700	ubiquitin-conjugating enzyme E2, putative	+	2087	#N/A	#N/A	#N/A	Upstream of one
Pf3D7_12_v3	2123306	2123553	248	2123417	146	25.4354	2.71187	22.2671	MACS2_peak_166	PF3D7_1252100	rhoptry neck protein 3 (RON3)	-	-930	PF3D7_1252200	chitinase (CHT1)	+	2018	#N/A	#N/A	#N/A	Upstream of two
Pf3D7_12_v3	2129675	2129885	211	2129806	130	18.7114	2.4167	15.6984	MACS2_peak_167	PF3D7_1252300	conserved Plasmodium protein, unknown function	-	-1020	PF3D7_1252400	reticulocyte binding protein homologue 3, pseudogene (RH3)	+	6247	#N/A	#N/A	#N/A	Upstream of two
Pf3D7_12_v3	2133451	2133835	385	2133633	295	109.489	5.10248	105.381	MACS2_peak_168	PF3D7_1252300	conserved Plasmodium protein, unknown function	-	-4847	PF3D7_1252400	reticulocyte binding protein homologue 3, pseudogene (RH3)	+	2420	#N/A	#N/A	#N/A	Upstream of two
Pf3D7_12_v3	2263697	2263972	276	2263792	128	17.9277	2.3798	14.9335	MACS2_peak_169	PF3D7_1255200	erythrocyte membrane protein 1, PfEMP1 (VAR)	-	-14830	#N/A	#N/A	#N/A	#N/A	#N/A	#N/A	#N/A	Upstream of one
Pf3D7_13_v3	115588	115801	214	115682	124	16.4002	2.30601	13.4476	MACS2_peak_170	PF3D7_1302000	EMP1-trafficking protein (PTP6)	-	-1867	PF3D7_1302100	gamete antigen 27/25 (G27/25)	-	5954	#N/A	#N/A	#N/A	Upstream of one
Pf3D7_13_v3	470421	470641	221	470532	130	17.4027	2.32609	14.4254	MACS2_peak_171	PF3D7_1310700	RNA-binding protein, putative	-	-1869	PF3D7_1310800	conserved Plasmodium protein, unknown function	-	63	#N/A	#N/A	#N/A	Upstream of one
Pf3D7_13_v3	872207	872748	542	872651	133	19.9114	2.47204	16.8668	MACS2_peak_172	PF3D7_1321100	conserved Plasmodium protein, unknown function	-	-319	PF3D7_1321200	conserved protein, unknown function	+	2614	#N/A	#N/A	#N/A	Upstream of two
Pf3D7_13_v3	872925	873127	203	873036	150	27.2363	2.78566	24.0319	MACS2_peak_173	PF3D7_1321100	conserved Plasmodium protein, unknown function	-	-704	PF3D7_1321200	conserved protein, unknown function	+	2229	#N/A	#N/A	#N/A	Upstream of two
Pf3D7_13_v3	1417919	1418225	307	1418067	168	35.8873	3.11773	32.5491	MACS2_peak_174	PF3D7_1335000	MSP7-like protein (MSRP1)	-	-609	PF3D7_1335100	merozoite surface protein 7 (MSP7)	-	1019	#N/A	#N/A	#N/A	Upstream of one
Pf3D7_13_v3	1426898	1427102	205	1426977	108	10.853	2.01084	8.09172	MACS2_peak_175	PF3D7_1335200	reticulocyte binding protein homologue 6, pseudogene (RH6)	-	-1381	PF3D7_1335300	reticulocyte binding protein 2 homologue b (RH2b)	-	1897	#N/A	#N/A	#N/A	Upstream of one
Pf3D7_13_v3	1427313	1427557	245	1427442	125	16.777	2.32446	13.8128	MACS2_peak_176	PF3D7_1335200	reticulocyte binding protein homologue 6, pseudogene (RH6)	-	-1846	PF3D7_1335300	reticulocyte binding protein 2 homologue b (RH2b)	-	1432	#N/A	#N/A	#N/A	Upstream of one
Pf3D7_13_v3	1576866	1577086	221	1576968	146	25.4354	2.71187	22.2671	MACS2_peak_177	PF3D7_1339100	tRNA Methionine	+	-1541	PF3D7_1339300	conserved Plasmodium protein, unknown function	+	6258	PF3D7_1339200	tRNA Proline	-	Within gene
Pf3D7_13_v3	1632937	1633327	391	1633217	114	12.6115	2.10529	9.78608	MACS2_peak_178	PF3D7_1341100	U6 spliceosomal RNA	-	-508	PF3D7_1341200	60S ribosomal protein L18, putative	-	643	#N/A	#N/A	#N/A	Upstream of one
Pf3D7_13_v3	1695156	1695641	486	1695481	165	34.3857	3.06238	31.0668	MACS2_peak_179	PF3D7_1342900	transcription factor with AP2 domain(s) (ApiAP2)	-	-1512	PF3D7_1343000	phosphoethanolamine N-methyltransferase (PMT)	+	1413	#N/A	#N/A	#N/A	Upstream of two
Pf3D7_13_v3	1701758	1702168	411	1701920	120	13.4938	2.12721	10.6431	MACS2_peak_180	PF3D7_1343100	conserved Plasmodium protein, unknown function	-	-1290	PF3D7_1343200	tRNA guanosine-2'-O-methyltransferase, putative	+	2650	#N/A	#N/A	#N/A	Upstream of two
Pf3D7_13_v3	2126805	2127062	258	2126927	157	30.4967	2.9148	27.2379	MACS2_peak_181	PF3D7_1353100	Plasmodium exported protein, unknown function	-	-1657	PF3D7_1353200	membrane associated histidine-rich protein (MAHRP2)	+	3604	#N/A	#N/A	#N/A	Upstream of two
Pf3D7_13_v3	2129019	2129297	279	2129164	176	35.8178	3.02174	32.4843	MACS2_peak_182	PF3D7_1353100	Plasmodium exported protein, unknown function	-	-3894	PF3D7_1353200	membrane associated histidine-rich protein (MAHRP2)	+	1367	#N/A	#N/A	#N/A	Upstream of two
Pf3D7_13_v3	2720149	2720889	741	2720486	394	197.097	7.28699	191.887	MACS2_peak_183	PF3D7_1368300	conserved Plasmodium protein, unknown function	+	-1109	PF3D7_1368500	conserved Plasmodium protein, unknown function	+	2204	PF3D7_1368400	conserved Plasmodium protein, unknown function	-	Within gene
Pf3D7_13_v3	2780282	2780506	225	2780405	153	26.4857	2.70735	23.2977	MACS2_peak_184	PF3D7_1369700	U2 small nuclear ribonucleoprotein A', putative	-	-1334	PF3D7_1369900	tRNA Tryptophan	-	675	PF3D7_1369800	tRNA Arginine	+	Within gene
Pf3D7_13_v3	2783075	2783411	337	2783194	162	32.5334	2.98402	29.2405	MACS2_peak_185	PF3D7_1370000	tRNA Arginine	+	-1499	PF3D7_1370200	tRNA Glycine	+	572	PF3D7_1370100	tRNA Cysteine	-	Within gene
Pf3D7_13_v3	2783639	2783901	263	2783773	153	28.2733	2.81926	25.053	MACS2_peak_186	PF3D7_1370100	tRNA Cysteine	-	-552	PF3D7_1370300	membrane associated histidine-rich protein (MAHRP1)	+	4199	PF3D7_1370200	tRNA Glycine	+	Within gene
Pf3D7_13_v3	2786116	2786522	407	2786290	245	74.0008	4.15962	70.2776	MACS2_peak_187	PF3D7_1370200	tRNA Glycine	+	-2454	PF3D7_1370300	membrane associated histidine-rich protein (MAHRP1)	+	1682	#N/A	#N/A	#N/A	Upstream of one
Pf3D7_13_v3	2894662	2894862	201	2894755	102	9.02187	1.90015	6.34654	MACS2_peak_188	PF3D7_1373500	erythrocyte membrane protein 1, PfEMP1 (VAR)	-	-2415	#N/A	#N/A	#N/A	#N/A	#N/A	#N/A	#N/A	Upstream of one
Pf3D7_13_v3	2913184	2913652	469	2913391	161	32.42	2.98859	29.1285	MACS2_peak_189	PF3D7_1373500	erythrocyte membrane protein 1, PfEMP1 (VAR)	-	-21051	#N/A	#N/A	#N/A	#N/A	#N/A	#N/A	#N/A	Upstream of one
Pf3D7_13_v3	2914517	2915237	721	2915115	108	10.853	2.01084	8.09172	MACS2_peak_190	PF3D7_1373500	erythrocyte membrane protein 1, PfEMP1 (VAR)	-	-22775	#N/A	#N/A	#N/A	#N/A	#N/A	#N/A	#N/A	Upstream of one
Pf3D7_13_v3	2915399	2915686	288	2915422	91	6.05228	1.69722	3.55482	MACS2_peak_191	PF3D7_1373500	erythrocyte membrane protein 1, PfEMP1 (VAR)	-	-23082	#N/A	#N/A	#N/A	#N/A	#N/A	#N/A	#N/A	Upstream of one
Pf3D7_14_v3	441028	441389	362	441156	117	13.8592	2.17687	10.9881	MACS2_peak_192	PF3D7_1410900	ribosome maturation protein SBDS, putative	+	-1690	PF3D7_1411100.2	conserved Plasmodium membrane protein, unknown function	-	6767	PF3D7_1411000.2	conserved Plasmodium protein, unknown function	+	Within gene
Pf3D7_14_v3	613608	613828	221	613703	117	13.3418	2.13812	10.4926	MACS2_peak_193	PF3D7_1415200	DNA-directed RNA polymerase I/III subunit, putative	+	-967	PF3D7_1415300	RNA-binding protein Nova-1, putative	+	1464	#N/A	#N/A	#N/A	Upstream of one
Pf3D7_14_v3	692757	693040	284	692926	145	24.9924	2.69342	21.8333	MACS2_peak_194	PF3D7_1417100	conserved Plasmodium protein, unknown function	+	-1654	PF3D7_1417200	NOT family protein, putative	+	1659	#N/A	#N/A	#N/A	Upstream of one
Pf3D7_14_v3	782139	782416	278	782304	130	16.4131	2.25819	13.4604	MACS2_peak_195	PF3D7_1418700	5S ribosomal RNA	+	-1270	PF3D7_1418900	DEAD/DEAH box ATP-dependent RNA helicase, putative	-	774	PF3D7_1418800	signal recognition particle RNA	-	Within gene
Pf3D7_14_v3	828958	829214	257	829078	93	6.22315	1.70325	3.72096	MACS2_peak_196	PF3D7_1419900	YTH domain-containing protein, putative	-	-1748	PF3D7_1420100	conserved Plasmodium protein, unknown function	-	3257	PF3D7_1420000	splicing factor 3B subunit 4, putative (SF3B4)	-	Within gene
Pf3D7_14_v3	1475073	1475316	244	1475151	136	21.1401	2.52739	18.0655	MACS2_peak_197	PF3D7_1436200	conserved Plasmodium protein, unknown function	-	-713	PF3D7_1436300	translocon component PTEX150 (PTEX150)	+	4626	#N/A	#N/A	#N/A	Upstream of two
Pf3D7_14_v3	1547690	1548016	327	1547847	141	23.25	2.61963	20.1268	MACS2_peak_198	PF3D7_1438300	tRNA Methionine	+	-1550	PF3D7_1438400	metacaspase-like protein (MCA2)	+	1071	#N/A	#N/A	#N/A	Upstream of one
Pf3D7_14_v3	2013265	2013932	668	2013804	128	17.9277	2.3798	14.9335	MACS2_peak_199	PF3D7_1449100	conserved Plasmodium protein, unknown function	+	-1310	PF3D7_1449200	conserved Plasmodium protein, unknown function	+	866	#N/A	#N/A	#N/A	Upstream of one
Pf3D7_14_v3	2721159	2721464	306	2721309	240	78.0338	4.44599	74.2513	MACS2_peak_200	PF3D7_1466400	transcription factor with AP2 domain(s) (ApiAP2)	-	-4024	PF3D7_1466500	conserved Plasmodium protein, unknown function	+	3916	#N/A	#N/A	#N/A	Upstream of two
Pf3D7_14_v3	2765069	2765331	263	2765200	143	24.1153	2.65652	20.9745	MACS2_peak_201	PF3D7_1467600	conserved Plasmodium protein, unknown function	-	-1050	PF3D7_1467700	conserved Plasmodium protein, unknown function	+	908	#N/A	#N/A	#N/A	Upstream of two
Pf3D7_14_v3	2800270	2800596	327	2800444	123	16.0267	2.28756	13.0849	MACS2_peak_202	PF3D7_1468100	conserved Plasmodium protein, unknown function	-	-6121	PF3D7_1468200	conserved protein, unknown function	+	2064	#N/A	#N/A	#N/A	Upstream of two
Pf3D7_14_v3	2806496	2806873	378	2806575	123	16.0267	2.28756	13.0849	MACS2_peak_203	PF3D7_1468300	leucine-rich repeat protein (LRR14.1)	+	-1962	PF3D7_1468400	zinc finger protein, putative (D13)	+	2903	#N/A	#N/A	#N/A	Upstream of one
Pf3D7_14_v3	2943587	2943938	352	2943758	243	80.0142	4.50133	76.2108	MACS2_peak_204	PF3D7_1472100	protein transport protein YIP1, putative (YIP1)	-	-499	PF3D7_1472200	histone deacetylase, putative (HDA1)	+	1904	#N/A	#N/A	#N/A	Upstream of two
Pf3D7_14_v3	2979806	2980152	347	2979990	174	38.9588	3.22841	35.5817	MACS2_peak_205	PF3D7_1473100	GTPase-activating protein, putative	-	-1873	PF3D7_1473200	DnaJ protein, putative	+	1610	#N/A	#N/A	#N/A	Upstream of two
Pf3D7_14_v3	3004996	3005704	709	3005184	289	107.248	5.09826	103.154	MACS2_peak_206	PF3D7_1473700	nucleoporin NUP116/NSP116, putative (NUP116)	-	-2829	PF3D7_1473900	conserved Plasmodium protein, unknown function	+	2417	#N/A	#N/A	#N/A	Upstream of two
Pf3D7_14_v3	3075648	3075859	212	3075746	116	13.5104	2.15843	10.6513	MACS2_peak_207	PF3D7_1474900	trailer hitch homolog, putative (CITH)	+	-2499	PF3D7_1475000	mediator complex subunit 31, putative	+	42	#N/A	#N/A	#N/A	Upstream of one
