# Supplementary material for: Dissecting the role of PfAP2-G in malaria gametocytogenesis
Source: Nat Commun. 2020 Mar 20;11:1503. doi: 10.1038/s41467-020-15026-0 (PMC7083873; doi:10.1038/s41467-020-15026-0)
Supplement: Supplementary file 8 — Supplementary Data 4 [file 41467_2020_15026_MOESM8_ESM.xlsx]

## Sheet: Consensus peaks
chromosome	start	end	left_id	left_desc	left_strand	left_dist	right_id	right_desc	right_strand	right_dist	within_id	within_desc	within_strand	peak_location
Pf3D7_01_v3	8081	8329	NA	NA	NA	NA	PF3D7_0100100	erythrocyte membrane protein 1, PfEMP1 (VAR)	+	21304	NA	NA	NA	Upstream of one
Pf3D7_01_v3	108859	109826	PF3D7_0102400	lysophospholipase, putative, pseudogene	-	-996	PF3D7_0102500	erythrocyte binding antigen-181 (EBA181)	-	1406	NA	NA	NA	Upstream of one
Pf3D7_01_v3	117615	118759	PF3D7_0102500	erythrocyte binding antigen-181 (EBA181)	-	-2389	PF3D7_0102600	serine/threonine protein kinase, FIKK family (FIKK1)	-	853	NA	NA	NA	Upstream of one
Pf3D7_01_v3	255439	255641	PF3D7_0105900	DNA binding protein, putative	+	-611	PF3D7_0106000	conserved Plasmodium protein, unknown function	-	234	NA	NA	NA	Downstream of two
Pf3D7_01_v3	373422	374140	PF3D7_0109300	fatty acid elongation protein, GNS1/SUR4 family, putative	-	-770	PF3D7_0109400	tubulin-specific chaperone a, putative	-	657	NA	NA	NA	Upstream of one
Pf3D7_01_v3	375386	375949	PF3D7_0109400	tubulin-specific chaperone a, putative	-	-582	PF3D7_0109500	N-acetyltransferase, putative	-	625	NA	NA	NA	Upstream of one
Pf3D7_01_v3	493591	494308	PF3D7_0113000	glutamic acid-rich protein (GARP)	-	-3824	PF3D7_0113100	surface-associated interspersed protein 1.1 (SURFIN 1.1) (SURF1.1)	+	1293	NA	NA	NA	Upstream of two
Pf3D7_01_v3	510656	511427	PF3D7_0113400	Plasmodium exported protein, unknown function	-	-1295	PF3D7_0113600	surface-associated interspersed protein 1.2 (SURFIN 1.2), pseudogene (SURF1.2)	+	1043	NA	NA	NA	Upstream of two
Pf3D7_02_v3	251228	251972	PF3D7_0206200	pantothenate transporter (PAT)	+	-874	PF3D7_0206300	pentafunctional AROM polypeptide, putative, pseudogene (AROM)	+	793	NA	NA	NA	Upstream of one
Pf3D7_02_v3	350662	350893	PF3D7_0208400	conserved Plasmodium protein, unknown function	-	-1439	PF3D7_0208500	acyl carrier protein (ACP)	+	2057	NA	NA	NA	Upstream of two
Pf3D7_02_v3	522291	522559	PF3D7_0212500	conserved Plasmodium protein, unknown function	+	-680	PF3D7_0212600	secreted protein with altered thrombospondin repeat domain (SPATR)	+	505	NA	NA	NA	Upstream of one
Pf3D7_02_v3	526509	526738	PF3D7_0212700	SRR1-like protein	-	-582	PF3D7_0212800	multidrug efflux pump, putative	+	1624	NA	NA	NA	Upstream of two
Pf3D7_02_v3	534337	534918	PF3D7_0212900	Leu/Phe-tRNA protein transferase, putative	+	-279	PF3D7_0213000	conserved Plasmodium protein, unknown function	+	1017	NA	NA	NA	Upstream of one
Pf3D7_02_v3	576985	577620	PF3D7_0214200	mitochondrial ribosomal protein L13 precursor, putative	-	-1250	PF3D7_0214300	conserved Plasmodium protein, unknown function	+	1358	NA	NA	NA	Upstream of two
Pf3D7_02_v3	621202	621871	PF3D7_0215000	acyl-CoA synthetase (ACS9)	-	-2109	PF3D7_0215100	RING zinc finger protein, putative	-	986	NA	NA	NA	Upstream of one
Pf3D7_02_v3	684533	685018	PF3D7_0216500	conserved Plasmodium protein, unknown function	+	-1074	PF3D7_0216600	MtN3-like protein	+	1708	NA	NA	NA	Upstream of one
Pf3D7_02_v3	685265	685760	PF3D7_0216500	conserved Plasmodium protein, unknown function	+	-1811	PF3D7_0216600	MtN3-like protein	+	971	NA	NA	NA	Upstream of one
Pf3D7_02_v3	788974	789352	PF3D7_0219800	Plasmodium exported protein (PHISTc), unknown function	-	-1224	PF3D7_0219900	Plasmodium exported protein, unknown function	+	2300	NA	NA	NA	Upstream of two
Pf3D7_02_v3	802408	802836	PF3D7_0220000	liver stage antigen 3 (LSA3)	+	-1037	PF3D7_0220100	DnaJ protein, putative	+	1897	NA	NA	NA	Upstream of one
Pf3D7_02_v3	808407	808729	PF3D7_0220100	DnaJ protein, putative	+	-828	PF3D7_0220200	Plasmodium exported protein, unknown function	-	942	NA	NA	NA	Downstream of two
Pf3D7_02_v3	812099	812402	PF3D7_0220200	Plasmodium exported protein, unknown function	-	-1954	PF3D7_0220300	Plasmodium exported protein, unknown function	-	1575	NA	NA	NA	Upstream of one
Pf3D7_02_v3	816091	816303	PF3D7_0220300	Plasmodium exported protein, unknown function	-	-1544	PF3D7_0220400	DnaJ protein, putative, pseudogene	+	4231	NA	NA	NA	Upstream of two
Pf3D7_02_v3	826360	826692	PF3D7_0220500	Plasmodium exported protein (hyp2), unknown function	-	-1663	PF3D7_0220600	Plasmodium exported protein (hyp9), unknown function	+	4662	NA	NA	NA	Upstream of two
Pf3D7_02_v3	829301	829615	PF3D7_0220500	Plasmodium exported protein (hyp2), unknown function	-	-4595	PF3D7_0220600	Plasmodium exported protein (hyp9), unknown function	+	1730	NA	NA	NA	Upstream of two
Pf3D7_02_v3	829738	830590	PF3D7_0220500	Plasmodium exported protein (hyp2), unknown function	-	-5301	PF3D7_0220600	Plasmodium exported protein (hyp9), unknown function	+	1024	NA	NA	NA	Upstream of two
Pf3D7_02_v3	838321	839022	PF3D7_0220700	Plasmodium exported protein (hyp9), unknown function	+	-3985	PF3D7_0220800	cytoadherence linked asexual protein 2 (CLAG2)	+	170	NA	NA	NA	Upstream of one
Pf3D7_02_v3	846459	847016	PF3D7_0220900	Plasmodium exported protein, unknown function, pseudogene	-	-364	PF3D7_0221000	Plasmodium exported protein, unknown function	+	1353	NA	NA	NA	Upstream of two
Pf3D7_03_v3	101825	102049	PF3D7_0301700	Plasmodium exported protein, unknown function	-	-4031	PF3D7_0301800	Plasmodium exported protein, unknown function	+	2387	NA	NA	NA	Upstream of two
Pf3D7_03_v3	119260	119543	PF3D7_0302100	serine/threonine protein kinase (SRPK1)	+	-1317	PF3D7_0302200	cytoadherence linked asexual protein 3.2 (CLAG3.2)	+	55	NA	NA	NA	Upstream of one
Pf3D7_03_v3	133617	135865	PF3D7_0302400	unspecified product	-	-1240	PF3D7_0302500	cytoadherence linked asexual protein 3.1 (CLAG3.1)	+	676	NA	NA	NA	Upstream of two
Pf3D7_03_v3	158288	158845	PF3D7_0302900	exportin-1, putative	-	-2422	PF3D7_0303000	N-ethylmaleimide-sensitive fusion protein (NSF)	-	785	NA	NA	NA	Upstream of one
Pf3D7_03_v3	176647	177303	PF3D7_0303300	DNA-directed RNA polymerase subunit I, putative	-	-1177	PF3D7_0303400	palmitoyltransferase (DHHC1)	+	1444	NA	NA	NA	Upstream of two
Pf3D7_03_v3	181275	181525	PF3D7_0303400	palmitoyltransferase (DHHC1)	+	-274	PF3D7_0303500	spindle pole body protein, putative	+	1330	NA	NA	NA	Upstream of one
Pf3D7_03_v3	336491	336692	PF3D7_0307700	conserved Plasmodium protein, unknown function	-	-1324	PF3D7_0307800	conserved Plasmodium protein, unknown function	+	586	NA	NA	NA	Upstream of two
Pf3D7_03_v3	395746	396060	PF3D7_0309200	serine/threonine protein kinase, putative (ARK2)	-	-1300	PF3D7_0309300	N2227-like protein, putative	+	1745	NA	NA	NA	Upstream of two
Pf3D7_03_v3	396608	397092	PF3D7_0309200	serine/threonine protein kinase, putative (ARK2)	-	-2247	PF3D7_0309300	N2227-like protein, putative	+	798	NA	NA	NA	Upstream of two
Pf3D7_03_v3	527230	527459	PF3D7_0312400	glycogen synthase kinase 3 (GSK3)	-	-907	PF3D7_0312500	transporter, putative	+	1691	NA	NA	NA	Upstream of two
Pf3D7_03_v3	531835	532040	PF3D7_0312600	tRNA Valine	+	-650	PF3D7_0312800	60S ribosomal protein L26, putative	+	2300	PF3D7_0312700	tRNA Isoleucine	-	Within gene
Pf3D7_03_v3	582029	582328	PF3D7_0314400	serine/threonine protein phosphatase 6, putative (PPP6)	-	-1715	PF3D7_0314500	conserved Plasmodium protein, unknown function	+	2046	NA	NA	NA	Upstream of two
Pf3D7_03_v3	594003	594767	PF3D7_0314700	zinc finger protein, putative	-	-1839	PF3D7_0314800	conserved Plasmodium protein, unknown function	+	10209	NA	NA	NA	Upstream of two
Pf3D7_03_v3	634395	635132	PF3D7_0315500	mitochondrial ribosomal protein L29/L47 precursor, putative	-	-1221	PF3D7_0315600	conserved Plasmodium protein, unknown function	+	821	NA	NA	NA	Upstream of two
Pf3D7_03_v3	726895	727640	PF3D7_0317600	40S ribosomal protein S11, putative (RPS11)	+	-1139	PF3D7_0317700	CPSF (cleavage and polyadenylation specific factor), subunit A, putative	+	990	NA	NA	NA	Upstream of one
Pf3D7_03_v3	745863	746506	PF3D7_0318100	stomatin-like protein	+	-1133	PF3D7_0318200	DNA-directed RNA polymerase II subunit RPB1 (RPB1)	+	2279	NA	NA	NA	Upstream of one
Pf3D7_03_v3	835783	836218	PF3D7_0319900	conserved Plasmodium protein, unknown function	-	-1225	PF3D7_0320000	protein phosphatase inhibitor 2 (I2)	+	1305	NA	NA	NA	Upstream of two
Pf3D7_03_v3	860677	860891	PF3D7_0320400	oocyst capsule protein (Cap380)	-	-3281	PF3D7_0320500	nicotinamidase, putative (Nico)	+	28	NA	NA	NA	Upstream of two
Pf3D7_04_v3	135407	136205	PF3D7_0402200	surface-associated interspersed protein 4.1 (SURFIN 4.1), pseudogene (SURF4.1)	-	-1339	PF3D7_0402300	reticulocyte binding protein homologue 1 (RH1)	+	1833	NA	NA	NA	Upstream of two
Pf3D7_04_v3	327920	328120	PF3D7_0406100	V-type proton ATPase subunit B	-	-2796	PF3D7_0406200	sexual stage-specific protein precursor (Pfs16)	+	1195	NA	NA	NA	Upstream of two
Pf3D7_04_v3	328404	328699	PF3D7_0406100	V-type proton ATPase subunit B	-	-3328	PF3D7_0406200	sexual stage-specific protein precursor (Pfs16)	+	663	NA	NA	NA	Upstream of two
Pf3D7_04_v3	337520	338778	PF3D7_0406400	cytosolic glyoxalase II (cGloII)	+	-4294	PF3D7_0406600	conserved Plasmodium protein, unknown function	+	8158	PF3D7_0406500	conserved Plasmodium protein, unknown function	-	Within gene
Pf3D7_04_v3	372039	372244	PF3D7_0407500	mitochondrial carrier protein, putative	+	-873	PF3D7_0407600	conserved Plasmodium protein, unknown function	+	896	NA	NA	NA	Upstream of one
Pf3D7_04_v3	469108	469323	PF3D7_0410000	erythrocyte vesicle protein 1 (EVP1)	-	-1878	PF3D7_0410100	tRNA Serine	+	1	NA	NA	NA	Upstream of two
Pf3D7_04_v3	725817	726197	PF3D7_0416500	repressor of RNA polymerase III transcription MAF1, putative	-	-1766	PF3D7_0416600	prohibitin-like protein, putative	+	257	NA	NA	NA	Upstream of two
Pf3D7_04_v3	736772	737009	PF3D7_0416800	small GTP-binding protein sar1 (SAR1)	+	-5669	PF3D7_0417000	conserved Plasmodium protein, unknown function	+	5257	PF3D7_0416900	conserved Plasmodium protein, unknown function	-	Within gene
Pf3D7_04_v3	846291	846824	PF3D7_0418800	conserved Plasmodium protein, unknown function	+	-1390	PF3D7_0418900	conserved Plasmodium protein, unknown function	+	672	NA	NA	NA	Upstream of one
Pf3D7_04_v3	912425	912627	PF3D7_0420200	holo-[acyl-carrier-protein] synthase, putative (ACPS)	+	-556	PF3D7_0420300	transcription factor with AP2 domain(s) (ApiAP2)	+	5463	NA	NA	NA	Upstream of one
Pf3D7_04_v3	997762	998472	PF3D7_0421900	conserved Plasmodium protein, unknown function	+	-663	PF3D7_0422000	steroid dehydrogenase, putative	+	529	NA	NA	NA	Upstream of one
Pf3D7_04_v3	1020462	1021972	PF3D7_0422200	erythrocyte membrane-associated antigen	-	-3971	PF3D7_0422300	alpha tubulin 2	+	1269	NA	NA	NA	Upstream of two
Pf3D7_04_v3	1072717	1073075	PF3D7_0423700	early transcribed membrane protein 4 (ETRAMP4)	-	-1052	PF3D7_0423800	cysteine-rich protective antigen (CyRPA)	+	3450	NA	NA	NA	Upstream of two
Pf3D7_04_v3	1098831	1099337	PF3D7_0424300	erythrocyte binding antigen-165, pseudogene (EBA165)	+	-1250	PF3D7_0424400	surface-associated interspersed protein 4.2 (SURFIN 4.2) (SURF4.2)	+	726	NA	NA	NA	Upstream of one
Pf3D7_05_v3	71761	72015	PF3D7_0501300	skeleton-binding protein 1 (SBP1)	+	-1776	PF3D7_0501400	interspersed repeat antigen (FIRA)	+	2620	NA	NA	NA	Upstream of one
Pf3D7_05_v3	139956	140290	PF3D7_0503300	serine/arginine-rich splicing factor 12 (SRSF12)	-	-4194	PF3D7_0503400	actin-depolymerizing factor 1 (ADF1)	+	586	NA	NA	NA	Upstream of two
Pf3D7_05_v3	267038	267751	PF3D7_0506400	conserved Plasmodium protein, unknown function	-	-3471	PF3D7_0506600	histone deacetylase, putative, pseudogene	-	11378	PF3D7_0506500	conserved Plasmodium protein, unknown function	+	Within gene
Pf3D7_05_v3	339834	340169	PF3D7_0508200	longevity-assurance (LAG1) protein, putative	-	-978	PF3D7_0508300	triose phosphate transporter (TPT)	+	2202	NA	NA	NA	Upstream of two
Pf3D7_05_v3	432818	433357	PF3D7_0510100	conserved Plasmodium protein, unknown function	-	-2736	PF3D7_0510200	peptidyl-prolyl cis-trans isomerase (CYP87)	+	4406	NA	NA	NA	Upstream of two
Pf3D7_05_v3	457759	457959	PF3D7_0510600	tRNA Leucine	+	-6426	PF3D7_0510700	conserved Plasmodium protein, unknown function	+	1441	NA	NA	NA	Upstream of one
Pf3D7_05_v3	579524	579728	PF3D7_0513600	deoxyribodipyrimidine photo-lyase, putative	-	-1122	PF3D7_0513700	secreted ookinete protein, putative (PSOP12)	+	1600	NA	NA	NA	Upstream of two
Pf3D7_05_v3	624269	624608	PF3D7_0515000	pre-mRNA-splicing factor CWC2, putative (CWC2)	-	-1084	PF3D7_0515100	rhomboid protease ROM9 (ROM9)	-	279	NA	NA	NA	Upstream of one
Pf3D7_05_v3	894996	895338	PF3D7_0521900	conserved Plasmodium protein, unknown function	+	-24	PF3D7_0522000	conserved Plasmodium protein, unknown function	+	850	NA	NA	NA	Upstream of one
Pf3D7_05_v3	995595	996016	PF3D7_0523900	conserved Plasmodium membrane protein, unknown function	-	-1200	PF3D7_0524000	karyopherin beta (KASbeta)	+	2946	NA	NA	NA	Upstream of two
Pf3D7_05_v3	1030678	1031800	PF3D7_0524900	tRNA-YW synthesizing protein, putative	+	-878	PF3D7_0525000	zinc finger protein, putative	+	4989	NA	NA	NA	Upstream of one
Pf3D7_05_v3	1033325	1033533	PF3D7_0524900	tRNA-YW synthesizing protein, putative	+	-3068	PF3D7_0525000	zinc finger protein, putative	+	2799	NA	NA	NA	Upstream of one
Pf3D7_05_v3	1055614	1055996	PF3D7_0525300	conserved Plasmodium protein, unknown function	-	-1893	PF3D7_0525400	G-protein coupled receptor, putative	+	1845	NA	NA	NA	Upstream of two
Pf3D7_05_v3	1150159	1150436	PF3D7_0527600	conserved Plasmodium protein, unknown function	-	-1489	PF3D7_0527800	tRNA Leucine	-	928	PF3D7_0527700	tRNA Glutamic acid	+	Within gene
Pf3D7_05_v3	1151015	1151401	PF3D7_0527700	tRNA Glutamic acid	+	-903	PF3D7_0527800	tRNA Leucine	-	18	NA	NA	NA	Downstream of two
Pf3D7_05_v3	1291616	1291954	PF3D7_0531600	18S ribosomal RNA	+	-94	PF3D7_0531800	5.8S ribosomal RNA	+	266	PF3D7_0531700	unspecified product	+	Within gene
Pf3D7_05_v3	1292440	1292788	PF3D7_0531900	unspecified product	+	-206	PF3D7_0532100	early transcribed membrane protein 5 (ETRAMP5)	+	8609	PF3D7_0532000	28S ribosomal RNA	+	Within gene
Pf3D7_05_v3	1296535	1298391	PF3D7_0532000	28S ribosomal RNA	+	-1265	PF3D7_0532100	early transcribed membrane protein 5 (ETRAMP5)	+	3760	NA	NA	NA	Upstream of one
Pf3D7_05_v3	1300243	1300447	PF3D7_0532000	28S ribosomal RNA	+	-4147	PF3D7_0532100	early transcribed membrane protein 5 (ETRAMP5)	+	878	NA	NA	NA	Upstream of one
Pf3D7_06_v3	70109	70421	PF3D7_0601600	tetratricopeptide repeat protein, putative	-	-573	PF3D7_0601700	Plasmodium exported protein (PHISTa), unknown function, pseudogene	+	682	NA	NA	NA	Upstream of two
Pf3D7_06_v3	74264	74621	PF3D7_0601800	H/ACA snoRNA	-	-82	PF3D7_0601900	conserved Plasmodium protein, unknown function	+	3746	NA	NA	NA	Upstream of two
Pf3D7_06_v3	76357	77324	PF3D7_0601800	H/ACA snoRNA	-	-2480	PF3D7_0601900	conserved Plasmodium protein, unknown function	+	1348	NA	NA	NA	Upstream of two
Pf3D7_06_v3	149720	150175	PF3D7_0603600	conserved Plasmodium protein, unknown function	-	-1006	PF3D7_0603700	phenylalanine--tRNA ligase (mFRS)	+	1106	NA	NA	NA	Upstream of two
Pf3D7_06_v3	269273	269544	PF3D7_0606500	polypyrimidine tract binding protein, putative	-	-1011	PF3D7_0606600	conserved Plasmodium protein, unknown function	-	922	NA	NA	NA	Upstream of one
Pf3D7_06_v3	280156	280356	PF3D7_0606600	conserved Plasmodium protein, unknown function	-	-2495	PF3D7_0606700	coatomer alpha subunit, putative	+	1792	NA	NA	NA	Upstream of two
Pf3D7_06_v3	292854	293603	PF3D7_0606900	glutaredoxin-like protein (GLP2)	-	-2145	PF3D7_0607000	translation initiation factor IF-2, putative	+	634	NA	NA	NA	Upstream of two
Pf3D7_06_v3	356675	357088	PF3D7_0608600	conserved Plasmodium protein, unknown function	+	-607	PF3D7_0608700	T-complex protein 1 subunit zeta (CCT6)	+	1508	NA	NA	NA	Upstream of one
Pf3D7_06_v3	361032	361450	PF3D7_0608700	T-complex protein 1 subunit zeta (CCT6)	+	-1039	PF3D7_0608800	ornithine aminotransferase (OAT)	+	1393	NA	NA	NA	Upstream of one
Pf3D7_06_v3	504970	505233	PF3D7_0611800	conserved Plasmodium protein, unknown function	-	-3963	PF3D7_0611900	lsm12, putative	+	1277	NA	NA	NA	Upstream of two
Pf3D7_06_v3	520639	520941	PF3D7_0612200	leucine-rich repeat protein (LRR6)	-	-1243	PF3D7_0612400	conserved Plasmodium protein, unknown function	+	437	PF3D7_0612300	conserved protein, unknown function	+	Within gene
Pf3D7_06_v3	641175	641569	PF3D7_0615400	ribonuclease, putative	-	-1199	PF3D7_0615500	cdc2-related protein kinase 5 (CRK5)	+	2679	NA	NA	NA	Upstream of two
Pf3D7_06_v3	713916	714332	PF3D7_0617000	mitochondrial import receptor subunit TOM40, putative (TOM40)	-	-8957	PF3D7_0617200	conserved Plasmodium protein, unknown function	+	2925	PF3D7_0617100	AP-2 complex subunit alpha, putative	+	Within gene
Pf3D7_06_v3	716069	716759	PF3D7_0617100	AP-2 complex subunit alpha, putative	+	-1839	PF3D7_0617200	conserved Plasmodium protein, unknown function	+	635	NA	NA	NA	Upstream of one
Pf3D7_06_v3	994057	994658	PF3D7_0624400	conserved Plasmodium protein, unknown function	-	-2161	PF3D7_0624600	SNF2 helicase, putative (ISWI)	+	5165	PF3D7_0624500	anaphase promoting complex subunit, putative	+	Within gene
Pf3D7_06_v3	1055475	1055847	PF3D7_0626000	conserved Plasmodium protein, unknown function	-	-1697	PF3D7_0626100	oxidoreductase, short-chain dehydrogenase family, putative	+	390	NA	NA	NA	Upstream of two
Pf3D7_06_v3	1085762	1086154	PF3D7_0627000	conserved Plasmodium protein, unknown function	-	-1119	PF3D7_0627100	ankyrin-repeat protein, putative	+	3231	NA	NA	NA	Upstream of two
Pf3D7_06_v3	1105985	1106251	PF3D7_0627600	conserved Plasmodium protein, unknown function	+	-920	PF3D7_0627700	transportin	+	2078	NA	NA	NA	Upstream of one
Pf3D7_06_v3	1208464	1208771	PF3D7_0629300	phospholipase, putative (PL)	+	-838	PF3D7_0629400	RNA-binding protein, putative	+	1801	NA	NA	NA	Upstream of one
Pf3D7_06_v3	1294393	1294949	PF3D7_0630900	ATP-dependent RNA helicase HAS1 (HAS1)	-	-1700	PF3D7_0631000	tetratricopeptide repeat protein, putative	+	802	NA	NA	NA	Upstream of two
Pf3D7_06_v3	1410578	1410971	PF3D7_0632800	erythrocyte membrane protein 1, PfEMP1 (VAR)	-	-28149	NA	NA	NA	NA	NA	NA	NA	Upstream of one
Pf3D7_06_v3	1411383	1411950	PF3D7_0632800	erythrocyte membrane protein 1, PfEMP1 (VAR)	-	-29041	NA	NA	NA	NA	NA	NA	NA	Upstream of one
Pf3D7_07_v3	99507	101083	PF3D7_0702300	sporozoite threonine and asparagine-rich protein (STARP)	+	-1566	PF3D7_0702400	small exported membrane protein 1 (SEMP1)	+	1398	NA	NA	NA	Upstream of one
Pf3D7_07_v3	107493	108237	PF3D7_0702500	Plasmodium exported protein, unknown function	-	-1877	PF3D7_0702600	chitinase precursor fragment, truncated	+	2049	NA	NA	NA	Upstream of two
Pf3D7_07_v3	132274	132843	PF3D7_0703400	conserved Plasmodium protein, unknown function	-	-728	PF3D7_0703500	erythrocyte membrane-associated antigen	+	3046	NA	NA	NA	Upstream of two
Pf3D7_07_v3	195897	196411	PF3D7_0704200	tRNA m5C-methyltransferase, putative	-	-1265	PF3D7_0704300	conserved Plasmodium membrane protein, unknown function	+	1536	NA	NA	NA	Upstream of two
Pf3D7_07_v3	327795	328004	PF3D7_0706900	tRNA Histidine	-	-1104	PF3D7_0707100	tRNA Lysine	-	1111	PF3D7_0707000	tRNA Lysine	+	Within gene
Pf3D7_07_v3	328358	328640	PF3D7_0707000	tRNA Lysine	+	-563	PF3D7_0707100	tRNA Lysine	-	512	NA	NA	NA	Downstream of two
Pf3D7_07_v3	328935	329169	PF3D7_0707000	tRNA Lysine	+	-1116	PF3D7_0707200	conserved Plasmodium protein, unknown function	-	883	PF3D7_0707100	tRNA Lysine	-	Within gene
Pf3D7_07_v3	380148	380545	PF3D7_0708300	EKC/KEOPS complex subunit BUD32 (BUD32)	+	-1043	PF3D7_0708400	heat shock protein 90 (HSP90)	+	1244	NA	NA	NA	Upstream of one
Pf3D7_07_v3	393414	394369	PF3D7_0708700	Cg8 protein	-	-1705	PF3D7_0708800	heat shock protein 110 (HSP110c)	+	1818	NA	NA	NA	Upstream of two
Pf3D7_07_v3	473175	473508	PF3D7_0710200	conserved Plasmodium protein, unknown function	+	-1506	PF3D7_0710400	DNA repair protein RAD14, putative (RAD14)	+	1280	PF3D7_0710300	conserved Plasmodium membrane protein, unknown function	-	Within gene
Pf3D7_07_v3	719529	719779	PF3D7_0716300	conserved Plasmodium protein, unknown function	+	-687	PF3D7_0716400	transcription initiation factor IIA subunit 1, putative	+	355	NA	NA	NA	Upstream of one
Pf3D7_07_v3	821288	822008	PF3D7_0718300	cysteine repeat modular protein 2 (CRMP2)	-	-1014	PF3D7_0718400	mitochondrial ribosomal protein S8 precursor, putative	+	789	NA	NA	NA	Upstream of two
Pf3D7_07_v3	823879	824237	PF3D7_0718400	mitochondrial ribosomal protein S8 precursor, putative	+	-1044	PF3D7_0718500	prefoldin subunit 3, putative	+	386	NA	NA	NA	Upstream of one
Pf3D7_07_v3	885612	886111	PF3D7_0720400	ferrodoxin reductase-like protein	+	-875	PF3D7_0720500	conserved Plasmodium protein, unknown function	+	483	NA	NA	NA	Upstream of one
Pf3D7_07_v3	886297	886517	PF3D7_0720400	ferrodoxin reductase-like protein	+	-1420	PF3D7_0720600	conserved Plasmodium protein, unknown function	-	1408	PF3D7_0720500	conserved Plasmodium protein, unknown function	+	Within gene
Pf3D7_07_v3	889287	889508	PF3D7_0720600	conserved Plasmodium protein, unknown function	-	-21	PF3D7_0720700	phosphoinositide-binding protein, putative	+	2284	NA	NA	NA	Upstream of two
Pf3D7_07_v3	890758	891080	PF3D7_0720600	conserved Plasmodium protein, unknown function	-	-1542	PF3D7_0720700	phosphoinositide-binding protein, putative	+	763	NA	NA	NA	Upstream of two
Pf3D7_07_v3	1077874	1078116	PF3D7_0725300	conserved Plasmodium protein, unknown function	-	-3242	PF3D7_0725400	conserved Plasmodium protein, unknown function	+	1019	NA	NA	NA	Upstream of two
Pf3D7_07_v3	1085757	1086162	PF3D7_0725600	18S ribosomal RNA	+	-114	PF3D7_0725800	5.8S ribosomal RNA	+	252	PF3D7_0725700	unspecified product	+	Within gene
Pf3D7_07_v3	1086619	1086927	PF3D7_0725900	unspecified product	+	-205	PF3D7_0726100	Plasmodium exported protein, unknown function	-	6792	PF3D7_0726000	28S ribosomal RNA	+	Within gene
Pf3D7_07_v3	1138677	1139161	PF3D7_0726500	ubiquitin carboxyl-terminal hydrolase, putative	-	-2343	PF3D7_0726600	conserved Plasmodium protein, unknown function	+	1559	NA	NA	NA	Upstream of two
Pf3D7_07_v3	1236940	1238047	PF3D7_0729000	signal recognition particle subunit SRP9 (SRP9)	+	-788	PF3D7_0729100	conserved Plasmodium protein, unknown function	+	951	NA	NA	NA	Upstream of one
Pf3D7_07_v3	1246663	1247156	PF3D7_0729100	conserved Plasmodium protein, unknown function	+	-723	PF3D7_0729200	1-cys peroxiredoxin (AOP)	+	487	NA	NA	NA	Upstream of one
Pf3D7_07_v3	1293704	1293997	PF3D7_0730200	AP-4 complex subunit beta, putative	-	-4453	PF3D7_0730300	transcription factor with AP2 domain(s) (AP2-L)	+	3607	NA	NA	NA	Upstream of two
Pf3D7_07_v3	1294695	1295164	PF3D7_0730200	AP-4 complex subunit beta, putative	-	-5532	PF3D7_0730300	transcription factor with AP2 domain(s) (AP2-L)	+	2528	NA	NA	NA	Upstream of two
Pf3D7_07_v3	1323910	1324414	PF3D7_0730800.2	Plasmodium exported protein, unknown function	+	-1796	PF3D7_0730900	EMP1-trafficking protein (PTP4)	+	1212	NA	NA	NA	Upstream of one
Pf3D7_07_v3	1336462	1337233	PF3D7_0731000	unspecified product	-	-1911	PF3D7_0731100	EMP1-trafficking protein (PTP2)	+	2110	NA	NA	NA	Upstream of two
Pf3D7_08_v3	72540	72921	PF3D7_0800700	surface-associated interspersed protein 8.3 (SURFIN 8.3) (SURF8.3)	-	-947	PF3D7_0800800	Plasmodium exported protein (hyp7), unknown function	+	7091	NA	NA	NA	Upstream of two
Pf3D7_08_v3	95386	95586	PF3D7_0801000	Plasmodium exported protein (PHISTc), unknown function	-	-7065	PF3D7_0801200	5.8S ribosomal RNA	-	3403	PF3D7_0801100	28S ribosomal RNA	-	Within gene
Pf3D7_08_v3	95814	99056	PF3D7_0801000	Plasmodium exported protein (PHISTc), unknown function	-	-9014	PF3D7_0801200	5.8S ribosomal RNA	-	1454	PF3D7_0801100	28S ribosomal RNA	-	Within gene
Pf3D7_08_v3	124192	124750	PF3D7_0801800	mannose-6-phosphate isomerase, putative	-	-2405	PF3D7_0801900	conserved Plasmodium protein, unknown function	+	4377	NA	NA	NA	Upstream of two
Pf3D7_08_v3	124934	125356	PF3D7_0801800	mannose-6-phosphate isomerase, putative	-	-3079	PF3D7_0801900	conserved Plasmodium protein, unknown function	+	3703	NA	NA	NA	Upstream of two
Pf3D7_08_v3	125921	126821	PF3D7_0801800	mannose-6-phosphate isomerase, putative	-	-4305	PF3D7_0801900	conserved Plasmodium protein, unknown function	+	2477	NA	NA	NA	Upstream of two
Pf3D7_08_v3	320124	320536	PF3D7_0805700	serine/threonine protein kinase, FIKK family (FIKK8)	-	-1605	PF3D7_0805800	conserved Plasmodium protein, unknown function	-	2036	NA	NA	NA	Upstream of one
Pf3D7_08_v3	587775	588440	PF3D7_0811600	conserved Plasmodium protein, unknown function	-	-1156	PF3D7_0811700	conserved Plasmodium protein, unknown function	+	1712	NA	NA	NA	Upstream of two
Pf3D7_08_v3	603572	603818	PF3D7_0812000	conserved Plasmodium protein, unknown function	-	-1449	PF3D7_0812100	conserved Plasmodium protein, unknown function	+	1227	NA	NA	NA	Upstream of two
Pf3D7_08_v3	655267	655528	PF3D7_0813200	CS domain protein, putative	-	-2595	PF3D7_0813300	conserved Plasmodium protein, unknown function	+	679	NA	NA	NA	Upstream of two
Pf3D7_08_v3	823259	823639	PF3D7_0818000	conserved protein, unknown function	+	-998	PF3D7_0818100	zinc finger protein, putative	+	1114	NA	NA	NA	Upstream of one
Pf3D7_08_v3	854609	855109	PF3D7_0818700	DNA helicase, putative	-	-1913	PF3D7_0818800	U3 small nucleolar ribonucleoprotein protein IMP4, putative (IMP4)	-	794	NA	NA	NA	Upstream of one
Pf3D7_08_v3	859173	859468	PF3D7_0818800	U3 small nucleolar ribonucleoprotein protein IMP4, putative (IMP4)	-	-2580	PF3D7_0818900	heat shock protein 70 (HSP70)	+	1062	NA	NA	NA	Upstream of two
Pf3D7_08_v3	887876	888266	PF3D7_0819600	conserved Plasmodium protein, unknown function	-	-1936	PF3D7_0819700	conserved Plasmodium protein, unknown function	-	54	NA	NA	NA	Upstream of one
Pf3D7_08_v3	909012	909223	PF3D7_0820000	Snf2-related CBP activator, putative (SRCAP)	-	-1405	PF3D7_0820100	conserved Plasmodium protein, unknown function	-	88	NA	NA	NA	Upstream of one
Pf3D7_08_v3	965864	966166	PF3D7_0821300	ATP-dependent RNA helicase prh1, putative	-	-4276	PF3D7_0821500	ribosomal RNA small subunit methyltransferase NEP1, putative (NEP1)	-	1885	PF3D7_0821400	conserved Plasmodium protein, unknown function	+	Within gene
Pf3D7_08_v3	1026471	1026737	PF3D7_0823200	RNA-binding protein, putative	-	-2759	PF3D7_0823300	histone acetyltransferase GCN5 (GCN5)	+	2147	NA	NA	NA	Upstream of two
Pf3D7_08_v3	1039372	1039781	PF3D7_0823500	inner membrane complex protein 1i, putative (IMC1i)	-	-970	PF3D7_0823600	lipoate-protein ligase B (LipB)	-	329	NA	NA	NA	Upstream of one
Pf3D7_08_v3	1140779	1141105	PF3D7_0826100	E3 ubiquitin-protein ligase, putative	-	-1799	PF3D7_0826200	alpha/beta hydrolase, putative	-	1556	NA	NA	NA	Upstream of one
Pf3D7_08_v3	1141895	1142203	PF3D7_0826100	E3 ubiquitin-protein ligase, putative	-	-2906	PF3D7_0826200	alpha/beta hydrolase, putative	-	449	NA	NA	NA	Upstream of one
Pf3D7_08_v3	1308474	1309722	PF3D7_0830700	Plasmodium exported protein (hyp9), unknown function	+	-1175	PF3D7_0830800	surface-associated interspersed protein 8.2 (SURFIN 8.2) (SURF8.2)	+	1538	NA	NA	NA	Upstream of one
Pf3D7_08_v3	1324122	1324361	PF3D7_0831000	Plasmodium exported protein (PHISTb), unknown function (GEXP09)	+	-1418	PF3D7_0831100	surface-associated interspersed protein 8.1 (SURFIN 8.1) (SURF8.1)	+	901	NA	NA	NA	Upstream of one
Pf3D7_08_v3	1337353	1338399	PF3D7_0831200	DnaJ protein, putative	+	-1578	PF3D7_0831300	Plasmodium exported protein, unknown function (GEXP13)	+	1782	NA	NA	NA	Upstream of one
Pf3D7_08_v3	1357268	1357525	PF3D7_0831500	Plasmodium exported protein (PHIST), unknown function	+	-2729	PF3D7_0831600	cytoadherence linked asexual protein 8 (CLAG8)	+	916	NA	NA	NA	Upstream of one
Pf3D7_08_v3	1369051	1369854	PF3D7_0831700	heat shock protein 70 (HSP70-x)	-	-1948	PF3D7_0831750	Plasmodium exported protein (PHISTa), unknown function, pseudogene	+	2393	NA	NA	NA	Upstream of two
Pf3D7_08_v3	1376144	1376818	PF3D7_0831800	histidine-rich protein II (HRPII)	-	-1183	PF3D7_0831900	Plasmodium exported protein (PHIST), unknown function, pseudogene	+	4352	NA	NA	NA	Upstream of two
Pf3D7_08_v3	1377328	1377811	PF3D7_0831800	histidine-rich protein II (HRPII)	-	-2272	PF3D7_0831900	Plasmodium exported protein (PHIST), unknown function, pseudogene	+	3263	NA	NA	NA	Upstream of two
Pf3D7_08_v3	1377995	1378793	PF3D7_0831800	histidine-rich protein II (HRPII)	-	-3096	PF3D7_0831900	Plasmodium exported protein (PHIST), unknown function, pseudogene	+	2439	NA	NA	NA	Upstream of two
Pf3D7_08_v3	1379834	1380751	PF3D7_0831800	histidine-rich protein II (HRPII)	-	-4995	PF3D7_0831900	Plasmodium exported protein (PHIST), unknown function, pseudogene	+	540	NA	NA	NA	Upstream of two
Pf3D7_09_v3	116558	116872	PF3D7_0902600	serine/threonine protein kinase, FIKK family (FIKK9.7)	-	-1167	PF3D7_0902700	Plasmodium exported protein (PHISTb), unknown function, pseudogene	-	2545	NA	NA	NA	Upstream of one
Pf3D7_09_v3	174322	174571	PF3D7_0903600.2	conserved Plasmodium protein, unknown function	+	-1561	PF3D7_0903700	alpha tubulin 1	+	1094	NA	NA	NA	Upstream of one
Pf3D7_09_v3	210870	211095	PF3D7_0904500	prefoldin subunit 4, putative	+	-375	PF3D7_0904600	ubiquitin specific protease, putative	+	1531	NA	NA	NA	Upstream of one
Pf3D7_09_v3	273858	275091	PF3D7_0905300	dynein heavy chain, putative	-	-4767	PF3D7_0905500	conserved Plasmodium protein, unknown function	+	3893	PF3D7_0905400	high molecular weight rhoptry protein 3 (RhopH3)	-	Within gene
Pf3D7_09_v3	275212	275524	PF3D7_0905400	high molecular weight rhoptry protein 3 (RhopH3)	-	-580	PF3D7_0905500	conserved Plasmodium protein, unknown function	+	3000	NA	NA	NA	Upstream of two
Pf3D7_09_v3	275811	276165	PF3D7_0905400	high molecular weight rhoptry protein 3 (RhopH3)	-	-1200	PF3D7_0905500	conserved Plasmodium protein, unknown function	+	2380	NA	NA	NA	Upstream of two
Pf3D7_09_v3	317442	317654	PF3D7_0906400	dynein light intermediate chain 2, cytosolic	-	-2562	PF3D7_0906500	arginase	+	762	NA	NA	NA	Upstream of two
Pf3D7_09_v3	342853	343089	PF3D7_0907100	conserved Plasmodium protein, unknown function	-	-564	PF3D7_0907200	GTPase-activating protein, putative	+	2920	NA	NA	NA	Upstream of two
Pf3D7_09_v3	386343	387132	PF3D7_0908300.1	conserved Plasmodium membrane protein, unknown function	-	-1023	PF3D7_0908400	conserved Plasmodium protein, unknown function	+	1410	NA	NA	NA	Upstream of two
Pf3D7_09_v3	540455	540919	PF3D7_0911900	falstatin (ICP)	-	-816	PF3D7_0912000	conserved Plasmodium protein, unknown function	-	345	NA	NA	NA	Upstream of one
Pf3D7_09_v3	775347	775565	PF3D7_0918800	dihydrouridine synthase, putative	-	-1078	PF3D7_0918900	gamma-glutamylcysteine synthetase (gammaGCS)	+	2101	NA	NA	NA	Upstream of two
Pf3D7_09_v3	820977	821262	PF3D7_0919900	regulator of chromosome condensation, putative	-	-1317	PF3D7_0920000	long chain fatty acid elongation enzyme, putative (ELO3)	+	1544	NA	NA	NA	Upstream of two
Pf3D7_09_v3	821520	822022	PF3D7_0919900	regulator of chromosome condensation, putative	-	-1968	PF3D7_0920000	long chain fatty acid elongation enzyme, putative (ELO3)	+	893	NA	NA	NA	Upstream of two
Pf3D7_09_v3	822170	822373	PF3D7_0919900	regulator of chromosome condensation, putative	-	-2469	PF3D7_0920000	long chain fatty acid elongation enzyme, putative (ELO3)	+	392	NA	NA	NA	Upstream of two
Pf3D7_09_v3	893923	894158	PF3D7_0922000	dynein intermediate chain, putative	+	-775	PF3D7_0922100	ubiquitin-like protein, putative	+	1373	NA	NA	NA	Upstream of one
Pf3D7_09_v3	1060384	1061447	PF3D7_0926100	protein kinase, putative	-	-3101	PF3D7_0926200	conserved Plasmodium protein, unknown function	+	2136	NA	NA	NA	Upstream of two
Pf3D7_09_v3	1061746	1062151	PF3D7_0926100	protein kinase, putative	-	-4134	PF3D7_0926200	conserved Plasmodium protein, unknown function	+	1103	NA	NA	NA	Upstream of two
Pf3D7_09_v3	1101146	1101708	PF3D7_0927100	conserved Plasmodium protein, unknown function	-	-597	PF3D7_0927200	zinc finger protein, putative	+	5715	NA	NA	NA	Upstream of two
Pf3D7_09_v3	1101905	1102169	PF3D7_0927100	conserved Plasmodium protein, unknown function	-	-1207	PF3D7_0927200	zinc finger protein, putative	+	5105	NA	NA	NA	Upstream of two
Pf3D7_09_v3	1105284	1105502	PF3D7_0927100	conserved Plasmodium protein, unknown function	-	-4563	PF3D7_0927200	zinc finger protein, putative	+	1749	NA	NA	NA	Upstream of two
Pf3D7_09_v3	1121795	1122108	PF3D7_0927500	dynein light chain, putative	-	-622	PF3D7_0927600	conserved Plasmodium protein, unknown function	+	1908	NA	NA	NA	Upstream of two
Pf3D7_09_v3	1200410	1200964	PF3D7_0930200	leucine-rich repeat protein (LRR8)	-	-2226	PF3D7_0930300	merozoite surface protein 1 (MSP1)	+	1124	NA	NA	NA	Upstream of two
Pf3D7_09_v3	1201833	1202226	PF3D7_0930200	leucine-rich repeat protein (LRR8)	-	-3569	PF3D7_0930400.2	conserved Plasmodium protein, unknown function	+	5943	PF3D7_0930300	merozoite surface protein 1 (MSP1)	+	Within gene
Pf3D7_09_v3	1330291	1330842	PF3D7_0933500	gamma-tubulin complex component, putative	-	-782	PF3D7_0933600	mitochondrial-processing peptidase subunit beta, putative (MAS1)	-	781	NA	NA	NA	Upstream of one
Pf3D7_09_v3	1431707	1431986	PF3D7_0936100	early transcribed membrane protein (ETRAMP9)	-	-702	PF3D7_0936200	Plasmodium exported protein (hyp11), unknown function	-	1484	NA	NA	NA	Upstream of one
Pf3D7_09_v3	1435098	1435494	PF3D7_0936200	Plasmodium exported protein (hyp11), unknown function	-	-1189	PF3D7_0936300	ring-exported protein 3 (REX3)	-	1390	NA	NA	NA	Upstream of one
Pf3D7_09_v3	1438864	1439405	PF3D7_0936300	ring-exported protein 3 (REX3)	-	-1155	PF3D7_0936400	ring-exported protein 4 (REX4)	+	1647	NA	NA	NA	Upstream of two
Pf3D7_09_v3	1439547	1440428	PF3D7_0936300	ring-exported protein 3 (REX3)	-	-2008	PF3D7_0936400	ring-exported protein 4 (REX4)	+	794	NA	NA	NA	Upstream of two
Pf3D7_09_v3	1445213	1446006	PF3D7_0936500	virulence-associated protein 1 (VAP1)	-	-764	PF3D7_0936600	Plasmodium exported protein (PHISTc), unknown function (GEXP05)	+	1318	NA	NA	NA	Upstream of two
Pf3D7_09_v3	1464414	1465318	PF3D7_0936900	Plasmodium exported protein (PHISTb), unknown function, pseudogene	+	-1208	PF3D7_0937000	Plasmodium exported protein (PHISTb), unknown function	+	1037	NA	NA	NA	Upstream of one
Pf3D7_09_v3	1469899	1470588	PF3D7_0937100	Plasmodium exported protein, unknown function	-	-828	PF3D7_0937200	lysophospholipase, putative	+	1606	NA	NA	NA	Upstream of two
Pf3D7_09_v3	1471018	1471284	PF3D7_0937100	Plasmodium exported protein, unknown function	-	-1735	PF3D7_0937200	lysophospholipase, putative	+	699	NA	NA	NA	Upstream of two
Pf3D7_10_v3	98402	98648	PF3D7_1001800	Plasmodium exported protein (PHISTc), unknown function	-	-1495	PF3D7_1001900	Plasmodium exported protein (hyp16), unknown function (PfJ23)	-	853	NA	NA	NA	Upstream of one
Pf3D7_10_v3	110867	111147	PF3D7_1002100	EMP1-trafficking protein (PTP5)	-	-2346	PF3D7_1002200	tryptophan-rich antigen 3 (PArt)	+	1921	NA	NA	NA	Upstream of two
Pf3D7_10_v3	111332	111722	PF3D7_1002100	EMP1-trafficking protein (PTP5)	-	-2866	PF3D7_1002200	tryptophan-rich antigen 3 (PArt)	+	1401	NA	NA	NA	Upstream of two
Pf3D7_10_v3	132050	132645	PF3D7_1002700	conserved Plasmodium protein, unknown function	+	-239	PF3D7_1002800	DnaJ protein, putative	+	646	NA	NA	NA	Upstream of one
Pf3D7_10_v3	171656	172266	PF3D7_1003700	conserved Plasmodium protein, unknown function	-	-1293	PF3D7_1003800	U5 small nuclear ribonuclear protein, putative	-	761	NA	NA	NA	Upstream of one
Pf3D7_10_v3	307456	307698	PF3D7_1007700	transcription factor with AP2 domain(s) (ApiAP2)	-	-1659	PF3D7_1007800	conserved Plasmodium protein, unknown function	-	3819	NA	NA	NA	Upstream of one
Pf3D7_10_v3	308360	309351	PF3D7_1007700	transcription factor with AP2 domain(s) (ApiAP2)	-	-2938	PF3D7_1007800	conserved Plasmodium protein, unknown function	-	2540	NA	NA	NA	Upstream of one
Pf3D7_10_v3	315222	315462	PF3D7_1007800	conserved Plasmodium protein, unknown function	-	-827	PF3D7_1007900	eukaryotic translation initiation factor 3 subunit D, putative (EIF3D)	+	1306	NA	NA	NA	Upstream of two
Pf3D7_10_v3	363479	363751	PF3D7_1008700	tubulin beta chain	-	-1136	PF3D7_1008800	nucleolar protein 5, putative (NOP5)	-	2121	NA	NA	NA	Upstream of one
Pf3D7_10_v3	664547	665012	PF3D7_1016500	Plasmodium exported protein (PHISTc), unknown function	-	-580	PF3D7_1016600	Plasmodium exported protein (PHISTc), unknown function	-	877	NA	NA	NA	Upstream of one
Pf3D7_10_v3	683031	683358	PF3D7_1016900	early transcribed membrane protein 10.3 (ETRAMP10.3)	-	-688	PF3D7_1017000	DNA polymerase delta catalytic subunit	+	2382	NA	NA	NA	Upstream of two
Pf3D7_10_v3	804042	804323	PF3D7_1019700	conserved Plasmodium protein, unknown function	-	-682	PF3D7_1019800	tRNA methyltransferase, putative	-	144	NA	NA	NA	Upstream of one
Pf3D7_10_v3	913731	914391	PF3D7_1021900	conserved Plasmodium protein (10b antigen), unknown function	-	-1717	PF3D7_1022000	RNA-binding protein, putative	+	5710	NA	NA	NA	Upstream of two
Pf3D7_10_v3	929933	931538	PF3D7_1022200	conserved Plasmodium membrane protein, unknown function	-	-1717	PF3D7_1022300	ZIP domain-containing protein, putative (ZIPCO)	+	1960	NA	NA	NA	Upstream of two
Pf3D7_10_v3	1011967	1012292	PF3D7_1023900	chromodomain-helicase-DNA-binding protein 1 homolog, putative (CHD1)	-	-4670	PF3D7_1024000	conserved Plasmodium protein, unknown function	+	2765	NA	NA	NA	Upstream of two
Pf3D7_10_v3	1101144	1101931	PF3D7_1026000	conserved Plasmodium protein, unknown function	-	-1657	PF3D7_1026100	conserved Plasmodium protein, unknown function	+	279	NA	NA	NA	Upstream of two
Pf3D7_10_v3	1204450	1204691	PF3D7_1029400	conserved Plasmodium protein, unknown function	-	-2173	PF3D7_1029600	adenosine deaminase (ADA)	+	1730	PF3D7_1029500	conserved Plasmodium protein, unknown function	-	Within gene
Pf3D7_10_v3	1205230	1205613	PF3D7_1029500	conserved Plasmodium protein, unknown function	-	-661	PF3D7_1029600	adenosine deaminase (ADA)	+	879	NA	NA	NA	Upstream of two
Pf3D7_10_v3	1333153	1334102	PF3D7_1033100	S-adenosylmethionine decarboxylase/ornithine decarboxylase (AdoMetDC/ODC)	-	-5193	PF3D7_1033200	early transcribed membrane protein 10.2 (ETRAMP10.2)	+	1593	NA	NA	NA	Upstream of two
Pf3D7_10_v3	1334319	1334871	PF3D7_1033100	S-adenosylmethionine decarboxylase/ornithine decarboxylase (AdoMetDC/ODC)	-	-6160	PF3D7_1033200	early transcribed membrane protein 10.2 (ETRAMP10.2)	+	626	NA	NA	NA	Upstream of two
Pf3D7_10_v3	1393898	1394467	PF3D7_1035100	probable protein, unknown function	+	-1054	PF3D7_1035200	S-antigen	+	655	NA	NA	NA	Upstream of one
Pf3D7_10_v3	1412504	1412785	PF3D7_1035600	merozoite surface protein (H101)	+	-2091	PF3D7_1035700	duffy binding-like merozoite surface protein (DBLMSP)	+	554	NA	NA	NA	Upstream of one
Pf3D7_10_v3	1426304	1427008	PF3D7_1035900	probable protein, unknown function (M566)	+	-974	PF3D7_1036000	merozoite surface protein (MSP11)	+	470	NA	NA	NA	Upstream of one
Pf3D7_10_v3	1549996	1550735	PF3D7_1038500	Plasmodium exported protein, unknown function	-	-636	PF3D7_1038600	Plasmodium exported protein, unknown function	-	1130	NA	NA	NA	Upstream of one
Pf3D7_10_v3	1553449	1554046	PF3D7_1038600	Plasmodium exported protein, unknown function	-	-577	PF3D7_1038700	Plasmodium exported protein, unknown function	-	780	NA	NA	NA	Upstream of one
Pf3D7_10_v3	1556102	1556431	PF3D7_1038700	Plasmodium exported protein, unknown function	-	-566	PF3D7_1038800	RESA-like protein with PHIST and DnaJ domains	+	1548	NA	NA	NA	Upstream of two
Pf3D7_11_v3	122390	123170	PF3D7_1102500	Plasmodium exported protein (PHISTb), unknown function (GEXP02)	-	-1275	PF3D7_1102600	Plasmodium exported protein, unknown function (GEXP14)	-	1037	NA	NA	NA	Upstream of one
Pf3D7_11_v3	125124	125826	PF3D7_1102600	Plasmodium exported protein, unknown function (GEXP14)	-	-740	PF3D7_1102700	early transcribed membrane protein 11.1 (ETRAMP11.1)	+	3313	NA	NA	NA	Upstream of two
Pf3D7_11_v3	125947	126455	PF3D7_1102600	Plasmodium exported protein, unknown function (GEXP14)	-	-1466	PF3D7_1102700	early transcribed membrane protein 11.1 (ETRAMP11.1)	+	2587	NA	NA	NA	Upstream of two
Pf3D7_11_v3	144711	145013	PF3D7_1103200	tRNA Glycine	+	-1438	PF3D7_1103400	FeS cluster assembly protein SufD, putative (SufD)	+	1564	PF3D7_1103300	tRNA Leucine	-	Within gene
Pf3D7_11_v3	226084	226389	PF3D7_1105000	histone H4 (H4)	-	-4109	PF3D7_1105200	WD repeat-containing protein WRAP73, putative (WDR8)	-	1921	PF3D7_1105100	histone H2B (H2B)	+	Within gene
Pf3D7_11_v3	316464	317212	PF3D7_1107300	polyadenylate-binding protein-interacting protein 1, putative (PAIP1)	-	-5552	PF3D7_1107400	DNA repair protein RAD51 (RAD51)	-	980	NA	NA	NA	Upstream of one
Pf3D7_11_v3	337152	337362	PF3D7_1107800	transcription factor with AP2 domain(s) (ApiAP2)	-	-1657	PF3D7_1107900	mechanosensitive ion channel protein	-	6655	NA	NA	NA	Upstream of one
Pf3D7_11_v3	339915	340557	PF3D7_1107800	transcription factor with AP2 domain(s) (ApiAP2)	-	-4636	PF3D7_1107900	mechanosensitive ion channel protein	-	3676	NA	NA	NA	Upstream of one
Pf3D7_11_v3	342663	342912	PF3D7_1107800	transcription factor with AP2 domain(s) (ApiAP2)	-	-7188	PF3D7_1107900	mechanosensitive ion channel protein	-	1124	NA	NA	NA	Upstream of one
Pf3D7_11_v3	457185	457711	PF3D7_1111800	peptidyl-prolyl cis-trans isomerase, putative	+	-455	PF3D7_1111900	conserved Plasmodium protein, unknown function	+	487	NA	NA	NA	Upstream of one
Pf3D7_11_v3	545192	545411	PF3D7_1114200	GTPase-activating protein, putative	-	-538	PF3D7_1114300	unspecified product	+	1329	NA	NA	NA	Upstream of two
Pf3D7_11_v3	673068	673528	PF3D7_1117700	GTP-binding nuclear protein RAN/TC4 (RAN)	-	-1784	PF3D7_1117800	DNA mismatch repair protein MLH (MLH)	-	1000	NA	NA	NA	Upstream of one
Pf3D7_11_v3	677214	677606	PF3D7_1117800	DNA mismatch repair protein MLH (MLH)	-	-62	PF3D7_1117900	conserved Plasmodium protein, unknown function	+	1341	NA	NA	NA	Upstream of two
Pf3D7_11_v3	685409	685862	PF3D7_1118000	conserved Plasmodium protein, unknown function	-	-1021	PF3D7_1118100	AP-1 complex subunit sigma, putative	+	1598	NA	NA	NA	Upstream of two
Pf3D7_11_v3	693095	693423	PF3D7_1118200	heat shock protein 90, putative	-	-1702	PF3D7_1118300	insulinase, putative	+	1395	NA	NA	NA	Upstream of two
Pf3D7_11_v3	905785	907795	PF3D7_1123000	conserved Plasmodium protein, unknown function	-	-3421	PF3D7_1123100	calcium-dependent protein kinase 7 (CDPK7)	+	2575	NA	NA	NA	Upstream of two
Pf3D7_11_v3	916891	917713	PF3D7_1123100	calcium-dependent protein kinase 7 (CDPK7)	+	-979	PF3D7_1123200	leucine-rich repeat protein (LRR11)	+	925	NA	NA	NA	Upstream of one
Pf3D7_11_v3	1065654	1066164	PF3D7_1127300	methyltransferase, putative	-	-1359	PF3D7_1127500	protein disulfide isomerase, putative	+	1287	PF3D7_1127400	conserved Plasmodium protein, unknown function	+	Within gene
Pf3D7_11_v3	1066499	1066899	PF3D7_1127400	conserved Plasmodium protein, unknown function	+	-131	PF3D7_1127500	protein disulfide isomerase, putative	+	497	NA	NA	NA	Upstream of one
Pf3D7_11_v3	1154882	1155363	PF3D7_1129800	conserved Plasmodium protein, unknown function	+	-1897	PF3D7_1129900	transporter, putative	+	1313	NA	NA	NA	Upstream of one
Pf3D7_11_v3	1269969	1271003	PF3D7_1132700	mitochondrial ribosomal protein L2 precursor	+	-1031	PF3D7_1132800	aquaglyceroporin (AQP)	+	717	NA	NA	NA	Upstream of one
Pf3D7_11_v3	1301989	1302514	PF3D7_1133600	conserved Plasmodium protein, unknown function	-	-1653	PF3D7_1133800	RNA (uracil-5-)methyltransferase, putative	+	6771	PF3D7_1133700	conserved Plasmodium protein, unknown function	+	Within gene
Pf3D7_11_v3	1377991	1378576	PF3D7_1135100	protein phosphatase PPM8, putative (PPM8)	-	-1624	PF3D7_1135200	regulator of chromosome condensation, putative, pseudogene	-	5	NA	NA	NA	Upstream of one
Pf3D7_11_v3	1565739	1565943	PF3D7_1139300	transcription factor with AP2 domain(s) (ApiAP2)	-	-797	PF3D7_1139400	unspecified product	+	3762	NA	NA	NA	Upstream of two
Pf3D7_11_v3	1566139	1566543	PF3D7_1139300	transcription factor with AP2 domain(s) (ApiAP2)	-	-1297	PF3D7_1139400	unspecified product	+	3262	NA	NA	NA	Upstream of two
Pf3D7_11_v3	1603503	1603864	PF3D7_1140200	conserved Plasmodium protein, unknown function	-	-607	PF3D7_1140300	P-loop containing nucleoside triphosphate hydrolase, putative	+	1636	NA	NA	NA	Upstream of two
Pf3D7_11_v3	1798296	1798951	PF3D7_1145200	serine/threonine protein kinase, putative	-	-3255	PF3D7_1145300	cysteine-rich PDZ-binding protein, putative (CRIPT)	-	151	NA	NA	NA	Upstream of one
Pf3D7_11_v3	1832181	1832490	PF3D7_1146500	leucine-rich repeat protein (LRR10)	+	-920	PF3D7_1146600	CCAAT-box DNA binding protein subunit B (NFYB)	+	2064	NA	NA	NA	Upstream of one
Pf3D7_11_v3	1855787	1856175	PF3D7_1146800	conserved Plasmodium protein, unknown function	-	-2610	PF3D7_1146900	protein YIPF6, putative	+	408	NA	NA	NA	Upstream of two
Pf3D7_11_v3	1881976	1882823	PF3D7_1147200	tubulin--tyrosine ligase, putative	+	-987	PF3D7_1147300	conserved Plasmodium protein, unknown function	+	1374	NA	NA	NA	Upstream of one
Pf3D7_11_v3	1936709	1937123	PF3D7_1148700	Plasmodium exported protein (PHISTc), unknown function (GEXP12)	-	-1335	PF3D7_1148800	Plasmodium exported protein (hyp11), unknown function	+	4431	NA	NA	NA	Upstream of two
Pf3D7_11_v3	1937243	1937591	PF3D7_1148700	Plasmodium exported protein (PHISTc), unknown function (GEXP12)	-	-1836	PF3D7_1148800	Plasmodium exported protein (hyp11), unknown function	+	3930	NA	NA	NA	Upstream of two
Pf3D7_12_v3	5454	5673	NA	NA	NA	NA	PF3D7_1200100	erythrocyte membrane protein 1, PfEMP1 (VAR)	+	11408	NA	NA	NA	Upstream of one
Pf3D7_12_v3	118056	118254	PF3D7_1202200	mitochondrial phosphate carrier protein (MPC)	-	-707	PF3D7_1202300	dynein heavy chain, putative	+	1246	NA	NA	NA	Upstream of two
Pf3D7_12_v3	165573	165789	PF3D7_1202900	high mobility group protein B1 (HMGB1)	-	-2960	PF3D7_1203000	origin recognition complex subunit 1 (ORC1)	+	2024	NA	NA	NA	Upstream of two
Pf3D7_12_v3	190415	190865	PF3D7_1203700	nucleosome assembly protein (NAPL)	-	-1799	PF3D7_1203900	ubiquitin-conjugating enzyme E2 (UBC)	+	3503	PF3D7_1203800	unspecified product	-	Within gene
Pf3D7_12_v3	205603	206071	PF3D7_1204200	conserved Plasmodium protein, unknown function	+	-1001	PF3D7_1204400	conserved Plasmodium membrane protein, unknown function	-	2327	PF3D7_1204300	eukaryotic translation initiation factor 5A (EIF5A)	-	Within gene
Pf3D7_12_v3	207105	207415	PF3D7_1204300	eukaryotic translation initiation factor 5A (EIF5A)	-	-1285	PF3D7_1204400	conserved Plasmodium membrane protein, unknown function	-	904	NA	NA	NA	Upstream of one
Pf3D7_12_v3	341814	342221	PF3D7_1207200	conserved Plasmodium protein, unknown function	-	-4213	PF3D7_1207300	conserved Plasmodium protein, unknown function	-	1307	NA	NA	NA	Upstream of one
Pf3D7_12_v3	476093	476609	PF3D7_1210600	conserved Plasmodium protein, unknown function	-	-895	PF3D7_1210700	conserved Plasmodium protein, unknown function	-	225	NA	NA	NA	Upstream of one
Pf3D7_12_v3	556707	556929	PF3D7_1212600.2	conserved protein, unknown function	-	-57	PF3D7_1212700	eukaryotic translation initiation factor 3 subunit A, putative (EIF3A)	-	1228	NA	NA	NA	Upstream of one
Pf3D7_12_v3	648433	648789	PF3D7_1216100	conserved Plasmodium membrane protein, unknown function	+	-752	PF3D7_1216200	glycerol-3-phosphate dehydrogenase, putative	+	277	NA	NA	NA	Upstream of one
Pf3D7_12_v3	666832	667558	PF3D7_1216800	tRNA Proline	+	-241	PF3D7_1216900	DNA-binding chaperone, putative	+	3251	NA	NA	NA	Upstream of one
Pf3D7_12_v3	691056	691295	PF3D7_1217400	conserved Plasmodium protein, unknown function	-	-2306	PF3D7_1217500	conserved Plasmodium protein, unknown function	+	1890	NA	NA	NA	Upstream of two
Pf3D7_12_v3	886738	887170	PF3D7_1222300	endoplasmin, putative (GRP94)	-	-923	PF3D7_1222400	transcription factor with AP2 domain(s) (ApiAP2)	+	3626	NA	NA	NA	Upstream of two
Pf3D7_12_v3	887357	888270	PF3D7_1222300	endoplasmin, putative (GRP94)	-	-1783	PF3D7_1222400	transcription factor with AP2 domain(s) (ApiAP2)	+	2766	NA	NA	NA	Upstream of two
Pf3D7_12_v3	888444	888884	PF3D7_1222300	endoplasmin, putative (GRP94)	-	-2633	PF3D7_1222400	transcription factor with AP2 domain(s) (ApiAP2)	+	1916	NA	NA	NA	Upstream of two
Pf3D7_12_v3	900789	901228	PF3D7_1222400	transcription factor with AP2 domain(s) (ApiAP2)	+	-2753	PF3D7_1222600	transcription factor with AP2 domain(s) (AP2-G)	+	6193	PF3D7_1222500	ATP-binding protein, putative	-	Within gene
Pf3D7_12_v3	903077	904012	PF3D7_1222500	ATP-binding protein, putative	-	-2470	PF3D7_1222600	transcription factor with AP2 domain(s) (AP2-G)	+	3657	NA	NA	NA	Upstream of two
Pf3D7_12_v3	904168	905200	PF3D7_1222500	ATP-binding protein, putative	-	-3609	PF3D7_1222600	transcription factor with AP2 domain(s) (AP2-G)	+	2518	NA	NA	NA	Upstream of two
Pf3D7_12_v3	917469	917747	PF3D7_1222600	transcription factor with AP2 domain(s) (AP2-G)	+	-3108	PF3D7_1222700	glideosome-associated protein 45 (GAP45)	+	1113	NA	NA	NA	Upstream of one
Pf3D7_12_v3	984868	985326	PF3D7_1224200	conserved Plasmodium protein, unknown function	+	-623	PF3D7_1224300	polyadenylate-binding protein, putative (PABP)	+	3530	NA	NA	NA	Upstream of one
Pf3D7_12_v3	1057321	1057776	PF3D7_1226000	conserved Plasmodium protein, unknown function	-	-1268	PF3D7_1226100	haloacid dehalogenase-like hydrolase, putative (HAD3)	+	652	NA	NA	NA	Upstream of two
Pf3D7_12_v3	1122876	1123506	PF3D7_1227500	cyclin (CYC2)	-	-2099	PF3D7_1227600	cyclin related protein, putative	+	1596	NA	NA	NA	Upstream of two
Pf3D7_12_v3	1163493	1164044	PF3D7_1228600	merozoite surface protein 9 (MSP9)	-	-810	PF3D7_1228700	conserved Plasmodium protein, unknown function	+	1738	NA	NA	NA	Upstream of two
Pf3D7_12_v3	1307590	1308020	PF3D7_1231700	conserved Plasmodium protein, unknown function	-	-838	PF3D7_1231800	asparagine-rich protein, putative	+	6890	NA	NA	NA	Upstream of two
Pf3D7_12_v3	1308231	1308640	PF3D7_1231700	conserved Plasmodium protein, unknown function	-	-1469	PF3D7_1231800	asparagine-rich protein, putative	+	6259	NA	NA	NA	Upstream of two
Pf3D7_12_v3	1383909	1384699	PF3D7_1233400	conserved Plasmodium membrane protein, unknown function	-	-1927	PF3D7_1233600	asparagine and aspartate rich protein 1 (AARP1)	+	1402	NA	NA	NA	Upstream of two
Pf3D7_12_v3	1468759	1469303	PF3D7_1235200	V-type K+-independent H+-translocating inorganic pyrophosphatase (VP2)	-	-1460	PF3D7_1235300	CCR4-NOT transcription complex subunit 4, putative (NOT4)	+	1681	NA	NA	NA	Upstream of two
Pf3D7_12_v3	1469554	1469765	PF3D7_1235200	V-type K+-independent H+-translocating inorganic pyrophosphatase (VP2)	-	-2089	PF3D7_1235300	CCR4-NOT transcription complex subunit 4, putative (NOT4)	+	1052	NA	NA	NA	Upstream of two
Pf3D7_12_v3	1629267	1629513	PF3D7_1239100	mitochondrial ribosomal protein L23 precursor, putative	+	-1463	PF3D7_1239200	transcription factor with AP2 domain(s) (ApiAP2)	+	5304	NA	NA	NA	Upstream of one
Pf3D7_12_v3	1632039	1632275	PF3D7_1239100	mitochondrial ribosomal protein L23 precursor, putative	+	-4230	PF3D7_1239200	transcription factor with AP2 domain(s) (ApiAP2)	+	2537	NA	NA	NA	Upstream of one
Pf3D7_12_v3	1770394	1771307	PF3D7_1241400	RNA-binding protein, putative	-	-4461	PF3D7_1241500	conserved Plasmodium protein, unknown function	-	1144	NA	NA	NA	Upstream of one
Pf3D7_12_v3	1822455	1822677	PF3D7_1243400	conserved Plasmodium protein, unknown function	+	-2498	PF3D7_1243600	translation initiation factor SUI1, putative	+	3392	PF3D7_1243500	vacuolar-sorting protein SNF7, putative (SNF7)	-	Within gene
Pf3D7_12_v3	1824303	1824728	PF3D7_1243500	vacuolar-sorting protein SNF7, putative (SNF7)	-	-1922	PF3D7_1243600	translation initiation factor SUI1, putative	+	1442	NA	NA	NA	Upstream of two
Pf3D7_12_v3	1881683	1882317	PF3D7_1245000	conserved Plasmodium protein, unknown function	-	-595	PF3D7_1245100	kinesin-13, putative (KLP8)	+	1468	NA	NA	NA	Upstream of two
Pf3D7_12_v3	1882486	1882738	PF3D7_1245000	conserved Plasmodium protein, unknown function	-	-1207	PF3D7_1245100	kinesin-13, putative (KLP8)	+	856	NA	NA	NA	Upstream of two
Pf3D7_12_v3	1894272	1894670	PF3D7_1245300	NEDD8-conjugating enzyme UBC12, putative (UBC12)	+	-569	PF3D7_1245400	mitochondrial ribosomal protein L3 precursor, putative	+	470	NA	NA	NA	Upstream of one
Pf3D7_12_v3	1895985	1896226	PF3D7_1245400	mitochondrial ribosomal protein L3 precursor, putative	+	-140	PF3D7_1245500	conserved Plasmodium protein, unknown function	+	784	NA	NA	NA	Upstream of one
Pf3D7_12_v3	1919452	1920131	PF3D7_1246100	delta-aminolevulinic acid synthetase (ALAS)	+	-1995	PF3D7_1246200	actin I (ACT1)	+	991	NA	NA	NA	Upstream of one
Pf3D7_12_v3	2087738	2088075	PF3D7_1251000	conserved Plasmodium protein, unknown function	-	-949	PF3D7_1251100	conserved Plasmodium protein, unknown function	+	1576	NA	NA	NA	Upstream of two
Pf3D7_12_v3	2129375	2130432	PF3D7_1252300	conserved Plasmodium protein, unknown function	-	-1119	PF3D7_1252400	reticulocyte binding protein homologue 3, pseudogene (RH3)	+	6148	NA	NA	NA	Upstream of two
Pf3D7_12_v3	2132392	2134037	PF3D7_1252300	conserved Plasmodium protein, unknown function	-	-4430	PF3D7_1252400	reticulocyte binding protein homologue 3, pseudogene (RH3)	+	2837	NA	NA	NA	Upstream of two
Pf3D7_12_v3	2147159	2147896	PF3D7_1252500	Plasmodium exported protein, unknown function	-	-913	PF3D7_1252600	lysophospholipase, putative	+	3025	NA	NA	NA	Upstream of two
Pf3D7_12_v3	2152791	2153068	PF3D7_1252600	lysophospholipase, putative	+	-1016	PF3D7_1252700	Plasmodium exported protein (PHISTb), unknown function	+	1687	NA	NA	NA	Upstream of one
Pf3D7_12_v3	2153214	2153503	PF3D7_1252600	lysophospholipase, putative	+	-1445	PF3D7_1252700	Plasmodium exported protein (PHISTb), unknown function	+	1258	NA	NA	NA	Upstream of one
Pf3D7_12_v3	2153640	2153949	PF3D7_1252600	lysophospholipase, putative	+	-1881	PF3D7_1252700	Plasmodium exported protein (PHISTb), unknown function	+	822	NA	NA	NA	Upstream of one
Pf3D7_12_v3	2166967	2168022	PF3D7_1252900	Plasmodium exported protein, unknown function	-	-4351	PF3D7_1253000	gametocyte erythrocyte cytosolic protein (GECO)	+	685	NA	NA	NA	Upstream of two
Pf3D7_13_v3	98564	98956	PF3D7_1301600	erythrocyte binding antigen-140 (EBA140)	-	-5409	PF3D7_1301700	Plasmodium exported protein (hyp8), unknown function (GEXP07)	+	787	NA	NA	NA	Upstream of two
Pf3D7_13_v3	115581	115793	PF3D7_1302000	EMP1-trafficking protein (PTP6)	-	-1873	PF3D7_1302100	gamete antigen 27/25 (G27/25)	-	5948	NA	NA	NA	Upstream of one
Pf3D7_13_v3	781900	782221	PF3D7_1318900	conserved Plasmodium protein, unknown function	+	-383	PF3D7_1319000	conserved Plasmodium protein, unknown function	+	2048	NA	NA	NA	Upstream of one
Pf3D7_13_v3	950254	950467	PF3D7_1322300	translation initiation factor EIF-2B subunit related	-	-1077	PF3D7_1322400	conserved Plasmodium protein, unknown function	+	793	NA	NA	NA	Upstream of two
Pf3D7_13_v3	1020046	1020357	PF3D7_1324300	conserved Plasmodium membrane protein, unknown function	-	-900	PF3D7_1324400	MSF1-like protein, putative	+	1306	NA	NA	NA	Upstream of two
Pf3D7_13_v3	1040190	1040484	PF3D7_1324800	dihydrofolate synthase/folylpolyglutamate synthase (DHFS-FPGS)	-	-1807	PF3D7_1324900	L-lactate dehydrogenase (LDH)	+	819	NA	NA	NA	Upstream of two
Pf3D7_13_v3	1144106	1145129	PF3D7_1327200	ribonuclease P protein subunit RPR2, putative (RPR2)	+	-704	PF3D7_1327300	conserved Plasmodium protein, unknown function	+	1100	NA	NA	NA	Upstream of one
Pf3D7_13_v3	1250041	1250288	PF3D7_1329400	AMP deaminase, putative	+	-3822	PF3D7_1329500	conserved Plasmodium protein, unknown function	+	1893	NA	NA	NA	Upstream of one
Pf3D7_13_v3	1354758	1355033	PF3D7_1332900	isoleucine--tRNA ligase, putative	-	-1037	PF3D7_1333000	20 kDa chaperonin (CPN20)	+	388	NA	NA	NA	Upstream of two
Pf3D7_13_v3	1417849	1418564	PF3D7_1335000	MSP7-like protein (MSRP1)	-	-750	PF3D7_1335100	merozoite surface protein 7 (MSP7)	-	878	NA	NA	NA	Upstream of one
Pf3D7_13_v3	1427251	1427601	PF3D7_1335200	reticulocyte binding protein homologue 6, pseudogene (RH6)	-	-1831	PF3D7_1335300	reticulocyte binding protein 2 homologue b (RH2b)	-	1447	NA	NA	NA	Upstream of one
Pf3D7_13_v3	1506809	1507027	PF3D7_1337300	exoribonuclease, putative	+	-897	PF3D7_1337400	conserved Plasmodium protein, unknown function	+	46	NA	NA	NA	Upstream of one
Pf3D7_13_v3	1522160	1522431	PF3D7_1337500	conserved Plasmodium protein, unknown function	-	-2704	PF3D7_1337600	tRNA Serine	-	1814	NA	NA	NA	Upstream of one
Pf3D7_13_v3	1522661	1522966	PF3D7_1337500	conserved Plasmodium protein, unknown function	-	-3222	PF3D7_1337600	tRNA Serine	-	1296	NA	NA	NA	Upstream of one
Pf3D7_13_v3	1579371	1579571	PF3D7_1339200	tRNA Proline	-	-2475	PF3D7_1339300	conserved Plasmodium protein, unknown function	+	3754	NA	NA	NA	Upstream of two
Pf3D7_13_v3	1694917	1696100	PF3D7_1342900	transcription factor with AP2 domain(s) (ApiAP2)	-	-1541	PF3D7_1343000	phosphoethanolamine N-methyltransferase (PMT)	+	1384	NA	NA	NA	Upstream of two
Pf3D7_13_v3	1703597	1703901	PF3D7_1343100	conserved Plasmodium protein, unknown function	-	-3120	PF3D7_1343200	tRNA guanosine-2'-O-methyltransferase, putative	+	820	NA	NA	NA	Upstream of two
Pf3D7_13_v3	1782404	1782755	PF3D7_1344300	conserved protein, unknown function	-	-3539	PF3D7_1344400	conserved Plasmodium protein, unknown function	-	2752	NA	NA	NA	Upstream of one
Pf3D7_13_v3	1787452	1787756	PF3D7_1344400	conserved Plasmodium protein, unknown function	-	-800	PF3D7_1344500	U6 snRNA phosphodiesterase, putative (USB1)	-	215	NA	NA	NA	Upstream of one
Pf3D7_13_v3	1880572	1881184	PF3D7_1346800	6-cysteine protein (P47)	-	-685	PF3D7_1346900	conserved Plasmodium protein, unknown function	+	1023	NA	NA	NA	Upstream of two
Pf3D7_13_v3	1895295	1895604	PF3D7_1347300	conserved Plasmodium membrane protein, unknown function	-	-428	PF3D7_1347400	conserved Plasmodium protein, unknown function	+	532	NA	NA	NA	Upstream of two
Pf3D7_13_v3	1908021	1908237	PF3D7_1347600	conserved Plasmodium protein, unknown function	+	-2775	PF3D7_1347700	ethanolamine-phosphate cytidylyltransferase (ECT)	+	830	NA	NA	NA	Upstream of one
Pf3D7_13_v3	2126538	2127106	PF3D7_1353100	Plasmodium exported protein, unknown function	-	-1553	PF3D7_1353200	membrane associated histidine-rich protein (MAHRP2)	+	3708	NA	NA	NA	Upstream of two
Pf3D7_13_v3	2128689	2129355	PF3D7_1353100	Plasmodium exported protein, unknown function	-	-3753	PF3D7_1353200	membrane associated histidine-rich protein (MAHRP2)	+	1508	NA	NA	NA	Upstream of two
Pf3D7_13_v3	2205143	2205713	PF3D7_1355600	conserved Plasmodium protein, unknown function	-	-948	PF3D7_1355700	NLI interacting factor-like phosphatase, putative (NIF3)	-	1163	NA	NA	NA	Upstream of one
Pf3D7_13_v3	2350535	2350814	PF3D7_1359100	riboflavin kinase / FAD synthase family protein, putative	-	-690	PF3D7_1359300	exosome complex exonuclease RRP44 (DIS3)	+	3005	PF3D7_1359200	high mobility group protein B4, putative (HMGB4)	-	Within gene
Pf3D7_13_v3	2434485	2434718	PF3D7_1360700	E3 SUMO-protein ligase PIAS, putative (PIAS)	-	-3420	PF3D7_1360800	falcilysin (FLN)	+	740	NA	NA	NA	Upstream of two
Pf3D7_13_v3	2547433	2548104	PF3D7_1363400	polyubiquitin binding protein, putative (DOA1)	-	-1287	PF3D7_1363600	conserved Plasmodium protein, unknown function	-	3473	PF3D7_1363500	DNase I-like protein, putative	+	Within gene
Pf3D7_13_v3	2567747	2568227	PF3D7_1364000	conserved Plasmodium protein, unknown function	+	-880	PF3D7_1364100	6-cysteine protein (P92)	+	568	NA	NA	NA	Upstream of one
Pf3D7_13_v3	2654203	2654758	PF3D7_1366300	conserved Plasmodium protein, unknown function	-	-1785	PF3D7_1366400	rhoptry protein RHOP148 (RHOP148)	-	795	NA	NA	NA	Upstream of one
Pf3D7_13_v3	2719191	2719460	PF3D7_1368200	ABC transporter E family member 1, putative (ABCE1)	-	-3891	PF3D7_1368400	conserved Plasmodium protein, unknown function	-	163	PF3D7_1368300	conserved Plasmodium protein, unknown function	+	Within gene
Pf3D7_13_v3	2720024	2720911	PF3D7_1368300	conserved Plasmodium protein, unknown function	+	-1092	PF3D7_1368500	conserved Plasmodium protein, unknown function	+	2221	PF3D7_1368400	conserved Plasmodium protein, unknown function	-	Within gene
Pf3D7_13_v3	2737472	2738319	PF3D7_1368800	DNA repair endonuclease, putative (ERCC4)	-	-1754	PF3D7_1368900	conserved Plasmodium protein, unknown function	+	1453	NA	NA	NA	Upstream of two
Pf3D7_13_v3	2738544	2738748	PF3D7_1368800	DNA repair endonuclease, putative (ERCC4)	-	-2504	PF3D7_1368900	conserved Plasmodium protein, unknown function	+	703	NA	NA	NA	Upstream of two
Pf3D7_13_v3	2779762	2780519	PF3D7_1369700	U2 small nuclear ribonucleoprotein A', putative	-	-1071	PF3D7_1369800	tRNA Arginine	+	212	NA	NA	NA	Upstream of two
Pf3D7_13_v3	2783061	2783927	PF3D7_1370100	tRNA Cysteine	-	-274	PF3D7_1370200	tRNA Glycine	+	271	NA	NA	NA	Upstream of two
Pf3D7_13_v3	2785934	2786954	PF3D7_1370200	tRNA Glycine	+	-2609	PF3D7_1370300	membrane associated histidine-rich protein (MAHRP1)	+	1527	NA	NA	NA	Upstream of one
Pf3D7_13_v3	2835341	2836228	PF3D7_1372000	Plasmodium exported protein (PHISTa), unknown function	+	-1464	PF3D7_1372100	Plasmodium exported protein (PHISTb), unknown function (GEXP04)	+	1267	NA	NA	NA	Upstream of one
Pf3D7_14_v3	135939	136811	PF3D7_1403700	translocation associated membrane protein, putative (TRAM)	-	-1303	PF3D7_1403800	nuclear formin-like protein (MISFIT)	-	154	NA	NA	NA	Upstream of one
Pf3D7_14_v3	281500	281984	PF3D7_1407700	conserved Plasmodium protein, unknown function	+	-1070	PF3D7_1407800	plasmepsin IV (PM4)	+	1343	NA	NA	NA	Upstream of one
Pf3D7_14_v3	282221	282810	PF3D7_1407700	conserved Plasmodium protein, unknown function	+	-1844	PF3D7_1407800	plasmepsin IV (PM4)	+	569	NA	NA	NA	Upstream of one
Pf3D7_14_v3	311932	312191	PF3D7_1408200	transcription factor with AP2 domain(s) (AP2-G2)	-	-6230	PF3D7_1408300	conserved Plasmodium protein, unknown function	+	506	NA	NA	NA	Upstream of two
Pf3D7_14_v3	386996	387550	PF3D7_1409800	CUGBP Elav-like family member 2, putative (CELF2)	+	-2542	PF3D7_1409900	cytidine diphosphate-diacylglycerol synthase (CDS)	+	2318	NA	NA	NA	Upstream of one
Pf3D7_14_v3	394799	395227	PF3D7_1410000	ER membrane protein complex subunit 2, putative (EMC2)	-	-1164	PF3D7_1410100	alpha/beta hydrolase, putative	+	996	NA	NA	NA	Upstream of two
Pf3D7_14_v3	613114	614127	PF3D7_1415200	DNA-directed RNA polymerase I/III subunit, putative	+	-886	PF3D7_1415300	RNA-binding protein Nova-1, putative	+	1545	NA	NA	NA	Upstream of one
Pf3D7_14_v3	692600	693177	PF3D7_1417100	conserved Plasmodium protein, unknown function	+	-1618	PF3D7_1417200	NOT family protein, putative	+	1695	NA	NA	NA	Upstream of one
Pf3D7_14_v3	782056	782343	PF3D7_1418700	5S ribosomal RNA	+	-1167	PF3D7_1418900	DEAD/DEAH box ATP-dependent RNA helicase, putative	-	877	PF3D7_1418800	signal recognition particle RNA	-	Within gene
Pf3D7_14_v3	856836	857117	PF3D7_1420600	pantothenate kinase, putative (PANK)	-	-1015	PF3D7_1420700	surface protein P113 (P113)	+	3033	NA	NA	NA	Upstream of two
Pf3D7_14_v3	857479	857818	PF3D7_1420600	pantothenate kinase, putative (PANK)	-	-1687	PF3D7_1420700	surface protein P113 (P113)	+	2361	NA	NA	NA	Upstream of two
Pf3D7_14_v3	921225	921493	PF3D7_1422800	actin-related protein, putative (ARP4a)	-	-1363	PF3D7_1422900	14-3-3 protein, putative	+	1571	NA	NA	NA	Upstream of two
Pf3D7_14_v3	921726	922010	PF3D7_1422800	actin-related protein, putative (ARP4a)	-	-1872	PF3D7_1422900	14-3-3 protein, putative	+	1062	NA	NA	NA	Upstream of two
Pf3D7_14_v3	1084529	1084957	PF3D7_1427500	DNA mismatch repair protein MSH2, putative (MSH2-1)	+	-536	PF3D7_1427600	CorA-like Mg2+ transporter protein, putative	+	859	NA	NA	NA	Upstream of one
Pf3D7_14_v3	1106969	1107440	PF3D7_1428300	proliferation-associated protein 2g4, putative	-	-692	PF3D7_1428400	WD and tetratricopeptide repeats protein 1, putative (WDTC1)	-	1224	NA	NA	NA	Upstream of one
Pf3D7_14_v3	1107703	1108013	PF3D7_1428300	proliferation-associated protein 2g4, putative	-	-1345	PF3D7_1428400	WD and tetratricopeptide repeats protein 1, putative (WDTC1)	-	571	NA	NA	NA	Upstream of one
Pf3D7_14_v3	1115953	1117465	PF3D7_1428400	WD and tetratricopeptide repeats protein 1, putative (WDTC1)	-	-1240	PF3D7_1428500	protein kinase, putative	+	1881	NA	NA	NA	Upstream of two
Pf3D7_14_v3	1131316	1131545	PF3D7_1428700	conserved protein, unknown function	-	-661	PF3D7_1428800.2	transcription initiation TFIID-like, putative	+	1635	NA	NA	NA	Upstream of two
Pf3D7_14_v3	1148386	1148791	PF3D7_1429200	transcription factor with AP2 domain(s), putative (ApiAP2)	-	-512	PF3D7_1429300	CPW-WPC family protein	-	1885	NA	NA	NA	Upstream of one
Pf3D7_14_v3	1183204	1183488	PF3D7_1430000	conserved Plasmodium protein, unknown function	-	-365	PF3D7_1430100	serine/threonine protein phosphatase 2A activator (PTPA)	+	1563	NA	NA	NA	Upstream of two
Pf3D7_14_v3	1183710	1184317	PF3D7_1430000	conserved Plasmodium protein, unknown function	-	-1033	PF3D7_1430100	serine/threonine protein phosphatase 2A activator (PTPA)	+	895	NA	NA	NA	Upstream of two
Pf3D7_14_v3	1242290	1242574	PF3D7_1431500	mitogen-activated protein kinase 1 (MAPK1)	-	-838	PF3D7_1431600	ATP-specific succinyl-CoA synthetase beta subunit, putative	+	1585	NA	NA	NA	Upstream of two
Pf3D7_14_v3	1242782	1243016	PF3D7_1431500	mitogen-activated protein kinase 1 (MAPK1)	-	-1305	PF3D7_1431600	ATP-specific succinyl-CoA synthetase beta subunit, putative	+	1118	NA	NA	NA	Upstream of two
Pf3D7_14_v3	1331514	1331817	PF3D7_1433400	conserved Plasmodium membrane protein, unknown function	-	-2090	PF3D7_1433500	DNA topoisomerase 2 (TOP2)	-	696	NA	NA	NA	Upstream of one
Pf3D7_14_v3	1340699	1341075	PF3D7_1433500	DNA topoisomerase 2 (TOP2)	-	-3587	PF3D7_1433600	microsomal signal peptidase protein, putative (SPC1)	+	801	NA	NA	NA	Upstream of two
Pf3D7_14_v3	1409101	1409414	PF3D7_1434700	mitochondrial import inner membrane translocase subunit TIM17, putative (TIM17)	-	-1513	PF3D7_1434800	mitochondrial acidic protein MAM33, putative	+	880	NA	NA	NA	Upstream of two
Pf3D7_14_v3	1450896	1451431	PF3D7_1435700.2	ataxin-2 like protein, putative	-	-1674	PF3D7_1435800	GTPase Era, putative (ERA)	+	1439	NA	NA	NA	Upstream of two
Pf3D7_14_v3	1475889	1476483	PF3D7_1436200	conserved Plasmodium protein, unknown function	-	-1749	PF3D7_1436300	translocon component PTEX150 (PTEX150)	+	3590	NA	NA	NA	Upstream of two
Pf3D7_14_v3	1476625	1476864	PF3D7_1436200	conserved Plasmodium protein, unknown function	-	-2308	PF3D7_1436300	translocon component PTEX150 (PTEX150)	+	3031	NA	NA	NA	Upstream of two
Pf3D7_14_v3	1500674	1501396	PF3D7_1436900	histidine triad protein, putative	-	-71	PF3D7_1437000	N-acetyltransferase, putative	+	1612	NA	NA	NA	Upstream of two
Pf3D7_14_v3	1501656	1502562	PF3D7_1436900	histidine triad protein, putative	-	-1145	PF3D7_1437000	N-acetyltransferase, putative	+	538	NA	NA	NA	Upstream of two
Pf3D7_14_v3	1547641	1548051	PF3D7_1438300	tRNA Methionine	+	-1550	PF3D7_1438400	metacaspase-like protein (MCA2)	+	1071	NA	NA	NA	Upstream of one
Pf3D7_14_v3	1622038	1622331	PF3D7_1439800	vesicle-associated membrane protein, putative	+	-2392	PF3D7_1439900	triosephosphate isomerase (TIM)	+	390	NA	NA	NA	Upstream of one
Pf3D7_14_v3	1675898	1676268	PF3D7_1441100	conserved Plasmodium protein, unknown function	-	-2015	PF3D7_1441200	60S ribosomal protein L1, putative	+	2578	NA	NA	NA	Upstream of two
Pf3D7_14_v3	1676513	1676906	PF3D7_1441100	conserved Plasmodium protein, unknown function	-	-2642	PF3D7_1441200	60S ribosomal protein L1, putative	+	1951	NA	NA	NA	Upstream of two
Pf3D7_14_v3	1896877	1897781	PF3D7_1446200	M17 leucyl aminopeptidase (LAP)	-	-2313	PF3D7_1446300	conserved Plasmodium membrane protein, unknown function	+	1021	NA	NA	NA	Upstream of two
Pf3D7_14_v3	2102243	2103819	PF3D7_1451200	conserved Plasmodium protein, unknown function	-	-3296	PF3D7_1451300	E3 SUMO-protein ligase NSE2, putative (NSE2)	+	1915	NA	NA	NA	Upstream of two
Pf3D7_14_v3	2206138	2206540	PF3D7_1453600	RAP protein, putative	-	-1632	PF3D7_1453700	co-chaperone p23 (P23)	+	687	NA	NA	NA	Upstream of two
Pf3D7_14_v3	2251692	2251926	PF3D7_1455000	protein phosphatase PPM3, putative (PPM3)	-	-2060	PF3D7_1455200.1	methyltransferase, putative	+	3252	PF3D7_1455100	protein tyrosine phosphatase, putative (PTP1)	-	Within gene
Pf3D7_14_v3	2333121	2333785	PF3D7_1456800	V-type H(+)-translocating pyrophosphatase, putative (VP1)	-	-1368	PF3D7_1456900	conserved protein, unknown function	+	1333	NA	NA	NA	Upstream of two
Pf3D7_14_v3	2345010	2345366	PF3D7_1457200	thioredoxin 1 (TRX1)	-	-971	PF3D7_1457300	conserved Plasmodium protein, unknown function	-	989	NA	NA	NA	Upstream of one
Pf3D7_14_v3	2558561	2558764	PF3D7_1462700	cytochrome c1 precursor, putative	-	-3560	PF3D7_1462800	glyceraldehyde-3-phosphate dehydrogenase (GAPDH)	+	434	NA	NA	NA	Upstream of two
Pf3D7_14_v3	2617247	2617587	PF3D7_1464400	zinc finger protein, putative	-	-12007	PF3D7_1464600	phosphatase, putative	+	2261	PF3D7_1464500	conserved Plasmodium membrane protein, unknown function	+	Within gene
Pf3D7_14_v3	2683080	2683371	PF3D7_1465800	dynein beta chain, putative	+	-522	PF3D7_1465900	40S ribosomal protein S3	+	914	NA	NA	NA	Upstream of one
Pf3D7_14_v3	2683530	2684397	PF3D7_1465800	dynein beta chain, putative	+	-1260	PF3D7_1465900	40S ribosomal protein S3	+	176	NA	NA	NA	Upstream of one
Pf3D7_14_v3	2706464	2707717	PF3D7_1466200	conserved Plasmodium protein, unknown function	-	-3043	PF3D7_1466300	26S proteasome regulatory subunit RPN2, putative (RPN2)	+	2326	NA	NA	NA	Upstream of two
Pf3D7_14_v3	2719495	2719709	PF3D7_1466400	transcription factor with AP2 domain(s) (ApiAP2)	-	-2318	PF3D7_1466500	conserved Plasmodium protein, unknown function	+	5622	NA	NA	NA	Upstream of two
Pf3D7_14_v3	2721089	2721484	PF3D7_1466400	transcription factor with AP2 domain(s) (ApiAP2)	-	-4003	PF3D7_1466500	conserved Plasmodium protein, unknown function	+	3937	NA	NA	NA	Upstream of two
Pf3D7_14_v3	2721710	2722030	PF3D7_1466400	transcription factor with AP2 domain(s) (ApiAP2)	-	-4586	PF3D7_1466500	conserved Plasmodium protein, unknown function	+	3354	NA	NA	NA	Upstream of two
Pf3D7_14_v3	2722437	2722768	PF3D7_1466400	transcription factor with AP2 domain(s) (ApiAP2)	-	-5319	PF3D7_1466500	conserved Plasmodium protein, unknown function	+	2621	NA	NA	NA	Upstream of two
Pf3D7_14_v3	2764908	2766382	PF3D7_1467600	conserved Plasmodium protein, unknown function	-	-1496	PF3D7_1467700	conserved Plasmodium protein, unknown function	+	462	NA	NA	NA	Upstream of two
Pf3D7_14_v3	2798421	2799181	PF3D7_1468100	conserved Plasmodium protein, unknown function	-	-4479	PF3D7_1468200	conserved protein, unknown function	+	3706	NA	NA	NA	Upstream of two
Pf3D7_14_v3	2800300	2800613	PF3D7_1468100	conserved Plasmodium protein, unknown function	-	-6135	PF3D7_1468200	conserved protein, unknown function	+	2050	NA	NA	NA	Upstream of two
Pf3D7_14_v3	2806520	2806858	PF3D7_1468300	leucine-rich repeat protein (LRR14.1)	+	-2077	PF3D7_1468400	zinc finger protein, putative (D13)	+	2788	NA	NA	NA	Upstream of one
Pf3D7_14_v3	2843870	2844843	PF3D7_1469300	small subunit rRNA processing KH domain protein, putative	-	-2448	PF3D7_1469400	nucleoside transporter 3, putative (NT3)	+	845	NA	NA	NA	Upstream of two
Pf3D7_14_v3	2850640	2851234	PF3D7_1469500	conserved Plasmodium protein, unknown function	-	-1640	PF3D7_1469600	biotin carboxylase subunit of acetyl CoA carboxylase, putative (ACC)	+	1212	NA	NA	NA	Upstream of two
Pf3D7_14_v3	2900759	2901043	PF3D7_1470900	proteasome subunit beta type-2, putative	+	-2245	PF3D7_1471000	RNA 3'-terminal phosphate cyclase-like protein, putative	+	1232	NA	NA	NA	Upstream of one
Pf3D7_14_v3	2943540	2944027	PF3D7_1472100	protein transport protein YIP1, putative (YIP1)	-	-526	PF3D7_1472200	histone deacetylase, putative (HDA1)	+	1877	NA	NA	NA	Upstream of two
Pf3D7_14_v3	2979790	2980347	PF3D7_1473100	GTPase-activating protein, putative	-	-1953	PF3D7_1473200	DnaJ protein, putative	+	1530	NA	NA	NA	Upstream of two
Pf3D7_14_v3	3004817	3005753	PF3D7_1473700	nucleoporin NUP116/NSP116, putative (NUP116)	-	-2931	PF3D7_1473900	conserved Plasmodium protein, unknown function	+	2315	NA	NA	NA	Upstream of two
Pf3D7_14_v3	3020348	3020665	PF3D7_1474000	probable protein, unknown function	-	-2609	PF3D7_1474100	mitochondrial ribosomal protein L20 precursor, putative	+	2720	NA	NA	NA	Upstream of two
Pf3D7_14_v3	3074029	3074443	PF3D7_1474900	trailer hitch homolog, putative (CITH)	+	-990	PF3D7_1475000	mediator complex subunit 31, putative	+	1551	NA	NA	NA	Upstream of one
Pf3D7_14_v3	3075482	3076560	PF3D7_1474900	trailer hitch homolog, putative (CITH)	+	-2775	PF3D7_1475100	conserved Plasmodium protein, unknown function	+	420	PF3D7_1475000	mediator complex subunit 31, putative	+	Within gene
Pf3D7_14_v3	3145819	3146486	PF3D7_1476400	serine/threonine protein kinase, FIKK family, pseudogene (FIKK14)	+	-1813	PF3D7_1476500	probable protein, unknown function	+	1336	NA	NA	NA	Upstream of one
Pf3D7_14_v3	3150380	3150946	PF3D7_1476500	probable protein, unknown function	+	-2080	PF3D7_1476600	Plasmodium exported protein, unknown function	+	1306	NA	NA	NA	Upstream of one
Pf3D7_14_v3	3155998	3156457	PF3D7_1476600	Plasmodium exported protein, unknown function	+	-1306	PF3D7_1476700	lysophospholipase, putative	+	747	NA	NA	NA	Upstream of one
Pf3D7_14_v3	3163121	3163936	PF3D7_1476900	Plasmodium exported protein, unknown function, pseudogene	-	-787	PF3D7_1477000	Plasmodium exported protein (hyp17), unknown function, pseudogene	+	5033	NA	NA	NA	Upstream of two
Pf3D7_14_v3	3178376	3179142	PF3D7_1477200	Plasmodium exported protein (hyp15), unknown function	+	-2302	PF3D7_1477300	Plasmodium exported protein (PHIST), unknown function (Pfg14-744)	+	864	NA	NA	NA	Upstream of one
Pf3D7_14_v3	3182135	3183011	PF3D7_1477300	Plasmodium exported protein (PHIST), unknown function (Pfg14-744)	+	-1964	PF3D7_1477400	Plasmodium exported protein (PHIST), unknown function	+	674	NA	NA	NA	Upstream of one
Pf3D7_14_v3	3187000	3187244	PF3D7_1477400	Plasmodium exported protein (PHIST), unknown function	+	-2771	PF3D7_1477500	Plasmodium exported protein (PHISTb), unknown function	+	1765	NA	NA	NA	Upstream of one
Pf3D7_14_v3	3191659	3192754	PF3D7_1477500	Plasmodium exported protein (PHISTb), unknown function	+	-1660	PF3D7_1477600	surface-associated interspersed protein 14.1 (SURFIN 14.1) (SURF14.1)	+	1077	NA	NA	NA	Upstream of one
Pf3D7_14_v3	3200789	3201281	PF3D7_1477600	surface-associated interspersed protein 14.1 (SURFIN 14.1) (SURF14.1)	+	-1558	PF3D7_1477700	Plasmodium exported protein (PHISTa), unknown function (Pfg14-748)	+	1895	NA	NA	NA	Upstream of one
Pf3D7_14_v3	3205119	3205510	PF3D7_1477700	Plasmodium exported protein (PHISTa), unknown function (Pfg14-748)	+	-1299	PF3D7_1477800	acyl-CoA binding protein (ACBP)	+	2311	NA	NA	NA	Upstream of one
Pf3D7_14_v3	3208165	3208668	PF3D7_1477800	acyl-CoA binding protein (ACBP)	+	-519	PF3D7_1477900	acyl-CoA synthetase, pseudogene (ACS1b)	+	711	NA	NA	NA	Upstream of one

## Sheet: Replicate 1 peaks
chr	start	end	length	abs_summit	pileup	-LOG10(pvalue)	fold_enrichment	-LOG10(qvalue)	name	left_id	left_desc	left_strand	left_dist	right_id	right_desc	right_strand	right_dist	within_id	within_desc	within_strand	peak_location
Pf3D7_01_v3	8082	8371	290	8198	145	11.1705	1.83571	8.95672	MACS2_peak_1	#N/A	#N/A	#N/A	#N/A	PF3D7_0100100	erythrocyte membrane protein 1, PfEMP1 (VAR)	+	21312	#N/A	#N/A	#N/A	Upstream of one
Pf3D7_01_v3	108860	109826	967	109276	328	97.4483	4.13664	94.17	MACS2_peak_2	#N/A	#N/A	#N/A	#N/A	PF3D7_0102500	erythrocyte binding antigen-181 (EBA181)	-	1474	#N/A	#N/A	#N/A	NA
Pf3D7_01_v3	117616	118759	1144	117926	321	93.1184	4.04862	89.8995	MACS2_peak_3	#N/A	#N/A	#N/A	#N/A	PF3D7_0102600	serine/threonine protein kinase, FIKK family (FIKK1)	-	1115	#N/A	#N/A	#N/A	NA
Pf3D7_01_v3	255434	255641	208	255566	163	11.7872	1.80321	9.56145	MACS2_peak_4	PF3D7_0104200	StAR-related lipid transfer protein	-	-3478	PF3D7_0106000	conserved Plasmodium protein, unknown function	-	209	#N/A	#N/A	#N/A	Upstream of one
Pf3D7_01_v3	373423	374140	718	373655	316	90.0657	3.98575	86.884	MACS2_peak_5	PF3D7_0105900	DNA binding protein, putative	+	-690	PF3D7_0109400	tubulin-specific chaperone a, putative	-	784	#N/A	#N/A	#N/A	Downstream of two
Pf3D7_01_v3	375387	375949	563	375561	277	67.0281	3.47784	64.1053	MACS2_peak_6	PF3D7_0108900	unspecified product	-	-978	PF3D7_0109500	N-acetyltransferase, putative	-	733	#N/A	#N/A	#N/A	Upstream of one
Pf3D7_01_v3	493592	494308	717	493947	377	107.175	3.99492	103.752	MACS2_peak_7	PF3D7_0113000	glutamic acid-rich protein (GARP)	-	-3795	PF3D7_0113100	surface-associated interspersed protein 1.1 (SURFIN 1.1) (SURF1.1)	+	1297	#N/A	#N/A	#N/A	Upstream of two
Pf3D7_01_v3	510657	511427	771	511216	315	89.4593	3.97318	86.2836	MACS2_peak_8	PF3D7_0113400	Plasmodium exported protein, unknown function	-	-1466	PF3D7_0113600	surface-associated interspersed protein 1.2 (SURFIN 1.2), pseudogene (SURF1.2)	+	870	#N/A	#N/A	#N/A	Upstream of two
Pf3D7_02_v3	251229	251972	744	251670	392	125.761	4.45602	121.872	MACS2_peak_9	PF3D7_0115700	erythrocyte membrane protein 1, PfEMP1 (VAR)	-	-2449	PF3D7_0206300	pentafunctional AROM polypeptide, putative, pseudogene (AROM)	+	724	#N/A	#N/A	#N/A	Upstream of two
Pf3D7_02_v3	350663	350893	231	350746	135	8.57808	1.70998	6.42271	MACS2_peak_10	PF3D7_0206200	pantothenate transporter (PAT)	+	-945	PF3D7_0208500	acyl carrier protein (ACP)	+	2090	#N/A	#N/A	#N/A	Upstream of one
Pf3D7_02_v3	522277	522559	283	522522	131	7.62652	1.65968	5.49694	MACS2_peak_11	PF3D7_0212900	Leu/Phe-tRNA protein transferase, putative	+	-171	PF3D7_0212600	secreted protein with altered thrombospondin repeat domain (SPATR)	+	409	#N/A	#N/A	#N/A	Upstream of one
Pf3D7_02_v3	526510	526738	229	526656	175	20.6203	2.21291	18.2413	MACS2_peak_12	PF3D7_0215000	acyl-CoA synthetase (ACS9)	-	-2124	PF3D7_0212800	multidrug efflux pump, putative	+	1593	#N/A	#N/A	#N/A	Upstream of two
Pf3D7_02_v3	534338	534918	581	534545	239	38.5123	2.63885	35.9038	MACS2_peak_13	PF3D7_0217400	conserved Plasmodium protein, unknown function	+	-730	PF3D7_0213000	conserved Plasmodium protein, unknown function	+	1101	#N/A	#N/A	#N/A	Upstream of one
Pf3D7_02_v3	576986	577622	637	577230	350	111.471	4.41325	107.963	MACS2_peak_14	PF3D7_0220100	DnaJ protein, putative	+	-842	PF3D7_0214300	conserved Plasmodium protein, unknown function	+	1432	#N/A	#N/A	#N/A	Upstream of one
Pf3D7_02_v3	621203	621871	669	621562	383	133.612	4.82817	129.369	MACS2_peak_15	PF3D7_0220300	Plasmodium exported protein, unknown function	-	-1561	PF3D7_0215100	RING zinc finger protein, putative	-	962	#N/A	#N/A	#N/A	Upstream of one
Pf3D7_02_v3	684493	685018	526	684901	218	37.9149	2.75357	35.312	MACS2_peak_16	PF3D7_0220700	Plasmodium exported protein (hyp9), unknown function	+	-4044	PF3D7_0216600	MtN3-like protein	+	1584	#N/A	#N/A	#N/A	Upstream of one
Pf3D7_02_v3	685266	685760	495	685399	221	39.266	2.79129	36.6487	MACS2_peak_17	PF3D7_0223500	erythrocyte membrane protein 1, PfEMP1 (VAR)	-	-15344	PF3D7_0216600	MtN3-like protein	+	1086	#N/A	#N/A	#N/A	Upstream of two
Pf3D7_02_v3	788975	789352	378	789210	286	72.4858	3.60855	69.5049	MACS2_peak_18	PF3D7_0223500	erythrocyte membrane protein 1, PfEMP1 (VAR)	-	-16858	PF3D7_0219900	Plasmodium exported protein, unknown function	+	2254	#N/A	#N/A	#N/A	Upstream of two
Pf3D7_02_v3	802409	802836	428	802564	169	18.5429	2.13747	16.1952	MACS2_peak_19	PF3D7_0223500	erythrocyte membrane protein 1, PfEMP1 (VAR)	-	-17659	PF3D7_0220100	DnaJ protein, putative	+	1956	#N/A	#N/A	#N/A	Upstream of two
Pf3D7_02_v3	808408	808729	322	808580	188	24.6184	2.33759	22.1871	MACS2_peak_20	#N/A	#N/A	#N/A	#N/A	PF3D7_0220200	Plasmodium exported protein, unknown function	-	931	#N/A	#N/A	#N/A	NA
Pf3D7_02_v3	812100	812402	303	812218	221	39.266	2.79129	36.6487	MACS2_peak_21	#N/A	#N/A	#N/A	#N/A	PF3D7_0220300	Plasmodium exported protein, unknown function	-	1609	#N/A	#N/A	#N/A	NA
Pf3D7_02_v3	816092	816303	212	816192	150	12.5766	1.89858	10.3328	MACS2_peak_22	PF3D7_0301700	Plasmodium exported protein, unknown function	-	-4056	PF3D7_0220400	DnaJ protein, putative, pseudogene	+	4237	#N/A	#N/A	#N/A	Upstream of two
Pf3D7_02_v3	826361	826692	332	826546	248	52.1863	3.13077	49.4243	MACS2_peak_23	PF3D7_0302100	serine/threonine protein kinase (SRPK1)	+	-956	PF3D7_0220600	Plasmodium exported protein (hyp9), unknown function	+	4643	#N/A	#N/A	#N/A	Upstream of one
Pf3D7_02_v3	829302	829615	314	829497	210	34.3988	2.65298	31.8364	MACS2_peak_24	PF3D7_0302100	serine/threonine protein kinase (SRPK1)	+	-1208	PF3D7_0220600	Plasmodium exported protein (hyp9), unknown function	+	1692	#N/A	#N/A	#N/A	Upstream of one
Pf3D7_02_v3	829739	830590	852	829888	338	103.746	4.26237	100.377	MACS2_peak_25	PF3D7_0302400	unspecified product	-	-1688	PF3D7_0220600	Plasmodium exported protein (hyp9), unknown function	+	1301	#N/A	#N/A	#N/A	Upstream of two
Pf3D7_02_v3	838322	839022	701	838728	345	99.8861	4.04955	96.5821	MACS2_peak_26	PF3D7_0312600	tRNA Valine	+	-667	PF3D7_0220800	cytoadherence linked asexual protein 2 (CLAG2)	+	115	#N/A	#N/A	#N/A	Upstream of one
Pf3D7_02_v3	846460	847016	557	846617	138	9.32429	1.7477	7.15055	MACS2_peak_27	PF3D7_0315900	conserved Plasmodium protein, unknown function	+	-1362	PF3D7_0221000	Plasmodium exported protein, unknown function	+	1475	#N/A	#N/A	#N/A	Upstream of one
Pf3D7_03_v3	101826	102049	224	101944	163	16.5559	2.06203	14.2401	MACS2_peak_28	PF3D7_0318100	stomatin-like protein	+	-978	PF3D7_0301800	Plasmodium exported protein, unknown function	+	2381	#N/A	#N/A	#N/A	Upstream of one
Pf3D7_03_v3	119261	119544	284	119391	140	9.83692	1.77284	7.65211	MACS2_peak_29	PF3D7_0324900	erythrocyte membrane protein 1, PfEMP1 (VAR)	-	-2492	PF3D7_0302200	cytoadherence linked asexual protein 3.2 (CLAG3.2)	+	67	#N/A	#N/A	#N/A	Upstream of two
Pf3D7_03_v3	133618	135996	2379	135195	396	124.22	4.3651	120.383	MACS2_peak_30	PF3D7_0324900	erythrocyte membrane protein 1, PfEMP1 (VAR)	-	-17463	PF3D7_0302500	cytoadherence linked asexual protein 3.1 (CLAG3.1)	+	223	#N/A	#N/A	#N/A	Upstream of two
Pf3D7_03_v3	158289	158845	557	158436	240	48.2199	3.03018	45.5016	MACS2_peak_31	PF3D7_0324900	erythrocyte membrane protein 1, PfEMP1 (VAR)	-	-18833	PF3D7_0303000	N-ethylmaleimide-sensitive fusion protein (NSF)	-	917	#N/A	#N/A	#N/A	Upstream of one
Pf3D7_03_v3	176648	177340	693	176917	253	54.7219	3.19363	51.9315	MACS2_peak_32	PF3D7_0324900	erythrocyte membrane protein 1, PfEMP1 (VAR)	-	-19916	PF3D7_0303400	palmitoyltransferase (DHHC1)	+	1503	#N/A	#N/A	#N/A	Upstream of two
Pf3D7_03_v3	181276	181525	250	181386	178	21.692	2.25063	19.2985	MACS2_peak_33	#N/A	#N/A	#N/A	#N/A	PF3D7_0303500	spindle pole body protein, putative	+	1345	#N/A	#N/A	#N/A	Upstream of one
Pf3D7_03_v3	336492	336692	201	336593	161	12.979	1.87588	10.7288	MACS2_peak_34	#N/A	#N/A	#N/A	#N/A	PF3D7_0307800	conserved Plasmodium protein, unknown function	+	586	#N/A	#N/A	#N/A	Upstream of one
Pf3D7_03_v3	395747	396060	314	395909	255	55.748	3.21878	52.9462	MACS2_peak_35	PF3D7_0401600.2	PIR protein (RIF)	-	-7986	PF3D7_0309300	N2227-like protein, putative	+	1740	#N/A	#N/A	#N/A	Upstream of two
Pf3D7_03_v3	396609	397092	484	396850	285	71.9224	3.59598	68.9471	MACS2_peak_36	PF3D7_0402200	surface-associated interspersed protein 4.1 (SURFIN 4.1), pseudogene (SURF4.1)	-	-1194	PF3D7_0309300	N2227-like protein, putative	+	799	#N/A	#N/A	#N/A	Upstream of two
Pf3D7_03_v3	527231	527459	229	527321	193	27.3668	2.43923	24.8939	MACS2_peak_37	PF3D7_0402900	probable protein, unknown function	-	-1945	PF3D7_0312500	transporter, putative	+	1716	#N/A	#N/A	#N/A	Upstream of two
Pf3D7_03_v3	531836	532040	205	531931	159	15.2831	2.01174	12.9884	MACS2_peak_38	PF3D7_0403500	ubiquitin specific protease, putative	+	-3628	PF3D7_0312800	60S ribosomal protein L26, putative	+	2308	PF3D7_0312700	tRNA Isoleucine	-	Within gene
Pf3D7_03_v3	582030	582328	299	582205	158	14.9716	1.99916	12.682	MACS2_peak_39	PF3D7_0404700	dipeptidyl aminopeptidase 3 (DPAP3)	-	-517	PF3D7_0314500	conserved Plasmodium protein, unknown function	+	2021	#N/A	#N/A	#N/A	Upstream of two
Pf3D7_03_v3	594004	594767	764	594251	202	26.4952	2.34565	24.0381	MACS2_peak_40	PF3D7_0405900	apical sushi protein (ASP)	-	-747	PF3D7_0314800	conserved Plasmodium protein, unknown function	+	10344	#N/A	#N/A	#N/A	Upstream of two
Pf3D7_03_v3	634396	635132	737	634927	272	64.3068	3.41529	61.4117	MACS2_peak_41	PF3D7_0406400	cytosolic glyoxalase II (cGloII)	+	-4415	PF3D7_0315600	conserved Plasmodium protein, unknown function	+	659	#N/A	#N/A	#N/A	Upstream of one
Pf3D7_03_v3	726896	727640	745	727386	301	76.2442	3.61218	73.2198	MACS2_peak_42	PF3D7_0410000	erythrocyte vesicle protein 1 (EVP1)	-	-1878	PF3D7_0317700	CPSF (cleavage and polyadenylation specific factor), subunit A, putative	+	873	#N/A	#N/A	#N/A	Upstream of two
Pf3D7_03_v3	745864	746506	643	746064	315	88.2173	3.92618	85.0597	MACS2_peak_43	PF3D7_0410900	conserved Plasmodium protein, unknown function	-	-10292	PF3D7_0318200	DNA-directed RNA polymerase II subunit RPB1 (RPB1)	+	2401	#N/A	#N/A	#N/A	Upstream of two
Pf3D7_03_v3	835775	836218	444	836037	196	28.5628	2.47695	26.0742	MACS2_peak_44	PF3D7_0416800	small GTP-binding protein sar1 (SAR1)	+	-5680	PF3D7_0320000	protein phosphatase inhibitor 2 (I2)	+	1270	#N/A	#N/A	#N/A	Upstream of one
Pf3D7_03_v3	860678	860891	214	860771	141	10.0977	1.78542	7.90741	MACS2_peak_45	PF3D7_0420200	holo-[acyl-carrier-protein] synthase, putative (ACPS)	+	-1210	PF3D7_0320500	nicotinamidase, putative (Nico)	+	42	#N/A	#N/A	#N/A	Upstream of one
Pf3D7_04_v3	6079	6385	307	6202	124	6.08418	1.57167	4.00285	MACS2_peak_46	PF3D7_0423700	early transcribed membrane protein 4 (ETRAMP4)	-	-625	PF3D7_0400100	erythrocyte membrane protein 1, PfEMP1 (VAR)	+	22504	#N/A	#N/A	#N/A	Upstream of two
Pf3D7_04_v3	135408	136205	798	135665	319	87.784	3.86996	84.6277	MACS2_peak_47	PF3D7_0423700	early transcribed membrane protein 4 (ETRAMP4)	-	-1022	PF3D7_0402300	reticulocyte binding protein homologue 1 (RH1)	+	1975	#N/A	#N/A	#N/A	Upstream of two
Pf3D7_04_v3	327916	328120	205	328031	173	19.918	2.18776	17.5491	MACS2_peak_48	PF3D7_0424200	reticulocyte binding protein homologue 4 (RH4)	-	-476	PF3D7_0406200	sexual stage-specific protein precursor (Pfs16)	+	1185	#N/A	#N/A	#N/A	Upstream of two
Pf3D7_04_v3	328405	328699	295	328550	217	37.4684	2.74099	34.8706	MACS2_peak_49	PF3D7_0424300	erythrocyte binding antigen-165, pseudogene (EBA165)	+	-1169	PF3D7_0406200	sexual stage-specific protein precursor (Pfs16)	+	666	#N/A	#N/A	#N/A	Upstream of one
Pf3D7_04_v3	337521	338778	1258	338306	399	120.802	4.22743	117.084	MACS2_peak_50	PF3D7_0426000	erythrocyte membrane protein 1, PfEMP1 (VAR)	-	-14377	PF3D7_0406600	conserved Plasmodium protein, unknown function	+	8002	PF3D7_0406500	conserved Plasmodium protein, unknown function	-	Within gene
Pf3D7_04_v3	371989	372244	256	372125	158	7.96185	1.60267	5.82494	MACS2_peak_51	PF3D7_0501600	rhoptry-associated protein 2 (RAP2)	-	-902	PF3D7_0407600	conserved Plasmodium protein, unknown function	+	914	#N/A	#N/A	#N/A	Upstream of two
Pf3D7_04_v3	469109	469323	215	469218	185	24.2758	2.33864	21.8458	MACS2_peak_52	PF3D7_0503300	serine/arginine-rich splicing factor 12 (SRSF12)	-	-3601	PF3D7_0410200	tRNA Isoleucine	-	640	PF3D7_0410100	tRNA Serine	+	Within gene
Pf3D7_04_v3	725818	726197	380	726040	180	20.9742	2.20362	18.5913	MACS2_peak_53	PF3D7_0507500	subtilisin-like protease 1 (SUB1)	-	-1043	PF3D7_0416600	prohibitin-like protein, putative	+	225	#N/A	#N/A	#N/A	Upstream of two
Pf3D7_04_v3	736752	737047	296	736890	154	13.7521	1.94887	11.4851	MACS2_peak_54	PF3D7_0510100	conserved Plasmodium protein, unknown function	-	-2638	PF3D7_0417000	conserved Plasmodium protein, unknown function	+	5259	PF3D7_0416900	conserved Plasmodium protein, unknown function	-	Within gene
Pf3D7_04_v3	846292	846824	533	846392	132	7.8597	1.67226	5.72354	MACS2_peak_55	PF3D7_0510500	topoisomerase I (TopoI)	-	-2894	PF3D7_0418900	conserved Plasmodium protein, unknown function	+	839	#N/A	#N/A	#N/A	Upstream of two
Pf3D7_04_v3	912426	912627	202	912510	131	6.22247	1.56169	4.13989	MACS2_peak_56	PF3D7_0524900	tRNA-YW synthesizing protein, putative	+	-1029	PF3D7_0420300	transcription factor with AP2 domain(s) (ApiAP2)	+	5480	#N/A	#N/A	#N/A	Upstream of one
Pf3D7_04_v3	997763	998472	710	998013	335	101.843	4.22465	98.5017	MACS2_peak_57	PF3D7_0525700	conserved Plasmodium protein, unknown function	+	-1032	PF3D7_0422000	steroid dehydrogenase, putative	+	634	#N/A	#N/A	#N/A	Upstream of one
Pf3D7_04_v3	1020463	1021972	1510	1021190	270	63.6558	3.40738	60.7664	MACS2_peak_58	PF3D7_0527600	conserved Plasmodium protein, unknown function	-	-1484	PF3D7_0422300	alpha tubulin 2	+	1297	#N/A	#N/A	#N/A	Upstream of two
Pf3D7_04_v3	1072718	1073075	358	1072870	285	71.9224	3.59598	68.9471	MACS2_peak_59	PF3D7_0527700	tRNA Glutamic acid	+	-970	PF3D7_0423800	cysteine-rich protective antigen (CyRPA)	+	3477	#N/A	#N/A	#N/A	Upstream of one
Pf3D7_04_v3	1098832	1099337	506	1099039	371	125.413	4.67729	121.528	MACS2_peak_60	PF3D7_0531400	conserved Plasmodium protein, unknown function	-	-3052	PF3D7_0424400	surface-associated interspersed protein 4.2 (SURFIN 4.2) (SURF4.2)	+	772	#N/A	#N/A	#N/A	Upstream of two
Pf3D7_05_v3	71756	72015	260	71897	227	42.0205	2.86673	39.3732	MACS2_peak_61	PF3D7_0531900	unspecified product	+	-265	PF3D7_0501400	interspersed repeat antigen (FIRA)	+	2612	#N/A	#N/A	#N/A	Upstream of one
Pf3D7_05_v3	139957	140290	334	140095	299	79.9451	3.77201	76.8764	MACS2_peak_62	PF3D7_0601800	H/ACA snoRNA	-	-2270	PF3D7_0503400	actin-depolymerizing factor 1 (ADF1)	+	615	#N/A	#N/A	#N/A	Upstream of two
Pf3D7_05_v3	267039	267751	713	267319	364	95.9769	3.74845	92.7231	MACS2_peak_63	PF3D7_0604100	transcription factor with AP2 domain(s) (SIP2)	-	-2044	PF3D7_0506600	histone deacetylase, putative, pseudogene	-	11455	PF3D7_0506500	conserved Plasmodium protein, unknown function	+	Within gene
Pf3D7_05_v3	339835	340169	335	340030	296	78.2017	3.73429	75.1521	MACS2_peak_64	PF3D7_0606900	glutaredoxin-like protein (GLP2)	-	-2147	PF3D7_0508300	triose phosphate transporter (TPT)	+	2175	#N/A	#N/A	#N/A	Upstream of two
Pf3D7_05_v3	432819	433357	539	433027	372	126.09	4.68986	122.181	MACS2_peak_65	PF3D7_0617100	AP-2 complex subunit alpha, putative	+	-2040	PF3D7_0510200	peptidyl-prolyl cis-trans isomerase (CYP87)	+	4468	#N/A	#N/A	#N/A	Upstream of one
Pf3D7_05_v3	457760	457959	200	457808	125	6.29473	1.58424	4.20641	MACS2_peak_66	PF3D7_0620700	DnaJ protein, putative	-	-963	PF3D7_0510700	conserved Plasmodium protein, unknown function	+	1493	#N/A	#N/A	#N/A	Upstream of two
Pf3D7_05_v3	579525	579728	204	579642	140	7.92022	1.65025	5.7836	MACS2_peak_67	PF3D7_0624400	conserved Plasmodium protein, unknown function	-	-2185	PF3D7_0513700	secreted ookinete protein, putative (PSOP12)	+	1585	#N/A	#N/A	#N/A	Upstream of two
Pf3D7_05_v3	624270	624608	339	624428	204	31.8471	2.57754	29.3166	MACS2_peak_68	PF3D7_0628100	HECT-domain (ubiquitin-transferase), putative	-	-1173	PF3D7_0515100	rhomboid protease ROM9 (ROM9)	-	291	#N/A	#N/A	#N/A	Upstream of one
Pf3D7_05_v3	894997	895338	342	895157	253	54.7219	3.19363	51.9315	MACS2_peak_69	PF3D7_0632800	erythrocyte membrane protein 1, PfEMP1 (VAR)	-	-24541	PF3D7_0522000	conserved Plasmodium protein, unknown function	+	861	#N/A	#N/A	#N/A	Upstream of two
Pf3D7_05_v3	995596	996016	421	995729	200	30.1878	2.52725	27.6782	MACS2_peak_70	PF3D7_0632800	erythrocyte membrane protein 1, PfEMP1 (VAR)	-	-25796	PF3D7_0524000	karyopherin beta (KASbeta)	+	3024	#N/A	#N/A	#N/A	Upstream of two
Pf3D7_05_v3	1030679	1031800	1122	1031454	373	126.768	4.70244	122.84	MACS2_peak_71	PF3D7_0632800	erythrocyte membrane protein 1, PfEMP1 (VAR)	-	-28183	PF3D7_0525000	zinc finger protein, putative	+	4775	#N/A	#N/A	#N/A	Upstream of two
Pf3D7_05_v3	1033326	1033533	208	1033422	155	14.0529	1.96144	11.7802	MACS2_peak_72	#N/A	#N/A	#N/A	#N/A	PF3D7_0525000	zinc finger protein, putative	+	2807	#N/A	#N/A	#N/A	Upstream of one
Pf3D7_05_v3	1055615	1055996	382	1055874	154	13.7521	1.94887	11.4851	MACS2_peak_73	#N/A	#N/A	#N/A	#N/A	PF3D7_0525400	G-protein coupled receptor, putative	+	1777	#N/A	#N/A	#N/A	Upstream of one
Pf3D7_05_v3	1150160	1150436	277	1150290	247	51.6843	3.11819	48.928	MACS2_peak_74	PF3D7_0702300	sporozoite threonine and asparagine-rich protein (STARP)	+	-1169	PF3D7_0527800	tRNA Leucine	-	937	PF3D7_0527700	tRNA Glutamic acid	+	Within gene
Pf3D7_05_v3	1151016	1151401	386	1151205	333	100.581	4.1995	97.2591	MACS2_peak_75	PF3D7_0702500	Plasmodium exported protein, unknown function	-	-1701	PF3D7_0527800	tRNA Leucine	-	22	#N/A	#N/A	#N/A	Upstream of one
Pf3D7_05_v3	1291617	1291954	338	1291662	131	7.62652	1.65968	5.49694	MACS2_peak_76	PF3D7_0702700	tRNA Alanine	-	-533	PF3D7_0531700	unspecified product	+	31	PF3D7_0531600	18S ribosomal RNA	+	Within gene
Pf3D7_05_v3	1292441	1292788	348	1292704	153	13.4541	1.9363	11.1929	MACS2_peak_77	PF3D7_0706800	tRNA Threonine	+	-647	PF3D7_0532100	early transcribed membrane protein 5 (ETRAMP5)	+	8520	PF3D7_0532000	28S ribosomal RNA	+	Within gene
Pf3D7_05_v3	1296536	1298391	1856	1297917	259	51.3572	3.01067	48.6057	MACS2_peak_78	PF3D7_0707000	tRNA Lysine	+	-1125	PF3D7_0532100	early transcribed membrane protein 5 (ETRAMP5)	+	3307	#N/A	#N/A	#N/A	Upstream of one
Pf3D7_05_v3	1300244	1300447	204	1300357	186	24.6542	2.35122	22.2188	MACS2_peak_79	PF3D7_0708300	EKC/KEOPS complex subunit BUD32 (BUD32)	+	-1147	PF3D7_0532100	early transcribed membrane protein 5 (ETRAMP5)	+	867	#N/A	#N/A	#N/A	Upstream of one
Pf3D7_06_v3	70110	70421	312	70277	358	116.719	4.51384	113.103	MACS2_peak_80	PF3D7_0708300	EKC/KEOPS complex subunit BUD32 (BUD32)	+	-1813	PF3D7_0601700	Plasmodium exported protein (PHISTa), unknown function, pseudogene	+	671	#N/A	#N/A	#N/A	Upstream of one
Pf3D7_06_v3	74265	74621	357	74430	224	40.6347	2.82901	38.002	MACS2_peak_81	PF3D7_0714700	tRNA Asparagine	+	-813	PF3D7_0601900	conserved Plasmodium protein, unknown function	+	3760	#N/A	#N/A	#N/A	Upstream of one
Pf3D7_06_v3	76358	77324	967	77000	380	111.483	4.10629	107.975	MACS2_peak_82	PF3D7_0725300	conserved Plasmodium protein, unknown function	-	-3546	PF3D7_0601900	conserved Plasmodium protein, unknown function	+	1190	#N/A	#N/A	#N/A	Upstream of two
Pf3D7_06_v3	149721	150175	455	150047	191	26.5805	2.41408	24.1185	MACS2_peak_83	PF3D7_0725500	unspecified product	-	-944	PF3D7_0603700	phenylalanine--tRNA ligase (mFRS)	+	1008	#N/A	#N/A	#N/A	Upstream of two
Pf3D7_06_v3	269274	269544	271	269392	249	52.69	3.14334	49.9223	MACS2_peak_84	PF3D7_0725600	18S ribosomal RNA	+	-142	PF3D7_0606600	conserved Plasmodium protein, unknown function	-	940	#N/A	#N/A	#N/A	Downstream of two
Pf3D7_06_v3	280157	280356	200	280288	129	7.16968	1.63454	5.05403	MACS2_peak_85	PF3D7_0725900	unspecified product	+	-275	PF3D7_0606700	coatomer alpha subunit, putative	+	1761	#N/A	#N/A	#N/A	Upstream of one
Pf3D7_06_v3	292855	293603	749	293234	384	124.732	4.506	120.876	MACS2_peak_86	PF3D7_0730200	AP-4 complex subunit beta, putative	-	-3205	PF3D7_0607000	translation initiation factor IF-2, putative	+	630	#N/A	#N/A	#N/A	Upstream of two
Pf3D7_06_v3	356676	357088	413	356835	183	22.7623	2.27575	20.3579	MACS2_peak_87	PF3D7_0730200	AP-4 complex subunit beta, putative	-	-5606	PF3D7_0608700	T-complex protein 1 subunit zeta (CCT6)	+	1556	#N/A	#N/A	#N/A	Upstream of two
Pf3D7_06_v3	361033	361450	418	361216	300	80.5291	3.78458	77.454	MACS2_peak_88	PF3D7_0730600	tRNA Valine	+	-946	PF3D7_0608800	ornithine aminotransferase (OAT)	+	1419	#N/A	#N/A	#N/A	Upstream of one
Pf3D7_06_v3	504925	505271	347	505083	129	6.53754	1.58982	4.44196	MACS2_peak_89	PF3D7_0730800.2	Plasmodium exported protein, unknown function	+	-1925	PF3D7_0611900	lsm12, putative	+	1297	#N/A	#N/A	#N/A	Upstream of one
Pf3D7_06_v3	520640	520941	302	520771	196	28.5628	2.47695	26.0742	MACS2_peak_90	PF3D7_0733000	erythrocyte membrane protein 1, PfEMP1 (VAR)	-	-12553	PF3D7_0612400	conserved Plasmodium protein, unknown function	+	457	PF3D7_0612300	conserved protein, unknown function	+	Within gene
Pf3D7_06_v3	641176	641569	394	641331	349	110.82	4.40068	107.327	MACS2_peak_91	PF3D7_0733000	erythrocyte membrane protein 1, PfEMP1 (VAR)	-	-13222	PF3D7_0615500	cdc2-related protein kinase 5 (CRK5)	+	2721	#N/A	#N/A	#N/A	Upstream of two
Pf3D7_06_v3	713917	714332	416	714158	242	49.2009	3.05533	46.4716	MACS2_peak_92	PF3D7_0733000	erythrocyte membrane protein 1, PfEMP1 (VAR)	-	-13928	PF3D7_0617200	conserved Plasmodium protein, unknown function	+	2892	PF3D7_0617100	AP-2 complex subunit alpha, putative	+	Within gene
Pf3D7_06_v3	716070	716759	690	716600	347	109.522	4.37553	106.057	MACS2_peak_93	#N/A	#N/A	#N/A	#N/A	PF3D7_0617200	conserved Plasmodium protein, unknown function	+	450	#N/A	#N/A	#N/A	Upstream of one
Pf3D7_06_v3	994058	994658	601	994365	288	64.2289	3.27682	61.3342	MACS2_peak_94	PF3D7_0801800	mannose-6-phosphate isomerase, putative	-	-4123	PF3D7_0624600	SNF2 helicase, putative (ISWI)	+	5159	PF3D7_0624500	anaphase promoting complex subunit, putative	+	Within gene
Pf3D7_06_v3	1055476	1055927	452	1055638	179	20.3319	2.17685	17.9575	MACS2_peak_95	PF3D7_0805300	conserved Plasmodium protein, unknown function	-	-684	PF3D7_0626100	oxidoreductase, short-chain dehydrogenase family, putative	+	414	#N/A	#N/A	#N/A	Upstream of two
Pf3D7_06_v3	1085763	1086154	392	1085966	250	53.1954	3.15591	50.4225	MACS2_peak_96	PF3D7_0817700	rhoptry neck protein 5 (RON5)	-	-1037	PF3D7_0627100	ankyrin-repeat protein, putative	+	3224	#N/A	#N/A	#N/A	Upstream of two
Pf3D7_06_v3	1105986	1106251	266	1106140	210	34.3988	2.65298	31.8364	MACS2_peak_97	PF3D7_0818000	conserved protein, unknown function	+	-1013	PF3D7_0627700	transportin	+	2057	#N/A	#N/A	#N/A	Upstream of one
Pf3D7_06_v3	1208465	1208771	307	1208632	204	31.8471	2.57754	29.3166	MACS2_peak_98	PF3D7_0818800	U3 small nucleolar ribonucleoprotein protein IMP4, putative (IMP4)	-	-2559	PF3D7_0629400	RNA-binding protein, putative	+	1788	#N/A	#N/A	#N/A	Upstream of two
Pf3D7_06_v3	1294394	1294949	556	1294855	191	26.5805	2.41408	24.1185	MACS2_peak_99	PF3D7_0819600	conserved Plasmodium protein, unknown function	-	-1920	PF3D7_0631000	tetratricopeptide repeat protein, putative	+	619	#N/A	#N/A	#N/A	Upstream of two
Pf3D7_06_v3	1371869	1372068	200	1371932	167	4.64802	1.38571	2.62789	MACS2_peak_100	PF3D7_0822900	conserved Plasmodium protein, unknown function	-	-774	PF3D7_0632800	erythrocyte membrane protein 1, PfEMP1 (VAR)	-	2865	PF3D7_0632700	rifin (RIF)	+	Within gene
Pf3D7_06_v3	1410579	1411043	465	1410848	190	7.63469	1.51796	5.50508	MACS2_peak_101	PF3D7_0826000	conserved Plasmodium protein, unknown function	+	-909	#N/A	#N/A	#N/A	#N/A	#N/A	#N/A	#N/A	NA
Pf3D7_06_v3	1411384	1411966	583	1411450	187	9.89957	1.63745	7.71432	MACS2_peak_102	PF3D7_0828800	GPI-anchored micronemal antigen (GAMA)	-	-1394	#N/A	#N/A	#N/A	#N/A	#N/A	#N/A	#N/A	Upstream of one
Pf3D7_07_v3	99508	101083	1576	100715	389	114.541	4.12175	110.977	MACS2_peak_103	PF3D7_0830700	Plasmodium exported protein (hyp9), unknown function	+	-1409	PF3D7_0702400	small exported membrane protein 1 (SEMP1)	+	979	#N/A	#N/A	#N/A	Upstream of one
Pf3D7_07_v3	107494	108237	744	107675	368	123.389	4.63957	119.579	MACS2_peak_104	PF3D7_0831500	Plasmodium exported protein (PHIST), unknown function	+	-2745	PF3D7_0702600	chitinase precursor fragment, truncated	+	2240	#N/A	#N/A	#N/A	Upstream of one
Pf3D7_07_v3	132275	132843	569	132512	209	28.7286	2.40612	26.2393	MACS2_peak_105	PF3D7_0831750	Plasmodium exported protein (PHISTa), unknown function, pseudogene	+	-1236	PF3D7_0703500	erythrocyte membrane-associated antigen	+	3094	#N/A	#N/A	#N/A	Upstream of one
Pf3D7_07_v3	195898	196411	514	196193	255	55.748	3.21878	52.9462	MACS2_peak_106	PF3D7_0831800	histidine-rich protein II (HRPII)	-	-975	PF3D7_0704300	conserved Plasmodium membrane protein, unknown function	+	1498	#N/A	#N/A	#N/A	Upstream of two
Pf3D7_07_v3	327796	328004	209	327889	186	24.6542	2.35122	22.2188	MACS2_peak_107	PF3D7_0833500	erythrocyte membrane protein 1, PfEMP1 (VAR)	-	-20397	PF3D7_0707100	tRNA Lysine	-	1123	PF3D7_0707000	tRNA Lysine	+	Within gene
Pf3D7_07_v3	328359	328640	282	328504	160	15.5974	2.02431	13.2974	MACS2_peak_108	PF3D7_0833500	erythrocyte membrane protein 1, PfEMP1 (VAR)	-	-21878	PF3D7_0707100	tRNA Lysine	-	508	#N/A	#N/A	#N/A	Upstream of one
Pf3D7_07_v3	328936	329169	234	329065	225	41.0947	2.84158	38.4572	MACS2_peak_109	#N/A	#N/A	#N/A	#N/A	PF3D7_0707200	conserved Plasmodium protein, unknown function	-	871	PF3D7_0707100	tRNA Lysine	-	Within gene
Pf3D7_07_v3	380149	380545	397	380307	186	24.6542	2.35122	22.2188	MACS2_peak_110	#N/A	#N/A	#N/A	#N/A	PF3D7_0708400	heat shock protein 90 (HSP90)	+	1285	#N/A	#N/A	#N/A	Upstream of one
Pf3D7_07_v3	393415	394369	955	393846	346	95.6749	3.89393	92.4218	MACS2_peak_111	#N/A	#N/A	#N/A	#N/A	PF3D7_0708800	heat shock protein 110 (HSP110c)	+	1865	#N/A	#N/A	#N/A	Upstream of one
Pf3D7_07_v3	473176	473508	333	473356	168	18.2054	2.1249	15.8632	MACS2_peak_112	PF3D7_0905300	dynein heavy chain, putative	-	-4631	PF3D7_0710400	DNA repair protein RAD14, putative (RAD14)	+	1267	PF3D7_0710300	conserved Plasmodium membrane protein, unknown function	-	Within gene
Pf3D7_07_v3	719530	719779	250	719635	171	15.1309	1.95022	12.8404	MACS2_peak_113	PF3D7_0905400	high molecular weight rhoptry protein 3 (RhopH3)	-	-1188	PF3D7_0716400	transcription initiation factor IIA subunit 1, putative	+	375	#N/A	#N/A	#N/A	Upstream of two
Pf3D7_07_v3	821289	822008	720	821833	197	28.9658	2.48953	26.472	MACS2_peak_114	PF3D7_0911000	phosphatidylinositol N-acetylglucosaminyltransferase, putative	+	-1830	PF3D7_0718400	mitochondrial ribosomal protein S8 precursor, putative	+	605	#N/A	#N/A	#N/A	Upstream of one
Pf3D7_07_v3	823880	824237	358	824066	290	74.2836	3.64048	71.2831	MACS2_peak_115	PF3D7_0914300	met-10+ like protein, putative	-	-1136	PF3D7_0718500	prefoldin subunit 3, putative	+	379	#N/A	#N/A	#N/A	Upstream of two
Pf3D7_07_v3	885613	886111	499	885957	360	118.044	4.53898	114.4	MACS2_peak_116	PF3D7_0927100	conserved Plasmodium protein, unknown function	-	-8127	PF3D7_0720500	conserved Plasmodium protein, unknown function	+	389	#N/A	#N/A	#N/A	Upstream of two
Pf3D7_07_v3	886298	886517	220	886369	156	14.3564	1.97402	12.0778	MACS2_peak_117	PF3D7_0927500	dynein light chain, putative	-	-604	PF3D7_0720600	conserved Plasmodium protein, unknown function	-	1447	PF3D7_0720500	conserved Plasmodium protein, unknown function	+	Within gene
Pf3D7_07_v3	889288	889508	221	889377	192	26.9726	2.42666	24.5052	MACS2_peak_118	PF3D7_0929300	conserved Plasmodium protein, unknown function	+	-1018	PF3D7_0720700	phosphoinositide-binding protein, putative	+	2306	PF3D7_0720600	conserved Plasmodium protein, unknown function	-	Within gene
Pf3D7_07_v3	890759	891080	322	890903	217	37.4684	2.74099	34.8706	MACS2_peak_119	PF3D7_0930200	leucine-rich repeat protein (LRR8)	-	-2117	PF3D7_0720700	phosphoinositide-binding protein, putative	+	780	#N/A	#N/A	#N/A	Upstream of two
Pf3D7_07_v3	1077842	1078116	275	1078064	139	9.57911	1.76027	7.39971	MACS2_peak_120	PF3D7_0930200	leucine-rich repeat protein (LRR8)	-	-3574	PF3D7_0725400	conserved Plasmodium protein, unknown function	+	951	#N/A	#N/A	#N/A	Upstream of two
Pf3D7_07_v3	1085758	1086162	405	1085929	160	10.3771	1.73521	8.18104	MACS2_peak_121	PF3D7_0934700	UBX domain, putative	+	-387	PF3D7_0725800	5.8S ribosomal RNA	+	284	PF3D7_0725700	unspecified product	+	Within gene
Pf3D7_07_v3	1086620	1086927	308	1086855	137	9.07251	1.73512	6.90495	MACS2_peak_122	PF3D7_0934700	UBX domain, putative	+	-2116	PF3D7_0726100	Plasmodium exported protein, unknown function	-	6711	PF3D7_0726000	28S ribosomal RNA	+	Within gene
Pf3D7_07_v3	1138678	1139161	484	1138862	295	77.6235	3.72171	74.5799	MACS2_peak_123	PF3D7_0936300	ring-exported protein 3 (REX3)	-	-1913	PF3D7_0726600	conserved Plasmodium protein, unknown function	+	1617	#N/A	#N/A	#N/A	Upstream of two
Pf3D7_07_v3	1236941	1238047	1107	1237786	243	49.694	3.0679	46.959	MACS2_peak_124	PF3D7_0937800	erythrocyte membrane protein 1, PfEMP1 (VAR)	-	-2304	PF3D7_0729100	conserved Plasmodium protein, unknown function	+	660	#N/A	#N/A	#N/A	Upstream of two
Pf3D7_07_v3	1246664	1247156	493	1246997	162	9.11344	1.65833	6.9456	MACS2_peak_125	PF3D7_0937800	erythrocyte membrane protein 1, PfEMP1 (VAR)	-	-29752	PF3D7_0729200	1-cys peroxiredoxin (AOP)	+	401	#N/A	#N/A	#N/A	Upstream of two
Pf3D7_07_v3	1293705	1294010	306	1293862	155	14.0529	1.96144	11.7802	MACS2_peak_126	PF3D7_0937800	erythrocyte membrane protein 1, PfEMP1 (VAR)	-	-30616	PF3D7_0730300	transcription factor with AP2 domain(s) (AP2-L)	+	3597	#N/A	#N/A	#N/A	Upstream of two
Pf3D7_07_v3	1294696	1295164	469	1294953	155	10.6769	1.7688	8.4748	MACS2_peak_127	PF3D7_0937800	erythrocyte membrane protein 1, PfEMP1 (VAR)	-	-31236	PF3D7_0730300	transcription factor with AP2 domain(s) (AP2-L)	+	2506	#N/A	#N/A	#N/A	Upstream of two
Pf3D7_07_v3	1323911	1324414	504	1324254	236	45.928	2.96492	43.2378	MACS2_peak_128	PF3D7_0937800	erythrocyte membrane protein 1, PfEMP1 (VAR)	-	-32130	PF3D7_0730900	EMP1-trafficking protein (PTP4)	+	1121	#N/A	#N/A	#N/A	Upstream of two
Pf3D7_07_v3	1336463	1337233	771	1336843	221	35.4783	2.62648	32.905	MACS2_peak_129	#N/A	#N/A	#N/A	#N/A	PF3D7_0731100	EMP1-trafficking protein (PTP2)	+	2116	#N/A	#N/A	#N/A	Upstream of one
Pf3D7_08_v3	72541	72921	381	72706	163	15.5159	2.00562	13.2201	MACS2_peak_130	#N/A	#N/A	#N/A	#N/A	PF3D7_0800800	Plasmodium exported protein (hyp7), unknown function	+	7117	#N/A	#N/A	#N/A	Upstream of one
Pf3D7_08_v3	95306	95586	281	95495	159	15.2831	2.01174	12.9884	MACS2_peak_131	PF3D7_1002100	EMP1-trafficking protein (PTP5)	-	-2830	PF3D7_0801200	5.8S ribosomal RNA	-	3395	PF3D7_0801100	28S ribosomal RNA	-	Within gene
Pf3D7_08_v3	95815	99056	3242	96501	301	70.1602	3.38895	67.2063	MACS2_peak_132	PF3D7_1003500	40S ribosomal protein S20e, putative	-	-2819	PF3D7_0801200	5.8S ribosomal RNA	-	2389	PF3D7_0801100	28S ribosomal RNA	-	Within gene
Pf3D7_08_v3	124193	124750	558	124394	296	78.2017	3.73429	75.1521	MACS2_peak_133	PF3D7_1014000	GDP-L-fucose synthase (FS)	-	-1327	PF3D7_0801900	conserved Plasmodium protein, unknown function	+	4455	#N/A	#N/A	#N/A	Upstream of two
Pf3D7_08_v3	124935	125356	422	125258	158	14.9716	1.99916	12.682	MACS2_peak_134	PF3D7_1014900	conserved Plasmodium protein, unknown function	-	-1201	PF3D7_0801900	conserved Plasmodium protein, unknown function	+	3591	#N/A	#N/A	#N/A	Upstream of two
Pf3D7_08_v3	125922	126821	900	126182	279	68.574	3.52054	65.6345	MACS2_peak_135	PF3D7_1016500	Plasmodium exported protein (PHISTc), unknown function	-	-622	PF3D7_0801900	conserved Plasmodium protein, unknown function	+	2667	#N/A	#N/A	#N/A	Upstream of two
Pf3D7_08_v3	320120	320536	417	320278	191	26.5805	2.41408	24.1185	MACS2_peak_136	PF3D7_1023900	chromodomain-helicase-DNA-binding protein 1 homolog, putative (CHD1)	-	-4627	PF3D7_0805800	conserved Plasmodium protein, unknown function	-	2089	#N/A	#N/A	#N/A	Upstream of one
Pf3D7_08_v3	575756	575988	233	575878	143	8.61882	1.68536	6.46307	MACS2_peak_137	PF3D7_1026000	conserved Plasmodium protein, unknown function	-	-1526	PF3D7_0811400	conserved protein, unknown function	+	108	#N/A	#N/A	#N/A	Upstream of two
Pf3D7_08_v3	587776	588440	665	588166	268	62.5803	3.38223	59.7028	MACS2_peak_138	PF3D7_1027300	peroxiredoxin (nPrx)	-	-1576	PF3D7_0811700	conserved Plasmodium protein, unknown function	+	1655	#N/A	#N/A	#N/A	Upstream of two
Pf3D7_08_v3	603573	603818	246	603648	147	11.2186	1.83049	9.0044	MACS2_peak_139	PF3D7_1028600	conserved Plasmodium protein, unknown function	-	-1580	PF3D7_0812100	conserved Plasmodium protein, unknown function	+	1275	#N/A	#N/A	#N/A	Upstream of two
Pf3D7_08_v3	655268	655528	261	655346	166	17.5379	2.09975	15.2063	MACS2_peak_140	PF3D7_1035100	probable protein, unknown function	+	-1096	PF3D7_0813300	conserved Plasmodium protein, unknown function	+	732	#N/A	#N/A	#N/A	Upstream of one
Pf3D7_08_v3	823260	823639	380	823442	283	70.8002	3.57083	67.836	MACS2_peak_141	PF3D7_1035600	merozoite surface protein (H101)	+	-2041	PF3D7_0818100	zinc finger protein, putative	+	1122	#N/A	#N/A	#N/A	Upstream of one
Pf3D7_08_v3	854610	855112	503	854795	238	47.2461	3.00503	44.5393	MACS2_peak_142	PF3D7_1035800	probable protein, unknown function (M712)	+	-2642	PF3D7_0818800	U3 small nucleolar ribonucleoprotein protein IMP4, putative (IMP4)	-	859	#N/A	#N/A	#N/A	Downstream of two
Pf3D7_08_v3	859174	859468	295	859311	259	57.8206	3.26907	54.996	MACS2_peak_143	PF3D7_1035900	probable protein, unknown function (M566)	+	-938	PF3D7_0818900	heat shock protein 70 (HSP70)	+	1073	#N/A	#N/A	#N/A	Upstream of one
Pf3D7_08_v3	887877	888266	390	888039	194	27.7633	2.45181	25.2848	MACS2_peak_144	PF3D7_1038600	Plasmodium exported protein, unknown function	-	-639	PF3D7_0819700	conserved Plasmodium protein, unknown function	-	87	#N/A	#N/A	#N/A	Upstream of one
Pf3D7_08_v3	909013	909223	211	909148	158	14.9716	1.99916	12.682	MACS2_peak_145	PF3D7_1041300	erythrocyte membrane protein 1, PfEMP1 (VAR)	-	-30508	PF3D7_0820100	conserved Plasmodium protein, unknown function	-	59	#N/A	#N/A	#N/A	Upstream of one
Pf3D7_08_v3	965865	966166	302	965963	178	21.692	2.25063	19.2985	MACS2_peak_146	#N/A	#N/A	#N/A	#N/A	PF3D7_0821500	ribosomal RNA small subunit methyltransferase NEP1, putative (NEP1)	-	1938	PF3D7_0821400	conserved Plasmodium protein, unknown function	+	Within gene
Pf3D7_08_v3	1026472	1026737	266	1026630	187	25.0349	2.36379	22.5942	MACS2_peak_147	#N/A	#N/A	#N/A	#N/A	PF3D7_0823300	histone acetyltransferase GCN5 (GCN5)	+	2122	#N/A	#N/A	#N/A	Upstream of one
Pf3D7_08_v3	1039373	1039781	409	1039580	311	84.2087	3.81557	81.0942	MACS2_peak_148	PF3D7_1102500	Plasmodium exported protein (PHISTb), unknown function (GEXP02)	-	-1239	PF3D7_0823600	lipoate-protein ligase B (LipB)	-	327	#N/A	#N/A	#N/A	Upstream of one
Pf3D7_08_v3	1140780	1141105	326	1140984	161	15.9143	2.03688	13.609	MACS2_peak_149	PF3D7_1102800	early transcribed membrane protein 11.2 (ETRAMP11.2)	-	-1465	PF3D7_0826200	alpha/beta hydrolase, putative	-	1515	#N/A	#N/A	#N/A	Upstream of one
Pf3D7_08_v3	1141896	1142211	316	1142085	168	18.2054	2.1249	15.8632	MACS2_peak_150	PF3D7_1103200	tRNA Glycine	+	-1473	PF3D7_0826200	alpha/beta hydrolase, putative	-	414	#N/A	#N/A	#N/A	Downstream of two
Pf3D7_08_v3	1308475	1309722	1248	1309306	381	132.234	4.80302	128.069	MACS2_peak_151	PF3D7_1107800	transcription factor with AP2 domain(s) (ApiAP2)	-	-4836	PF3D7_0830800	surface-associated interspersed protein 8.2 (SURFIN 8.2) (SURF8.2)	+	1331	#N/A	#N/A	#N/A	Upstream of two
Pf3D7_08_v3	1324053	1324361	309	1324205	142	7.0562	1.58834	4.94612	MACS2_peak_152	PF3D7_1107800	transcription factor with AP2 domain(s) (ApiAP2)	-	-7193	PF3D7_0831100	surface-associated interspersed protein 8.1 (SURFIN 8.1) (SURF8.1)	+	939	#N/A	#N/A	#N/A	Upstream of two
Pf3D7_08_v3	1337354	1338399	1046	1338073	310	86.4476	3.91031	83.3066	MACS2_peak_153	PF3D7_1121600	exported protein 1 (EXP1)	-	-1564	PF3D7_0831300	Plasmodium exported protein, unknown function (GEXP13)	+	1586	#N/A	#N/A	#N/A	Upstream of two
Pf3D7_08_v3	1357269	1357525	257	1357383	215	36.5813	2.71585	33.9937	MACS2_peak_154	PF3D7_1123100	calcium-dependent protein kinase 7 (CDPK7)	+	-1234	PF3D7_0831600	cytoadherence linked asexual protein 8 (CLAG8)	+	931	#N/A	#N/A	#N/A	Upstream of one
Pf3D7_08_v3	1369052	1369854	803	1369649	255	35.1126	2.42346	32.5442	MACS2_peak_155	PF3D7_1125800	kelch protein, putative	-	-653	PF3D7_0831750	Plasmodium exported protein (PHISTa), unknown function, pseudogene	+	2198	#N/A	#N/A	#N/A	Upstream of two
Pf3D7_08_v3	1376145	1376818	674	1376286	235	22.1347	2.02317	19.736	MACS2_peak_156	PF3D7_1126700	autophagy-related protein 23, putative (ATG23)	-	-1184	PF3D7_0831900	Plasmodium exported protein (PHIST), unknown function, pseudogene	+	4548	#N/A	#N/A	#N/A	Upstream of two
Pf3D7_08_v3	1377328	1377811	484	1377491	278	67.577	3.49035	64.6485	MACS2_peak_157	PF3D7_1127400	conserved Plasmodium protein, unknown function	+	-119	PF3D7_0831900	Plasmodium exported protein (PHIST), unknown function, pseudogene	+	3343	#N/A	#N/A	#N/A	Upstream of one
Pf3D7_08_v3	1377996	1378793	798	1378632	324	94.9661	4.08634	91.7231	MACS2_peak_158	PF3D7_1129800	conserved Plasmodium protein, unknown function	+	-1953	PF3D7_0831900	Plasmodium exported protein (PHIST), unknown function, pseudogene	+	2202	#N/A	#N/A	#N/A	Upstream of one
Pf3D7_08_v3	1379835	1380751	917	1380477	304	82.8795	3.83487	79.78	MACS2_peak_159	PF3D7_1139600	conserved Plasmodium protein, unknown function	+	-368	PF3D7_0831900	Plasmodium exported protein (PHIST), unknown function, pseudogene	+	357	#N/A	#N/A	#N/A	Upstream of one
Pf3D7_09_v3	116559	116872	314	116746	162	16.2338	2.04946	13.9233	MACS2_peak_160	PF3D7_1140300	P-loop containing nucleoside triphosphate hydrolase, putative	+	-316	PF3D7_0902700	Plasmodium exported protein (PHISTb), unknown function, pseudogene	-	2515	#N/A	#N/A	#N/A	Downstream of two
Pf3D7_09_v3	174323	174571	249	174430	143	10.6282	1.81056	8.42638	MACS2_peak_161	PF3D7_1140300	P-loop containing nucleoside triphosphate hydrolase, putative	+	-805	PF3D7_0903700	alpha tubulin 1	+	1112	#N/A	#N/A	#N/A	Upstream of one
Pf3D7_09_v3	210871	211095	225	210976	196	28.5628	2.47695	26.0742	MACS2_peak_162	PF3D7_1143100	transcription factor with AP2 domain(s) (AP2-O)	-	-1909	PF3D7_0904600	ubiquitin specific protease, putative	+	1539	#N/A	#N/A	#N/A	Upstream of two
Pf3D7_09_v3	273859	275091	1233	274280	385	123.977	4.46969	120.158	MACS2_peak_163	PF3D7_1145200	serine/threonine protein kinase, putative	-	-3121	PF3D7_0905500	conserved Plasmodium protein, unknown function	+	4089	PF3D7_0905400	high molecular weight rhoptry protein 3 (RhopH3)	-	Within gene
Pf3D7_09_v3	275213	275529	317	275394	127	5.87992	1.54799	3.8056	MACS2_peak_164	#N/A	#N/A	#N/A	#N/A	PF3D7_0905500	conserved Plasmodium protein, unknown function	+	2975	#N/A	#N/A	#N/A	Upstream of one
Pf3D7_09_v3	275812	276179	368	276011	212	35.2657	2.67813	32.6933	MACS2_peak_165	PF3D7_1204200	conserved Plasmodium protein, unknown function	+	-1040	PF3D7_0905500	conserved Plasmodium protein, unknown function	+	2358	#N/A	#N/A	#N/A	Upstream of one
Pf3D7_09_v3	317443	317654	212	317568	164	16.8807	2.0746	14.5594	MACS2_peak_166	PF3D7_1216100	conserved Plasmodium membrane protein, unknown function	+	-806	PF3D7_0906500	arginase	+	743	#N/A	#N/A	#N/A	Upstream of one
Pf3D7_09_v3	342854	343089	236	342954	191	26.5805	2.41408	24.1185	MACS2_peak_167	PF3D7_1216700	perforin-like protein 2 (PLP2)	+	-633	PF3D7_0907200	GTPase-activating protein, putative	+	2938	#N/A	#N/A	#N/A	Upstream of one
Pf3D7_09_v3	386344	387132	789	386988	246	51.1841	3.10562	48.4332	MACS2_peak_168	PF3D7_1222300	endoplasmin, putative (GRP94)	-	-2563	PF3D7_0908400	conserved Plasmodium protein, unknown function	+	1161	#N/A	#N/A	#N/A	Upstream of two
Pf3D7_09_v3	540456	540919	464	540640	267	62.0449	3.36966	59.1734	MACS2_peak_169	PF3D7_1222500	ATP-binding protein, putative	-	-3334	PF3D7_0912000	conserved Plasmodium protein, unknown function	-	393	#N/A	#N/A	#N/A	Upstream of one
Pf3D7_09_v3	775348	775565	218	775454	193	27.3668	2.43923	24.8939	MACS2_peak_170	PF3D7_1222600	transcription factor with AP2 domain(s) (AP2-G)	+	-3078	PF3D7_0918900	gamma-glutamylcysteine synthetase (gammaGCS)	+	2104	#N/A	#N/A	#N/A	Upstream of one
Pf3D7_09_v3	820978	821262	285	821099	174	20.2679	2.20034	17.8938	MACS2_peak_171	PF3D7_1224200	conserved Plasmodium protein, unknown function	+	-703	PF3D7_0920000	long chain fatty acid elongation enzyme, putative (ELO3)	+	1566	#N/A	#N/A	#N/A	Upstream of one
Pf3D7_09_v3	821521	822022	502	821907	180	22.4185	2.27578	20.0151	MACS2_peak_172	PF3D7_1228600	merozoite surface protein 9 (MSP9)	-	-743	PF3D7_0920000	long chain fatty acid elongation enzyme, putative (ELO3)	+	758	#N/A	#N/A	#N/A	Upstream of two
Pf3D7_09_v3	822171	822373	203	822259	166	17.5379	2.09975	15.2063	MACS2_peak_173	PF3D7_1234100	bromodomain protein, putative	+	-7268	PF3D7_0920000	long chain fatty acid elongation enzyme, putative (ELO3)	+	406	#N/A	#N/A	#N/A	Upstream of one
Pf3D7_09_v3	893842	894158	317	894003	152	13.1588	1.92372	10.9032	MACS2_peak_174	PF3D7_1237000	SUMO-activating enzyme subunit 2 (UBA2)	+	-2758	PF3D7_0922100	ubiquitin-like protein, putative	+	1412	#N/A	#N/A	#N/A	Upstream of one
Pf3D7_09_v3	1060385	1061447	1063	1060795	335	101.843	4.22465	98.5017	MACS2_peak_175	PF3D7_1238900	protein kinase 2 (PK2)	-	-2504	PF3D7_0926200	conserved Plasmodium protein, unknown function	+	2258	#N/A	#N/A	#N/A	Upstream of two
Pf3D7_09_v3	1061747	1062151	405	1061910	250	53.1954	3.15591	50.4225	MACS2_peak_176	PF3D7_1243500	vacuolar-sorting protein SNF7, putative (SNF7)	-	-1855	PF3D7_0926200	conserved Plasmodium protein, unknown function	+	1143	#N/A	#N/A	#N/A	Upstream of two
Pf3D7_09_v3	1101147	1101708	562	1101428	364	120.707	4.58928	116.991	MACS2_peak_177	PF3D7_1243500	vacuolar-sorting protein SNF7, putative (SNF7)	-	-3562	PF3D7_0927200	zinc finger protein, putative	+	5715	#N/A	#N/A	#N/A	Upstream of two
Pf3D7_09_v3	1101906	1102187	282	1102030	174	20.2679	2.20034	17.8938	MACS2_peak_178	PF3D7_1243600	translation initiation factor SUI1, putative	+	-691	PF3D7_0927200	zinc finger protein, putative	+	5113	#N/A	#N/A	#N/A	Upstream of one
Pf3D7_09_v3	1105285	1105502	218	1105403	146	11.446	1.84828	9.22659	MACS2_peak_179	PF3D7_1252100	rhoptry neck protein 3 (RON3)	-	-930	PF3D7_0927200	zinc finger protein, putative	+	1740	#N/A	#N/A	#N/A	Upstream of two
Pf3D7_09_v3	1121796	1122108	313	1121960	228	42.4863	2.8793	39.8341	MACS2_peak_180	PF3D7_1252300	conserved Plasmodium protein, unknown function	-	-977	PF3D7_0927600	conserved Plasmodium protein, unknown function	+	1901	#N/A	#N/A	#N/A	Upstream of two
Pf3D7_09_v3	1200411	1200964	554	1200594	216	37.0238	2.72842	34.4311	MACS2_peak_181	PF3D7_1252300	conserved Plasmodium protein, unknown function	-	-4850	PF3D7_0930300	merozoite surface protein 1 (MSP1)	+	1218	#N/A	#N/A	#N/A	Upstream of two
Pf3D7_09_v3	1201834	1202226	393	1202036	236	46.2794	2.97989	43.584	MACS2_peak_182	PF3D7_1255200	erythrocyte membrane protein 1, PfEMP1 (VAR)	-	-14832	PF3D7_0930400.2	conserved Plasmodium protein, unknown function	+	5938	PF3D7_0930300	merozoite surface protein 1 (MSP1)	+	Within gene
Pf3D7_09_v3	1330292	1330842	551	1330538	180	22.4185	2.27578	20.0151	MACS2_peak_183	PF3D7_1255200	erythrocyte membrane protein 1, PfEMP1 (VAR)	-	-16241	PF3D7_0933600	mitochondrial-processing peptidase subunit beta, putative (MAS1)	-	811	#N/A	#N/A	#N/A	Upstream of one
Pf3D7_09_v3	1431708	1431986	279	1431867	200	30.1878	2.52725	27.6782	MACS2_peak_184	PF3D7_1301600	erythrocyte binding antigen-140 (EBA140)	-	-5259	PF3D7_0936200	Plasmodium exported protein (hyp11), unknown function	-	1465	#N/A	#N/A	#N/A	Upstream of one
Pf3D7_09_v3	1435099	1435494	396	1435381	177	21.3324	2.23806	18.9437	MACS2_peak_185	PF3D7_1302000	EMP1-trafficking protein (PTP6)	-	-1869	PF3D7_0936300	ring-exported protein 3 (REX3)	-	1306	#N/A	#N/A	#N/A	Upstream of one
Pf3D7_09_v3	1438865	1439405	541	1439257	352	112.775	4.4384	109.24	MACS2_peak_186	PF3D7_1310700	RNA-binding protein, putative	-	-1869	PF3D7_0936400	ring-exported protein 4 (REX4)	+	1526	#N/A	#N/A	#N/A	Upstream of two
Pf3D7_09_v3	1439548	1440428	881	1439926	394	134.361	4.72454	130.074	MACS2_peak_187	PF3D7_1321100	conserved Plasmodium protein, unknown function	-	-321	PF3D7_0936400	ring-exported protein 4 (REX4)	+	857	#N/A	#N/A	#N/A	Upstream of two
Pf3D7_09_v3	1445214	1446006	793	1445668	389	137.084	4.87899	132.632	MACS2_peak_188	PF3D7_1335000	MSP7-like protein (MSRP1)	-	-609	PF3D7_0936600	Plasmodium exported protein (PHISTc), unknown function (GEXP05)	+	1261	#N/A	#N/A	#N/A	Upstream of two
Pf3D7_09_v3	1464415	1465318	904	1464705	289	63.8293	3.25429	60.9391	MACS2_peak_189	PF3D7_1335200	reticulocyte binding protein homologue 6, pseudogene (RH6)	-	-1392	PF3D7_0937000	Plasmodium exported protein (PHISTb), unknown function	+	1199	#N/A	#N/A	#N/A	Upstream of two
Pf3D7_09_v3	1469900	1470588	689	1470046	264	59.1013	3.27758	56.2631	MACS2_peak_190	PF3D7_1335200	reticulocyte binding protein homologue 6, pseudogene (RH6)	-	-1875	PF3D7_0937200	lysophospholipase, putative	+	1805	#N/A	#N/A	#N/A	Upstream of two
Pf3D7_09_v3	1471019	1471284	266	1471176	206	32.6894	2.60269	30.1483	MACS2_peak_191	PF3D7_1339000	probable protein, unknown function	-	-1661	PF3D7_0937200	lysophospholipase, putative	+	675	#N/A	#N/A	#N/A	Upstream of two
Pf3D7_10_v3	98403	98648	246	98547	144	7.23183	1.5943	5.11576	MACS2_peak_192	PF3D7_1339100	tRNA Methionine	+	-1532	PF3D7_1001900	Plasmodium exported protein (hyp16), unknown function (PfJ23)	-	832	#N/A	#N/A	#N/A	Downstream of two
Pf3D7_10_v3	110868	111147	280	111052	153	13.4541	1.9363	11.1929	MACS2_peak_193	PF3D7_1341100	U6 spliceosomal RNA	-	-462	PF3D7_1002200	tryptophan-rich antigen 3 (PArt)	+	1877	#N/A	#N/A	#N/A	Upstream of two
Pf3D7_10_v3	111333	111722	390	111493	375	128.128	4.72758	124.148	MACS2_peak_194	PF3D7_1342800	phosphoenolpyruvate carboxykinase (PEPCK)	+	-1097	PF3D7_1002200	tryptophan-rich antigen 3 (PArt)	+	1436	#N/A	#N/A	#N/A	Upstream of one
Pf3D7_10_v3	132051	132645	595	132435	172	19.5705	2.17519	17.2068	MACS2_peak_195	PF3D7_1342900	transcription factor with AP2 domain(s) (ApiAP2)	-	-1475	PF3D7_1002800	DnaJ protein, putative	+	560	#N/A	#N/A	#N/A	Upstream of two
Pf3D7_10_v3	171657	172266	610	171975	330	98.6974	4.16178	95.4042	MACS2_peak_196	PF3D7_1343100	conserved Plasmodium protein, unknown function	-	-1388	PF3D7_1003800	U5 small nuclear ribonuclear protein, putative	-	748	#N/A	#N/A	#N/A	Upstream of one
Pf3D7_10_v3	307457	307698	242	307561	187	25.0349	2.36379	22.5942	MACS2_peak_197	PF3D7_1344300	conserved protein, unknown function	-	-3566	PF3D7_1007800	conserved Plasmodium protein, unknown function	-	3836	#N/A	#N/A	#N/A	Upstream of one
Pf3D7_10_v3	308361	309351	991	309083	268	62.5803	3.38223	59.7028	MACS2_peak_198	PF3D7_1351600	glycerol kinase (GK)	+	-1566	PF3D7_1007800	conserved Plasmodium protein, unknown function	-	2314	#N/A	#N/A	#N/A	Downstream of two
Pf3D7_10_v3	315223	315462	240	315324	214	36.1408	2.70327	33.5583	MACS2_peak_199	PF3D7_1353100	Plasmodium exported protein, unknown function	-	-1692	PF3D7_1007900	eukaryotic translation initiation factor 3 subunit D, putative (EIF3D)	+	1325	#N/A	#N/A	#N/A	Upstream of two
Pf3D7_10_v3	363480	363751	272	363633	181	22.7852	2.28835	20.3768	MACS2_peak_200	PF3D7_1353100	Plasmodium exported protein, unknown function	-	-3896	PF3D7_1008800	nucleolar protein 5, putative (NOP5)	-	2104	#N/A	#N/A	#N/A	Upstream of one
Pf3D7_10_v3	664548	665012	465	664836	256	56.2637	3.23135	53.4564	MACS2_peak_201	PF3D7_1356700	DnaJ protein, putative	+	-1413	PF3D7_1016600	Plasmodium exported protein (PHISTc), unknown function	-	822	#N/A	#N/A	#N/A	Downstream of two
Pf3D7_10_v3	683032	683358	327	683188	144	10.8979	1.82314	8.69003	MACS2_peak_202	PF3D7_1363400	polyubiquitin binding protein, putative (DOA1)	-	-1197	PF3D7_1017000	DNA polymerase delta catalytic subunit	+	2390	#N/A	#N/A	#N/A	Upstream of two
Pf3D7_10_v3	804043	804323	281	804149	153	13.4541	1.9363	11.1929	MACS2_peak_203	PF3D7_1368300	conserved Plasmodium protein, unknown function	+	-1110	PF3D7_1019800	tRNA methyltransferase, putative	-	179	#N/A	#N/A	#N/A	Downstream of two
Pf3D7_10_v3	913732	914391	660	914069	219	38.3633	2.76614	35.7552	MACS2_peak_204	PF3D7_1369700	U2 small nuclear ribonucleoprotein A', putative	-	-1313	PF3D7_1022000	RNA-binding protein, putative	+	5703	#N/A	#N/A	#N/A	Upstream of two
Pf3D7_10_v3	929934	931538	1605	931332	280	58.3535	3.12115	55.5225	MACS2_peak_205	PF3D7_1370000	tRNA Arginine	+	-1483	PF3D7_1022300	ZIP domain-containing protein, putative (ZIPCO)	+	1365	#N/A	#N/A	#N/A	Upstream of one
Pf3D7_10_v3	1011968	1012292	325	1012115	233	44.8432	2.94217	42.1643	MACS2_peak_206	PF3D7_1370200	tRNA Glycine	+	-2464	PF3D7_1024000	conserved Plasmodium protein, unknown function	+	2781	#N/A	#N/A	#N/A	Upstream of one
Pf3D7_10_v3	1101145	1101935	791	1101418	390	116.438	4.17279	112.833	MACS2_peak_207	PF3D7_1373500	erythrocyte membrane protein 1, PfEMP1 (VAR)	-	-2499	PF3D7_1026100	conserved Plasmodium protein, unknown function	+	400	#N/A	#N/A	#N/A	Upstream of two
Pf3D7_10_v3	1204435	1204691	257	1204581	266	17.761	1.78368	15.4283	MACS2_peak_208	PF3D7_1373500	erythrocyte membrane protein 1, PfEMP1 (VAR)	-	-21076	PF3D7_1029600	adenosine deaminase (ADA)	+	1721	PF3D7_1029500	conserved Plasmodium protein, unknown function	-	Within gene
Pf3D7_10_v3	1205231	1205613	383	1205513	306	29.6945	2.06355	27.1946	MACS2_peak_209	PF3D7_1373500	erythrocyte membrane protein 1, PfEMP1 (VAR)	-	-21789	PF3D7_1029600	adenosine deaminase (ADA)	+	789	#N/A	#N/A	#N/A	Upstream of two
Pf3D7_10_v3	1333147	1334102	956	1333955	269	63.1172	3.39481	60.2337	MACS2_peak_210	PF3D7_1373500	erythrocyte membrane protein 1, PfEMP1 (VAR)	-	-22692	PF3D7_1033200	early transcribed membrane protein 10.2 (ETRAMP10.2)	+	1267	#N/A	#N/A	#N/A	Upstream of two
Pf3D7_10_v3	1334320	1334871	552	1334608	298	79.3625	3.75943	76.2996	MACS2_peak_211	PF3D7_1373500	erythrocyte membrane protein 1, PfEMP1 (VAR)	-	-23405	PF3D7_1033200	early transcribed membrane protein 10.2 (ETRAMP10.2)	+	614	#N/A	#N/A	#N/A	Upstream of two
Pf3D7_10_v3	1393891	1394467	577	1394150	184	20.2335	2.14677	17.8633	MACS2_peak_212	PF3D7_1410300	WD repeat-containing protein, putative	-	-1936	PF3D7_1035200	S-antigen	+	689	#N/A	#N/A	#N/A	Upstream of two
Pf3D7_10_v3	1412505	1412785	281	1412601	197	26.9377	2.39454	24.4745	MACS2_peak_213	PF3D7_1410900	ribosome maturation protein SBDS, putative	+	-1168	PF3D7_1035700	duffy binding-like merozoite surface protein (DBLMSP)	+	599	#N/A	#N/A	#N/A	Upstream of one
Pf3D7_10_v3	1426305	1427008	704	1426635	350	106.046	4.21678	102.644	MACS2_peak_214	PF3D7_1410900	ribosome maturation protein SBDS, putative	+	-1672	PF3D7_1036000	merozoite surface protein (MSP11)	+	492	#N/A	#N/A	#N/A	Upstream of one
Pf3D7_10_v3	1549997	1550735	739	1550307	276	66.4808	3.46533	63.5635	MACS2_peak_215	PF3D7_1415200	DNA-directed RNA polymerase I/III subunit, putative	+	-948	PF3D7_1038600	Plasmodium exported protein, unknown function	-	1190	#N/A	#N/A	#N/A	Downstream of two
Pf3D7_10_v3	1553450	1554046	597	1553749	366	122.046	4.61442	118.285	MACS2_peak_216	PF3D7_1417100	conserved Plasmodium protein, unknown function	+	-1581	PF3D7_1038700	Plasmodium exported protein, unknown function	-	780	#N/A	#N/A	#N/A	Downstream of two
Pf3D7_10_v3	1556103	1556431	329	1556257	201	25.6848	2.31446	23.2381	MACS2_peak_217	PF3D7_1418600	5S ribosomal RNA	+	-830	PF3D7_1038800	RESA-like protein with PHIST and DnaJ domains	+	1559	#N/A	#N/A	#N/A	Upstream of one
Pf3D7_10_v3	1687014	1687271	258	1687020	136	4.42582	1.42034	2.416	MACS2_peak_218	PF3D7_1418700	5S ribosomal RNA	+	-1196	#N/A	#N/A	#N/A	#N/A	#N/A	#N/A	#N/A	NA
Pf3D7_11_v3	122391	123170	780	122784	398	134.078	4.66985	129.822	MACS2_peak_219	PF3D7_1434200	calmodulin (CAM)	-	-241	PF3D7_1102600	Plasmodium exported protein, unknown function (GEXP14)	-	1034	#N/A	#N/A	#N/A	Upstream of one
Pf3D7_11_v3	125125	125826	702	125511	394	141.271	4.96648	136.354	MACS2_peak_220	PF3D7_1436200	conserved Plasmodium protein, unknown function	-	-729	PF3D7_1102700	early transcribed membrane protein 11.1 (ETRAMP11.1)	+	3278	#N/A	#N/A	#N/A	Upstream of two
Pf3D7_11_v3	125948	126455	508	126125	193	27.3668	2.43923	24.8939	MACS2_peak_221	PF3D7_1438300	tRNA Methionine	+	-1511	PF3D7_1102700	early transcribed membrane protein 11.1 (ETRAMP11.1)	+	2664	#N/A	#N/A	#N/A	Upstream of one
Pf3D7_11_v3	144712	145013	302	144895	226	32.2561	2.46114	29.7241	MACS2_peak_222	PF3D7_1449100	conserved Plasmodium protein, unknown function	+	-1148	PF3D7_1103400	FeS cluster assembly protein SufD, putative (SufD)	+	1532	PF3D7_1103300	tRNA Leucine	-	Within gene
Pf3D7_11_v3	226085	226392	308	226268	138	9.32429	1.7477	7.15055	MACS2_peak_223	PF3D7_1456800	V-type H(+)-translocating pyrophosphatase, putative (VP1)	-	-1223	PF3D7_1105200	WD repeat-containing protein WRAP73, putative (WDR8)	-	1891	PF3D7_1105100	histone H2B (H2B)	+	Within gene
Pf3D7_11_v3	316465	317212	748	316892	306	84.0632	3.86002	80.95	MACS2_peak_224	PF3D7_1459900	conserved Plasmodium membrane protein, unknown function	-	-680	PF3D7_1107400	DNA repair protein RAD51 (RAD51)	-	927	#N/A	#N/A	#N/A	Upstream of one
Pf3D7_11_v3	337153	337362	210	337237	159	15.2831	2.01174	12.9884	MACS2_peak_225	PF3D7_1466400	transcription factor with AP2 domain(s) (ApiAP2)	-	-2044	PF3D7_1107900	mechanosensitive ion channel protein	-	6676	#N/A	#N/A	#N/A	Upstream of one
Pf3D7_11_v3	339916	340557	642	340433	180	22.4185	2.27578	20.0151	MACS2_peak_226	PF3D7_1466400	transcription factor with AP2 domain(s) (ApiAP2)	-	-4042	PF3D7_1107900	mechanosensitive ion channel protein	-	3480	#N/A	#N/A	#N/A	Upstream of one
Pf3D7_11_v3	342664	342912	249	342791	227	42.0205	2.86673	39.3732	MACS2_peak_227	PF3D7_1466400	transcription factor with AP2 domain(s) (ApiAP2)	-	-4617	PF3D7_1107900	mechanosensitive ion channel protein	-	1122	#N/A	#N/A	#N/A	Upstream of one
Pf3D7_11_v3	457186	457711	526	457511	233	39.3181	2.7096	36.7006	MACS2_peak_228	PF3D7_1467600	conserved Plasmodium protein, unknown function	-	-1040	PF3D7_1111900	conserved Plasmodium protein, unknown function	+	425	#N/A	#N/A	#N/A	Upstream of two
Pf3D7_11_v3	545193	545411	219	545297	203	31.4291	2.56497	28.9043	MACS2_peak_229	PF3D7_1468100	conserved Plasmodium protein, unknown function	-	-6098	PF3D7_1114300	unspecified product	+	1335	#N/A	#N/A	#N/A	Upstream of two
Pf3D7_11_v3	673069	673528	460	673244	270	58.5608	3.2062	55.7291	MACS2_peak_230	PF3D7_1468300	leucine-rich repeat protein (LRR14.1)	+	-1334	PF3D7_1117800	DNA mismatch repair protein MLH (MLH)	-	1055	#N/A	#N/A	#N/A	Downstream of two
Pf3D7_11_v3	677215	677606	392	677452	309	85.8494	3.89774	82.7155	MACS2_peak_231	PF3D7_1468300	leucine-rich repeat protein (LRR14.1)	+	-2024	PF3D7_1117900	conserved Plasmodium protein, unknown function	+	1300	#N/A	#N/A	#N/A	Upstream of one
Pf3D7_11_v3	685410	685862	453	685605	163	12.1243	1.8216	9.89207	MACS2_peak_232	PF3D7_1472100	protein transport protein YIP1, putative (YIP1)	-	-503	PF3D7_1118100	AP-1 complex subunit sigma, putative	+	1630	#N/A	#N/A	#N/A	Upstream of two
Pf3D7_11_v3	693096	693423	328	693241	140	9.83692	1.77284	7.65211	MACS2_peak_233	PF3D7_1473100	GTPase-activating protein, putative	-	-1876	PF3D7_1118300	insulinase, putative	+	1414	#N/A	#N/A	#N/A	Upstream of two
Pf3D7_11_v3	905786	907795	2010	906986	239	47.7321	3.01761	45.0198	MACS2_peak_234	PF3D7_1473700	nucleoporin NUP116/NSP116, putative (NUP116)	-	-2821	PF3D7_1123100	calcium-dependent protein kinase 7 (CDPK7)	+	2380	#N/A	#N/A	#N/A	Upstream of two
Pf3D7_11_v3	916892	917713	822	917534	240	44.6859	2.88257	42.0121	MACS2_peak_235	PF3D7_1474900	trailer hitch homolog, putative (CITH)	+	-2544	PF3D7_1123200	leucine-rich repeat protein (LRR11)	+	694	#N/A	#N/A	#N/A	Upstream of one
Pf3D7_11_v3	1065642	1066164	523	1065791	204	31.8471	2.57754	29.3166	MACS2_peak_236	PF3D7_1477700	Plasmodium exported protein (PHISTa), unknown function (Pfg14-748)	+	-2607	PF3D7_1127500	protein disulfide isomerase, putative	+	1406	PF3D7_1127400	conserved Plasmodium protein, unknown function	+	Within gene
Pf3D7_11_v3	1066500	1066899	400	1066736	353	113.43	4.45097	109.882	MACS2_peak_237	#N/A	#N/A	#N/A	#N/A	PF3D7_1127500	protein disulfide isomerase, putative	+	461	#N/A	#N/A	#N/A	Upstream of one
Pf3D7_11_v3	1154883	1155363	481	1155178	326	94.4095	4.0444	91.173	MACS2_peak_238	#N/A	#N/A	#N/A	#N/A	PF3D7_1129900	transporter, putative	+	1259	#N/A	#N/A	#N/A	Upstream of one
Pf3D7_11_v3	1269970	1271003	1034	1270164	259	57.8206	3.26907	54.996	MACS2_peak_239	#N/A	#N/A	#N/A	#N/A	PF3D7_1132800	aquaglyceroporin (AQP)	+	1040	#N/A	#N/A	#N/A	Upstream of one
Pf3D7_11_v3	1301990	1302514	525	1302368	193	27.3668	2.43923	24.8939	MACS2_peak_240	#N/A	#N/A	#N/A	#N/A	PF3D7_1133800	RNA (uracil-5-)methyltransferase, putative	+	6656	PF3D7_1133700	conserved Plasmodium protein, unknown function	+	Within gene
Pf3D7_11_v3	1377992	1378718	727	1378122	173	15.3362	1.95258	13.0411	MACS2_peak_241	#N/A	#N/A	#N/A	#N/A	PF3D7_1135200	regulator of chromosome condensation, putative, pseudogene	-	168	#N/A	#N/A	#N/A	NA
Pf3D7_11_v3	1565740	1565943	204	1565847	164	16.8807	2.0746	14.5594	MACS2_peak_242	#N/A	#N/A	#N/A	#N/A	PF3D7_1139400	unspecified product	+	3757	#N/A	#N/A	#N/A	Upstream of one
Pf3D7_11_v3	1566140	1566543	404	1566241	209	33.9683	2.64041	31.4112	MACS2_peak_243	#N/A	#N/A	#N/A	#N/A	PF3D7_1139400	unspecified product	+	3363	#N/A	#N/A	#N/A	Upstream of one
Pf3D7_11_v3	1603504	1603864	361	1603698	268	62.5803	3.38223	59.7028	MACS2_peak_244	#N/A	#N/A	#N/A	#N/A	PF3D7_1140300	P-loop containing nucleoside triphosphate hydrolase, putative	+	1623	#N/A	#N/A	#N/A	Upstream of one
Pf3D7_11_v3	1798297	1798951	655	1798466	198	27.3259	2.40663	24.8572	MACS2_peak_245	#N/A	#N/A	#N/A	#N/A	PF3D7_1145300	cysteine-rich PDZ-binding protein, putative (CRIPT)	-	310	#N/A	#N/A	#N/A	NA
Pf3D7_11_v3	1832182	1832490	309	1832269	174	20.2679	2.20034	17.8938	MACS2_peak_246	#N/A	#N/A	#N/A	#N/A	PF3D7_1146600	CCAAT-box DNA binding protein subunit B (NFYB)	+	2132	#N/A	#N/A	#N/A	Upstream of one
Pf3D7_11_v3	1855788	1856175	388	1855911	213	35.7022	2.6907	33.1244	MACS2_peak_247	#N/A	#N/A	#N/A	#N/A	PF3D7_1146900	protein YIPF6, putative	+	479	#N/A	#N/A	#N/A	Upstream of one
Pf3D7_11_v3	1881977	1882823	847	1882405	317	85.4523	3.80356	82.3236	MACS2_peak_248	#N/A	#N/A	#N/A	#N/A	PF3D7_1147300	conserved Plasmodium protein, unknown function	+	1370	#N/A	#N/A	#N/A	Upstream of one
Pf3D7_11_v3	1936710	1937123	414	1936908	173	19.918	2.18776	17.5491	MACS2_peak_249	#N/A	#N/A	#N/A	#N/A	PF3D7_1148800	Plasmodium exported protein (hyp11), unknown function	+	4440	#N/A	#N/A	#N/A	Upstream of one
Pf3D7_11_v3	1937244	1937591	348	1937429	199	26.0225	2.34078	23.5711	MACS2_peak_250	#N/A	#N/A	#N/A	#N/A	PF3D7_1148800	Plasmodium exported protein (hyp11), unknown function	+	3919	#N/A	#N/A	#N/A	Upstream of one
Pf3D7_12_v3	5455	5673	219	5572	131	7.62652	1.65968	5.49694	MACS2_peak_251	#N/A	#N/A	#N/A	#N/A	PF3D7_1200100	erythrocyte membrane protein 1, PfEMP1 (VAR)	+	11401	#N/A	#N/A	#N/A	Upstream of one
Pf3D7_12_v3	118057	118275	219	118211	150	12.5766	1.89858	10.3328	MACS2_peak_252	#N/A	#N/A	#N/A	#N/A	PF3D7_1202300	dynein heavy chain, putative	+	1191	#N/A	#N/A	#N/A	Upstream of one
Pf3D7_12_v3	165574	165789	216	165683	188	25.4179	2.37636	22.9721	MACS2_peak_253	#N/A	#N/A	#N/A	#N/A	PF3D7_1203000	origin recognition complex subunit 1 (ORC1)	+	2023	#N/A	#N/A	#N/A	Upstream of one
Pf3D7_12_v3	190416	190865	450	190725	263	59.9197	3.31937	57.0706	MACS2_peak_254	#N/A	#N/A	#N/A	#N/A	PF3D7_1203900	ubiquitin-conjugating enzyme E2 (UBC)	+	3419	PF3D7_1203800	unspecified product	-	Within gene
Pf3D7_12_v3	205604	206071	468	205897	281	69.684	3.54569	66.7318	MACS2_peak_255	#N/A	#N/A	#N/A	#N/A	PF3D7_1204400	conserved Plasmodium membrane protein, unknown function	-	2268	PF3D7_1204300	eukaryotic translation initiation factor 5A (EIF5A)	-	Within gene
Pf3D7_12_v3	207106	207415	310	207272	168	18.2054	2.1249	15.8632	MACS2_peak_256	#N/A	#N/A	#N/A	#N/A	PF3D7_1204400	conserved Plasmodium membrane protein, unknown function	-	893	#N/A	#N/A	#N/A	NA
Pf3D7_12_v3	341815	342221	407	341991	253	54.7219	3.19363	51.9315	MACS2_peak_257	#N/A	#N/A	#N/A	#N/A	PF3D7_1207300	conserved Plasmodium protein, unknown function	-	1335	#N/A	#N/A	#N/A	NA
Pf3D7_12_v3	476094	476609	516	476212	215	36.5813	2.71585	33.9937	MACS2_peak_258	#N/A	#N/A	#N/A	#N/A	PF3D7_1210700	conserved Plasmodium protein, unknown function	-	365	#N/A	#N/A	#N/A	NA
Pf3D7_12_v3	556707	556929	223	556797	180	22.4185	2.27578	20.0151	MACS2_peak_259	#N/A	#N/A	#N/A	#N/A	PF3D7_1212700	eukaryotic translation initiation factor 3 subunit A, putative (EIF3A)	-	1250	#N/A	#N/A	#N/A	NA
Pf3D7_12_v3	648434	648789	356	648608	183	23.5259	2.3135	21.1068	MACS2_peak_260	#N/A	#N/A	#N/A	#N/A	PF3D7_1216200	glycerol-3-phosphate dehydrogenase, putative	+	281	#N/A	#N/A	#N/A	Upstream of one
Pf3D7_12_v3	666833	667558	726	667392	183	23.5259	2.3135	21.1068	MACS2_peak_261	#N/A	#N/A	#N/A	#N/A	PF3D7_1216900	DNA-binding chaperone, putative	+	3055	#N/A	#N/A	#N/A	Upstream of one
Pf3D7_12_v3	691057	691295	239	691209	148	12.0056	1.87343	9.77415	MACS2_peak_262	#N/A	#N/A	#N/A	#N/A	PF3D7_1217500	conserved Plasmodium protein, unknown function	+	1858	#N/A	#N/A	#N/A	Upstream of one
Pf3D7_12_v3	886734	887170	437	886924	235	45.7988	2.96731	43.1089	MACS2_peak_263	#N/A	#N/A	#N/A	#N/A	PF3D7_1222400	transcription factor with AP2 domain(s) (ApiAP2)	+	3657	#N/A	#N/A	#N/A	Upstream of one
Pf3D7_12_v3	887358	888270	913	887514	267	62.0449	3.36966	59.1734	MACS2_peak_264	#N/A	#N/A	#N/A	#N/A	PF3D7_1222400	transcription factor with AP2 domain(s) (ApiAP2)	+	3067	#N/A	#N/A	#N/A	Upstream of one
Pf3D7_12_v3	888445	888884	440	888594	359	117.381	4.52641	113.749	MACS2_peak_265	#N/A	#N/A	#N/A	#N/A	PF3D7_1222400	transcription factor with AP2 domain(s) (ApiAP2)	+	1987	#N/A	#N/A	#N/A	Upstream of one
Pf3D7_12_v3	900004	900287	284	900267	120	5.2754	1.52138	3.22389	MACS2_peak_266	#N/A	#N/A	#N/A	#N/A	PF3D7_1222600	transcription factor with AP2 domain(s) (AP2-G)	+	6936	PF3D7_1222500	ATP-binding protein, putative	-	Within gene
Pf3D7_12_v3	900787	901229	443	900972	264	60.4485	3.33194	57.594	MACS2_peak_267	#N/A	#N/A	#N/A	#N/A	PF3D7_1222600	transcription factor with AP2 domain(s) (AP2-G)	+	6231	PF3D7_1222500	ATP-binding protein, putative	-	Within gene
Pf3D7_12_v3	903078	904012	935	903670	400	145.505	5.04192	138.137	MACS2_peak_268	#N/A	#N/A	#N/A	#N/A	PF3D7_1222600	transcription factor with AP2 domain(s) (AP2-G)	+	3533	#N/A	#N/A	#N/A	Upstream of one
Pf3D7_12_v3	904169	905200	1032	904374	391	139.169	4.92876	134.491	MACS2_peak_269	#N/A	#N/A	#N/A	#N/A	PF3D7_1222600	transcription factor with AP2 domain(s) (AP2-G)	+	2829	#N/A	#N/A	#N/A	Upstream of one
Pf3D7_12_v3	917470	917755	286	917600	229	42.9539	2.89187	40.2966	MACS2_peak_270	#N/A	#N/A	#N/A	#N/A	PF3D7_1222700	glideosome-associated protein 45 (GAP45)	+	1122	#N/A	#N/A	#N/A	Upstream of one
Pf3D7_12_v3	984869	985326	458	985141	297	78.7814	3.74686	75.7256	MACS2_peak_271	#N/A	#N/A	#N/A	#N/A	PF3D7_1224300	polyadenylate-binding protein, putative (PABP)	+	3487	#N/A	#N/A	#N/A	Upstream of one
Pf3D7_12_v3	1057322	1057776	455	1057552	351	111.379	4.39855	107.88	MACS2_peak_272	#N/A	#N/A	#N/A	#N/A	PF3D7_1226100	haloacid dehalogenase-like hydrolase, putative (HAD3)	+	650	#N/A	#N/A	#N/A	Upstream of one
Pf3D7_12_v3	1122877	1123506	630	1123022	223	40.1765	2.81643	37.5491	MACS2_peak_273	#N/A	#N/A	#N/A	#N/A	PF3D7_1227600	cyclin related protein, putative	+	1766	#N/A	#N/A	#N/A	Upstream of one
Pf3D7_12_v3	1163494	1164086	593	1163892	159	15.2831	2.01174	12.9884	MACS2_peak_274	#N/A	#N/A	#N/A	#N/A	PF3D7_1228700	conserved Plasmodium protein, unknown function	+	1616	#N/A	#N/A	#N/A	Upstream of one
Pf3D7_12_v3	1307591	1308020	430	1307665	169	18.5429	2.13747	16.1952	MACS2_peak_275	#N/A	#N/A	#N/A	#N/A	PF3D7_1231800	asparagine-rich protein, putative	+	7031	#N/A	#N/A	#N/A	Upstream of one
Pf3D7_12_v3	1308232	1308640	409	1308490	193	27.3668	2.43923	24.8939	MACS2_peak_276	#N/A	#N/A	#N/A	#N/A	PF3D7_1231800	asparagine-rich protein, putative	+	6206	#N/A	#N/A	#N/A	Upstream of one
Pf3D7_12_v3	1383909	1384699	791	1384155	244	42.0772	2.74932	39.4298	MACS2_peak_277	#N/A	#N/A	#N/A	#N/A	PF3D7_1233600	asparagine and aspartate rich protein 1 (AARP1)	+	1552	#N/A	#N/A	#N/A	Upstream of one
Pf3D7_12_v3	1468760	1469303	544	1469070	232	38.8791	2.69802	36.2663	MACS2_peak_278	#N/A	#N/A	#N/A	#N/A	PF3D7_1235300	CCR4-NOT transcription complex subunit 4, putative (NOT4)	+	1643	#N/A	#N/A	#N/A	Upstream of one
Pf3D7_12_v3	1469555	1469765	211	1469649	150	12.5766	1.89858	10.3328	MACS2_peak_279	#N/A	#N/A	#N/A	#N/A	PF3D7_1235300	CCR4-NOT transcription complex subunit 4, putative (NOT4)	+	1064	#N/A	#N/A	#N/A	Upstream of one
Pf3D7_12_v3	1629268	1629655	388	1629370	168	18.2054	2.1249	15.8632	MACS2_peak_280	#N/A	#N/A	#N/A	#N/A	PF3D7_1239200	transcription factor with AP2 domain(s) (ApiAP2)	+	5325	#N/A	#N/A	#N/A	Upstream of one
Pf3D7_12_v3	1632040	1632275	236	1632174	190	26.1907	2.40151	23.7345	MACS2_peak_281	#N/A	#N/A	#N/A	#N/A	PF3D7_1239200	transcription factor with AP2 domain(s) (ApiAP2)	+	2521	#N/A	#N/A	#N/A	Upstream of one
Pf3D7_12_v3	1770395	1771307	913	1771050	301	81.1146	3.79715	78.0339	MACS2_peak_282	#N/A	#N/A	#N/A	#N/A	PF3D7_1241500	conserved Plasmodium protein, unknown function	-	946	#N/A	#N/A	#N/A	NA
Pf3D7_12_v3	1822441	1822677	237	1822570	183	23.5259	2.3135	21.1068	MACS2_peak_283	#N/A	#N/A	#N/A	#N/A	PF3D7_1243600	translation initiation factor SUI1, putative	+	3389	PF3D7_1243500	vacuolar-sorting protein SNF7, putative (SNF7)	-	Within gene
Pf3D7_12_v3	1824304	1824728	425	1824441	192	26.9726	2.42666	24.5052	MACS2_peak_284	#N/A	#N/A	#N/A	#N/A	PF3D7_1243600	translation initiation factor SUI1, putative	+	1518	#N/A	#N/A	#N/A	Upstream of one
Pf3D7_12_v3	1881653	1882317	665	1882164	215	36.5813	2.71585	33.9937	MACS2_peak_285	#N/A	#N/A	#N/A	#N/A	PF3D7_1245100	kinesin-13, putative (KLP8)	+	1305	#N/A	#N/A	#N/A	Upstream of one
Pf3D7_12_v3	1882487	1882738	252	1882607	160	14.5935	1.96893	12.3137	MACS2_peak_286	#N/A	#N/A	#N/A	#N/A	PF3D7_1245100	kinesin-13, putative (KLP8)	+	862	#N/A	#N/A	#N/A	Upstream of one
Pf3D7_12_v3	1894273	1894670	398	1894534	229	42.9539	2.89187	40.2966	MACS2_peak_287	#N/A	#N/A	#N/A	#N/A	PF3D7_1245400	mitochondrial ribosomal protein L3 precursor, putative	+	408	#N/A	#N/A	#N/A	Upstream of one
Pf3D7_12_v3	1895986	1896226	241	1896115	152	13.1588	1.92372	10.9032	MACS2_peak_288	#N/A	#N/A	#N/A	#N/A	PF3D7_1245500	conserved Plasmodium protein, unknown function	+	776	#N/A	#N/A	#N/A	Upstream of one
Pf3D7_12_v3	1919451	1920131	681	1919564	164	16.8807	2.0746	14.5594	MACS2_peak_289	#N/A	#N/A	#N/A	#N/A	PF3D7_1246200	actin I (ACT1)	+	1220	#N/A	#N/A	#N/A	Upstream of one
Pf3D7_12_v3	2087739	2088075	337	2087881	163	16.5559	2.06203	14.2401	MACS2_peak_290	#N/A	#N/A	#N/A	#N/A	PF3D7_1251100	conserved Plasmodium protein, unknown function	+	1603	#N/A	#N/A	#N/A	Upstream of one
Pf3D7_12_v3	2129376	2130432	1057	2129781	346	108.876	4.36296	105.421	MACS2_peak_291	#N/A	#N/A	#N/A	#N/A	PF3D7_1252400	reticulocyte binding protein homologue 3, pseudogene (RH3)	+	6272	#N/A	#N/A	#N/A	Upstream of one
Pf3D7_12_v3	2132393	2134037	1645	2133635	392	121.647	4.32112	117.906	MACS2_peak_292	#N/A	#N/A	#N/A	#N/A	PF3D7_1252400	reticulocyte binding protein homologue 3, pseudogene (RH3)	+	2418	#N/A	#N/A	#N/A	Upstream of one
Pf3D7_12_v3	2147160	2147896	737	2147339	282	62.9472	3.277	60.0683	MACS2_peak_293	#N/A	#N/A	#N/A	#N/A	PF3D7_1252600	lysophospholipase, putative	+	3215	#N/A	#N/A	#N/A	Upstream of one
Pf3D7_12_v3	2152792	2153068	277	2152951	243	49.694	3.0679	46.959	MACS2_peak_294	#N/A	#N/A	#N/A	#N/A	PF3D7_1252700	Plasmodium exported protein (PHISTb), unknown function	+	1667	#N/A	#N/A	#N/A	Upstream of one
Pf3D7_12_v3	2153215	2153503	289	2153345	269	63.1172	3.39481	60.2337	MACS2_peak_295	#N/A	#N/A	#N/A	#N/A	PF3D7_1252700	Plasmodium exported protein (PHISTb), unknown function	+	1273	#N/A	#N/A	#N/A	Upstream of one
Pf3D7_12_v3	2153641	2153949	309	2153817	183	23.5259	2.3135	21.1068	MACS2_peak_296	#N/A	#N/A	#N/A	#N/A	PF3D7_1252700	Plasmodium exported protein (PHISTb), unknown function	+	801	#N/A	#N/A	#N/A	Upstream of one
Pf3D7_12_v3	2166968	2168022	1055	2167535	370	124.737	4.66472	120.876	MACS2_peak_297	#N/A	#N/A	#N/A	#N/A	PF3D7_1253000	gametocyte erythrocyte cytosolic protein (GECO)	+	646	#N/A	#N/A	#N/A	Upstream of one
Pf3D7_13_v3	98565	98956	392	98827	145	10.679	1.80576	8.47677	MACS2_peak_298	#N/A	#N/A	#N/A	#N/A	PF3D7_1301700	Plasmodium exported protein (hyp8), unknown function (GEXP07)	+	721	#N/A	#N/A	#N/A	Upstream of one
Pf3D7_13_v3	115582	115793	212	115685	150	12.4143	1.88904	10.1758	MACS2_peak_299	#N/A	#N/A	#N/A	#N/A	PF3D7_1302100	gamete antigen 27/25 (G27/25)	-	5951	#N/A	#N/A	#N/A	NA
Pf3D7_13_v3	781901	782221	321	782060	214	32.5395	2.54366	30.0029	MACS2_peak_300	#N/A	#N/A	#N/A	#N/A	PF3D7_1319000	conserved Plasmodium protein, unknown function	+	2050	#N/A	#N/A	#N/A	Upstream of one
Pf3D7_13_v3	950255	950467	213	950413	156	14.3564	1.97402	12.0778	MACS2_peak_301	#N/A	#N/A	#N/A	#N/A	PF3D7_1322400	conserved Plasmodium protein, unknown function	+	742	#N/A	#N/A	#N/A	Upstream of one
Pf3D7_13_v3	1020047	1020357	311	1020180	194	27.7633	2.45181	25.2848	MACS2_peak_302	#N/A	#N/A	#N/A	#N/A	PF3D7_1324400	MSF1-like protein, putative	+	1329	#N/A	#N/A	#N/A	Upstream of one
Pf3D7_13_v3	1040191	1040484	294	1040343	314	88.8542	3.96061	85.6855	MACS2_peak_303	#N/A	#N/A	#N/A	#N/A	PF3D7_1324900	L-lactate dehydrogenase (LDH)	+	814	#N/A	#N/A	#N/A	Upstream of one
Pf3D7_13_v3	1143198	1143510	313	1143335	131	6.22247	1.56169	4.13989	MACS2_peak_304	#N/A	#N/A	#N/A	#N/A	PF3D7_1327300	conserved Plasmodium protein, unknown function	+	2384	PF3D7_1327200	ribonuclease P protein subunit RPR2, putative (RPR2)	+	Within gene
Pf3D7_13_v3	1144107	1145129	1023	1144536	344	107.585	4.33781	104.153	MACS2_peak_305	#N/A	#N/A	#N/A	#N/A	PF3D7_1327300	conserved Plasmodium protein, unknown function	+	1183	#N/A	#N/A	#N/A	Upstream of one
Pf3D7_13_v3	1250042	1250288	247	1250214	160	15.5974	2.02431	13.2974	MACS2_peak_306	#N/A	#N/A	#N/A	#N/A	PF3D7_1329500	conserved Plasmodium protein, unknown function	+	1845	#N/A	#N/A	#N/A	Upstream of one
Pf3D7_13_v3	1354759	1355033	275	1354894	217	37.4684	2.74099	34.8706	MACS2_peak_307	#N/A	#N/A	#N/A	#N/A	PF3D7_1333000	20 kDa chaperonin (CPN20)	+	391	#N/A	#N/A	#N/A	Upstream of one
Pf3D7_13_v3	1417850	1418564	715	1418099	340	103.124	4.21756	99.7653	MACS2_peak_308	#N/A	#N/A	#N/A	#N/A	PF3D7_1335100	merozoite surface protein 7 (MSP7)	-	987	#N/A	#N/A	#N/A	NA
Pf3D7_13_v3	1427252	1427601	350	1427447	212	27.631	2.34198	25.1571	MACS2_peak_309	#N/A	#N/A	#N/A	#N/A	PF3D7_1335300	reticulocyte binding protein 2 homologue b (RH2b)	-	1427	#N/A	#N/A	#N/A	NA
Pf3D7_13_v3	1506810	1507027	218	1506891	159	15.2831	2.01174	12.9884	MACS2_peak_310	#N/A	#N/A	#N/A	#N/A	PF3D7_1337400	conserved Plasmodium protein, unknown function	+	74	#N/A	#N/A	#N/A	Upstream of one
Pf3D7_13_v3	1522161	1522431	271	1522305	263	59.9197	3.31937	57.0706	MACS2_peak_311	#N/A	#N/A	#N/A	#N/A	PF3D7_1337600	tRNA Serine	-	1806	#N/A	#N/A	#N/A	NA
Pf3D7_13_v3	1522662	1522972	311	1522814	180	22.4185	2.27578	20.0151	MACS2_peak_312	#N/A	#N/A	#N/A	#N/A	PF3D7_1337600	tRNA Serine	-	1297	#N/A	#N/A	#N/A	NA
Pf3D7_13_v3	1579372	1579571	200	1579511	147	11.7243	1.86086	9.49914	MACS2_peak_313	#N/A	#N/A	#N/A	#N/A	PF3D7_1339300	conserved Plasmodium protein, unknown function	+	3715	#N/A	#N/A	#N/A	Upstream of one
Pf3D7_13_v3	1694918	1696100	1183	1695472	332	99.9517	4.18693	96.6402	MACS2_peak_314	#N/A	#N/A	#N/A	#N/A	PF3D7_1343000	phosphoethanolamine N-methyltransferase (PMT)	+	1422	#N/A	#N/A	#N/A	Upstream of one
Pf3D7_13_v3	1703598	1703901	304	1703778	186	24.6542	2.35122	22.2188	MACS2_peak_315	#N/A	#N/A	#N/A	#N/A	PF3D7_1343200	tRNA guanosine-2'-O-methyltransferase, putative	+	792	#N/A	#N/A	#N/A	Upstream of one
Pf3D7_13_v3	1782405	1782755	351	1782583	178	19.9868	2.16476	17.6177	MACS2_peak_316	#N/A	#N/A	#N/A	#N/A	PF3D7_1344400	conserved Plasmodium protein, unknown function	-	2750	#N/A	#N/A	#N/A	NA
Pf3D7_13_v3	1787453	1787788	336	1787551	197	28.9658	2.48953	26.472	MACS2_peak_317	#N/A	#N/A	#N/A	#N/A	PF3D7_1344500	U6 snRNA phosphodiesterase, putative (USB1)	-	269	#N/A	#N/A	#N/A	NA
Pf3D7_13_v3	1880573	1881184	612	1880707	201	30.5995	2.53982	28.0849	MACS2_peak_318	#N/A	#N/A	#N/A	#N/A	PF3D7_1346900	conserved Plasmodium protein, unknown function	+	1195	#N/A	#N/A	#N/A	Upstream of one
Pf3D7_13_v3	1895284	1895604	321	1895468	200	30.1878	2.52725	27.6782	MACS2_peak_319	#N/A	#N/A	#N/A	#N/A	PF3D7_1347400	conserved Plasmodium protein, unknown function	+	515	#N/A	#N/A	#N/A	Upstream of one
Pf3D7_13_v3	1908022	1908237	216	1908108	179	22.0541	2.2632	19.6555	MACS2_peak_320	#N/A	#N/A	#N/A	#N/A	PF3D7_1347700	ethanolamine-phosphate cytidylyltransferase (ECT)	+	852	#N/A	#N/A	#N/A	Upstream of one
Pf3D7_13_v3	2126539	2127106	568	2126924	355	114.742	4.47612	111.165	MACS2_peak_321	#N/A	#N/A	#N/A	#N/A	PF3D7_1353200	membrane associated histidine-rich protein (MAHRP2)	+	3607	#N/A	#N/A	#N/A	Upstream of one
Pf3D7_13_v3	2128690	2129355	666	2129140	372	126.09	4.68986	122.181	MACS2_peak_322	#N/A	#N/A	#N/A	#N/A	PF3D7_1353200	membrane associated histidine-rich protein (MAHRP2)	+	1391	#N/A	#N/A	#N/A	Upstream of one
Pf3D7_13_v3	2205144	2205713	570	2205441	293	76.4714	3.69657	73.4411	MACS2_peak_323	#N/A	#N/A	#N/A	#N/A	PF3D7_1355700	NLI interacting factor-like phosphatase, putative (NIF3)	-	1151	#N/A	#N/A	#N/A	NA
Pf3D7_13_v3	2350536	2350814	279	2350606	140	9.83692	1.77284	7.65211	MACS2_peak_324	#N/A	#N/A	#N/A	#N/A	PF3D7_1359300	exosome complex exonuclease RRP44 (DIS3)	+	3075	PF3D7_1359200	high mobility group protein B4, putative (HMGB4)	-	Within gene
Pf3D7_13_v3	2434486	2434718	233	2434642	142	10.3615	1.79799	8.16549	MACS2_peak_325	#N/A	#N/A	#N/A	#N/A	PF3D7_1360800	falcilysin (FLN)	+	701	#N/A	#N/A	#N/A	Upstream of one
Pf3D7_13_v3	2547434	2548104	671	2547626	305	83.4707	3.84745	80.3643	MACS2_peak_326	#N/A	#N/A	#N/A	#N/A	PF3D7_1363500	DNase I-like protein, putative	+	138	#N/A	#N/A	#N/A	Upstream of one
Pf3D7_13_v3	2567743	2568227	485	2567857	180	22.4185	2.27578	20.0151	MACS2_peak_327	#N/A	#N/A	#N/A	#N/A	PF3D7_1364100	6-cysteine protein (P92)	+	699	#N/A	#N/A	#N/A	Upstream of one
Pf3D7_13_v3	2654204	2654758	555	2654444	272	64.7377	3.43253	61.8375	MACS2_peak_328	#N/A	#N/A	#N/A	#N/A	PF3D7_1366400	rhoptry protein RHOP148 (RHOP148)	-	833	#N/A	#N/A	#N/A	NA
Pf3D7_13_v3	2719192	2719460	269	2719346	155	13.1092	1.90778	10.8582	MACS2_peak_329	#N/A	#N/A	#N/A	#N/A	PF3D7_1368400	conserved Plasmodium protein, unknown function	-	144	PF3D7_1368300	conserved Plasmodium protein, unknown function	+	Within gene
Pf3D7_13_v3	2720025	2720911	887	2720500	399	144.797	5.02934	138.137	MACS2_peak_330	#N/A	#N/A	#N/A	#N/A	PF3D7_1368500	conserved Plasmodium protein, unknown function	+	2190	PF3D7_1368400	conserved Plasmodium protein, unknown function	-	Within gene
Pf3D7_13_v3	2737473	2738319	847	2737738	220	38.8137	2.77871	36.201	MACS2_peak_331	#N/A	#N/A	#N/A	#N/A	PF3D7_1368900	conserved Plasmodium protein, unknown function	+	1612	#N/A	#N/A	#N/A	Upstream of one
Pf3D7_13_v3	2738545	2738748	204	2738648	194	27.7633	2.45181	25.2848	MACS2_peak_332	#N/A	#N/A	#N/A	#N/A	PF3D7_1368900	conserved Plasmodium protein, unknown function	+	702	#N/A	#N/A	#N/A	Upstream of one
Pf3D7_13_v3	2779763	2780519	757	2780389	213	35.7022	2.6907	33.1244	MACS2_peak_333	#N/A	#N/A	#N/A	#N/A	PF3D7_1369900	tRNA Tryptophan	-	691	PF3D7_1369800	tRNA Arginine	+	Within gene
Pf3D7_13_v3	2783062	2783927	866	2783779	224	40.3097	2.8148	37.6817	MACS2_peak_334	#N/A	#N/A	#N/A	#N/A	PF3D7_1370300	membrane associated histidine-rich protein (MAHRP1)	+	4193	PF3D7_1370200	tRNA Glycine	+	Within gene
Pf3D7_13_v3	2785935	2786954	1020	2786337	389	137.773	4.90361	133.262	MACS2_peak_335	#N/A	#N/A	#N/A	#N/A	PF3D7_1370300	membrane associated histidine-rich protein (MAHRP1)	+	1635	#N/A	#N/A	#N/A	Upstream of one
Pf3D7_13_v3	2835342	2836228	887	2835728	300	78.9218	3.72283	75.8655	MACS2_peak_336	#N/A	#N/A	#N/A	#N/A	PF3D7_1372100	Plasmodium exported protein (PHISTb), unknown function (GEXP04)	+	1325	#N/A	#N/A	#N/A	Upstream of one
Pf3D7_14_v3	135940	136811	872	136180	296	78.2017	3.73429	75.1521	MACS2_peak_337	#N/A	#N/A	#N/A	#N/A	PF3D7_1403800	nuclear formin-like protein (MISFIT)	-	350	#N/A	#N/A	#N/A	NA
Pf3D7_14_v3	281501	281984	484	281855	235	45.7988	2.96731	43.1089	MACS2_peak_338	#N/A	#N/A	#N/A	#N/A	PF3D7_1407800	plasmepsin IV (PM4)	+	1231	#N/A	#N/A	#N/A	Upstream of one
Pf3D7_14_v3	282222	282810	589	282316	154	13.7521	1.94887	11.4851	MACS2_peak_339	#N/A	#N/A	#N/A	#N/A	PF3D7_1407800	plasmepsin IV (PM4)	+	770	#N/A	#N/A	#N/A	Upstream of one
Pf3D7_14_v3	311927	312191	265	312077	181	18.2402	2.0636	15.8977	MACS2_peak_340	#N/A	#N/A	#N/A	#N/A	PF3D7_1408300	conserved Plasmodium protein, unknown function	+	492	#N/A	#N/A	#N/A	Upstream of one
Pf3D7_14_v3	386997	387550	554	387379	219	38.3633	2.76614	35.7552	MACS2_peak_341	#N/A	#N/A	#N/A	#N/A	PF3D7_1409900	cytidine diphosphate-diacylglycerol synthase (CDS)	+	2213	#N/A	#N/A	#N/A	Upstream of one
Pf3D7_14_v3	394800	395227	428	395048	182	19.9306	2.14181	17.5617	MACS2_peak_342	#N/A	#N/A	#N/A	#N/A	PF3D7_1410100	alpha/beta hydrolase, putative	+	962	#N/A	#N/A	#N/A	Upstream of one
Pf3D7_14_v3	613115	614127	1013	613700	353	113.43	4.45097	109.882	MACS2_peak_343	#N/A	#N/A	#N/A	#N/A	PF3D7_1415300	RNA-binding protein Nova-1, putative	+	1467	#N/A	#N/A	#N/A	Upstream of one
Pf3D7_14_v3	692601	693177	577	692906	373	108.413	4.07112	104.968	MACS2_peak_344	#N/A	#N/A	#N/A	#N/A	PF3D7_1417200	NOT family protein, putative	+	1679	#N/A	#N/A	#N/A	Upstream of one
Pf3D7_14_v3	782057	782343	287	782223	155	14.0529	1.96144	11.7802	MACS2_peak_345	#N/A	#N/A	#N/A	#N/A	PF3D7_1418900	DEAD/DEAH box ATP-dependent RNA helicase, putative	-	855	PF3D7_1418800	signal recognition particle RNA	-	Within gene
Pf3D7_14_v3	856837	857117	281	856983	186	24.6542	2.35122	22.2188	MACS2_peak_346	#N/A	#N/A	#N/A	#N/A	PF3D7_1420700	surface protein P113 (P113)	+	3028	#N/A	#N/A	#N/A	Upstream of one
Pf3D7_14_v3	857480	857818	339	857631	326	96.2046	4.11149	92.9446	MACS2_peak_347	#N/A	#N/A	#N/A	#N/A	PF3D7_1420700	surface protein P113 (P113)	+	2380	#N/A	#N/A	#N/A	Upstream of one
Pf3D7_14_v3	921226	921493	268	921397	153	13.4541	1.9363	11.1929	MACS2_peak_348	#N/A	#N/A	#N/A	#N/A	PF3D7_1422900	14-3-3 protein, putative	+	1534	#N/A	#N/A	#N/A	Upstream of one
Pf3D7_14_v3	921727	922010	284	921812	171	19.2254	2.16262	16.8672	MACS2_peak_349	#N/A	#N/A	#N/A	#N/A	PF3D7_1422900	14-3-3 protein, putative	+	1119	#N/A	#N/A	#N/A	Upstream of one
Pf3D7_14_v3	1084530	1084957	428	1084704	203	18.0218	1.96535	15.6842	MACS2_peak_350	#N/A	#N/A	#N/A	#N/A	PF3D7_1427600	CorA-like Mg2+ transporter protein, putative	+	899	#N/A	#N/A	#N/A	Upstream of one
Pf3D7_14_v3	1106970	1107440	471	1107086	222	39.7203	2.80386	37.0981	MACS2_peak_351	#N/A	#N/A	#N/A	#N/A	PF3D7_1428400	WD and tetratricopeptide repeats protein 1, putative (WDTC1)	-	1344	#N/A	#N/A	#N/A	NA
Pf3D7_14_v3	1107704	1108013	310	1107819	171	19.2254	2.16262	16.8672	MACS2_peak_352	#N/A	#N/A	#N/A	#N/A	PF3D7_1428400	WD and tetratricopeptide repeats protein 1, putative (WDTC1)	-	611	#N/A	#N/A	#N/A	NA
Pf3D7_14_v3	1115954	1117465	1512	1116859	309	75.5088	3.51493	72.493	MACS2_peak_353	#N/A	#N/A	#N/A	#N/A	PF3D7_1428500	protein kinase, putative	+	1732	#N/A	#N/A	#N/A	Upstream of one
Pf3D7_14_v3	1131317	1131545	229	1131421	165	17.208	2.08718	14.8814	MACS2_peak_354	#N/A	#N/A	#N/A	#N/A	PF3D7_1428800.2	transcription initiation TFIID-like, putative	+	1646	#N/A	#N/A	#N/A	Upstream of one
Pf3D7_14_v3	1148387	1148791	405	1148580	333	95.0087	3.99493	91.7654	MACS2_peak_355	#N/A	#N/A	#N/A	#N/A	PF3D7_1429300	CPW-WPC family protein	-	1895	#N/A	#N/A	#N/A	NA
Pf3D7_14_v3	1183205	1183488	284	1183385	168	18.0037	2.11423	15.6662	MACS2_peak_356	#N/A	#N/A	#N/A	#N/A	PF3D7_1430100	serine/threonine protein phosphatase 2A activator (PTPA)	+	1525	#N/A	#N/A	#N/A	Upstream of one
Pf3D7_14_v3	1183711	1184317	607	1183981	297	78.7814	3.74686	75.7256	MACS2_peak_357	#N/A	#N/A	#N/A	#N/A	PF3D7_1430100	serine/threonine protein phosphatase 2A activator (PTPA)	+	929	#N/A	#N/A	#N/A	Upstream of one
Pf3D7_14_v3	1242291	1242574	284	1242446	243	49.694	3.0679	46.959	MACS2_peak_358	#N/A	#N/A	#N/A	#N/A	PF3D7_1431600	ATP-specific succinyl-CoA synthetase beta subunit, putative	+	1572	#N/A	#N/A	#N/A	Upstream of one
Pf3D7_14_v3	1242783	1243016	234	1242870	160	15.5974	2.02431	13.2974	MACS2_peak_359	#N/A	#N/A	#N/A	#N/A	PF3D7_1431600	ATP-specific succinyl-CoA synthetase beta subunit, putative	+	1148	#N/A	#N/A	#N/A	Upstream of one
Pf3D7_14_v3	1331515	1331817	303	1331573	161	15.9143	2.03688	13.609	MACS2_peak_360	#N/A	#N/A	#N/A	#N/A	PF3D7_1433500	DNA topoisomerase 2 (TOP2)	-	790	#N/A	#N/A	#N/A	NA
Pf3D7_14_v3	1340700	1341075	376	1340871	261	58.8669	3.29422	56.0298	MACS2_peak_361	#N/A	#N/A	#N/A	#N/A	PF3D7_1433600	microsomal signal peptidase protein, putative (SPC1)	+	818	#N/A	#N/A	#N/A	Upstream of one
Pf3D7_14_v3	1409102	1409414	313	1409288	168	17.5494	2.09023	15.2177	MACS2_peak_362	#N/A	#N/A	#N/A	#N/A	PF3D7_1434800	mitochondrial acidic protein MAM33, putative	+	851	#N/A	#N/A	#N/A	Upstream of one
Pf3D7_14_v3	1450897	1451431	535	1451127	324	89.5914	3.88728	86.415	MACS2_peak_363	#N/A	#N/A	#N/A	#N/A	PF3D7_1435800	GTPase Era, putative (ERA)	+	1477	#N/A	#N/A	#N/A	Upstream of one
Pf3D7_14_v3	1475890	1476483	594	1476309	329	98.0722	4.14921	94.7857	MACS2_peak_364	#N/A	#N/A	#N/A	#N/A	PF3D7_1436300	translocon component PTEX150 (PTEX150)	+	3468	#N/A	#N/A	#N/A	Upstream of one
Pf3D7_14_v3	1476626	1476864	239	1476740	160	15.5974	2.02431	13.2974	MACS2_peak_365	#N/A	#N/A	#N/A	#N/A	PF3D7_1436300	translocon component PTEX150 (PTEX150)	+	3037	#N/A	#N/A	#N/A	Upstream of one
Pf3D7_14_v3	1500675	1501396	722	1501196	364	120.707	4.58928	116.991	MACS2_peak_366	#N/A	#N/A	#N/A	#N/A	PF3D7_1437000	N-acetyltransferase, putative	+	1452	#N/A	#N/A	#N/A	Upstream of one
Pf3D7_14_v3	1501657	1502562	906	1502052	256	56.2637	3.23135	53.4564	MACS2_peak_367	#N/A	#N/A	#N/A	#N/A	PF3D7_1437000	N-acetyltransferase, putative	+	596	#N/A	#N/A	#N/A	Upstream of one
Pf3D7_14_v3	1547642	1548051	410	1547865	203	28.1209	2.41352	25.6412	MACS2_peak_368	#N/A	#N/A	#N/A	#N/A	PF3D7_1438400	metacaspase-like protein (MCA2)	+	1053	#N/A	#N/A	#N/A	Upstream of one
Pf3D7_14_v3	1622039	1622331	293	1622179	193	21.3149	2.15482	18.9299	MACS2_peak_369	#N/A	#N/A	#N/A	#N/A	PF3D7_1439900	triosephosphate isomerase (TIM)	+	397	#N/A	#N/A	#N/A	Upstream of one
Pf3D7_14_v3	1675899	1676268	370	1676075	257	56.781	3.24393	53.9685	MACS2_peak_370	#N/A	#N/A	#N/A	#N/A	PF3D7_1441200	60S ribosomal protein L1, putative	+	2587	#N/A	#N/A	#N/A	Upstream of one
Pf3D7_14_v3	1676514	1676906	393	1676608	146	11.446	1.84828	9.22659	MACS2_peak_371	#N/A	#N/A	#N/A	#N/A	PF3D7_1441200	60S ribosomal protein L1, putative	+	2054	#N/A	#N/A	#N/A	Upstream of one
Pf3D7_14_v3	1896878	1897781	904	1896959	175	20.6203	2.21291	18.2413	MACS2_peak_372	#N/A	#N/A	#N/A	#N/A	PF3D7_1446300	conserved Plasmodium membrane protein, unknown function	+	1392	#N/A	#N/A	#N/A	Upstream of one
Pf3D7_14_v3	2102244	2103819	1576	2103207	299	79.9451	3.77201	76.8764	MACS2_peak_373	#N/A	#N/A	#N/A	#N/A	PF3D7_1451300	E3 SUMO-protein ligase NSE2, putative (NSE2)	+	1740	#N/A	#N/A	#N/A	Upstream of one
Pf3D7_14_v3	2206139	2206540	402	2206344	196	28.5628	2.47695	26.0742	MACS2_peak_374	#N/A	#N/A	#N/A	#N/A	PF3D7_1453700	co-chaperone p23 (P23)	+	683	#N/A	#N/A	#N/A	Upstream of one
Pf3D7_14_v3	2251693	2251926	234	2251798	197	28.9658	2.48953	26.472	MACS2_peak_375	#N/A	#N/A	#N/A	#N/A	PF3D7_1455200.1	methyltransferase, putative	+	3264	PF3D7_1455100	protein tyrosine phosphatase, putative (PTP1)	-	Within gene
Pf3D7_14_v3	2333122	2333785	664	2333303	300	73.6011	3.52287	70.6126	MACS2_peak_376	#N/A	#N/A	#N/A	#N/A	PF3D7_1456900	conserved protein, unknown function	+	1484	#N/A	#N/A	#N/A	Upstream of one
Pf3D7_14_v3	2345011	2345366	356	2345058	136	8.82375	1.72255	6.66221	MACS2_peak_377	#N/A	#N/A	#N/A	#N/A	PF3D7_1457300	conserved Plasmodium protein, unknown function	-	1120	#N/A	#N/A	#N/A	NA
Pf3D7_14_v3	2558562	2558764	203	2558666	184	23.8997	2.32607	21.475	MACS2_peak_378	#N/A	#N/A	#N/A	#N/A	PF3D7_1462800	glyceraldehyde-3-phosphate dehydrogenase (GAPDH)	+	432	#N/A	#N/A	#N/A	Upstream of one
Pf3D7_14_v3	2617248	2617587	340	2617462	135	5.43044	1.49535	3.37694	MACS2_peak_379	#N/A	#N/A	#N/A	#N/A	PF3D7_1464600	phosphatase, putative	+	2217	PF3D7_1464500	conserved Plasmodium membrane protein, unknown function	+	Within gene
Pf3D7_14_v3	2683081	2683371	291	2683264	193	27.3668	2.43923	24.8939	MACS2_peak_380	#N/A	#N/A	#N/A	#N/A	PF3D7_1465900	40S ribosomal protein S3	+	877	#N/A	#N/A	#N/A	Upstream of one
Pf3D7_14_v3	2683531	2684397	867	2684045	289	74.185	3.64627	71.1847	MACS2_peak_381	#N/A	#N/A	#N/A	#N/A	PF3D7_1465900	40S ribosomal protein S3	+	96	#N/A	#N/A	#N/A	Upstream of one
Pf3D7_14_v3	2706465	2707717	1253	2707292	275	66.3725	3.47025	63.4557	MACS2_peak_382	#N/A	#N/A	#N/A	#N/A	PF3D7_1466300	26S proteasome regulatory subunit RPN2, putative (RPN2)	+	2126	#N/A	#N/A	#N/A	Upstream of one
Pf3D7_14_v3	2719496	2719712	217	2719628	136	8.82375	1.72255	6.66221	MACS2_peak_383	#N/A	#N/A	#N/A	#N/A	PF3D7_1466500	conserved Plasmodium protein, unknown function	+	5597	#N/A	#N/A	#N/A	Upstream of one
Pf3D7_14_v3	2721090	2721484	395	2721304	313	86.5493	3.88362	83.4076	MACS2_peak_384	#N/A	#N/A	#N/A	#N/A	PF3D7_1466500	conserved Plasmodium protein, unknown function	+	3921	#N/A	#N/A	#N/A	Upstream of one
Pf3D7_14_v3	2721711	2722030	320	2721880	189	22.3605	2.22374	19.961	MACS2_peak_385	#N/A	#N/A	#N/A	#N/A	PF3D7_1466500	conserved Plasmodium protein, unknown function	+	3345	#N/A	#N/A	#N/A	Upstream of one
Pf3D7_14_v3	2722438	2722768	331	2722686	143	10.4812	1.80147	8.28452	MACS2_peak_386	#N/A	#N/A	#N/A	#N/A	PF3D7_1466500	conserved Plasmodium protein, unknown function	+	2539	#N/A	#N/A	#N/A	Upstream of one
Pf3D7_14_v3	2764909	2766382	1474	2765186	386	135.688	4.86589	131.332	MACS2_peak_387	#N/A	#N/A	#N/A	#N/A	PF3D7_1467700	conserved Plasmodium protein, unknown function	+	922	#N/A	#N/A	#N/A	Upstream of one
Pf3D7_14_v3	2798422	2799181	760	2799069	175	20.6203	2.21291	18.2413	MACS2_peak_388	#N/A	#N/A	#N/A	#N/A	PF3D7_1468200	conserved protein, unknown function	+	3439	#N/A	#N/A	#N/A	Upstream of one
Pf3D7_14_v3	2800301	2800622	322	2800408	126	6.39838	1.5888	4.30899	MACS2_peak_389	#N/A	#N/A	#N/A	#N/A	PF3D7_1468200	conserved protein, unknown function	+	2100	#N/A	#N/A	#N/A	Upstream of one
Pf3D7_14_v3	2806515	2806858	344	2806637	166	17.5379	2.09975	15.2063	MACS2_peak_390	#N/A	#N/A	#N/A	#N/A	PF3D7_1468400	zinc finger protein, putative (D13)	+	2841	#N/A	#N/A	#N/A	Upstream of one
Pf3D7_14_v3	2843871	2844843	973	2844620	341	105.66	4.30009	102.261	MACS2_peak_391	#N/A	#N/A	#N/A	#N/A	PF3D7_1469400	nucleoside transporter 3, putative (NT3)	+	583	#N/A	#N/A	#N/A	Upstream of one
Pf3D7_14_v3	2850641	2851234	594	2850937	238	46.0864	2.956	43.3958	MACS2_peak_392	#N/A	#N/A	#N/A	#N/A	PF3D7_1469600	biotin carboxylase subunit of acetyl CoA carboxylase, putative (ACC)	+	1213	#N/A	#N/A	#N/A	Upstream of one
Pf3D7_14_v3	2900760	2901043	284	2900872	204	31.8471	2.57754	29.3166	MACS2_peak_393	#N/A	#N/A	#N/A	#N/A	PF3D7_1471000	RNA 3'-terminal phosphate cyclase-like protein, putative	+	1262	#N/A	#N/A	#N/A	Upstream of one
Pf3D7_14_v3	2943541	2944027	487	2943769	397	143.383	5.0042	138.137	MACS2_peak_394	#N/A	#N/A	#N/A	#N/A	PF3D7_1472200	histone deacetylase, putative (HDA1)	+	1893	#N/A	#N/A	#N/A	Upstream of one
Pf3D7_14_v3	2979791	2980347	557	2980012	313	88.2505	3.94803	85.0884	MACS2_peak_395	#N/A	#N/A	#N/A	#N/A	PF3D7_1473200	DnaJ protein, putative	+	1588	#N/A	#N/A	#N/A	Upstream of one
Pf3D7_14_v3	3004818	3005753	936	3005198	376	128.809	4.74016	124.798	MACS2_peak_396	#N/A	#N/A	#N/A	#N/A	PF3D7_1473900	conserved Plasmodium protein, unknown function	+	2403	#N/A	#N/A	#N/A	Upstream of one
Pf3D7_14_v3	3020349	3020665	317	3020536	218	37.9149	2.75357	35.312	MACS2_peak_397	#N/A	#N/A	#N/A	#N/A	PF3D7_1474100	mitochondrial ribosomal protein L20 precursor, putative	+	2692	#N/A	#N/A	#N/A	Upstream of one
Pf3D7_14_v3	3074030	3074443	414	3074308	252	54.2114	3.18106	51.4271	MACS2_peak_398	#N/A	#N/A	#N/A	#N/A	PF3D7_1475000	mediator complex subunit 31, putative	+	1480	#N/A	#N/A	#N/A	Upstream of one
Pf3D7_14_v3	3075483	3076611	1129	3075724	375	128.128	4.72758	124.148	MACS2_peak_399	#N/A	#N/A	#N/A	#N/A	PF3D7_1475000	mediator complex subunit 31, putative	+	64	#N/A	#N/A	#N/A	Upstream of one
Pf3D7_14_v3	3145820	3146486	667	3146207	390	138.471	4.91618	133.853	MACS2_peak_400	#N/A	#N/A	#N/A	#N/A	PF3D7_1476500	probable protein, unknown function	+	1283	#N/A	#N/A	#N/A	Upstream of one
Pf3D7_14_v3	3150381	3150946	566	3150800	344	107.585	4.33781	104.153	MACS2_peak_401	#N/A	#N/A	#N/A	#N/A	PF3D7_1476600	Plasmodium exported protein, unknown function	+	1170	#N/A	#N/A	#N/A	Upstream of one
Pf3D7_14_v3	3155999	3156457	459	3156235	267	58.8236	3.24109	55.991	MACS2_peak_402	#N/A	#N/A	#N/A	#N/A	PF3D7_1476700	lysophospholipase, putative	+	741	#N/A	#N/A	#N/A	Upstream of one
Pf3D7_14_v3	3163122	3163936	815	3163763	378	130.176	4.7653	126.112	MACS2_peak_403	#N/A	#N/A	#N/A	#N/A	PF3D7_1477000	Plasmodium exported protein (hyp17), unknown function, pseudogene	+	4800	#N/A	#N/A	#N/A	Upstream of one
Pf3D7_14_v3	3178377	3179142	766	3178861	397	143.383	5.0042	138.137	MACS2_peak_404	#N/A	#N/A	#N/A	#N/A	PF3D7_1477300	Plasmodium exported protein (PHIST), unknown function (Pfg14-744)	+	763	#N/A	#N/A	#N/A	Upstream of one
Pf3D7_14_v3	3182136	3183011	876	3182712	381	132.234	4.80302	128.069	MACS2_peak_405	#N/A	#N/A	#N/A	#N/A	PF3D7_1477400	Plasmodium exported protein (PHIST), unknown function	+	536	#N/A	#N/A	#N/A	Upstream of one
Pf3D7_14_v3	3187001	3187244	244	3187117	141	10.0977	1.78542	7.90741	MACS2_peak_406	#N/A	#N/A	#N/A	#N/A	PF3D7_1477500	Plasmodium exported protein (PHISTb), unknown function	+	1771	#N/A	#N/A	#N/A	Upstream of one
Pf3D7_14_v3	3191660	3192754	1095	3191791	300	80.5291	3.78458	77.454	MACS2_peak_407	#N/A	#N/A	#N/A	#N/A	PF3D7_1477600	surface-associated interspersed protein 14.1 (SURFIN 14.1) (SURF14.1)	+	1494	#N/A	#N/A	#N/A	Upstream of one
Pf3D7_14_v3	3200790	3201281	492	3201109	250	53.1954	3.15591	50.4225	MACS2_peak_408	#N/A	#N/A	#N/A	#N/A	PF3D7_1477700	Plasmodium exported protein (PHISTa), unknown function (Pfg14-748)	+	1822	#N/A	#N/A	#N/A	Upstream of one
Pf3D7_14_v3	3205120	3205510	391	3205183	134	8.33551	1.6974	6.18641	MACS2_peak_409	#N/A	#N/A	#N/A	#N/A	PF3D7_1477800	acyl-CoA binding protein (ACBP)	+	2444	#N/A	#N/A	#N/A	Upstream of one
Pf3D7_14_v3	3208166	3208668	503	3208474	240	42.4423	2.79066	39.7941	MACS2_peak_410	#N/A	#N/A	#N/A	#N/A	PF3D7_1477900	acyl-CoA synthetase, pseudogene (ACS1b)	+	655	#N/A	#N/A	#N/A	Upstream of one

## Sheet: Replicate 2 peaks
chr	start	end	length	abs_summit	pileup	-LOG10(pvalue)	fold_enrichment	-LOG10(qvalue)	name	left_id	left_desc	left_strand	left_dist	right_id	right_desc	right_strand	right_dist	within_id	within_desc	within_strand	peak_location
Pf3D7_01_v3	8082	8329	248	8225	170	11.8047	1.78068	9.74571	MACS2_peak_1	#N/A	#N/A	#N/A	#N/A	PF3D7_0100100	erythrocyte membrane protein 1, PfEMP1 (VAR)	+	21285	#N/A	#N/A	#N/A	Upstream of one
Pf3D7_01_v3	108839	109843	1005	109398	360	95.2879	3.75921	92.0565	MACS2_peak_2	PF3D7_0102400	lysophospholipase, putative, pseudogene	-	-1050	PF3D7_0102500	erythrocyte binding antigen-181 (EBA181)	-	1352	#N/A	#N/A	#N/A	Upstream of one
Pf3D7_01_v3	117449	118770	1322	118509	357	93.5512	3.72797	90.3558	MACS2_peak_3	PF3D7_0102500	erythrocyte binding antigen-181 (EBA181)	-	-2710	PF3D7_0102600	serine/threonine protein kinase, FIKK family (FIKK1)	-	532	#N/A	#N/A	#N/A	Upstream of one
Pf3D7_01_v3	123263	123496	234	123380	171	12.0653	1.79109	10.0013	MACS2_peak_4	PF3D7_0102600	serine/threonine protein kinase, FIKK family (FIKK1)	-	-2131	PF3D7_0102700	merozoite-associated tryptophan-rich antigen (MaTrA)	+	1137	#N/A	#N/A	#N/A	Upstream of two
Pf3D7_01_v3	255440	255664	225	255558	185	13.3368	1.81032	11.2512	MACS2_peak_5	PF3D7_0105900	DNA binding protein, putative	+	-628	PF3D7_0106000	conserved Plasmodium protein, unknown function	-	217	#N/A	#N/A	#N/A	Downstream of two
Pf3D7_01_v3	270661	270903	243	270810	159	9.10415	1.66613	7.10472	MACS2_peak_6	PF3D7_0106300	calcium-transporting ATPase (ATP6)	-	-1637	PF3D7_0106400	pre-rRNA-processing protein TSR2, putative	+	1644	#N/A	#N/A	#N/A	Upstream of two
Pf3D7_01_v3	334161	334467	307	334273	173	12.594	1.81192	10.5195	MACS2_peak_7	PF3D7_0108100	conserved Plasmodium protein, unknown function	+	-1565	PF3D7_0108300	conserved Plasmodium protein, unknown function	+	2895	#N/A	#N/A	#N/A	Upstream of one
Pf3D7_01_v3	335280	335765	486	335616	200	20.6462	2.09308	18.4358	MACS2_peak_8	PF3D7_0108100	conserved Plasmodium protein, unknown function	+	-2908	PF3D7_0108300	conserved Plasmodium protein, unknown function	+	1552	#N/A	#N/A	#N/A	Upstream of one
Pf3D7_01_v3	373403	374153	751	373884	359	94.7078	3.7488	91.4866	MACS2_peak_9	PF3D7_0109300	fatty acid elongation protein, GNS1/SUR4 family, putative	-	-872	PF3D7_0109400	tubulin-specific chaperone a, putative	-	555	#N/A	#N/A	#N/A	Upstream of one
Pf3D7_01_v3	375360	375952	593	375556	278	52.0449	2.90532	49.4323	MACS2_peak_10	PF3D7_0109400	tubulin-specific chaperone a, putative	-	-469	PF3D7_0109500	N-acetyltransferase, putative	-	738	#N/A	#N/A	#N/A	Upstream of one
Pf3D7_01_v3	444330	444643	314	444445	206	22.6538	2.15556	20.4141	MACS2_peak_11	PF3D7_0111700	conserved Plasmodium protein, unknown function	-	-507	PF3D7_0111800	conserved Plasmodium protein, unknown function	+	1581	#N/A	#N/A	#N/A	Upstream of two
Pf3D7_01_v3	457455	458015	561	457599	147	6.5221	1.54117	4.59556	MACS2_peak_12	PF3D7_0112100	conserved Plasmodium protein, unknown function	+	-2261	PF3D7_0112200	multidrug resistance-associated protein 1 (MRP1)	+	7127	#N/A	#N/A	#N/A	Upstream of one
Pf3D7_01_v3	459897	460097	201	460005	146	6.32487	1.53076	4.40499	MACS2_peak_13	PF3D7_0112100	conserved Plasmodium protein, unknown function	+	-4667	PF3D7_0112200	multidrug resistance-associated protein 1 (MRP1)	+	4721	#N/A	#N/A	#N/A	Upstream of one
Pf3D7_01_v3	460299	460800	502	460358	155	8.20008	1.62448	6.22427	MACS2_peak_14	PF3D7_0112100	conserved Plasmodium protein, unknown function	+	-5020	PF3D7_0112200	multidrug resistance-associated protein 1 (MRP1)	+	4368	#N/A	#N/A	#N/A	Upstream of one
Pf3D7_01_v3	493467	494342	876	493932	395	114.285	4.06044	110.261	MACS2_peak_15	PF3D7_0113000	glutamic acid-rich protein (GARP)	-	-3805	PF3D7_0113100	surface-associated interspersed protein 1.1 (SURFIN 1.1) (SURF1.1)	+	1312	#N/A	#N/A	#N/A	Upstream of two
Pf3D7_01_v3	510601	511454	854	511192	383	108.954	3.99872	105.309	MACS2_peak_16	PF3D7_0113400	Plasmodium exported protein, unknown function	-	-1444	PF3D7_0113600	surface-associated interspersed protein 1.2 (SURFIN 1.2), pseudogene (SURF1.2)	+	894	#N/A	#N/A	#N/A	Upstream of two
Pf3D7_02_v3	251169	252075	907	251633	399	118.815	4.16533	112.072	MACS2_peak_17	PF3D7_0206200	pantothenate transporter (PAT)	+	-906	PF3D7_0206300	pentafunctional AROM polypeptide, putative, pseudogene (AROM)	+	761	#N/A	#N/A	#N/A	Upstream of one
Pf3D7_02_v3	268812	269524	713	269419	213	25.0901	2.22845	22.8148	MACS2_peak_18	PF3D7_0206500	conserved Plasmodium protein, unknown function	-	-2072	PF3D7_0206600	DNA-directed RNA polymerase III subunit RPC10, putative	-	659	#N/A	#N/A	#N/A	Upstream of one
Pf3D7_02_v3	350582	351486	905	350954	204	21.9763	2.13473	19.7458	MACS2_peak_19	PF3D7_0208400	conserved Plasmodium protein, unknown function	-	-1614	PF3D7_0208500	acyl carrier protein (ACP)	+	1882	#N/A	#N/A	#N/A	Upstream of two
Pf3D7_02_v3	352655	352887	233	352777	185	15.9673	1.93688	13.8318	MACS2_peak_20	PF3D7_0208400	conserved Plasmodium protein, unknown function	-	-3437	PF3D7_0208500	acyl carrier protein (ACP)	+	59	#N/A	#N/A	#N/A	Upstream of two
Pf3D7_02_v3	445472	445735	264	445701	148	6.72217	1.55159	4.78934	MACS2_peak_21	PF3D7_0211000	unspecified product	+	-1093	PF3D7_0211100	conserved Plasmodium protein, unknown function	+	6050	#N/A	#N/A	#N/A	Upstream of one
Pf3D7_02_v3	447483	447809	327	447711	152	7.55024	1.59324	5.59245	MACS2_peak_22	PF3D7_0211000	unspecified product	+	-3103	PF3D7_0211100	conserved Plasmodium protein, unknown function	+	4040	#N/A	#N/A	#N/A	Upstream of one
Pf3D7_02_v3	449865	450415	551	450298	159	9.10415	1.66613	7.10472	MACS2_peak_23	PF3D7_0211000	unspecified product	+	-5690	PF3D7_0211100	conserved Plasmodium protein, unknown function	+	1453	#N/A	#N/A	#N/A	Upstream of one
Pf3D7_02_v3	474186	474404	219	474310	169	11.5465	1.77026	9.49267	MACS2_peak_24	PF3D7_0211700	tyrosine kinase-like protein, putative (TKL1)	+	-819	PF3D7_0211800	asparagine--tRNA ligase (AsnRS)	+	932	#N/A	#N/A	#N/A	Upstream of one
Pf3D7_02_v3	522292	522580	289	522525	146	6.32487	1.53076	4.40499	MACS2_peak_25	PF3D7_0212500	conserved Plasmodium protein, unknown function	+	-779	PF3D7_0212600	secreted protein with altered thrombospondin repeat domain (SPATR)	+	406	#N/A	#N/A	#N/A	Upstream of one
Pf3D7_02_v3	526480	526748	269	526652	206	20.2083	2.04941	18.007	MACS2_peak_26	PF3D7_0212700	SRR1-like protein	-	-609	PF3D7_0212800	multidrug efflux pump, putative	+	1597	#N/A	#N/A	#N/A	Upstream of two
Pf3D7_02_v3	534193	534937	745	534606	251	39.9561	2.62416	37.4871	MACS2_peak_27	PF3D7_0212900	Leu/Phe-tRNA protein transferase, putative	+	-256	PF3D7_0213000	conserved Plasmodium protein, unknown function	+	1040	#N/A	#N/A	#N/A	Upstream of one
Pf3D7_02_v3	576461	576730	270	576576	277	51.5764	2.8949	48.9691	MACS2_peak_28	PF3D7_0214200	mitochondrial ribosomal protein L13 precursor, putative	-	-522	PF3D7_0214300	conserved Plasmodium protein, unknown function	+	2086	#N/A	#N/A	#N/A	Upstream of two
Pf3D7_02_v3	576971	577620	650	577231	383	108.954	3.99872	105.309	MACS2_peak_29	PF3D7_0214200	mitochondrial ribosomal protein L13 precursor, putative	-	-1177	PF3D7_0214300	conserved Plasmodium protein, unknown function	+	1431	#N/A	#N/A	#N/A	Upstream of two
Pf3D7_02_v3	620927	621892	966	621561	390	110.082	3.97374	106.394	MACS2_peak_30	PF3D7_0215000	acyl-CoA synthetase (ACS9)	-	-2132	PF3D7_0215100	RING zinc finger protein, putative	-	963	#N/A	#N/A	#N/A	Upstream of one
Pf3D7_02_v3	632873	633561	689	633010	245	37.4345	2.56168	34.997	MACS2_peak_31	PF3D7_0215300	acyl-CoA synthetase (ACS8)	-	-1702	PF3D7_0215400	conserved Plasmodium protein, unknown function	-	1579	#N/A	#N/A	#N/A	Upstream of one
Pf3D7_02_v3	684534	685065	532	684916	285	55.3677	2.97821	52.7137	MACS2_peak_32	PF3D7_0216500	conserved Plasmodium protein, unknown function	+	-1213	PF3D7_0216600	MtN3-like protein	+	1569	#N/A	#N/A	#N/A	Upstream of one
Pf3D7_02_v3	685245	685986	742	685398	254	41.24	2.6554	38.7556	MACS2_peak_33	PF3D7_0216500	conserved Plasmodium protein, unknown function	+	-1695	PF3D7_0216600	MtN3-like protein	+	1087	#N/A	#N/A	#N/A	Upstream of one
Pf3D7_02_v3	740312	740557	246	740445	175	11.6613	1.75762	9.60711	MACS2_peak_34	PF3D7_0218000	replication factor C subunit 2, putative (RFC2)	+	-593	PF3D7_0218100	conserved Plasmodium membrane protein, unknown function	+	569	#N/A	#N/A	#N/A	Upstream of one
Pf3D7_02_v3	788758	789391	634	789163	310	67.8265	3.23854	65.0157	MACS2_peak_35	PF3D7_0219800	Plasmodium exported protein (PHISTc), unknown function	-	-1223	PF3D7_0219900	Plasmodium exported protein, unknown function	+	2301	#N/A	#N/A	#N/A	Upstream of two
Pf3D7_02_v3	802365	803261	897	802542	204	21.9763	2.13473	19.7458	MACS2_peak_36	PF3D7_0220000	liver stage antigen 3 (LSA3)	+	-956	PF3D7_0220100	DnaJ protein, putative	+	1978	#N/A	#N/A	#N/A	Upstream of one
Pf3D7_02_v3	808310	808775	466	808545	216	26.1645	2.25969	23.8719	MACS2_peak_37	PF3D7_0220100	DnaJ protein, putative	+	-804	PF3D7_0220200	Plasmodium exported protein, unknown function	-	966	#N/A	#N/A	#N/A	Downstream of two
Pf3D7_02_v3	812061	812437	377	812219	295	60.2423	3.08234	57.5279	MACS2_peak_38	PF3D7_0220200	Plasmodium exported protein, unknown function	-	-1921	PF3D7_0220300	Plasmodium exported protein, unknown function	-	1608	#N/A	#N/A	#N/A	Upstream of one
Pf3D7_02_v3	816070	816351	282	816212	220	27.6247	2.30134	25.3111	MACS2_peak_39	PF3D7_0220300	Plasmodium exported protein, unknown function	-	-1558	PF3D7_0220400	DnaJ protein, putative, pseudogene	+	4217	#N/A	#N/A	#N/A	Upstream of two
Pf3D7_02_v3	826287	826760	474	826558	289	57.2996	3.01986	54.622	MACS2_peak_40	PF3D7_0220500	Plasmodium exported protein (hyp2), unknown function	-	-1694	PF3D7_0220600	Plasmodium exported protein (hyp9), unknown function	+	4631	#N/A	#N/A	#N/A	Upstream of two
Pf3D7_02_v3	829270	830720	1451	829890	364	97.6201	3.80086	94.3409	MACS2_peak_41	PF3D7_0220500	Plasmodium exported protein (hyp2), unknown function	-	-5026	PF3D7_0220600	Plasmodium exported protein (hyp9), unknown function	+	1299	#N/A	#N/A	#N/A	Upstream of two
Pf3D7_02_v3	832876	833229	354	833074	172	12.3284	1.8015	10.2592	MACS2_peak_42	PF3D7_0220600	Plasmodium exported protein (hyp9), unknown function	+	-1069	PF3D7_0220700	Plasmodium exported protein (hyp9), unknown function	+	731	#N/A	#N/A	#N/A	Upstream of one
Pf3D7_02_v3	838299	839043	745	838746	371	101.747	3.87376	98.3628	MACS2_peak_43	PF3D7_0220700	Plasmodium exported protein (hyp9), unknown function	+	-4058	PF3D7_0220800	cytoadherence linked asexual protein 2 (CLAG2)	+	97	#N/A	#N/A	#N/A	Upstream of one
Pf3D7_02_v3	846418	847049	632	846627	222	28.3665	2.32217	26.0431	MACS2_peak_44	PF3D7_0220900	Plasmodium exported protein, unknown function, pseudogene	-	-252	PF3D7_0221000	Plasmodium exported protein, unknown function	+	1465	#N/A	#N/A	#N/A	Upstream of two
Pf3D7_03_v3	98676	99049	374	98835	193	18.4009	2.02018	16.226	MACS2_peak_45	PF3D7_0301700	Plasmodium exported protein, unknown function	-	-928	PF3D7_0301800	Plasmodium exported protein, unknown function	+	5490	#N/A	#N/A	#N/A	Upstream of two
Pf3D7_03_v3	101780	102100	321	101963	242	36.1973	2.53044	33.7743	MACS2_peak_46	PF3D7_0301700	Plasmodium exported protein, unknown function	-	-4056	PF3D7_0301800	Plasmodium exported protein, unknown function	+	2362	#N/A	#N/A	#N/A	Upstream of two
Pf3D7_03_v3	118960	119543	584	119447	155	8.20008	1.62448	6.22427	MACS2_peak_47	PF3D7_0302100	serine/threonine protein kinase (SRPK1)	+	-1361	PF3D7_0302200	cytoadherence linked asexual protein 3.2 (CLAG3.2)	+	11	#N/A	#N/A	#N/A	Upstream of one
Pf3D7_03_v3	133610	135865	2256	135179	399	118.815	4.16533	112.072	MACS2_peak_48	PF3D7_0302400	unspecified product	-	-1677	PF3D7_0302500	cytoadherence linked asexual protein 3.1 (CLAG3.1)	+	239	#N/A	#N/A	#N/A	Upstream of two
Pf3D7_03_v3	158259	158996	738	158457	273	49.7178	2.85325	47.1325	MACS2_peak_49	PF3D7_0302900	exportin-1, putative	-	-2311	PF3D7_0303000	N-ethylmaleimide-sensitive fusion protein (NSF)	-	896	#N/A	#N/A	#N/A	Upstream of one
Pf3D7_03_v3	176606	177303	698	176897	243	36.608	2.54085	34.18	MACS2_peak_50	PF3D7_0303300	DNA-directed RNA polymerase subunit I, putative	-	-1098	PF3D7_0303400	palmitoyltransferase (DHHC1)	+	1523	#N/A	#N/A	#N/A	Upstream of two
Pf3D7_03_v3	181254	181552	299	181381	205	22.314	2.14514	20.079	MACS2_peak_51	PF3D7_0303400	palmitoyltransferase (DHHC1)	+	-254	PF3D7_0303500	spindle pole body protein, putative	+	1350	#N/A	#N/A	#N/A	Upstream of one
Pf3D7_03_v3	295717	295967	251	295861	152	7.55024	1.59324	5.59245	MACS2_peak_52	PF3D7_0306200	activator of Hsp90 ATPase (AHA1)	+	-1313	PF3D7_0306400	FAD-dependent glycerol-3-phosphate dehydrogenase, putative	+	2656	PF3D7_0306300	glutaredoxin 1 (GRX1)	-	Within gene
Pf3D7_03_v3	336275	336724	450	336452	202	21.307	2.1139	19.0865	MACS2_peak_53	PF3D7_0307700	conserved Plasmodium protein, unknown function	-	-1183	PF3D7_0307800	conserved Plasmodium protein, unknown function	+	727	#N/A	#N/A	#N/A	Upstream of two
Pf3D7_03_v3	395605	397107	1503	396836	350	89.5418	3.65508	86.4224	MACS2_peak_54	PF3D7_0309200	serine/threonine protein kinase, putative (ARK2)	-	-2232	PF3D7_0309300	N2227-like protein, putative	+	813	#N/A	#N/A	#N/A	Upstream of two
Pf3D7_03_v3	527223	527531	309	527373	249	39.1086	2.60333	36.6503	MACS2_peak_55	PF3D7_0312400	glycogen synthase kinase 3 (GSK3)	-	-934	PF3D7_0312500	transporter, putative	+	1664	#N/A	#N/A	#N/A	Upstream of two
Pf3D7_03_v3	531154	531393	240	531261	223	28.7403	2.33258	26.4118	MACS2_peak_56	PF3D7_0312500	transporter, putative	+	-485	PF3D7_0312700	tRNA Isoleucine	-	637	PF3D7_0312600	tRNA Valine	+	Within gene
Pf3D7_03_v3	531803	532060	258	531919	218	24.1812	2.16821	21.9215	MACS2_peak_57	PF3D7_0312600	tRNA Valine	+	-630	PF3D7_0312800	60S ribosomal protein L26, putative	+	2320	PF3D7_0312700	tRNA Isoleucine	-	Within gene
Pf3D7_03_v3	581943	582373	431	582194	229	31.0229	2.39506	28.6639	MACS2_peak_58	PF3D7_0314400	serine/threonine protein phosphatase 6, putative (PPP6)	-	-1729	PF3D7_0314500	conserved Plasmodium protein, unknown function	+	2032	#N/A	#N/A	#N/A	Upstream of two
Pf3D7_03_v3	593804	594831	1028	594418	260	43.8534	2.71788	41.3379	MACS2_peak_59	PF3D7_0314700	zinc finger protein, putative	-	-1871	PF3D7_0314800	conserved Plasmodium protein, unknown function	+	10177	#N/A	#N/A	#N/A	Upstream of two
Pf3D7_03_v3	597506	598131	626	598000	148	6.72217	1.55159	4.78934	MACS2_peak_60	PF3D7_0314700	zinc finger protein, putative	-	-5453	PF3D7_0314800	conserved Plasmodium protein, unknown function	+	6595	#N/A	#N/A	#N/A	Upstream of two
Pf3D7_03_v3	600120	600480	361	600226	155	8.20008	1.62448	6.22427	MACS2_peak_61	PF3D7_0314700	zinc finger protein, putative	-	-7679	PF3D7_0314800	conserved Plasmodium protein, unknown function	+	4369	#N/A	#N/A	#N/A	Upstream of two
Pf3D7_03_v3	634373	635174	802	634928	293	59.2555	3.06152	56.5535	MACS2_peak_62	PF3D7_0315500	mitochondrial ribosomal protein L29/L47 precursor, putative	-	-1384	PF3D7_0315600	conserved Plasmodium protein, unknown function	+	658	#N/A	#N/A	#N/A	Upstream of two
Pf3D7_03_v3	666187	666387	201	666319	181	14.8052	1.89522	12.6889	MACS2_peak_63	PF3D7_0316400	conserved Plasmodium protein, unknown function	-	-1167	PF3D7_0316500	kinetochore protein NUF2, putative (NUF2)	+	687	#N/A	#N/A	#N/A	Upstream of two
Pf3D7_03_v3	726857	727712	856	727393	351	90.1109	3.66549	86.9821	MACS2_peak_64	PF3D7_0317600	40S ribosomal protein S11, putative (RPS11)	+	-1263	PF3D7_0317700	CPSF (cleavage and polyadenylation specific factor), subunit A, putative	+	866	#N/A	#N/A	#N/A	Upstream of one
Pf3D7_03_v3	745805	746528	724	746060	355	92.3996	3.70714	89.2278	MACS2_peak_65	PF3D7_0318100	stomatin-like protein	+	-1007	PF3D7_0318200	DNA-directed RNA polymerase II subunit RPB1 (RPB1)	+	2405	#N/A	#N/A	#N/A	Upstream of one
Pf3D7_03_v3	835784	836240	457	836034	218	26.8907	2.28052	24.5871	MACS2_peak_66	PF3D7_0319900	conserved Plasmodium protein, unknown function	-	-1257	PF3D7_0320000	protein phosphatase inhibitor 2 (I2)	+	1273	#N/A	#N/A	#N/A	Upstream of two
Pf3D7_03_v3	860651	860977	327	860701	170	11.8047	1.78068	9.74571	MACS2_peak_67	PF3D7_0320400	oocyst capsule protein (Cap380)	-	-3197	PF3D7_0320500	nicotinamidase, putative (Nico)	+	112	#N/A	#N/A	#N/A	Upstream of two
Pf3D7_04_v3	135314	136344	1031	135672	381	107.741	3.97789	104.149	MACS2_peak_68	PF3D7_0402200	surface-associated interspersed protein 4.1 (SURFIN 4.1), pseudogene (SURF4.1)	-	-1204	PF3D7_0402300	reticulocyte binding protein homologue 1 (RH1)	+	1968	#N/A	#N/A	#N/A	Upstream of two
Pf3D7_04_v3	174715	174981	267	174851	199	20.319	2.08266	18.1133	MACS2_peak_69	PF3D7_0402900	probable protein, unknown function	-	-1937	PF3D7_0403100	regulator of chromosome condensation, putative	-	521	PF3D7_0403000	tRNA Asparagine	+	Within gene
Pf3D7_04_v3	314043	314251	209	314168	197	19.6709	2.06184	17.475	MACS2_peak_70	PF3D7_0405700	lysine decarboxylase, putative	-	-1175	PF3D7_0405800	conserved Plasmodium protein, unknown function	+	1394	#N/A	#N/A	#N/A	Upstream of two
Pf3D7_04_v3	327921	328187	267	328060	228	30.6377	2.38465	28.284	MACS2_peak_71	PF3D7_0406100	V-type proton ATPase subunit B	-	-2835	PF3D7_0406200	sexual stage-specific protein precursor (Pfs16)	+	1156	#N/A	#N/A	#N/A	Upstream of two
Pf3D7_04_v3	328356	328794	439	328542	268	47.4301	2.80118	44.8723	MACS2_peak_72	PF3D7_0406100	V-type proton ATPase subunit B	-	-3317	PF3D7_0406200	sexual stage-specific protein precursor (Pfs16)	+	674	#N/A	#N/A	#N/A	Upstream of two
Pf3D7_04_v3	337184	338865	1682	338307	399	118.815	4.16533	112.072	MACS2_peak_73	PF3D7_0406400	cytosolic glyoxalase II (cGloII)	+	-4451	PF3D7_0406600	conserved Plasmodium protein, unknown function	+	8001	PF3D7_0406500	conserved Plasmodium protein, unknown function	-	Within gene
Pf3D7_04_v3	372040	372295	256	372169	204	21.9763	2.13473	19.7458	MACS2_peak_74	PF3D7_0407500	mitochondrial carrier protein, putative	+	-899	PF3D7_0407600	conserved Plasmodium protein, unknown function	+	870	#N/A	#N/A	#N/A	Upstream of one
Pf3D7_04_v3	469045	469402	358	469222	303	64.2473	3.16565	61.486	MACS2_peak_75	PF3D7_0410000	erythrocyte vesicle protein 1 (EVP1)	-	-1883	PF3D7_0410200	tRNA Isoleucine	-	636	PF3D7_0410100	tRNA Serine	+	Within gene
Pf3D7_04_v3	517629	517845	217	517715	202	21.307	2.1139	19.0865	MACS2_peak_76	PF3D7_0411400	DEAD box ATP-dependent RNA helicase, putative	-	-647	PF3D7_0411500	tRNA Alanine	+	7	#N/A	#N/A	#N/A	Upstream of two
Pf3D7_04_v3	518092	518306	215	518187	183	15.3816	1.91605	13.2557	MACS2_peak_77	PF3D7_0411500	tRNA Alanine	+	-394	PF3D7_0411700	conserved Plasmodium protein, unknown function	-	498	PF3D7_0411600	tRNA Glutamic acid	-	Within gene
Pf3D7_04_v3	641830	642115	286	641964	149	6.92504	1.562	4.98585	MACS2_peak_78	PF3D7_0414100	conserved Plasmodium membrane protein, unknown function	-	-3059	PF3D7_0414200.2	calmodulin-like protein	-	5425	#N/A	#N/A	#N/A	Upstream of one
Pf3D7_04_v3	644363	644789	427	644713	164	10.2933	1.7182	8.26505	MACS2_peak_79	PF3D7_0414100	conserved Plasmodium membrane protein, unknown function	-	-5808	PF3D7_0414200.2	calmodulin-like protein	-	2676	#N/A	#N/A	#N/A	Upstream of one
Pf3D7_04_v3	725772	726254	483	726057	232	32.1896	2.4263	29.8157	MACS2_peak_80	PF3D7_0416500	repressor of RNA polymerase III transcription MAF1, putative	-	-1815	PF3D7_0416600	prohibitin-like protein, putative	+	208	#N/A	#N/A	#N/A	Upstream of two
Pf3D7_04_v3	736773	737009	237	736906	173	11.0435	1.73163	8.99961	MACS2_peak_81	PF3D7_0416800	small GTP-binding protein sar1 (SAR1)	+	-5683	PF3D7_0417000	conserved Plasmodium protein, unknown function	+	5243	PF3D7_0416900	conserved Plasmodium protein, unknown function	-	Within gene
Pf3D7_04_v3	846254	846833	580	846342	168	11.2908	1.75985	9.24196	MACS2_peak_82	PF3D7_0418800	conserved Plasmodium protein, unknown function	+	-1173	PF3D7_0418900	conserved Plasmodium protein, unknown function	+	889	#N/A	#N/A	#N/A	Upstream of one
Pf3D7_04_v3	912350	912730	381	912541	162	9.80989	1.69737	7.79269	MACS2_peak_83	PF3D7_0420200	holo-[acyl-carrier-protein] synthase, putative (ACPS)	+	-570	PF3D7_0420300	transcription factor with AP2 domain(s) (ApiAP2)	+	5449	#N/A	#N/A	#N/A	Upstream of one
Pf3D7_04_v3	997590	998560	971	998030	364	97.6201	3.80086	94.3409	MACS2_peak_84	PF3D7_0421900	conserved Plasmodium protein, unknown function	+	-575	PF3D7_0422000	steroid dehydrogenase, putative	+	617	#N/A	#N/A	#N/A	Upstream of one
Pf3D7_04_v3	1020379	1022003	1625	1021060	326	76.2606	3.40516	73.3325	MACS2_peak_85	PF3D7_0422200	erythrocyte membrane-associated antigen	-	-3813	PF3D7_0422300	alpha tubulin 2	+	1427	#N/A	#N/A	#N/A	Upstream of two
Pf3D7_04_v3	1072018	1072533	516	1072431	238	34.5726	2.48878	32.1695	MACS2_peak_86	PF3D7_0423700	early transcribed membrane protein 4 (ETRAMP4)	-	-586	PF3D7_0423800	cysteine-rich protective antigen (CyRPA)	+	3916	#N/A	#N/A	#N/A	Upstream of two
Pf3D7_04_v3	1072708	1073174	467	1072873	307	66.2841	3.2073	63.4941	MACS2_peak_87	PF3D7_0423700	early transcribed membrane protein 4 (ETRAMP4)	-	-1028	PF3D7_0423800	cysteine-rich protective antigen (CyRPA)	+	3474	#N/A	#N/A	#N/A	Upstream of two
Pf3D7_04_v3	1091661	1091914	254	1091750	198	19.9939	2.07225	17.793	MACS2_peak_88	PF3D7_0424200	reticulocyte binding protein homologue 4 (RH4)	-	-473	PF3D7_0424300	erythrocyte binding antigen-165, pseudogene (EBA165)	+	1388	#N/A	#N/A	#N/A	Upstream of two
Pf3D7_04_v3	1098678	1099432	755	1099046	383	108.954	3.99872	105.309	MACS2_peak_89	PF3D7_0424300	erythrocyte binding antigen-165, pseudogene (EBA165)	+	-1211	PF3D7_0424400	surface-associated interspersed protein 4.2 (SURFIN 4.2) (SURF4.2)	+	765	#N/A	#N/A	#N/A	Upstream of one
Pf3D7_05_v3	62878	63083	206	62995	155	6.86924	1.54448	4.93577	MACS2_peak_90	PF3D7_0501100.2	heat shock protein 40, type II (HSP40)	-	-3269	PF3D7_0501200	parasite-infected erythrocyte surface protein (PIESP2)	+	1070	#N/A	#N/A	#N/A	Upstream of two
Pf3D7_05_v3	67873	68115	243	67999	189	17.1661	1.97853	15.0118	MACS2_peak_91	PF3D7_0501200	parasite-infected erythrocyte surface protein (PIESP2)	+	-2510	PF3D7_0501300	skeleton-binding protein 1 (SBP1)	+	931	#N/A	#N/A	#N/A	Upstream of one
Pf3D7_05_v3	71762	72043	282	71885	253	40.8104	2.64498	38.3309	MACS2_peak_92	PF3D7_0501300	skeleton-binding protein 1 (SBP1)	+	-1772	PF3D7_0501400	interspersed repeat antigen (FIRA)	+	2624	#N/A	#N/A	#N/A	Upstream of one
Pf3D7_05_v3	73185	73419	235	73325	168	8.90474	1.63106	6.91105	MACS2_peak_93	PF3D7_0501300	skeleton-binding protein 1 (SBP1)	+	-3212	PF3D7_0501400	interspersed repeat antigen (FIRA)	+	1184	#N/A	#N/A	#N/A	Upstream of one
Pf3D7_05_v3	86018	86217	200	86119	165	10.5389	1.72861	8.50547	MACS2_peak_94	PF3D7_0501600	rhoptry-associated protein 2 (RAP2)	-	-882	PF3D7_0501700	anaphase promoting complex subunit, putative	-	701	#N/A	#N/A	#N/A	Upstream of one
Pf3D7_05_v3	139934	140315	382	140113	326	76.2606	3.40516	73.3325	MACS2_peak_95	PF3D7_0503300	serine/arginine-rich splicing factor 12 (SRSF12)	-	-4183	PF3D7_0503400	actin-depolymerizing factor 1 (ADF1)	+	597	#N/A	#N/A	#N/A	Upstream of two
Pf3D7_05_v3	251151	251660	510	251242	177	13.6805	1.85357	11.5854	MACS2_peak_96	PF3D7_0505700	conserved Plasmodium membrane protein, unknown function	-	-667	PF3D7_0505800	small ubiquitin-related modifier (SUMO)	-	805	#N/A	#N/A	#N/A	Upstream of one
Pf3D7_05_v3	253696	253942	247	253853	173	12.594	1.81192	10.5195	MACS2_peak_97	PF3D7_0505800	small ubiquitin-related modifier (SUMO)	-	-1247	PF3D7_0505900	conserved Plasmodium protein, unknown function	-	620	#N/A	#N/A	#N/A	Upstream of one
Pf3D7_05_v3	266876	267752	877	267314	388	106.638	3.88475	103.097	MACS2_peak_98	PF3D7_0506400	conserved Plasmodium protein, unknown function	-	-3389	PF3D7_0506600	histone deacetylase, putative, pseudogene	-	11460	PF3D7_0506500	conserved Plasmodium protein, unknown function	+	Within gene
Pf3D7_05_v3	339818	340181	364	340023	320	73.0573	3.34268	70.1777	MACS2_peak_99	PF3D7_0508200	longevity-assurance (LAG1) protein, putative	-	-998	PF3D7_0508300	triose phosphate transporter (TPT)	+	2182	#N/A	#N/A	#N/A	Upstream of two
Pf3D7_05_v3	432691	433419	729	432994	384	109.562	4.00913	105.875	MACS2_peak_100	PF3D7_0510100	conserved Plasmodium protein, unknown function	-	-2641	PF3D7_0510200	peptidyl-prolyl cis-trans isomerase (CYP87)	+	4501	#N/A	#N/A	#N/A	Upstream of two
Pf3D7_05_v3	434666	434881	216	434769	183	15.3816	1.91605	13.2557	MACS2_peak_101	PF3D7_0510100	conserved Plasmodium protein, unknown function	-	-4416	PF3D7_0510200	peptidyl-prolyl cis-trans isomerase (CYP87)	+	2726	#N/A	#N/A	#N/A	Upstream of two
Pf3D7_05_v3	451259	451531	273	451390	205	19.8099	2.036	17.6136	MACS2_peak_102	PF3D7_0510500	topoisomerase I (TopoI)	-	-2888	PF3D7_0510700	conserved Plasmodium protein, unknown function	+	7911	PF3D7_0510600	tRNA Leucine	+	Within gene
Pf3D7_05_v3	455027	455695	669	455566	148	6.72217	1.55159	4.78934	MACS2_peak_103	PF3D7_0510600	tRNA Leucine	+	-4132	PF3D7_0510700	conserved Plasmodium protein, unknown function	+	3735	#N/A	#N/A	#N/A	Upstream of one
Pf3D7_05_v3	457042	458047	1006	457801	159	9.10415	1.66613	7.10472	MACS2_peak_104	PF3D7_0510600	tRNA Leucine	+	-6367	PF3D7_0510700	conserved Plasmodium protein, unknown function	+	1500	#N/A	#N/A	#N/A	Upstream of one
Pf3D7_05_v3	465612	465820	209	465693	174	12.862	1.82233	10.7823	MACS2_peak_105	PF3D7_0510800	WD repeat-containing protein, putative	+	-1294	PF3D7_0510900	small nucleolar RNA snoR04	+	89	#N/A	#N/A	#N/A	Upstream of one
Pf3D7_05_v3	579490	579787	298	579555	151	7.33907	1.58283	5.38738	MACS2_peak_106	PF3D7_0513600	deoxyribodipyrimidine photo-lyase, putative	-	-1050	PF3D7_0513700	secreted ookinete protein, putative (PSOP12)	+	1672	#N/A	#N/A	#N/A	Upstream of two
Pf3D7_05_v3	603870	604152	283	604003	242	36.1973	2.53044	33.7743	MACS2_peak_107	PF3D7_0514300	aspartate--tRNA ligase, putative	+	-570	PF3D7_0514500	conserved Plasmodium membrane protein, unknown function	-	1024	PF3D7_0514400	tRNA Phenylalanine	-	Within gene
Pf3D7_05_v3	624247	624662	416	624427	266	46.5262	2.78036	43.9791	MACS2_peak_108	PF3D7_0515000	pre-mRNA-splicing factor CWC2, putative (CWC2)	-	-1071	PF3D7_0515100	rhomboid protease ROM9 (ROM9)	-	292	#N/A	#N/A	#N/A	Upstream of one
Pf3D7_05_v3	627333	627561	229	627483	188	16.863	1.96812	14.7138	MACS2_peak_109	PF3D7_0515100	rhomboid protease ROM9 (ROM9)	-	-1002	PF3D7_0515300	phosphatidylinositol 3-kinase (PI3K)	+	1498	PF3D7_0515200	conserved Plasmodium protein, unknown function	+	Within gene
Pf3D7_05_v3	656242	656557	316	656420	174	12.862	1.82233	10.7823	MACS2_peak_110	PF3D7_0515700	glideosome-associated protein 40, putative (GAP40)	-	-1084	PF3D7_0515800	BolA-like protein, putative	-	2003	#N/A	#N/A	#N/A	Upstream of one
Pf3D7_05_v3	894940	895395	456	895178	315	70.4248	3.29061	67.582	MACS2_peak_111	PF3D7_0521900	conserved Plasmodium protein, unknown function	+	-34	PF3D7_0522000	conserved Plasmodium protein, unknown function	+	840	#N/A	#N/A	#N/A	Upstream of one
Pf3D7_05_v3	971596	971974	379	971801	205	18.3282	1.97161	16.158	MACS2_peak_112	PF3D7_0523300	conserved Plasmodium protein, unknown function	-	-839	PF3D7_0523400	DnaJ protein, putative	+	1717	#N/A	#N/A	#N/A	Upstream of two
Pf3D7_05_v3	995204	996618	1415	995717	258	42.9756	2.69705	40.4702	MACS2_peak_113	PF3D7_0523900	conserved Plasmodium membrane protein, unknown function	-	-1110	PF3D7_0524000	karyopherin beta (KASbeta)	+	3036	#N/A	#N/A	#N/A	Upstream of two
Pf3D7_05_v3	1030600	1031869	1270	1031463	393	115.084	4.10285	110.939	MACS2_peak_114	PF3D7_0524900	tRNA-YW synthesizing protein, putative	+	-1101	PF3D7_0525000	zinc finger protein, putative	+	4766	#N/A	#N/A	#N/A	Upstream of one
Pf3D7_05_v3	1033062	1033596	535	1033436	185	15.9673	1.93688	13.8318	MACS2_peak_115	PF3D7_0524900	tRNA-YW synthesizing protein, putative	+	-3074	PF3D7_0525000	zinc finger protein, putative	+	2793	#N/A	#N/A	#N/A	Upstream of one
Pf3D7_05_v3	1055604	1056052	449	1055755	194	18.7151	2.0306	16.5348	MACS2_peak_116	PF3D7_0525300	conserved Plasmodium protein, unknown function	-	-1842	PF3D7_0525400	G-protein coupled receptor, putative	+	1896	#N/A	#N/A	#N/A	Upstream of two
Pf3D7_05_v3	1150008	1150808	801	1150260	345	86.7147	3.60301	83.642	MACS2_peak_117	PF3D7_0527600	conserved Plasmodium protein, unknown function	-	-1450	PF3D7_0527800	tRNA Leucine	-	967	PF3D7_0527700	tRNA Glutamic acid	+	Within gene
Pf3D7_05_v3	1150981	1151450	470	1151195	363	97.0352	3.79045	93.7685	MACS2_peak_118	PF3D7_0527700	tRNA Glutamic acid	+	-889	PF3D7_0527800	tRNA Leucine	-	32	#N/A	#N/A	#N/A	Downstream of two
Pf3D7_05_v3	1208321	1208552	232	1208442	187	16.5622	1.9577	14.4176	MACS2_peak_119	PF3D7_0529500	cell cycle regulator protein, putative	+	-763	PF3D7_0529700	conserved Plasmodium protein, unknown function	-	564	PF3D7_0529600	tRNA Arginine	+	Within gene
Pf3D7_05_v3	1288493	1289323	831	1289077	237	19.7179	1.92534	17.5218	MACS2_peak_120	PF3D7_0531400	conserved Plasmodium protein, unknown function	-	-2971	PF3D7_0531600	18S ribosomal RNA	+	524	PF3D7_0531500	unspecified product	+	Within gene
Pf3D7_05_v3	1291583	1292013	431	1291787	190	9.06749	1.58986	7.07329	MACS2_peak_121	PF3D7_0531600	18S ribosomal RNA	+	-95	PF3D7_0531800	5.8S ribosomal RNA	+	265	PF3D7_0531700	unspecified product	+	Within gene
Pf3D7_05_v3	1292412	1292803	392	1292688	208	23.3397	2.17638	21.0905	MACS2_peak_122	PF3D7_0531900	unspecified product	+	-279	PF3D7_0532100	early transcribed membrane protein 5 (ETRAMP5)	+	8536	PF3D7_0532000	28S ribosomal RNA	+	Within gene
Pf3D7_05_v3	1293064	1293270	207	1293154	196	19.3502	2.05142	17.1593	MACS2_peak_123	PF3D7_0531900	unspecified product	+	-745	PF3D7_0532100	early transcribed membrane protein 5 (ETRAMP5)	+	8070	PF3D7_0532000	28S ribosomal RNA	+	Within gene
Pf3D7_05_v3	1296194	1298446	2253	1297949	274	50.1801	2.86366	47.5898	MACS2_peak_124	PF3D7_0532000	28S ribosomal RNA	+	-1750	PF3D7_0532100	early transcribed membrane protein 5 (ETRAMP5)	+	3275	#N/A	#N/A	#N/A	Upstream of one
Pf3D7_05_v3	1300188	1300556	369	1300358	267	46.9773	2.79077	44.4247	MACS2_peak_125	PF3D7_0532000	28S ribosomal RNA	+	-4159	PF3D7_0532100	early transcribed membrane protein 5 (ETRAMP5)	+	866	#N/A	#N/A	#N/A	Upstream of one
Pf3D7_06_v3	70038	70447	410	70270	383	108.954	3.99872	105.309	MACS2_peak_126	PF3D7_0601600	tetratricopeptide repeat protein, putative	-	-577	PF3D7_0601700	Plasmodium exported protein (PHISTa), unknown function, pseudogene	+	678	#N/A	#N/A	#N/A	Upstream of two
Pf3D7_06_v3	74028	74649	622	74388	296	60.7379	3.09276	58.0175	MACS2_peak_127	PF3D7_0601800	H/ACA snoRNA	-	-26	PF3D7_0601900	conserved Plasmodium protein, unknown function	+	3802	#N/A	#N/A	#N/A	Upstream of two
Pf3D7_06_v3	76257	77479	1223	77001	394	115.703	4.11326	111.446	MACS2_peak_128	PF3D7_0601800	H/ACA snoRNA	-	-2639	PF3D7_0601900	conserved Plasmodium protein, unknown function	+	1189	#N/A	#N/A	#N/A	Upstream of two
Pf3D7_06_v3	149336	150520	1185	150005	250	39.5315	2.61374	37.0678	MACS2_peak_129	PF3D7_0603600	conserved Plasmodium protein, unknown function	-	-1062	PF3D7_0603700	phenylalanine--tRNA ligase (mFRS)	+	1050	#N/A	#N/A	#N/A	Upstream of two
Pf3D7_06_v3	263148	263363	216	263286	167	11.0377	1.74944	8.99383	MACS2_peak_130	PF3D7_0606300	conserved Plasmodium protein, unknown function	+	-92	PF3D7_0606400	conserved Plasmodium protein, unknown function	-	650	#N/A	#N/A	#N/A	Downstream of two
Pf3D7_06_v3	263490	263744	255	263581	195	19.0316	2.04101	16.8461	MACS2_peak_131	PF3D7_0606300	conserved Plasmodium protein, unknown function	+	-387	PF3D7_0606400	conserved Plasmodium protein, unknown function	-	355	#N/A	#N/A	#N/A	Downstream of two
Pf3D7_06_v3	269260	269558	299	269402	306	65.7728	3.19689	62.9903	MACS2_peak_132	PF3D7_0606500	polypyrimidine tract binding protein, putative	-	-1003	PF3D7_0606600	conserved Plasmodium protein, unknown function	-	930	#N/A	#N/A	#N/A	Upstream of one
Pf3D7_06_v3	279749	280387	639	279883	173	12.594	1.81192	10.5195	MACS2_peak_133	PF3D7_0606600	conserved Plasmodium protein, unknown function	-	-2121	PF3D7_0606700	coatomer alpha subunit, putative	+	2166	#N/A	#N/A	#N/A	Upstream of two
Pf3D7_06_v3	289822	290180	359	290019	208	23.3397	2.17638	21.0905	MACS2_peak_134	PF3D7_0606800	probable protein, unknown function	-	-743	PF3D7_0606900	glutaredoxin-like protein (GLP2)	-	407	#N/A	#N/A	#N/A	Upstream of one
Pf3D7_06_v3	292815	293633	819	293226	393	102.063	3.70919	98.6778	MACS2_peak_135	PF3D7_0606900	glutaredoxin-like protein (GLP2)	-	-2141	PF3D7_0607000	translation initiation factor IF-2, putative	+	638	#N/A	#N/A	#N/A	Upstream of two
Pf3D7_06_v3	356641	357533	893	356837	211	24.3839	2.20762	22.1193	MACS2_peak_136	PF3D7_0608600	conserved Plasmodium protein, unknown function	+	-561	PF3D7_0608700	T-complex protein 1 subunit zeta (CCT6)	+	1554	#N/A	#N/A	#N/A	Upstream of one
Pf3D7_06_v3	360974	361554	581	361218	362	96.4516	3.78004	93.1974	MACS2_peak_137	PF3D7_0608700	T-complex protein 1 subunit zeta (CCT6)	+	-1015	PF3D7_0608800	ornithine aminotransferase (OAT)	+	1417	#N/A	#N/A	#N/A	Upstream of one
Pf3D7_06_v3	474917	475274	358	475039	188	16.863	1.96812	14.7138	MACS2_peak_138	PF3D7_0611400	SWI/SNF-related matrix-associated actin-dependent regulator of chromatin	-	-889	PF3D7_0611500	conserved Plasmodium protein, unknown function	-	7786	#N/A	#N/A	#N/A	Upstream of one
Pf3D7_06_v3	476490	476714	225	476619	143	5.75019	1.49952	3.85101	MACS2_peak_139	PF3D7_0611400	SWI/SNF-related matrix-associated actin-dependent regulator of chromatin	-	-2469	PF3D7_0611500	conserved Plasmodium protein, unknown function	-	6206	#N/A	#N/A	#N/A	Upstream of one
Pf3D7_06_v3	477311	477694	384	477412	143	5.75019	1.49952	3.85101	MACS2_peak_140	PF3D7_0611400	SWI/SNF-related matrix-associated actin-dependent regulator of chromatin	-	-3262	PF3D7_0611500	conserved Plasmodium protein, unknown function	-	5413	#N/A	#N/A	#N/A	Upstream of one
Pf3D7_06_v3	478144	478750	607	478419	158	8.87415	1.65572	6.88065	MACS2_peak_141	PF3D7_0611400	SWI/SNF-related matrix-associated actin-dependent regulator of chromatin	-	-4269	PF3D7_0611500	conserved Plasmodium protein, unknown function	-	4406	#N/A	#N/A	#N/A	Upstream of one
Pf3D7_06_v3	480767	481481	715	481078	164	10.2933	1.7182	8.26505	MACS2_peak_142	PF3D7_0611400	SWI/SNF-related matrix-associated actin-dependent regulator of chromatin	-	-6928	PF3D7_0611500	conserved Plasmodium protein, unknown function	-	1747	#N/A	#N/A	#N/A	Upstream of one
Pf3D7_06_v3	483629	483878	250	483771	142	5.56436	1.48911	3.67244	MACS2_peak_143	PF3D7_0611400	SWI/SNF-related matrix-associated actin-dependent regulator of chromatin	-	-9621	PF3D7_0611600	conserved Plasmodium protein, unknown function	-	1343	PF3D7_0611500	conserved Plasmodium protein, unknown function	-	Within gene
Pf3D7_06_v3	504971	505233	263	505072	169	11.5465	1.77026	9.49267	MACS2_peak_144	PF3D7_0611800	conserved Plasmodium protein, unknown function	-	-3932	PF3D7_0611900	lsm12, putative	+	1308	#N/A	#N/A	#N/A	Upstream of two
Pf3D7_06_v3	520591	520943	353	520770	242	36.1973	2.53044	33.7743	MACS2_peak_145	PF3D7_0612200	leucine-rich repeat protein (LRR6)	-	-1222	PF3D7_0612400	conserved Plasmodium protein, unknown function	+	458	PF3D7_0612300	conserved protein, unknown function	+	Within gene
Pf3D7_06_v3	641018	641616	599	641331	389	112.618	4.0612	108.705	MACS2_peak_146	PF3D7_0615400	ribonuclease, putative	-	-1157	PF3D7_0615500	cdc2-related protein kinase 5 (CRK5)	+	2721	#N/A	#N/A	#N/A	Upstream of two
Pf3D7_06_v3	713872	714681	810	714175	323	74.653	3.37392	71.7488	MACS2_peak_147	PF3D7_0617000	mitochondrial import receptor subunit TOM40, putative (TOM40)	-	-9007	PF3D7_0617200	conserved Plasmodium protein, unknown function	+	2875	PF3D7_0617100	AP-2 complex subunit alpha, putative	+	Within gene
Pf3D7_06_v3	715829	716799	971	716574	380	107.137	3.96748	103.571	MACS2_peak_148	PF3D7_0617100	AP-2 complex subunit alpha, putative	+	-1998	PF3D7_0617200	conserved Plasmodium protein, unknown function	+	476	#N/A	#N/A	#N/A	Upstream of one
Pf3D7_06_v3	818938	819163	226	819021	180	14.5205	1.88481	12.4095	MACS2_peak_149	PF3D7_0619400	cell division cycle protein 48 homologue, putative	-	-774	PF3D7_0619500	acyl-CoA synthetase (ACS12)	-	1048	#N/A	#N/A	#N/A	Upstream of one
Pf3D7_06_v3	819480	819780	301	819679	197	16.3303	1.91094	14.1902	MACS2_peak_150	PF3D7_0619400	cell division cycle protein 48 homologue, putative	-	-1432	PF3D7_0619500	acyl-CoA synthetase (ACS12)	-	390	#N/A	#N/A	#N/A	Upstream of one
Pf3D7_06_v3	860929	861213	285	861075	258	42.9756	2.69705	40.4702	MACS2_peak_151	PF3D7_0620700	DnaJ protein, putative	-	-961	PF3D7_0620900	tRNA Leucine	-	610	PF3D7_0620800	tRNA Alanine	+	Within gene
Pf3D7_06_v3	883459	883751	293	883583	233	30.0548	2.33684	27.7108	MACS2_peak_152	PF3D7_0621500	ribonuclease P/MRP protein subunit RPP1, putative (RPP1)	+	-589	PF3D7_0621700	conserved Plasmodium protein, unknown function	+	845	PF3D7_0621600	tRNA Serine	-	Within gene
Pf3D7_06_v3	907276	907548	273	907355	154	6.05144	1.49594	4.1446	MACS2_peak_153	PF3D7_0622200	radical SAM protein, putative	-	-1033	PF3D7_0622300	vacuolar transporter chaperone, putative	+	662	#N/A	#N/A	#N/A	Upstream of two
Pf3D7_06_v3	993862	994663	802	994390	323	74.653	3.37392	71.7488	MACS2_peak_154	PF3D7_0624400	conserved Plasmodium protein, unknown function	-	-2192	PF3D7_0624600	SNF2 helicase, putative (ISWI)	+	5134	PF3D7_0624500	anaphase promoting complex subunit, putative	+	Within gene
Pf3D7_06_v3	1037307	1037614	308	1037410	172	12.3284	1.8015	10.2592	MACS2_peak_155	PF3D7_0625500	conserved Plasmodium membrane protein, unknown function	+	-1039	PF3D7_0625600	poly(A) polymerase PAP, putative	+	2245	#N/A	#N/A	#N/A	Upstream of one
Pf3D7_06_v3	1055454	1055847	394	1055633	221	27.9946	2.31176	25.6759	MACS2_peak_156	PF3D7_0626000	conserved Plasmodium protein, unknown function	-	-1668	PF3D7_0626100	oxidoreductase, short-chain dehydrogenase family, putative	+	419	#N/A	#N/A	#N/A	Upstream of two
Pf3D7_06_v3	1074534	1074737	204	1074647	190	17.4715	1.98894	15.3122	MACS2_peak_157	PF3D7_0626600	conserved Plasmodium protein, unknown function	-	-752	PF3D7_0626700	conserved protein, unknown function	+	371	#N/A	#N/A	#N/A	Upstream of two
Pf3D7_06_v3	1085741	1086181	441	1085980	308	66.7969	3.21772	63.9996	MACS2_peak_158	PF3D7_0627000	conserved Plasmodium protein, unknown function	-	-1140	PF3D7_0627100	ankyrin-repeat protein, putative	+	3210	#N/A	#N/A	#N/A	Upstream of two
Pf3D7_06_v3	1105786	1106275	490	1106145	253	40.8104	2.64498	38.3309	MACS2_peak_159	PF3D7_0627600	conserved Plasmodium protein, unknown function	+	-946	PF3D7_0627700	transportin	+	2052	#N/A	#N/A	#N/A	Upstream of one
Pf3D7_06_v3	1175771	1175978	208	1175931	157	8.64679	1.64531	6.65929	MACS2_peak_160	PF3D7_0628300	choline/ethanolaminephosphotransferase, putative (CEPT)	-	-2235	PF3D7_0628400	conserved Plasmodium membrane protein, unknown function	+	334	#N/A	#N/A	#N/A	Upstream of two
Pf3D7_06_v3	1208434	1208853	420	1208613	251	39.9561	2.62416	37.4871	MACS2_peak_161	PF3D7_0629300	phospholipase, putative (PL)	+	-832	PF3D7_0629400	RNA-binding protein, putative	+	1807	#N/A	#N/A	#N/A	Upstream of one
Pf3D7_06_v3	1294110	1294978	869	1294839	260	43.8534	2.71788	41.3379	MACS2_peak_162	PF3D7_0630900	ATP-dependent RNA helicase HAS1 (HAS1)	-	-1867	PF3D7_0631000	tetratricopeptide repeat protein, putative	+	635	#N/A	#N/A	#N/A	Upstream of two
Pf3D7_06_v3	1336473	1336733	261	1336601	209	7.25352	1.46935	5.30741	MACS2_peak_163	PF3D7_0631900	stevor	+	-2566	PF3D7_0632100	rifin (RIF)	-	1617	PF3D7_0632000	rifin (RIF)	+	Within gene
Pf3D7_06_v3	1407098	1407330	233	1407146	195	6.48329	1.45085	4.5627	MACS2_peak_164	PF3D7_0632800	erythrocyte membrane protein 1, PfEMP1 (VAR)	-	-24519	#N/A	#N/A	#N/A	#N/A	#N/A	#N/A	#N/A	Upstream of one
Pf3D7_06_v3	1410511	1410971	461	1410772	202	8.09185	1.52028	6.12151	MACS2_peak_165	PF3D7_0632800	erythrocyte membrane protein 1, PfEMP1 (VAR)	-	-28145	#N/A	#N/A	#N/A	#N/A	#N/A	#N/A	#N/A	Upstream of one
Pf3D7_06_v3	1411342	1411950	609	1411518	203	4.85685	1.35483	2.99547	MACS2_peak_166	PF3D7_0632800	erythrocyte membrane protein 1, PfEMP1 (VAR)	-	-28891	#N/A	#N/A	#N/A	#N/A	#N/A	#N/A	#N/A	Upstream of one
Pf3D7_07_v3	99472	101346	1875	100684	394	115.703	4.11326	111.446	MACS2_peak_167	PF3D7_0702300	sporozoite threonine and asparagine-rich protein (STARP)	+	-1954	PF3D7_0702400	small exported membrane protein 1 (SEMP1)	+	1010	#N/A	#N/A	#N/A	Upstream of one
Pf3D7_07_v3	107026	108326	1301	107672	388	112.005	4.05078	108.148	MACS2_peak_168	PF3D7_0702500	Plasmodium exported protein, unknown function	-	-1683	PF3D7_0702600	chitinase precursor fragment, truncated	+	2243	#N/A	#N/A	#N/A	Upstream of two
Pf3D7_07_v3	111465	111704	240	111578	221	27.9946	2.31176	25.6759	MACS2_peak_169	PF3D7_0702700	tRNA Alanine	-	-33	PF3D7_0702800	tRNA Tyrosine	+	471	#N/A	#N/A	#N/A	Upstream of two
Pf3D7_07_v3	111946	112216	271	112078	233	32.5822	2.43672	30.2036	MACS2_peak_170	PF3D7_0702700	tRNA Alanine	-	-533	PF3D7_0702900	centrin, putative	-	1066	PF3D7_0702800	tRNA Tyrosine	+	Within gene
Pf3D7_07_v3	132226	132916	691	132414	256	42.1044	2.67622	39.6091	MACS2_peak_171	PF3D7_0703400	conserved Plasmodium protein, unknown function	-	-582	PF3D7_0703500	erythrocyte membrane-associated antigen	+	3192	#N/A	#N/A	#N/A	Upstream of two
Pf3D7_07_v3	195890	196469	580	196200	315	70.4248	3.29061	67.582	MACS2_peak_172	PF3D7_0704200	tRNA m5C-methyltransferase, putative	-	-1310	PF3D7_0704300	conserved Plasmodium membrane protein, unknown function	+	1491	#N/A	#N/A	#N/A	Upstream of two
Pf3D7_07_v3	326681	326900	220	326760	204	21.9763	2.13473	19.7458	MACS2_peak_173	PF3D7_0706800	tRNA Threonine	+	-616	PF3D7_0707000	tRNA Lysine	+	1105	PF3D7_0706900	tRNA Histidine	-	Within gene
Pf3D7_07_v3	327759	328117	359	327929	261	44.2948	2.72829	41.7745	MACS2_peak_174	PF3D7_0706900	tRNA Histidine	-	-1132	PF3D7_0707100	tRNA Lysine	-	1083	PF3D7_0707000	tRNA Lysine	+	Within gene
Pf3D7_07_v3	328252	329200	949	329072	307	66.2841	3.2073	63.4941	MACS2_peak_175	PF3D7_0707000	tRNA Lysine	+	-1135	PF3D7_0707200	conserved Plasmodium protein, unknown function	-	864	PF3D7_0707100	tRNA Lysine	-	Within gene
Pf3D7_07_v3	380147	381278	1132	380727	249	39.1086	2.60333	36.6503	MACS2_peak_176	PF3D7_0708300	EKC/KEOPS complex subunit BUD32 (BUD32)	+	-1422	PF3D7_0708400	heat shock protein 90 (HSP90)	+	865	#N/A	#N/A	#N/A	Upstream of one
Pf3D7_07_v3	393310	394481	1172	393900	374	103.533	3.905	100.095	MACS2_peak_177	PF3D7_0708700	Cg8 protein	-	-1712	PF3D7_0708800	heat shock protein 110 (HSP110c)	+	1811	#N/A	#N/A	#N/A	Upstream of two
Pf3D7_07_v3	473138	473556	419	473381	223	27.8657	2.29681	25.5517	MACS2_peak_178	PF3D7_0710200	conserved Plasmodium protein, unknown function	+	-1544	PF3D7_0710400	DNA repair protein RAD14, putative (RAD14)	+	1242	PF3D7_0710300	conserved Plasmodium membrane protein, unknown function	-	Within gene
Pf3D7_07_v3	494495	494715	221	494603	183	15.3816	1.91605	13.2557	MACS2_peak_179	PF3D7_0711100	conserved Plasmodium membrane protein, unknown function	-	-1371	PF3D7_0711200	conserved Plasmodium protein, unknown function	+	635	#N/A	#N/A	#N/A	Upstream of two
Pf3D7_07_v3	640641	641017	377	640818	184	15.6733	1.92646	13.5426	MACS2_peak_180	PF3D7_0713900	conserved Plasmodium protein, unknown function	-	-3042	PF3D7_0714000	histone H2B variant (H2B.Z)	-	2283	#N/A	#N/A	#N/A	Upstream of one
Pf3D7_07_v3	670690	670912	223	670823	188	16.863	1.96812	14.7138	MACS2_peak_181	PF3D7_0714600	conserved Plasmodium protein, unknown function	+	-1111	PF3D7_0714800	tRNA Leucine	+	833	PF3D7_0714700	tRNA Asparagine	+	Within gene
Pf3D7_07_v3	672628	672893	266	672768	209	22.462	2.13423	20.2266	MACS2_peak_182	PF3D7_0714800	tRNA Leucine	+	-1033	PF3D7_0715000	4-nitrophenylphosphatase (PNPase)	+	683	PF3D7_0714900	tRNA Serine	-	Within gene
Pf3D7_07_v3	719502	719803	302	719640	210	21.9263	2.10715	19.7001	MACS2_peak_183	PF3D7_0716300	conserved Plasmodium protein, unknown function	+	-672	PF3D7_0716400	transcription initiation factor IIA subunit 1, putative	+	370	#N/A	#N/A	#N/A	Upstream of one
Pf3D7_07_v3	808979	809567	589	809088	157	8.64679	1.64531	6.65929	MACS2_peak_184	PF3D7_0718100	exported serine/threonine protein kinase (EST)	-	-4349	PF3D7_0718300	cysteine repeat modular protein 2 (CRMP2)	-	3213	#N/A	#N/A	#N/A	Upstream of one
Pf3D7_07_v3	811737	811997	261	811885	153	7.76413	1.60365	5.80023	MACS2_peak_185	PF3D7_0718100	exported serine/threonine protein kinase (EST)	-	-7146	PF3D7_0718300	cysteine repeat modular protein 2 (CRMP2)	-	416	#N/A	#N/A	#N/A	Upstream of one
Pf3D7_07_v3	813894	814431	538	814305	145	6.13045	1.52035	4.2172	MACS2_peak_186	PF3D7_0718100	exported serine/threonine protein kinase (EST)	-	-9566	PF3D7_0718400	mitochondrial ribosomal protein S8 precursor, putative	+	8133	PF3D7_0718300	cysteine repeat modular protein 2 (CRMP2)	-	Within gene
Pf3D7_07_v3	821195	822070	876	821832	239	34.9761	2.4992	32.5682	MACS2_peak_187	PF3D7_0718300	cysteine repeat modular protein 2 (CRMP2)	-	-1197	PF3D7_0718400	mitochondrial ribosomal protein S8 precursor, putative	+	606	#N/A	#N/A	#N/A	Upstream of two
Pf3D7_07_v3	823847	824241	395	824089	327	76.7991	3.41557	73.8637	MACS2_peak_188	PF3D7_0718400	mitochondrial ribosomal protein S8 precursor, putative	+	-1074	PF3D7_0718500	prefoldin subunit 3, putative	+	356	#N/A	#N/A	#N/A	Upstream of one
Pf3D7_07_v3	885590	886598	1009	885957	376	104.73	3.92582	101.256	MACS2_peak_189	PF3D7_0720400	ferrodoxin reductase-like protein	+	-969	PF3D7_0720500	conserved Plasmodium protein, unknown function	+	389	#N/A	#N/A	#N/A	Upstream of one
Pf3D7_07_v3	889246	889520	275	889392	231	31.7988	2.41589	29.4299	MACS2_peak_190	PF3D7_0720600	conserved Plasmodium protein, unknown function	-	-14	PF3D7_0720700	phosphoinositide-binding protein, putative	+	2291	#N/A	#N/A	#N/A	Upstream of two
Pf3D7_07_v3	889701	890204	504	890088	197	19.6709	2.06184	17.475	MACS2_peak_191	PF3D7_0720600	conserved Plasmodium protein, unknown function	-	-710	PF3D7_0720700	phosphoinositide-binding protein, putative	+	1595	#N/A	#N/A	#N/A	Upstream of two
Pf3D7_07_v3	890626	891110	485	890876	254	41.24	2.6554	38.7556	MACS2_peak_192	PF3D7_0720600	conserved Plasmodium protein, unknown function	-	-1498	PF3D7_0720700	phosphoinositide-binding protein, putative	+	807	#N/A	#N/A	#N/A	Upstream of two
Pf3D7_07_v3	915027	915285	259	915139	183	15.3816	1.91605	13.2557	MACS2_peak_193	PF3D7_0721000	conserved Plasmodium membrane protein, unknown function	+	-468	PF3D7_0721100	conserved Plasmodium protein, unknown function	+	1295	#N/A	#N/A	#N/A	Upstream of one
Pf3D7_07_v3	1077875	1078390	516	1077983	157	8.64679	1.64531	6.65929	MACS2_peak_194	PF3D7_0725300	conserved Plasmodium protein, unknown function	-	-3229	PF3D7_0725400	conserved Plasmodium protein, unknown function	+	1032	#N/A	#N/A	#N/A	Upstream of two
Pf3D7_07_v3	1082520	1083468	949	1083232	231	19.0494	1.91726	16.8639	MACS2_peak_195	PF3D7_0725500	unspecified product	-	-889	PF3D7_0725600	18S ribosomal RNA	+	529	#N/A	#N/A	#N/A	Upstream of two
Pf3D7_07_v3	1085741	1086168	428	1085973	199	12.4053	1.72729	10.3358	MACS2_peak_196	PF3D7_0725600	18S ribosomal RNA	+	-126	PF3D7_0725800	5.8S ribosomal RNA	+	240	PF3D7_0725700	unspecified product	+	Within gene
Pf3D7_07_v3	1086527	1086955	429	1086832	199	19.606	2.05073	17.4147	MACS2_peak_197	PF3D7_0725900	unspecified product	+	-263	PF3D7_0726100	Plasmodium exported protein, unknown function	-	6734	PF3D7_0726000	28S ribosomal RNA	+	Within gene
Pf3D7_07_v3	1090394	1091272	879	1091128	224	21.0704	2.01902	18.8549	MACS2_peak_198	PF3D7_0726000	28S ribosomal RNA	+	-771	PF3D7_0726100	Plasmodium exported protein, unknown function	-	2438	#N/A	#N/A	#N/A	Downstream of two
Pf3D7_07_v3	1107751	1107978	228	1107890	166	10.787	1.73902	8.74817	MACS2_peak_199	PF3D7_0726200	serine/threonine protein kinase, FIKK family (FIKK7.1)	+	-4923	PF3D7_0726400	conserved Plasmodium membrane protein, unknown function	-	941	PF3D7_0726300	DNA mismatch repair protein PMS1, putative (PMS1)	+	Within gene
Pf3D7_07_v3	1138164	1138387	224	1138279	175	13.1324	1.83274	11.0474	MACS2_peak_200	PF3D7_0726500	ubiquitin carboxyl-terminal hydrolase, putative	-	-1702	PF3D7_0726600	conserved Plasmodium protein, unknown function	+	2200	#N/A	#N/A	#N/A	Upstream of two
Pf3D7_07_v3	1138657	1139179	523	1138857	337	82.2564	3.5197	79.2501	MACS2_peak_201	PF3D7_0726500	ubiquitin carboxyl-terminal hydrolase, putative	-	-2280	PF3D7_0726600	conserved Plasmodium protein, unknown function	+	1622	#N/A	#N/A	#N/A	Upstream of two
Pf3D7_07_v3	1236900	1238109	1210	1237540	302	56.9166	2.92432	54.2445	MACS2_peak_202	PF3D7_0729000	signal recognition particle subunit SRP9 (SRP9)	+	-833	PF3D7_0729100	conserved Plasmodium protein, unknown function	+	906	#N/A	#N/A	#N/A	Upstream of one
Pf3D7_07_v3	1246639	1247176	538	1247023	176	13.4053	1.84316	11.3153	MACS2_peak_203	PF3D7_0729100	conserved Plasmodium protein, unknown function	+	-835	PF3D7_0729200	1-cys peroxiredoxin (AOP)	+	375	#N/A	#N/A	#N/A	Upstream of one
Pf3D7_07_v3	1293673	1293997	325	1293838	221	27.9946	2.31176	25.6759	MACS2_peak_204	PF3D7_0730200	AP-4 complex subunit beta, putative	-	-4439	PF3D7_0730300	transcription factor with AP2 domain(s) (AP2-L)	+	3621	#N/A	#N/A	#N/A	Upstream of two
Pf3D7_07_v3	1294608	1295179	572	1294943	230	31.4099	2.40548	29.046	MACS2_peak_205	PF3D7_0730200	AP-4 complex subunit beta, putative	-	-5544	PF3D7_0730300	transcription factor with AP2 domain(s) (AP2-L)	+	2516	#N/A	#N/A	#N/A	Upstream of two
Pf3D7_07_v3	1301889	1302340	452	1302034	168	11.2908	1.75985	9.24196	MACS2_peak_206	PF3D7_0730300	transcription factor with AP2 domain(s) (AP2-L)	+	-580	PF3D7_0730400	conserved Plasmodium protein, unknown function	+	2313	#N/A	#N/A	#N/A	Upstream of one
Pf3D7_07_v3	1317992	1318256	265	1318108	215	25.8044	2.24928	23.5177	MACS2_peak_207	PF3D7_0730500	conserved Plasmodium protein, unknown function	-	-3893	PF3D7_0730700	tRNA Threonine	-	903	PF3D7_0730600	tRNA Valine	+	Within gene
Pf3D7_07_v3	1318924	1319194	271	1319077	208	23.3397	2.17638	21.0905	MACS2_peak_208	PF3D7_0730600	tRNA Valine	+	-946	PF3D7_0730800.2	Plasmodium exported protein, unknown function	+	2229	PF3D7_0730700	tRNA Threonine	-	Within gene
Pf3D7_07_v3	1323863	1324450	588	1324252	295	60.2423	3.08234	57.5279	MACS2_peak_209	PF3D7_0730800.2	Plasmodium exported protein, unknown function	+	-1885	PF3D7_0730900	EMP1-trafficking protein (PTP4)	+	1123	#N/A	#N/A	#N/A	Upstream of one
Pf3D7_07_v3	1336402	1337307	906	1336920	264	44.4773	2.71721	41.9569	MACS2_peak_210	PF3D7_0731000	unspecified product	-	-1982	PF3D7_0731100	EMP1-trafficking protein (PTP2)	+	2039	#N/A	#N/A	#N/A	Upstream of two
Pf3D7_07_v3	1355538	1355914	377	1355737	234	32.9766	2.44713	30.5932	MACS2_peak_211	PF3D7_0731400	serine/threonine protein kinase, FIKK family, pseudogene (FIKK7.2)	+	-255	PF3D7_0731500	erythrocyte binding antigen-175 (EBA175)	+	2318	#N/A	#N/A	#N/A	Upstream of one
Pf3D7_07_v3	1376333	1376739	407	1376433	177	13.6805	1.85357	11.5854	MACS2_peak_212	PF3D7_0731700	Plasmodium exported protein (hyp9), unknown function	+	-3673	PF3D7_0731800	alpha/beta hydrolase, putative (GEXP08)	+	2185	#N/A	#N/A	#N/A	Upstream of one
Pf3D7_08_v3	72532	72936	405	72770	201	20.9755	2.10349	18.7601	MACS2_peak_213	PF3D7_0800700	surface-associated interspersed protein 8.3 (SURFIN 8.3) (SURF8.3)	-	-985	PF3D7_0800800	Plasmodium exported protein (hyp7), unknown function	+	7053	#N/A	#N/A	#N/A	Upstream of two
Pf3D7_08_v3	94462	94958	497	94541	151	7.33907	1.58283	5.38738	MACS2_peak_214	PF3D7_0801000	Plasmodium exported protein (PHISTc), unknown function	-	-6119	PF3D7_0801200	5.8S ribosomal RNA	-	4349	PF3D7_0801100	28S ribosomal RNA	-	Within gene
Pf3D7_08_v3	95387	99090	3704	96468	299	57.7359	2.97015	55.0577	MACS2_peak_215	PF3D7_0801000	Plasmodium exported protein (PHISTc), unknown function	-	-8046	PF3D7_0801200	5.8S ribosomal RNA	-	2422	PF3D7_0801100	28S ribosomal RNA	-	Within gene
Pf3D7_08_v3	110501	110706	206	110618	162	9.80989	1.69737	7.79269	MACS2_peak_216	PF3D7_0801600	conserved Plasmodium protein, unknown function	-	-1061	PF3D7_0801700	sentrin-specific protease 2, putative (SENP2)	+	1681	#N/A	#N/A	#N/A	Upstream of two
Pf3D7_08_v3	124110	126907	2798	124438	335	81.1546	3.49888	78.1634	MACS2_peak_217	PF3D7_0801800	mannose-6-phosphate isomerase, putative	-	-2371	PF3D7_0801900	conserved Plasmodium protein, unknown function	+	4411	#N/A	#N/A	#N/A	Upstream of two
Pf3D7_08_v3	296019	296294	276	296249	145	6.13045	1.52035	4.2172	MACS2_peak_218	PF3D7_0805200	gamete release protein, putative (GAMER)	+	-5066	PF3D7_0805400	acetyltransferase, putative	-	7121	PF3D7_0805300	conserved Plasmodium protein, unknown function	-	Within gene
Pf3D7_08_v3	298134	298810	677	298597	146	6.32487	1.53076	4.40499	MACS2_peak_219	PF3D7_0805300	conserved Plasmodium protein, unknown function	-	-1726	PF3D7_0805400	acetyltransferase, putative	-	4773	#N/A	#N/A	#N/A	Upstream of one
Pf3D7_08_v3	298953	299260	308	299076	154	7.98074	1.61407	6.01085	MACS2_peak_220	PF3D7_0805300	conserved Plasmodium protein, unknown function	-	-2205	PF3D7_0805400	acetyltransferase, putative	-	4294	#N/A	#N/A	#N/A	Upstream of one
Pf3D7_08_v3	300743	301491	749	301073	155	8.20008	1.62448	6.22427	MACS2_peak_221	PF3D7_0805300	conserved Plasmodium protein, unknown function	-	-4202	PF3D7_0805400	acetyltransferase, putative	-	2297	#N/A	#N/A	#N/A	Upstream of one
Pf3D7_08_v3	301805	302074	270	301954	141	5.38144	1.47869	3.49687	MACS2_peak_222	PF3D7_0805300	conserved Plasmodium protein, unknown function	-	-5083	PF3D7_0805400	acetyltransferase, putative	-	1416	#N/A	#N/A	#N/A	Upstream of one
Pf3D7_08_v3	302714	303137	424	303021	141	5.38144	1.47869	3.49687	MACS2_peak_223	PF3D7_0805300	conserved Plasmodium protein, unknown function	-	-6150	PF3D7_0805400	acetyltransferase, putative	-	349	#N/A	#N/A	#N/A	Upstream of one
Pf3D7_08_v3	320125	320540	416	320291	230	31.0211	2.3899	28.6639	MACS2_peak_224	PF3D7_0805700	serine/threonine protein kinase, FIKK family (FIKK8)	-	-1565	PF3D7_0805800	conserved Plasmodium protein, unknown function	-	2076	#N/A	#N/A	#N/A	Upstream of one
Pf3D7_08_v3	455976	456298	323	456152	229	31.0229	2.39506	28.6639	MACS2_peak_225	PF3D7_0808900	rifin (RIF)	+	-1233	PF3D7_0809100	erythrocyte membrane protein 1, PfEMP1 (VAR)	+	3160	PF3D7_0809000	Plasmodium RNA of unknown function RUF6-10	-	Within gene
Pf3D7_08_v3	587670	588460	791	588160	294	59.7482	3.07193	57.0399	MACS2_peak_226	PF3D7_0811600	conserved Plasmodium protein, unknown function	-	-1207	PF3D7_0811700	conserved Plasmodium protein, unknown function	+	1661	#N/A	#N/A	#N/A	Upstream of two
Pf3D7_08_v3	603466	603869	404	603691	192	18.0889	2.00977	15.9192	MACS2_peak_227	PF3D7_0812000	conserved Plasmodium protein, unknown function	-	-1444	PF3D7_0812100	conserved Plasmodium protein, unknown function	+	1232	#N/A	#N/A	#N/A	Upstream of two
Pf3D7_08_v3	624586	624795	210	624646	155	8.20008	1.62448	6.22427	MACS2_peak_228	PF3D7_0812400	karyopherin alpha (KARalpha)	-	-1204	PF3D7_0812500	RNA-binding protein, putative	-	1423	#N/A	#N/A	#N/A	Upstream of one
Pf3D7_08_v3	655242	655678	437	655347	207	22.9958	2.16597	20.7514	MACS2_peak_229	PF3D7_0813200	CS domain protein, putative	-	-2543	PF3D7_0813300	conserved Plasmodium protein, unknown function	+	731	#N/A	#N/A	#N/A	Upstream of two
Pf3D7_08_v3	814468	814974	507	814873	164	10.2933	1.7182	8.26505	MACS2_peak_230	PF3D7_0817700	rhoptry neck protein 5 (RON5)	-	-1408	PF3D7_0817800	conserved Plasmodium protein, unknown function	+	277	#N/A	#N/A	#N/A	Upstream of two
Pf3D7_08_v3	823203	823823	621	823430	332	79.5116	3.46764	76.5415	MACS2_peak_231	PF3D7_0818000	conserved protein, unknown function	+	-978	PF3D7_0818100	zinc finger protein, putative	+	1134	#N/A	#N/A	#N/A	Upstream of one
Pf3D7_08_v3	854576	855109	534	854799	301	63.2375	3.14482	60.4887	MACS2_peak_232	PF3D7_0818700	DNA helicase, putative	-	-1852	PF3D7_0818800	U3 small nucleolar ribonucleoprotein protein IMP4, putative (IMP4)	-	855	#N/A	#N/A	#N/A	Upstream of one
Pf3D7_08_v3	859159	859518	360	859305	295	60.2423	3.08234	57.5279	MACS2_peak_233	PF3D7_0818800	U3 small nucleolar ribonucleoprotein protein IMP4, putative (IMP4)	-	-2563	PF3D7_0818900	heat shock protein 70 (HSP70)	+	1079	#N/A	#N/A	#N/A	Upstream of two
Pf3D7_08_v3	887716	888363	648	888039	264	45.6287	2.75953	43.0931	MACS2_peak_234	PF3D7_0819600	conserved Plasmodium protein, unknown function	-	-1903	PF3D7_0819700	conserved Plasmodium protein, unknown function	-	87	#N/A	#N/A	#N/A	Upstream of one
Pf3D7_08_v3	908915	909262	348	909104	213	25.0901	2.22845	22.8148	MACS2_peak_235	PF3D7_0820000	Snf2-related CBP activator, putative (SRCAP)	-	-1390	PF3D7_0820100	conserved Plasmodium protein, unknown function	-	103	#N/A	#N/A	#N/A	Upstream of one
Pf3D7_08_v3	965833	966237	405	965977	225	29.4935	2.35341	27.1549	MACS2_peak_236	PF3D7_0821300	ATP-dependent RNA helicase prh1, putative	-	-4237	PF3D7_0821500	ribosomal RNA small subunit methyltransferase NEP1, putative (NEP1)	-	1924	PF3D7_0821400	conserved Plasmodium protein, unknown function	+	Within gene
Pf3D7_08_v3	1011940	1012162	223	1012080	162	9.80989	1.69737	7.79269	MACS2_peak_237	PF3D7_0822900	conserved Plasmodium protein, unknown function	-	-773	PF3D7_0823000	serine/threonine protein kinase VPS15, putative (VPS15)	-	847	#N/A	#N/A	#N/A	Upstream of one
Pf3D7_08_v3	1026458	1026787	330	1026631	237	34.1709	2.47837	31.7726	MACS2_peak_238	PF3D7_0823200	RNA-binding protein, putative	-	-2785	PF3D7_0823300	histone acetyltransferase GCN5 (GCN5)	+	2121	#N/A	#N/A	#N/A	Upstream of two
Pf3D7_08_v3	1039274	1039818	545	1039614	330	78.4227	3.44681	75.466	MACS2_peak_239	PF3D7_0823500	inner membrane complex protein 1i, putative (IMC1i)	-	-1006	PF3D7_0823600	lipoate-protein ligase B (LipB)	-	293	#N/A	#N/A	#N/A	Upstream of one
Pf3D7_08_v3	1140685	1141174	490	1140984	221	27.9946	2.31176	25.6759	MACS2_peak_240	PF3D7_0826100	E3 ubiquitin-protein ligase, putative	-	-1840	PF3D7_0826200	alpha/beta hydrolase, putative	-	1515	#N/A	#N/A	#N/A	Upstream of one
Pf3D7_08_v3	1141824	1142203	380	1142057	204	21.9763	2.13473	19.7458	MACS2_peak_241	PF3D7_0826100	E3 ubiquitin-protein ligase, putative	-	-2913	PF3D7_0826200	alpha/beta hydrolase, putative	-	442	#N/A	#N/A	#N/A	Upstream of one
Pf3D7_08_v3	1215908	1216558	651	1216275	167	11.0377	1.74944	8.99383	MACS2_peak_242	PF3D7_0828100	conserved Plasmodium protein, unknown function	-	-645	PF3D7_0828300	conserved Plasmodium protein, unknown function	-	4750	PF3D7_0828200	leucine--tRNA ligase, putative	+	Within gene
Pf3D7_08_v3	1280606	1280894	289	1280762	212	24.736	2.21804	22.4661	MACS2_peak_243	PF3D7_0830000	5.8S ribosomal RNA	+	-648	PF3D7_0830100	unspecified product	+	173	#N/A	#N/A	#N/A	Upstream of one
Pf3D7_08_v3	1308450	1309747	1298	1309315	386	110.781	4.02996	107.013	MACS2_peak_244	PF3D7_0830700	Plasmodium exported protein (hyp9), unknown function	+	-1391	PF3D7_0830800	surface-associated interspersed protein 8.2 (SURFIN 8.2) (SURF8.2)	+	1322	#N/A	#N/A	#N/A	Upstream of one
Pf3D7_08_v3	1324123	1324441	319	1324286	178	13.3862	1.8354	11.3005	MACS2_peak_245	PF3D7_0831000	Plasmodium exported protein (PHISTb), unknown function (GEXP09)	+	-1461	PF3D7_0831100	surface-associated interspersed protein 8.1 (SURFIN 8.1) (SURF8.1)	+	858	#N/A	#N/A	#N/A	Upstream of one
Pf3D7_08_v3	1337311	1338449	1139	1338092	349	86.2601	3.55705	83.1967	MACS2_peak_246	PF3D7_0831200	DnaJ protein, putative	+	-1793	PF3D7_0831300	Plasmodium exported protein, unknown function (GEXP13)	+	1567	#N/A	#N/A	#N/A	Upstream of one
Pf3D7_08_v3	1357269	1357553	285	1357410	241	35.7884	2.52002	33.3704	MACS2_peak_247	PF3D7_0831500	Plasmodium exported protein (PHIST), unknown function	+	-2741	PF3D7_0831600	cytoadherence linked asexual protein 8 (CLAG8)	+	904	#N/A	#N/A	#N/A	Upstream of one
Pf3D7_08_v3	1368984	1369965	982	1369662	312	68.8617	3.25937	66.0379	MACS2_peak_248	PF3D7_0831700	heat shock protein 70 (HSP70-x)	-	-2156	PF3D7_0831750	Plasmodium exported protein (PHISTa), unknown function, pseudogene	+	2185	#N/A	#N/A	#N/A	Upstream of two
Pf3D7_08_v3	1373682	1374309	628	1373964	234	6.39737	1.3991	4.47706	MACS2_peak_249	PF3D7_0831750	Plasmodium exported protein (PHISTa), unknown function, pseudogene	+	-1244	PF3D7_0831800	histidine-rich protein II (HRPII)	-	272	#N/A	#N/A	#N/A	Downstream of two
Pf3D7_08_v3	1376124	1376848	725	1376511	317	64.949	3.09507	62.1811	MACS2_peak_250	PF3D7_0831800	histidine-rich protein II (HRPII)	-	-1212	PF3D7_0831900	Plasmodium exported protein (PHIST), unknown function, pseudogene	+	4323	#N/A	#N/A	#N/A	Upstream of two
Pf3D7_08_v3	1377329	1378829	1501	1378635	349	88.9739	3.64466	85.8646	MACS2_peak_251	PF3D7_0831800	histidine-rich protein II (HRPII)	-	-3336	PF3D7_0831900	Plasmodium exported protein (PHIST), unknown function, pseudogene	+	2199	#N/A	#N/A	#N/A	Upstream of two
Pf3D7_08_v3	1379655	1380900	1246	1380409	349	88.9739	3.64466	85.8646	MACS2_peak_252	PF3D7_0831800	histidine-rich protein II (HRPII)	-	-5110	PF3D7_0831900	Plasmodium exported protein (PHIST), unknown function, pseudogene	+	425	#N/A	#N/A	#N/A	Upstream of two
Pf3D7_09_v3	116520	116877	358	116714	215	25.8044	2.24928	23.5177	MACS2_peak_253	PF3D7_0902600	serine/threonine protein kinase, FIKK family (FIKK9.7)	-	-1165	PF3D7_0902700	Plasmodium exported protein (PHISTb), unknown function, pseudogene	-	2547	#N/A	#N/A	#N/A	Upstream of one
Pf3D7_09_v3	174249	174696	448	174419	170	11.8047	1.78068	9.74571	MACS2_peak_254	PF3D7_0903600.2	conserved Plasmodium protein, unknown function	+	-1532	PF3D7_0903700	alpha tubulin 1	+	1123	#N/A	#N/A	#N/A	Upstream of one
Pf3D7_09_v3	210846	211115	270	211003	225	29.4935	2.35341	27.1549	MACS2_peak_255	PF3D7_0904500	prefoldin subunit 4, putative	+	-394	PF3D7_0904600	ubiquitin specific protease, putative	+	1512	#N/A	#N/A	#N/A	Upstream of one
Pf3D7_09_v3	235771	236025	255	235883	194	18.7151	2.0306	16.5348	MACS2_peak_256	PF3D7_0905000	conserved Plasmodium protein, unknown function	-	-537	PF3D7_0905100	nucleoporin NUP100/NSP100, putative (NUP100)	-	476	#N/A	#N/A	#N/A	Upstream of one
Pf3D7_09_v3	273761	275524	1764	274664	393	115.084	4.10285	110.939	MACS2_peak_257	PF3D7_0905300	dynein heavy chain, putative	-	-4955	PF3D7_0905500	conserved Plasmodium protein, unknown function	+	3705	PF3D7_0905400	high molecular weight rhoptry protein 3 (RhopH3)	-	Within gene
Pf3D7_09_v3	275743	276165	423	275975	239	34.9761	2.4992	32.5682	MACS2_peak_258	PF3D7_0905400	high molecular weight rhoptry protein 3 (RhopH3)	-	-1186	PF3D7_0905500	conserved Plasmodium protein, unknown function	+	2394	#N/A	#N/A	#N/A	Upstream of two
Pf3D7_09_v3	317422	317659	238	317560	177	13.6805	1.85357	11.5854	MACS2_peak_259	PF3D7_0906400	dynein light intermediate chain 2, cytosolic	-	-2573	PF3D7_0906500	arginase	+	751	#N/A	#N/A	#N/A	Upstream of two
Pf3D7_09_v3	342836	343109	274	342955	214	25.4463	2.23886	23.1654	MACS2_peak_260	PF3D7_0907100	conserved Plasmodium protein, unknown function	-	-547	PF3D7_0907200	GTPase-activating protein, putative	+	2937	#N/A	#N/A	#N/A	Upstream of two
Pf3D7_09_v3	359110	359389	280	359237	183	9.73223	1.63833	7.72038	MACS2_peak_261	PF3D7_0907500	conserved Plasmodium protein, unknown function	-	-1554	PF3D7_0907600	translation initiation factor SUI1, putative	+	1298	#N/A	#N/A	#N/A	Upstream of two
Pf3D7_09_v3	386334	387205	872	386995	280	52.9866	2.92614	50.3618	MACS2_peak_262	PF3D7_0908300.1	conserved Plasmodium membrane protein, unknown function	-	-1279	PF3D7_0908400	conserved Plasmodium protein, unknown function	+	1154	#N/A	#N/A	#N/A	Upstream of two
Pf3D7_09_v3	463111	463318	208	463222	145	6.13045	1.52035	4.2172	MACS2_peak_263	PF3D7_0910100	Ran-binding protein, putative	-	-1904	PF3D7_0910200	conserved Plasmodium protein, unknown function	+	1337	#N/A	#N/A	#N/A	Upstream of two
Pf3D7_09_v3	540207	541002	796	540640	324	75.1875	3.38433	72.2752	MACS2_peak_264	PF3D7_0911900	falstatin (ICP)	-	-768	PF3D7_0912000	conserved Plasmodium protein, unknown function	-	393	#N/A	#N/A	#N/A	Upstream of one
Pf3D7_09_v3	775309	775656	348	775459	262	44.7378	2.7387	42.2127	MACS2_peak_265	PF3D7_0918800	dihydrouridine synthase, putative	-	-1080	PF3D7_0918900	gamma-glutamylcysteine synthetase (gammaGCS)	+	2099	#N/A	#N/A	#N/A	Upstream of two
Pf3D7_09_v3	820933	822417	1485	821832	291	58.2746	3.04069	55.5849	MACS2_peak_266	PF3D7_0919900	regulator of chromosome condensation, putative	-	-2028	PF3D7_0920000	long chain fatty acid elongation enzyme, putative (ELO3)	+	833	#N/A	#N/A	#N/A	Upstream of two
Pf3D7_09_v3	893924	894253	330	894097	183	15.3816	1.91605	13.2557	MACS2_peak_267	PF3D7_0922000	dynein intermediate chain, putative	+	-830	PF3D7_0922100	ubiquitin-like protein, putative	+	1318	#N/A	#N/A	#N/A	Upstream of one
Pf3D7_09_v3	902129	902469	341	902278	146	6.32487	1.53076	4.40499	MACS2_peak_268	PF3D7_0922100	ubiquitin-like protein, putative	+	-1974	PF3D7_0922200	S-adenosylmethionine synthetase (SAMS)	+	1084	#N/A	#N/A	#N/A	Upstream of one
Pf3D7_09_v3	1060238	1061531	1294	1060795	356	92.9748	3.71756	89.7925	MACS2_peak_269	PF3D7_0926100	protein kinase, putative	-	-2979	PF3D7_0926200	conserved Plasmodium protein, unknown function	+	2258	#N/A	#N/A	#N/A	Upstream of two
Pf3D7_09_v3	1061671	1062549	879	1061932	290	57.7864	3.03028	55.1028	MACS2_peak_270	PF3D7_0926100	protein kinase, putative	-	-4116	PF3D7_0926200	conserved Plasmodium protein, unknown function	+	1121	#N/A	#N/A	#N/A	Upstream of two
Pf3D7_09_v3	1101018	1102169	1152	1101453	387	111.392	4.04037	107.579	MACS2_peak_271	PF3D7_0927100	conserved Plasmodium protein, unknown function	-	-622	PF3D7_0927200	zinc finger protein, putative	+	5690	#N/A	#N/A	#N/A	Upstream of two
Pf3D7_09_v3	1105181	1105523	343	1105370	170	11.8047	1.78068	9.74571	MACS2_peak_272	PF3D7_0927100	conserved Plasmodium protein, unknown function	-	-4539	PF3D7_0927200	zinc finger protein, putative	+	1773	#N/A	#N/A	#N/A	Upstream of two
Pf3D7_09_v3	1121770	1122124	355	1121959	240	35.3814	2.50961	32.9683	MACS2_peak_273	PF3D7_0927500	dynein light chain, putative	-	-628	PF3D7_0927600	conserved Plasmodium protein, unknown function	+	1902	#N/A	#N/A	#N/A	Upstream of two
Pf3D7_09_v3	1122729	1122970	242	1122835	230	31.4099	2.40548	29.046	MACS2_peak_274	PF3D7_0927500	dynein light chain, putative	-	-1504	PF3D7_0927600	conserved Plasmodium protein, unknown function	+	1026	#N/A	#N/A	#N/A	Upstream of two
Pf3D7_09_v3	1150062	1150358	297	1150226	186	16.2636	1.94729	14.1237	MACS2_peak_275	PF3D7_0928600	conserved Plasmodium protein, unknown function	-	-1724	PF3D7_0928700	conserved Plasmodium protein, unknown function	-	422	#N/A	#N/A	#N/A	Upstream of one
Pf3D7_09_v3	1200374	1200996	623	1200572	246	37.8505	2.57209	35.4081	MACS2_peak_276	PF3D7_0930200	leucine-rich repeat protein (LRR8)	-	-2110	PF3D7_0930300	merozoite surface protein 1 (MSP1)	+	1240	#N/A	#N/A	#N/A	Upstream of two
Pf3D7_09_v3	1201821	1202279	459	1201981	260	39.0139	2.54029	36.5604	MACS2_peak_277	PF3D7_0930200	leucine-rich repeat protein (LRR8)	-	-3519	PF3D7_0930400.2	conserved Plasmodium protein, unknown function	+	5993	PF3D7_0930300	merozoite surface protein 1 (MSP1)	+	Within gene
Pf3D7_09_v3	1239870	1240574	705	1240401	164	10.2933	1.7182	8.26505	MACS2_peak_278	PF3D7_0930800	conserved Plasmodium membrane protein, unknown function	+	-826	PF3D7_0930900	NifU-like protein, putative (IscU2)	-	6867	#N/A	#N/A	#N/A	Downstream of two
Pf3D7_09_v3	1240857	1241130	274	1240912	137	4.67894	1.43704	2.82578	MACS2_peak_279	PF3D7_0930800	conserved Plasmodium membrane protein, unknown function	+	-1337	PF3D7_0930900	NifU-like protein, putative (IscU2)	-	6356	#N/A	#N/A	#N/A	Downstream of two
Pf3D7_09_v3	1241527	1242417	891	1241762	176	13.4053	1.84316	11.3153	MACS2_peak_280	PF3D7_0930800	conserved Plasmodium membrane protein, unknown function	+	-2187	PF3D7_0930900	NifU-like protein, putative (IscU2)	-	5506	#N/A	#N/A	#N/A	Downstream of two
Pf3D7_09_v3	1244251	1244546	296	1244420	141	5.38144	1.47869	3.49687	MACS2_peak_281	PF3D7_0930800	conserved Plasmodium membrane protein, unknown function	+	-4845	PF3D7_0930900	NifU-like protein, putative (IscU2)	-	2848	#N/A	#N/A	#N/A	Downstream of two
Pf3D7_09_v3	1244681	1245107	427	1245012	147	6.5221	1.54117	4.59556	MACS2_peak_282	PF3D7_0930800	conserved Plasmodium membrane protein, unknown function	+	-5437	PF3D7_0930900	NifU-like protein, putative (IscU2)	-	2256	#N/A	#N/A	#N/A	Downstream of two
Pf3D7_09_v3	1260430	1260673	244	1260549	166	10.787	1.73902	8.74817	MACS2_peak_283	PF3D7_0931200	selenoprotein (Sel2)	+	-1098	PF3D7_0931300	asparagine-rich antigen, putative	+	478	#N/A	#N/A	#N/A	Upstream of one
Pf3D7_09_v3	1330243	1330852	610	1330518	234	32.9766	2.44713	30.5932	MACS2_peak_284	PF3D7_0933500	gamma-tubulin complex component, putative	-	-732	PF3D7_0933600	mitochondrial-processing peptidase subunit beta, putative (MAS1)	-	831	#N/A	#N/A	#N/A	Upstream of one
Pf3D7_09_v3	1431694	1432018	325	1431874	269	47.8844	2.8116	45.3213	MACS2_peak_285	PF3D7_0936100	early transcribed membrane protein (ETRAMP9)	-	-728	PF3D7_0936200	Plasmodium exported protein (hyp11), unknown function	-	1458	#N/A	#N/A	#N/A	Upstream of one
Pf3D7_09_v3	1435082	1435521	440	1435356	230	31.4099	2.40548	29.046	MACS2_peak_286	PF3D7_0936200	Plasmodium exported protein (hyp11), unknown function	-	-1248	PF3D7_0936300	ring-exported protein 3 (REX3)	-	1331	#N/A	#N/A	#N/A	Upstream of one
Pf3D7_09_v3	1438865	1440451	1587	1439948	395	116.323	4.12368	111.998	MACS2_peak_287	PF3D7_0936300	ring-exported protein 3 (REX3)	-	-1967	PF3D7_0936400	ring-exported protein 4 (REX4)	+	835	#N/A	#N/A	#N/A	Upstream of two
Pf3D7_09_v3	1445160	1446061	902	1445652	399	118.815	4.16533	112.072	MACS2_peak_288	PF3D7_0936500	virulence-associated protein 1 (VAP1)	-	-805	PF3D7_0936600	Plasmodium exported protein (PHISTc), unknown function (GEXP05)	+	1277	#N/A	#N/A	#N/A	Upstream of two
Pf3D7_09_v3	1464342	1465427	1086	1464918	328	77.339	3.42598	74.3967	MACS2_peak_289	PF3D7_0936900	Plasmodium exported protein (PHISTb), unknown function, pseudogene	+	-1259	PF3D7_0937000	Plasmodium exported protein (PHISTb), unknown function	+	986	#N/A	#N/A	#N/A	Upstream of one
Pf3D7_09_v3	1469837	1470644	808	1470097	317	71.4737	3.31144	68.6174	MACS2_peak_290	PF3D7_0937100	Plasmodium exported protein, unknown function	-	-680	PF3D7_0937200	lysophospholipase, putative	+	1754	#N/A	#N/A	#N/A	Upstream of two
Pf3D7_09_v3	1470959	1471355	397	1471135	327	76.7991	3.41557	73.8637	MACS2_peak_291	PF3D7_0937100	Plasmodium exported protein, unknown function	-	-1718	PF3D7_0937200	lysophospholipase, putative	+	716	#N/A	#N/A	#N/A	Upstream of two
Pf3D7_09_v3	1533075	1533290	216	1533178	147	6.5221	1.54117	4.59556	MACS2_peak_292	PF3D7_0937800	erythrocyte membrane protein 1, PfEMP1 (VAR)	-	-29842	#N/A	#N/A	#N/A	#N/A	#N/A	#N/A	#N/A	Upstream of one
Pf3D7_09_v3	1541170	1541386	217	1541358	182	4.62764	1.36516	2.78216	MACS2_peak_293	PF3D7_0937800	erythrocyte membrane protein 1, PfEMP1 (VAR)	-	-38022	#N/A	#N/A	#N/A	#N/A	#N/A	#N/A	#N/A	Upstream of one
Pf3D7_10_v3	98378	98737	360	98490	181	14.8052	1.89522	12.6889	MACS2_peak_294	PF3D7_1001800	Plasmodium exported protein (PHISTc), unknown function	-	-1459	PF3D7_1001900	Plasmodium exported protein (hyp16), unknown function (PfJ23)	-	889	#N/A	#N/A	#N/A	Upstream of one
Pf3D7_10_v3	110855	111826	972	111489	391	113.849	4.08202	109.829	MACS2_peak_295	PF3D7_1002100	EMP1-trafficking protein (PTP5)	-	-2827	PF3D7_1002200	tryptophan-rich antigen 3 (PArt)	+	1440	#N/A	#N/A	#N/A	Upstream of two
Pf3D7_10_v3	131932	132700	769	132403	239	34.9761	2.4992	32.5682	MACS2_peak_296	PF3D7_1002700	conserved Plasmodium protein, unknown function	+	-293	PF3D7_1002800	DnaJ protein, putative	+	592	#N/A	#N/A	#N/A	Upstream of one
Pf3D7_10_v3	163680	163955	276	163781	165	10.5389	1.72861	8.50547	MACS2_peak_297	PF3D7_1003500	40S ribosomal protein S20e, putative	-	-2819	PF3D7_1003600	inner membrane complex protein 1c, putative (IMC1c)	+	1164	#N/A	#N/A	#N/A	Upstream of two
Pf3D7_10_v3	171620	172374	755	171977	360	95.2879	3.75921	92.0565	MACS2_peak_298	PF3D7_1003700	conserved Plasmodium protein, unknown function	-	-1308	PF3D7_1003800	U5 small nuclear ribonuclear protein, putative	-	746	#N/A	#N/A	#N/A	Upstream of one
Pf3D7_10_v3	242970	243182	213	243087	215	25.8044	2.24928	23.5177	MACS2_peak_299	PF3D7_1005500	regulator of nonsense transcripts, putative	-	-842	PF3D7_1005600	DnaJ protein, putative	-	1058	#N/A	#N/A	#N/A	Upstream of one
Pf3D7_10_v3	307350	309429	2080	309089	315	70.4248	3.29061	67.582	MACS2_peak_300	PF3D7_1007700	transcription factor with AP2 domain(s) (ApiAP2)	-	-3170	PF3D7_1007800	conserved Plasmodium protein, unknown function	-	2308	#N/A	#N/A	#N/A	Upstream of one
Pf3D7_10_v3	315197	315488	292	315341	275	50.644	2.87408	48.0479	MACS2_peak_301	PF3D7_1007800	conserved Plasmodium protein, unknown function	-	-825	PF3D7_1007900	eukaryotic translation initiation factor 3 subunit D, putative (EIF3D)	+	1308	#N/A	#N/A	#N/A	Upstream of two
Pf3D7_10_v3	363401	363786	386	363598	213	25.0901	2.22845	22.8148	MACS2_peak_302	PF3D7_1008700	tubulin beta chain	-	-1118	PF3D7_1008800	nucleolar protein 5, putative (NOP5)	-	2139	#N/A	#N/A	#N/A	Upstream of one
Pf3D7_10_v3	664509	665060	552	664818	308	66.7969	3.21772	63.9996	MACS2_peak_303	PF3D7_1016500	Plasmodium exported protein (PHISTc), unknown function	-	-617	PF3D7_1016600	Plasmodium exported protein (PHISTc), unknown function	-	840	#N/A	#N/A	#N/A	Upstream of one
Pf3D7_10_v3	667144	667518	375	667272	196	19.3502	2.05142	17.1593	MACS2_peak_304	PF3D7_1016600	Plasmodium exported protein (PHISTc), unknown function	-	-618	PF3D7_1016700	Plasmodium exported protein (PHISTc), unknown function	-	1930	#N/A	#N/A	#N/A	Upstream of one
Pf3D7_10_v3	682967	683513	547	683148	181	14.8052	1.89522	12.6889	MACS2_peak_305	PF3D7_1016900	early transcribed membrane protein 10.3 (ETRAMP10.3)	-	-640	PF3D7_1017000	DNA polymerase delta catalytic subunit	+	2430	#N/A	#N/A	#N/A	Upstream of two
Pf3D7_10_v3	804001	804325	325	804118	195	19.0316	2.04101	16.8461	MACS2_peak_306	PF3D7_1019700	conserved Plasmodium protein, unknown function	-	-616	PF3D7_1019800	tRNA methyltransferase, putative	-	210	#N/A	#N/A	#N/A	Upstream of one
Pf3D7_10_v3	913701	914427	727	914064	275	50.644	2.87408	48.0479	MACS2_peak_307	PF3D7_1021900	conserved Plasmodium protein (10b antigen), unknown function	-	-1719	PF3D7_1022000	RNA-binding protein, putative	+	5708	#N/A	#N/A	#N/A	Upstream of two
Pf3D7_10_v3	929918	931560	1643	931324	309	67.311	3.22813	64.5069	MACS2_peak_308	PF3D7_1022200	conserved Plasmodium membrane protein, unknown function	-	-2304	PF3D7_1022300	ZIP domain-containing protein, putative (ZIPCO)	+	1373	#N/A	#N/A	#N/A	Upstream of two
Pf3D7_10_v3	936169	936431	263	936217	146	6.32487	1.53076	4.40499	MACS2_peak_309	PF3D7_1022300	ZIP domain-containing protein, putative (ZIPCO)	+	-1836	PF3D7_1022400	serine/arginine-rich splicing factor 4 (SRSF4)	-	3721	#N/A	#N/A	#N/A	Downstream of two
Pf3D7_10_v3	936685	937129	445	937054	150	7.13067	1.57241	5.18504	MACS2_peak_310	PF3D7_1022300	ZIP domain-containing protein, putative (ZIPCO)	+	-2673	PF3D7_1022400	serine/arginine-rich splicing factor 4 (SRSF4)	-	2884	#N/A	#N/A	#N/A	Downstream of two
Pf3D7_10_v3	938761	939159	399	938873	151	7.33907	1.58283	5.38738	MACS2_peak_311	PF3D7_1022300	ZIP domain-containing protein, putative (ZIPCO)	+	-4492	PF3D7_1022400	serine/arginine-rich splicing factor 4 (SRSF4)	-	1065	#N/A	#N/A	#N/A	Downstream of two
Pf3D7_10_v3	1011926	1012319	394	1012107	285	55.3677	2.97821	52.7137	MACS2_peak_312	PF3D7_1023900	chromodomain-helicase-DNA-binding protein 1 homolog, putative (CHD1)	-	-4646	PF3D7_1024000	conserved Plasmodium protein, unknown function	+	2789	#N/A	#N/A	#N/A	Upstream of two
Pf3D7_10_v3	1013572	1013776	205	1013643	184	13.0721	1.80059	10.9917	MACS2_peak_313	PF3D7_1023900	chromodomain-helicase-DNA-binding protein 1 homolog, putative (CHD1)	-	-6182	PF3D7_1024000	conserved Plasmodium protein, unknown function	+	1253	#N/A	#N/A	#N/A	Upstream of two
Pf3D7_10_v3	1090833	1091166	334	1090942	192	14.5797	1.84719	12.4685	MACS2_peak_314	PF3D7_1025800	conserved Plasmodium protein, unknown function	-	-404	PF3D7_1025900	conserved Plasmodium protein, unknown function	-	494	#N/A	#N/A	#N/A	Upstream of one
Pf3D7_10_v3	1101051	1101931	881	1101402	395	116.323	4.12368	111.998	MACS2_peak_315	PF3D7_1026000	conserved Plasmodium protein, unknown function	-	-1520	PF3D7_1026100	conserved Plasmodium protein, unknown function	+	416	#N/A	#N/A	#N/A	Upstream of two
Pf3D7_10_v3	1175595	1175904	310	1175743	168	9.67773	1.67319	7.66601	MACS2_peak_316	PF3D7_1028500	conserved Plasmodium protein, unknown function	-	-746	PF3D7_1028600	conserved Plasmodium protein, unknown function	-	718	#N/A	#N/A	#N/A	Upstream of one
Pf3D7_10_v3	1204451	1204797	347	1204613	315	17.2503	1.68116	15.0958	MACS2_peak_317	PF3D7_1029400	conserved Plasmodium protein, unknown function	-	-2214	PF3D7_1029600	adenosine deaminase (ADA)	+	1689	PF3D7_1029500	conserved Plasmodium protein, unknown function	-	Within gene
Pf3D7_10_v3	1204965	1205624	660	1205520	328	31.1101	2.04714	28.751	MACS2_peak_318	PF3D7_1029500	conserved Plasmodium protein, unknown function	-	-758	PF3D7_1029600	adenosine deaminase (ADA)	+	782	#N/A	#N/A	#N/A	Upstream of two
Pf3D7_10_v3	1259258	1259466	209	1259338	152	7.55024	1.59324	5.59245	MACS2_peak_319	PF3D7_1031200	MORN repeat-containing protein 1 (MORN1)	+	-860	PF3D7_1031300	conserved Plasmodium protein, unknown function	+	972	#N/A	#N/A	#N/A	Upstream of one
Pf3D7_10_v3	1333154	1334104	951	1333965	281	53.4598	2.93656	50.8293	MACS2_peak_320	PF3D7_1033100	S-adenosylmethionine decarboxylase/ornithine decarboxylase (AdoMetDC/ODC)	-	-5529	PF3D7_1033200	early transcribed membrane protein 10.2 (ETRAMP10.2)	+	1257	#N/A	#N/A	#N/A	Upstream of two
Pf3D7_10_v3	1334275	1334900	626	1334577	334	80.6056	3.48846	77.6217	MACS2_peak_321	PF3D7_1033100	S-adenosylmethionine decarboxylase/ornithine decarboxylase (AdoMetDC/ODC)	-	-6141	PF3D7_1033200	early transcribed membrane protein 10.2 (ETRAMP10.2)	+	645	#N/A	#N/A	#N/A	Upstream of two
Pf3D7_10_v3	1393899	1394467	569	1394154	203	21.6406	2.12432	19.415	MACS2_peak_322	PF3D7_1035100	probable protein, unknown function	+	-1024	PF3D7_1035200	S-antigen	+	685	#N/A	#N/A	#N/A	Upstream of one
Pf3D7_10_v3	1412483	1412823	341	1412584	211	24.3839	2.20762	22.1193	MACS2_peak_323	PF3D7_1035600	merozoite surface protein (H101)	+	-2029	PF3D7_1035700	duffy binding-like merozoite surface protein (DBLMSP)	+	616	#N/A	#N/A	#N/A	Upstream of one
Pf3D7_10_v3	1425300	1425554	255	1425458	157	8.64679	1.64531	6.65929	MACS2_peak_324	PF3D7_1035800	probable protein, unknown function (M712)	+	-2787	PF3D7_1036000	merozoite surface protein (MSP11)	+	1669	PF3D7_1035900	probable protein, unknown function (M566)	+	Within gene
Pf3D7_10_v3	1425982	1427082	1101	1426631	367	99.3817	3.8321	96.0613	MACS2_peak_325	PF3D7_1035900	probable protein, unknown function (M566)	+	-948	PF3D7_1036000	merozoite surface protein (MSP11)	+	496	#N/A	#N/A	#N/A	Upstream of one
Pf3D7_10_v3	1485696	1485960	265	1485836	197	19.6709	2.06184	17.475	MACS2_peak_326	PF3D7_1037400	conserved Plasmodium protein, unknown function	-	-483	PF3D7_1037500	dynamin-like protein (DYN2)	+	2123	#N/A	#N/A	#N/A	Upstream of two
Pf3D7_10_v3	1549940	1550846	907	1550338	308	66.7969	3.21772	63.9996	MACS2_peak_327	PF3D7_1038500	Plasmodium exported protein, unknown function	-	-607	PF3D7_1038600	Plasmodium exported protein, unknown function	-	1159	#N/A	#N/A	#N/A	Upstream of one
Pf3D7_10_v3	1553268	1554075	808	1553744	389	105.04	3.82824	101.564	MACS2_peak_328	PF3D7_1038600	Plasmodium exported protein, unknown function	-	-572	PF3D7_1038700	Plasmodium exported protein, unknown function	-	785	#N/A	#N/A	#N/A	Upstream of one
Pf3D7_10_v3	1556041	1556815	775	1556276	254	41.24	2.6554	38.7556	MACS2_peak_329	PF3D7_1038700	Plasmodium exported protein, unknown function	-	-574	PF3D7_1038800	RESA-like protein with PHIST and DnaJ domains	+	1540	#N/A	#N/A	#N/A	Upstream of two
Pf3D7_11_v3	122347	123203	857	122757	400	119.44	4.17574	112.072	MACS2_peak_330	PF3D7_1102500	Plasmodium exported protein (PHISTb), unknown function (GEXP02)	-	-1251	PF3D7_1102600	Plasmodium exported protein, unknown function (GEXP14)	-	1061	#N/A	#N/A	#N/A	Upstream of one
Pf3D7_11_v3	125085	126468	1384	125602	395	116.323	4.12368	111.998	MACS2_peak_331	PF3D7_1102600	Plasmodium exported protein, unknown function (GEXP14)	-	-866	PF3D7_1102700	early transcribed membrane protein 11.1 (ETRAMP11.1)	+	3187	#N/A	#N/A	#N/A	Upstream of two
Pf3D7_11_v3	144677	145067	391	144867	310	67.8265	3.23854	65.0157	MACS2_peak_332	PF3D7_1103200	tRNA Glycine	+	-1442	PF3D7_1103400	FeS cluster assembly protein SufD, putative (SufD)	+	1560	PF3D7_1103300	tRNA Leucine	-	Within gene
Pf3D7_11_v3	189053	189363	311	189202	185	15.9673	1.93688	13.8318	MACS2_peak_333	PF3D7_1104200	chromatin remodeling protein (SNF2L)	-	-1979	PF3D7_1104300	conserved Plasmodium protein, unknown function	-	1598	#N/A	#N/A	#N/A	Upstream of one
Pf3D7_11_v3	226038	226389	352	226244	175	12.5806	1.80464	10.5107	MACS2_peak_334	PF3D7_1105000	histone H4 (H4)	-	-4115	PF3D7_1105200	WD repeat-containing protein WRAP73, putative (WDR8)	-	1915	PF3D7_1105100	histone H2B (H2B)	+	Within gene
Pf3D7_11_v3	316055	317266	1212	316916	348	88.4072	3.63425	85.3071	MACS2_peak_335	PF3D7_1107300	polyadenylate-binding protein-interacting protein 1, putative (PAIP1)	-	-5629	PF3D7_1107400	DNA repair protein RAD51 (RAD51)	-	903	#N/A	#N/A	#N/A	Upstream of one
Pf3D7_11_v3	337130	337453	324	337215	197	19.6709	2.06184	17.475	MACS2_peak_336	PF3D7_1107800	transcription factor with AP2 domain(s) (ApiAP2)	-	-1614	PF3D7_1107900	mechanosensitive ion channel protein	-	6698	#N/A	#N/A	#N/A	Upstream of one
Pf3D7_11_v3	338778	339003	226	338862	169	11.5465	1.77026	9.49267	MACS2_peak_337	PF3D7_1107800	transcription factor with AP2 domain(s) (ApiAP2)	-	-3261	PF3D7_1107900	mechanosensitive ion channel protein	-	5051	#N/A	#N/A	#N/A	Upstream of one
Pf3D7_11_v3	339864	340612	749	340440	247	38.2681	2.5825	35.8203	MACS2_peak_338	PF3D7_1107800	transcription factor with AP2 domain(s) (ApiAP2)	-	-4839	PF3D7_1107900	mechanosensitive ion channel protein	-	3473	#N/A	#N/A	#N/A	Upstream of one
Pf3D7_11_v3	342390	342957	568	342807	291	58.2746	3.04069	55.5849	MACS2_peak_339	PF3D7_1107800	transcription factor with AP2 domain(s) (ApiAP2)	-	-7206	PF3D7_1107900	mechanosensitive ion channel protein	-	1106	#N/A	#N/A	#N/A	Upstream of one
Pf3D7_11_v3	457072	457732	661	457395	285	55.3677	2.97821	52.7137	MACS2_peak_340	PF3D7_1111800	peptidyl-prolyl cis-trans isomerase, putative	+	-401	PF3D7_1111900	conserved Plasmodium protein, unknown function	+	541	#N/A	#N/A	#N/A	Upstream of one
Pf3D7_11_v3	518750	519126	377	518948	163	10.0503	1.70779	8.02753	MACS2_peak_341	PF3D7_1113200	conserved Plasmodium protein, unknown function	+	-963	PF3D7_1113300	UDP-galactose transporter, putative	+	241	#N/A	#N/A	#N/A	Upstream of one
Pf3D7_11_v3	545139	545429	291	545306	273	49.7178	2.85325	47.1325	MACS2_peak_342	PF3D7_1114200	GTPase-activating protein, putative	-	-541	PF3D7_1114300	unspecified product	+	1326	#N/A	#N/A	#N/A	Upstream of two
Pf3D7_11_v3	673007	673548	542	673241	301	63.2375	3.14482	60.4887	MACS2_peak_343	PF3D7_1117700	GTP-binding nuclear protein RAN/TC4 (RAN)	-	-1726	PF3D7_1117800	DNA mismatch repair protein MLH (MLH)	-	1058	#N/A	#N/A	#N/A	Upstream of one
Pf3D7_11_v3	677036	677651	616	677442	345	86.7147	3.60301	83.642	MACS2_peak_344	PF3D7_1117800	DNA mismatch repair protein MLH (MLH)	-	-93	PF3D7_1117900	conserved Plasmodium protein, unknown function	+	1310	#N/A	#N/A	#N/A	Upstream of two
Pf3D7_11_v3	685311	685892	582	685601	200	19.1159	2.02487	16.9303	MACS2_peak_345	PF3D7_1118000	conserved Plasmodium protein, unknown function	-	-985	PF3D7_1118100	AP-1 complex subunit sigma, putative	+	1634	#N/A	#N/A	#N/A	Upstream of two
Pf3D7_11_v3	692913	693631	719	693242	218	26.8907	2.28052	24.5871	MACS2_peak_346	PF3D7_1118200	heat shock protein 90, putative	-	-1684	PF3D7_1118300	insulinase, putative	+	1413	#N/A	#N/A	#N/A	Upstream of two
Pf3D7_11_v3	817779	817992	214	817892	176	13.4053	1.84316	11.3153	MACS2_peak_347	PF3D7_1121600	exported protein 1 (EXP1)	-	-1570	PF3D7_1121700	protein GCN20 (GCN20)	+	2181	#N/A	#N/A	#N/A	Upstream of two
Pf3D7_11_v3	831245	831947	703	831764	175	13.1324	1.83274	11.0474	MACS2_peak_348	PF3D7_1121800	petidase, M16 family	-	-2451	PF3D7_1121900	serine/threonine protein kinase, putative	-	4125	#N/A	#N/A	#N/A	Upstream of one
Pf3D7_11_v3	834323	835581	1259	835300	177	13.6805	1.85357	11.5854	MACS2_peak_349	PF3D7_1121800	petidase, M16 family	-	-5987	PF3D7_1121900	serine/threonine protein kinase, putative	-	589	#N/A	#N/A	#N/A	Upstream of one
Pf3D7_11_v3	905767	907847	2081	906069	269	47.8844	2.8116	45.3213	MACS2_peak_350	PF3D7_1123000	conserved Plasmodium protein, unknown function	-	-2699	PF3D7_1123100	calcium-dependent protein kinase 7 (CDPK7)	+	3297	#N/A	#N/A	#N/A	Upstream of two
Pf3D7_11_v3	916847	917757	911	917493	275	50.644	2.87408	48.0479	MACS2_peak_351	PF3D7_1123100	calcium-dependent protein kinase 7 (CDPK7)	+	-1169	PF3D7_1123200	leucine-rich repeat protein (LRR11)	+	735	#N/A	#N/A	#N/A	Upstream of one
Pf3D7_11_v3	935288	935487	200	935361	163	10.0503	1.70779	8.02753	MACS2_peak_352	PF3D7_1123500	conserved Plasmodium protein, unknown function	-	-1997	PF3D7_1123600	RAP protein, putative	+	723	#N/A	#N/A	#N/A	Upstream of two
Pf3D7_11_v3	1025020	1025219	200	1025126	164	10.2933	1.7182	8.26505	MACS2_peak_353	PF3D7_1126200	40S ribosomal protein S18, putative	-	-630	PF3D7_1126300	DnaJ protein, putative	+	1850	#N/A	#N/A	#N/A	Upstream of two
Pf3D7_11_v3	1048851	1049081	231	1048968	235	33.3729	2.45754	30.9846	MACS2_peak_354	PF3D7_1126700	autophagy-related protein 23, putative (ATG23)	-	-2881	PF3D7_1126800	RNA-binding protein, putative	+	953	#N/A	#N/A	#N/A	Upstream of two
Pf3D7_11_v3	1065655	1066180	526	1065805	225	29.4935	2.35341	27.1549	MACS2_peak_355	PF3D7_1127300	methyltransferase, putative	-	-1254	PF3D7_1127500	protein disulfide isomerase, putative	+	1392	PF3D7_1127400	conserved Plasmodium protein, unknown function	+	Within gene
Pf3D7_11_v3	1066459	1066953	495	1066739	379	106.533	3.95706	102.993	MACS2_peak_356	PF3D7_1127400	conserved Plasmodium protein, unknown function	+	-170	PF3D7_1127500	protein disulfide isomerase, putative	+	458	#N/A	#N/A	#N/A	Upstream of one
Pf3D7_11_v3	1124369	1124640	272	1124585	163	10.0503	1.70779	8.02753	MACS2_peak_357	PF3D7_1129000	spermidine synthase (SpdSyn)	+	-1208	PF3D7_1129100	parasitophorous vacuolar protein 1 (PV1)	+	1367	#N/A	#N/A	#N/A	Upstream of one
Pf3D7_11_v3	1154857	1155379	523	1155140	357	93.5512	3.72797	90.3558	MACS2_peak_358	PF3D7_1129800	conserved Plasmodium protein, unknown function	+	-1913	PF3D7_1129900	transporter, putative	+	1297	#N/A	#N/A	#N/A	Upstream of one
Pf3D7_11_v3	1269939	1271176	1238	1270276	308	66.7969	3.21772	63.9996	MACS2_peak_359	PF3D7_1132700	mitochondrial ribosomal protein L2 precursor	+	-820	PF3D7_1132800	aquaglyceroporin (AQP)	+	928	#N/A	#N/A	#N/A	Upstream of one
Pf3D7_11_v3	1301821	1302574	754	1302410	274	50.1801	2.86366	47.5898	MACS2_peak_360	PF3D7_1133600	conserved Plasmodium protein, unknown function	-	-1810	PF3D7_1133800	RNA (uracil-5-)methyltransferase, putative	+	6614	PF3D7_1133700	conserved Plasmodium protein, unknown function	+	Within gene
Pf3D7_11_v3	1307995	1308324	330	1308168	161	9.57203	1.68696	7.56069	MACS2_peak_361	PF3D7_1133700	conserved Plasmodium protein, unknown function	+	-2181	PF3D7_1133800	RNA (uracil-5-)methyltransferase, putative	+	856	#N/A	#N/A	#N/A	Upstream of one
Pf3D7_11_v3	1318144	1318765	622	1318257	186	15.638	1.91743	13.5115	MACS2_peak_362	PF3D7_1133900	conserved Plasmodium protein, unknown function	+	-1084	PF3D7_1134000	heat shock protein 70 (HSP70-3)	+	1857	#N/A	#N/A	#N/A	Upstream of one
Pf3D7_11_v3	1357791	1358844	1054	1358197	272	49.2571	2.84284	46.6773	MACS2_peak_363	PF3D7_1134600	zinc finger protein, putative	-	-2408	PF3D7_1134700	DNA-directed RNA polymerase I subunit RPA2, putative (RPA2)	-	1167	#N/A	#N/A	#N/A	Upstream of one
Pf3D7_11_v3	1377903	1378576	674	1378154	250	39.5315	2.61374	37.0678	MACS2_peak_364	PF3D7_1135100	protein phosphatase PPM8, putative (PPM8)	-	-1493	PF3D7_1135200	regulator of chromosome condensation, putative, pseudogene	-	136	#N/A	#N/A	#N/A	Upstream of one
Pf3D7_11_v3	1437684	1437932	249	1437816	179	14.2381	1.8744	12.1323	MACS2_peak_365	PF3D7_1136500.2	casein kinase 1 (CK1)	-	-2646	PF3D7_1136600	conserved Plasmodium protein, unknown function	+	3687	#N/A	#N/A	#N/A	Upstream of two
Pf3D7_11_v3	1461195	1461575	381	1461439	200	20.6462	2.09308	18.4358	MACS2_peak_366	PF3D7_1136900	subtilisin-like protease 2 (SUB2)	+	-1120	PF3D7_1137100	mitochondrial ribosomal protein S9 precursor, putative	+	729	PF3D7_1137000	U2 spliceosomal RNA	-	Within gene
Pf3D7_11_v3	1565617	1566653	1037	1566231	300	62.7347	3.13441	59.9918	MACS2_peak_367	PF3D7_1139300	transcription factor with AP2 domain(s) (ApiAP2)	-	-1186	PF3D7_1139400	unspecified product	+	3373	#N/A	#N/A	#N/A	Upstream of two
Pf3D7_11_v3	1574267	1574484	218	1574354	173	12.594	1.81192	10.5195	MACS2_peak_368	PF3D7_1139400	unspecified product	+	-1165	PF3D7_1139500.2	AAA family ATPase, putative	-	1778	#N/A	#N/A	#N/A	Downstream of two
Pf3D7_11_v3	1603461	1603877	417	1603699	312	68.8617	3.25937	66.0379	MACS2_peak_369	PF3D7_1140200	conserved Plasmodium protein, unknown function	-	-621	PF3D7_1140300	P-loop containing nucleoside triphosphate hydrolase, putative	+	1622	#N/A	#N/A	#N/A	Upstream of two
Pf3D7_11_v3	1726700	1727012	313	1726934	157	8.64679	1.64531	6.65929	MACS2_peak_370	PF3D7_1143100	transcription factor with AP2 domain(s) (AP2-O)	-	-2073	PF3D7_1143200	DnaJ protein, putative	+	2859	#N/A	#N/A	#N/A	Upstream of two
Pf3D7_11_v3	1798245	1798958	714	1798464	239	34.9761	2.4992	32.5682	MACS2_peak_371	PF3D7_1145200	serine/threonine protein kinase, putative	-	-3094	PF3D7_1145300	cysteine-rich PDZ-binding protein, putative (CRIPT)	-	312	#N/A	#N/A	#N/A	Upstream of one
Pf3D7_11_v3	1832143	1832528	386	1832256	247	38.2681	2.5825	35.8203	MACS2_peak_372	PF3D7_1146500	leucine-rich repeat protein (LRR10)	+	-839	PF3D7_1146600	CCAAT-box DNA binding protein subunit B (NFYB)	+	2145	#N/A	#N/A	#N/A	Upstream of one
Pf3D7_11_v3	1854986	1855188	203	1855079	167	10.8269	1.73811	8.78794	MACS2_peak_373	PF3D7_1146800	conserved Plasmodium protein, unknown function	-	-1707	PF3D7_1146900	protein YIPF6, putative	+	1311	#N/A	#N/A	#N/A	Upstream of two
Pf3D7_11_v3	1855764	1856215	452	1855914	237	34.1709	2.47837	31.7726	MACS2_peak_374	PF3D7_1146800	conserved Plasmodium protein, unknown function	-	-2542	PF3D7_1146900	protein YIPF6, putative	+	476	#N/A	#N/A	#N/A	Upstream of two
Pf3D7_11_v3	1881894	1882828	935	1882479	362	96.4516	3.78004	93.1974	MACS2_peak_375	PF3D7_1147200	tubulin--tyrosine ligase, putative	+	-1065	PF3D7_1147300	conserved Plasmodium protein, unknown function	+	1296	#N/A	#N/A	#N/A	Upstream of one
Pf3D7_11_v3	1936666	1937630	965	1937423	279	50.5471	2.84564	47.9562	MACS2_peak_376	PF3D7_1148700	Plasmodium exported protein (PHISTc), unknown function (GEXP12)	-	-1841	PF3D7_1148800	Plasmodium exported protein (hyp11), unknown function	+	3925	#N/A	#N/A	#N/A	Upstream of two
Pf3D7_12_v3	5400	5710	311	5482	151	7.33907	1.58283	5.38738	MACS2_peak_377	#N/A	#N/A	#N/A	#N/A	PF3D7_1200100	erythrocyte membrane protein 1, PfEMP1 (VAR)	+	11491	#N/A	#N/A	#N/A	Upstream of one
Pf3D7_12_v3	88446	88693	248	88533	194	18.7151	2.0306	16.5348	MACS2_peak_378	PF3D7_1201100	RESA-like protein with PHIST and DnaJ domains	-	-4082	PF3D7_1201200	Plasmodium exported protein (PHISTa-like), unknown function	+	1401	#N/A	#N/A	#N/A	Upstream of two
Pf3D7_12_v3	113335	113868	534	113474	268	47.4301	2.80118	44.8723	MACS2_peak_379	PF3D7_1202000	ATP-dependent RNA helicase, putative	-	-716	PF3D7_1202100.2	conserved protein, unknown function	+	313	#N/A	#N/A	#N/A	Upstream of two
Pf3D7_12_v3	118002	118254	253	118164	176	13.4053	1.84316	11.3153	MACS2_peak_380	PF3D7_1202200	mitochondrial phosphate carrier protein (MPC)	-	-715	PF3D7_1202300	dynein heavy chain, putative	+	1238	#N/A	#N/A	#N/A	Upstream of two
Pf3D7_12_v3	165494	166123	630	165672	299	62.2333	3.124	59.4964	MACS2_peak_381	PF3D7_1202900	high mobility group protein B1 (HMGB1)	-	-2950	PF3D7_1203000	origin recognition complex subunit 1 (ORC1)	+	2034	#N/A	#N/A	#N/A	Upstream of two
Pf3D7_12_v3	189617	189878	262	189752	156	8.42209	1.63489	6.44022	MACS2_peak_382	PF3D7_1203700	nucleosome assembly protein (NAPL)	-	-910	PF3D7_1203800	unspecified product	-	353	#N/A	#N/A	#N/A	Upstream of one
Pf3D7_12_v3	190349	190899	551	190739	304	64.7544	3.17606	61.9866	MACS2_peak_383	PF3D7_1203700	nucleosome assembly protein (NAPL)	-	-1897	PF3D7_1203900	ubiquitin-conjugating enzyme E2 (UBC)	+	3405	PF3D7_1203800	unspecified product	-	Within gene
Pf3D7_12_v3	205538	206078	541	205914	307	64.8418	3.15812	62.0739	MACS2_peak_384	PF3D7_1204200	conserved Plasmodium protein, unknown function	+	-1077	PF3D7_1204400	conserved Plasmodium membrane protein, unknown function	-	2251	PF3D7_1204300	eukaryotic translation initiation factor 5A (EIF5A)	-	Within gene
Pf3D7_12_v3	207050	207451	402	207256	226	26.9873	2.24742	24.6835	MACS2_peak_385	PF3D7_1204300	eukaryotic translation initiation factor 5A (EIF5A)	-	-1280	PF3D7_1204400	conserved Plasmodium membrane protein, unknown function	-	909	#N/A	#N/A	#N/A	Upstream of one
Pf3D7_12_v3	306558	306840	283	306723	193	18.4009	2.02018	16.226	MACS2_peak_386	PF3D7_1206700	eukaryotic translation initiation factor 5, putative	-	-3897	PF3D7_1206800	conserved Plasmodium protein, unknown function	+	1491	#N/A	#N/A	#N/A	Upstream of two
Pf3D7_12_v3	341260	341494	235	341393	163	10.0503	1.70779	8.02753	MACS2_peak_387	PF3D7_1207200	conserved Plasmodium protein, unknown function	-	-3587	PF3D7_1207300	conserved Plasmodium protein, unknown function	-	1933	#N/A	#N/A	#N/A	Upstream of one
Pf3D7_12_v3	341787	342260	474	341972	285	55.3677	2.97821	52.7137	MACS2_peak_388	PF3D7_1207200	conserved Plasmodium protein, unknown function	-	-4166	PF3D7_1207300	conserved Plasmodium protein, unknown function	-	1354	#N/A	#N/A	#N/A	Upstream of one
Pf3D7_12_v3	410990	411329	340	411148	209	23.6857	2.1868	21.4316	MACS2_peak_389	PF3D7_1208800	zinc finger protein, putative	-	-1998	PF3D7_1208900	protein phosphatase, putative	+	4256	#N/A	#N/A	#N/A	Upstream of two
Pf3D7_12_v3	413100	413301	202	413213	163	10.0503	1.70779	8.02753	MACS2_peak_390	PF3D7_1208800	zinc finger protein, putative	-	-4063	PF3D7_1208900	protein phosphatase, putative	+	2191	#N/A	#N/A	#N/A	Upstream of two
Pf3D7_12_v3	434348	434718	371	434562	156	8.42209	1.63489	6.44022	MACS2_peak_391	PF3D7_1209300	zinc finger transcription factor, putative (KROX1)	-	-1682	PF3D7_1209400	cytosolic iron-sulfur protein assembly protein 1, putative (CIA1)	+	1530	#N/A	#N/A	#N/A	Upstream of two
Pf3D7_12_v3	435215	435438	224	435318	163	10.0503	1.70779	8.02753	MACS2_peak_392	PF3D7_1209300	zinc finger transcription factor, putative (KROX1)	-	-2438	PF3D7_1209400	cytosolic iron-sulfur protein assembly protein 1, putative (CIA1)	+	774	#N/A	#N/A	#N/A	Upstream of two
Pf3D7_12_v3	475975	476653	679	476198	298	61.7334	3.11358	59.0023	MACS2_peak_393	PF3D7_1210600	conserved Plasmodium protein, unknown function	-	-741	PF3D7_1210700	conserved Plasmodium protein, unknown function	-	379	#N/A	#N/A	#N/A	Upstream of one
Pf3D7_12_v3	479376	479655	280	479480	165	10.5389	1.72861	8.50547	MACS2_peak_394	PF3D7_1210700	conserved Plasmodium protein, unknown function	-	-1110	PF3D7_1210800	small nucleolar RNA snoR14	-	9	#N/A	#N/A	#N/A	Upstream of one
Pf3D7_12_v3	480085	480325	241	480216	178	13.9581	1.86398	11.8577	MACS2_peak_395	PF3D7_1210800	small nucleolar RNA snoR14	-	-628	PF3D7_1210900	GPI mannosyltransferase I (PIGM)	+	377	#N/A	#N/A	#N/A	Upstream of two
Pf3D7_12_v3	556708	556936	229	556789	195	19.0316	2.04101	16.8461	MACS2_peak_396	PF3D7_1212600.2	conserved protein, unknown function	-	-27	PF3D7_1212700	eukaryotic translation initiation factor 3 subunit A, putative (EIF3A)	-	1258	#N/A	#N/A	#N/A	Upstream of one
Pf3D7_12_v3	648387	648839	453	648673	269	47.8844	2.8116	45.3213	MACS2_peak_397	PF3D7_1216100	conserved Plasmodium membrane protein, unknown function	+	-813	PF3D7_1216200	glycerol-3-phosphate dehydrogenase, putative	+	216	#N/A	#N/A	#N/A	Upstream of one
Pf3D7_12_v3	666781	667611	831	666958	259	43.4136	2.70746	40.9032	MACS2_peak_398	PF3D7_1216800	tRNA Proline	+	-3	PF3D7_1216900	DNA-binding chaperone, putative	+	3489	#N/A	#N/A	#N/A	Upstream of one
Pf3D7_12_v3	691011	691319	309	691221	178	13.9581	1.86398	11.8577	MACS2_peak_399	PF3D7_1217400	conserved Plasmodium protein, unknown function	-	-2350	PF3D7_1217500	conserved Plasmodium protein, unknown function	+	1846	#N/A	#N/A	#N/A	Upstream of two
Pf3D7_12_v3	845881	846449	569	846043	174	12.862	1.82233	10.7823	MACS2_peak_400	PF3D7_1221000	histone-lysine N-methyltransferase, H3 lysine-4 specific (SET10)	-	-2142	PF3D7_1221100	conserved Plasmodium protein, unknown function	+	1394	#N/A	#N/A	#N/A	Upstream of two
Pf3D7_12_v3	886739	888901	2163	888532	383	108.954	3.99872	105.309	MACS2_peak_401	PF3D7_1222300	endoplasmin, putative (GRP94)	-	-2500	PF3D7_1222400	transcription factor with AP2 domain(s) (ApiAP2)	+	2049	#N/A	#N/A	#N/A	Upstream of two
Pf3D7_12_v3	900790	901228	439	900978	279	52.515	2.91573	49.8964	MACS2_peak_402	PF3D7_1222400	transcription factor with AP2 domain(s) (ApiAP2)	+	-2721	PF3D7_1222600	transcription factor with AP2 domain(s) (AP2-G)	+	6225	PF3D7_1222500	ATP-binding protein, putative	-	Within gene
Pf3D7_12_v3	902892	905228	2337	903663	400	119.44	4.17574	112.072	MACS2_peak_403	PF3D7_1222500	ATP-binding protein, putative	-	-2587	PF3D7_1222600	transcription factor with AP2 domain(s) (AP2-G)	+	3540	#N/A	#N/A	#N/A	Upstream of two
Pf3D7_12_v3	917456	917747	292	917575	256	40.4934	2.61606	38.019	MACS2_peak_404	PF3D7_1222600	transcription factor with AP2 domain(s) (AP2-G)	+	-3074	PF3D7_1222700	glideosome-associated protein 45 (GAP45)	+	1147	#N/A	#N/A	#N/A	Upstream of one
Pf3D7_12_v3	984778	985657	880	985163	338	82.8093	3.53012	79.7959	MACS2_peak_405	PF3D7_1224200	conserved Plasmodium protein, unknown function	+	-688	PF3D7_1224300	polyadenylate-binding protein, putative (PABP)	+	3465	#N/A	#N/A	#N/A	Upstream of one
Pf3D7_12_v3	1057189	1057824	636	1057522	377	102.317	3.84162	98.9317	MACS2_peak_406	PF3D7_1226000	conserved Plasmodium protein, unknown function	-	-1240	PF3D7_1226100	haloacid dehalogenase-like hydrolase, putative (HAD3)	+	680	#N/A	#N/A	#N/A	Upstream of two
Pf3D7_12_v3	1065189	1065420	232	1065309	192	18.0889	2.00977	15.9192	MACS2_peak_407	PF3D7_1226200	conserved Plasmodium protein, unknown function	-	-3840	PF3D7_1226300	haloacid dehalogenase-like hydrolase, putative (HAD2)	+	487	#N/A	#N/A	#N/A	Upstream of two
Pf3D7_12_v3	1122861	1123568	708	1123091	273	49.7178	2.85325	47.1325	MACS2_peak_408	PF3D7_1227500	cyclin (CYC2)	-	-1998	PF3D7_1227600	cyclin related protein, putative	+	1697	#N/A	#N/A	#N/A	Upstream of two
Pf3D7_12_v3	1163488	1164044	557	1163921	181	14.8052	1.89522	12.6889	MACS2_peak_409	PF3D7_1228600	merozoite surface protein 9 (MSP9)	-	-961	PF3D7_1228700	conserved Plasmodium protein, unknown function	+	1587	#N/A	#N/A	#N/A	Upstream of two
Pf3D7_12_v3	1278763	1279051	289	1278885	144	5.93889	1.50993	4.03259	MACS2_peak_410	PF3D7_1231100	ras-related protein Rab-2 (RAB2)	+	-1151	PF3D7_1231300	conserved Plasmodium protein, unknown function	-	7613	PF3D7_1231200	conserved Plasmodium protein, unknown function	-	Within gene
Pf3D7_12_v3	1282194	1282948	755	1282513	161	9.57203	1.68696	7.56069	MACS2_peak_411	PF3D7_1231200	conserved Plasmodium protein, unknown function	-	-2902	PF3D7_1231300	conserved Plasmodium protein, unknown function	-	3985	#N/A	#N/A	#N/A	Upstream of one
Pf3D7_12_v3	1284811	1285428	618	1285117	166	10.787	1.73902	8.74817	MACS2_peak_412	PF3D7_1231200	conserved Plasmodium protein, unknown function	-	-5506	PF3D7_1231300	conserved Plasmodium protein, unknown function	-	1381	#N/A	#N/A	#N/A	Upstream of one
Pf3D7_12_v3	1286631	1286830	200	1286812	138	4.85014	1.44745	2.98884	MACS2_peak_413	PF3D7_1231200	conserved Plasmodium protein, unknown function	-	-7201	PF3D7_1231400	amino acid transporter, putative	-	3873	PF3D7_1231300	conserved Plasmodium protein, unknown function	-	Within gene
Pf3D7_12_v3	1307502	1308725	1224	1307680	250	39.5315	2.61374	37.0678	MACS2_peak_414	PF3D7_1231700	conserved Plasmodium protein, unknown function	-	-712	PF3D7_1231800	asparagine-rich protein, putative	+	7016	#N/A	#N/A	#N/A	Upstream of two
Pf3D7_12_v3	1383910	1385014	1105	1384162	290	54.9538	2.93153	52.3058	MACS2_peak_415	PF3D7_1233400	conserved Plasmodium membrane protein, unknown function	-	-1784	PF3D7_1233600	asparagine and aspartate rich protein 1 (AARP1)	+	1545	#N/A	#N/A	#N/A	Upstream of two
Pf3D7_12_v3	1468757	1469767	1011	1469072	259	43.4136	2.70746	40.9032	MACS2_peak_416	PF3D7_1235200	V-type K+-independent H+-translocating inorganic pyrophosphatase (VP2)	-	-1500	PF3D7_1235300	CCR4-NOT transcription complex subunit 4, putative (NOT4)	+	1641	#N/A	#N/A	#N/A	Upstream of two
Pf3D7_12_v3	1483430	1483630	201	1483518	197	19.6709	2.06184	17.475	MACS2_peak_417	PF3D7_1235500	mRNA methyltransferase, putative	+	-576	PF3D7_1235600	serine hydroxymethyltransferase (SHMT)	+	788	#N/A	#N/A	#N/A	Upstream of one
Pf3D7_12_v3	1518442	1518766	325	1518636	225	29.4935	2.35341	27.1549	MACS2_peak_418	PF3D7_1236200	conserved Plasmodium protein, unknown function	-	-2120	PF3D7_1236300	conserved Plasmodium protein, unknown function	+	1691	#N/A	#N/A	#N/A	Upstream of two
Pf3D7_12_v3	1593986	1594322	337	1594175	201	20.9755	2.10349	18.7601	MACS2_peak_419	PF3D7_1238400	conserved Plasmodium protein, unknown function	-	-543	PF3D7_1238500	conserved Plasmodium protein, unknown function	+	651	#N/A	#N/A	#N/A	Upstream of two
Pf3D7_12_v3	1608580	1608803	224	1608673	183	15.3816	1.91605	13.2557	MACS2_peak_420	PF3D7_1238700	conserved Plasmodium protein, unknown function	+	-1134	PF3D7_1238800	acyl-CoA synthetase (ACS11)	+	1690	#N/A	#N/A	#N/A	Upstream of one
Pf3D7_12_v3	1619209	1619530	322	1619337	157	8.64679	1.64531	6.65929	MACS2_peak_421	PF3D7_1238900	protein kinase 2 (PK2)	-	-2485	PF3D7_1239000	HD superfamily phosphohydrolase protein	-	1900	#N/A	#N/A	#N/A	Upstream of one
Pf3D7_12_v3	1624518	1624812	295	1624663	174	12.862	1.82233	10.7823	MACS2_peak_422	PF3D7_1239000	HD superfamily phosphohydrolase protein	-	-958	PF3D7_1239100	mitochondrial ribosomal protein L23 precursor, putative	+	2110	#N/A	#N/A	#N/A	Upstream of two
Pf3D7_12_v3	1629151	1629513	363	1629324	252	40.3824	2.63457	37.9081	MACS2_peak_423	PF3D7_1239100	mitochondrial ribosomal protein L23 precursor, putative	+	-1396	PF3D7_1239200	transcription factor with AP2 domain(s) (ApiAP2)	+	5371	#N/A	#N/A	#N/A	Upstream of one
Pf3D7_12_v3	1630414	1630664	251	1630520	235	33.3729	2.45754	30.9846	MACS2_peak_424	PF3D7_1239100	mitochondrial ribosomal protein L23 precursor, putative	+	-2592	PF3D7_1239200	transcription factor with AP2 domain(s) (ApiAP2)	+	4175	#N/A	#N/A	#N/A	Upstream of one
Pf3D7_12_v3	1632007	1632289	283	1632199	205	22.314	2.14514	20.079	MACS2_peak_425	PF3D7_1239100	mitochondrial ribosomal protein L23 precursor, putative	+	-4271	PF3D7_1239200	transcription factor with AP2 domain(s) (ApiAP2)	+	2496	#N/A	#N/A	#N/A	Upstream of one
Pf3D7_12_v3	1770322	1771380	1059	1771035	308	66.7969	3.21772	63.9996	MACS2_peak_426	PF3D7_1241400	RNA-binding protein, putative	-	-4644	PF3D7_1241500	conserved Plasmodium protein, unknown function	-	961	#N/A	#N/A	#N/A	Upstream of one
Pf3D7_12_v3	1811234	1811448	215	1811406	165	10.0538	1.7021	8.03095	MACS2_peak_427	PF3D7_1242900	mitochondrial import inner membrane translocase subunit TIM13, putative (TIM13)	-	-1784	PF3D7_1243000	syntaxin, Qa-SNARE family (SYN16)	+	384	#N/A	#N/A	#N/A	Upstream of two
Pf3D7_12_v3	1822456	1822679	224	1822589	208	23.3397	2.17638	21.0905	MACS2_peak_428	PF3D7_1243400	conserved Plasmodium protein, unknown function	+	-2520	PF3D7_1243600	translation initiation factor SUI1, putative	+	3370	PF3D7_1243500	vacuolar-sorting protein SNF7, putative (SNF7)	-	Within gene
Pf3D7_12_v3	1824304	1824729	426	1824492	190	17.4715	1.98894	15.3122	MACS2_peak_429	PF3D7_1243500	vacuolar-sorting protein SNF7, putative (SNF7)	-	-1897	PF3D7_1243600	translation initiation factor SUI1, putative	+	1467	#N/A	#N/A	#N/A	Upstream of two
Pf3D7_12_v3	1824931	1825196	266	1825069	226	29.873	2.36382	27.5293	MACS2_peak_430	PF3D7_1243500	vacuolar-sorting protein SNF7, putative (SNF7)	-	-2474	PF3D7_1243600	translation initiation factor SUI1, putative	+	890	#N/A	#N/A	#N/A	Upstream of two
Pf3D7_12_v3	1881684	1882770	1087	1882180	246	37.8505	2.57209	35.4081	MACS2_peak_431	PF3D7_1245000	conserved Plasmodium protein, unknown function	-	-774	PF3D7_1245100	kinesin-13, putative (KLP8)	+	1289	#N/A	#N/A	#N/A	Upstream of two
Pf3D7_12_v3	1894152	1894738	587	1894513	298	61.7334	3.11358	59.0023	MACS2_peak_432	PF3D7_1245300	NEDD8-conjugating enzyme UBC12, putative (UBC12)	+	-610	PF3D7_1245400	mitochondrial ribosomal protein L3 precursor, putative	+	429	#N/A	#N/A	#N/A	Upstream of one
Pf3D7_12_v3	1895947	1896303	357	1896077	183	15.3816	1.91605	13.2557	MACS2_peak_433	PF3D7_1245400	mitochondrial ribosomal protein L3 precursor, putative	+	-110	PF3D7_1245500	conserved Plasmodium protein, unknown function	+	814	#N/A	#N/A	#N/A	Upstream of one
Pf3D7_12_v3	1919453	1920158	706	1919641	200	20.6462	2.09308	18.4358	MACS2_peak_434	PF3D7_1246100	delta-aminolevulinic acid synthetase (ALAS)	+	-1843	PF3D7_1246200	actin I (ACT1)	+	1143	#N/A	#N/A	#N/A	Upstream of one
Pf3D7_12_v3	2087729	2088281	553	2088059	208	23.3397	2.17638	21.0905	MACS2_peak_435	PF3D7_1251000	conserved Plasmodium protein, unknown function	-	-1100	PF3D7_1251100	conserved Plasmodium protein, unknown function	+	1425	#N/A	#N/A	#N/A	Upstream of two
Pf3D7_12_v3	2113650	2113900	251	2113780	229	31.0229	2.39506	28.6639	MACS2_peak_436	PF3D7_1251900	tRNA Valine	+	-830	PF3D7_1252100	rhoptry neck protein 3 (RON3)	-	848	PF3D7_1252000	tRNA Glutamic acid	-	Within gene
Pf3D7_12_v3	2129274	2130451	1178	2129783	378	105.931	3.94665	102.415	MACS2_peak_437	PF3D7_1252300	conserved Plasmodium protein, unknown function	-	-997	PF3D7_1252400	reticulocyte binding protein homologue 3, pseudogene (RH3)	+	6270	#N/A	#N/A	#N/A	Upstream of two
Pf3D7_12_v3	2130724	2130956	233	2130787	161	9.57203	1.68696	7.56069	MACS2_peak_438	PF3D7_1252300	conserved Plasmodium protein, unknown function	-	-2001	PF3D7_1252400	reticulocyte binding protein homologue 3, pseudogene (RH3)	+	5266	#N/A	#N/A	#N/A	Upstream of two
Pf3D7_12_v3	2132365	2134271	1907	2133647	396	116.944	4.13409	112.072	MACS2_peak_439	PF3D7_1252300	conserved Plasmodium protein, unknown function	-	-4861	PF3D7_1252400	reticulocyte binding protein homologue 3, pseudogene (RH3)	+	2406	#N/A	#N/A	#N/A	Upstream of two
Pf3D7_12_v3	2147087	2147948	862	2147329	309	67.311	3.22813	64.5069	MACS2_peak_440	PF3D7_1252500	Plasmodium exported protein, unknown function	-	-713	PF3D7_1252600	lysophospholipase, putative	+	3225	#N/A	#N/A	#N/A	Upstream of two
Pf3D7_12_v3	2152791	2153985	1195	2153330	310	67.8265	3.23854	65.0157	MACS2_peak_441	PF3D7_1252600	lysophospholipase, putative	+	-1415	PF3D7_1252700	Plasmodium exported protein (PHISTb), unknown function	+	1288	#N/A	#N/A	#N/A	Upstream of one
Pf3D7_12_v3	2166928	2168038	1111	2167531	388	112.005	4.05078	108.148	MACS2_peak_442	PF3D7_1252900	Plasmodium exported protein, unknown function	-	-4386	PF3D7_1253000	gametocyte erythrocyte cytosolic protein (GECO)	+	650	#N/A	#N/A	#N/A	Upstream of two
Pf3D7_13_v3	98221	98964	744	98811	214	25.4463	2.23886	23.1654	MACS2_peak_443	PF3D7_1301600	erythrocyte binding antigen-140 (EBA140)	-	-5459	PF3D7_1301700	Plasmodium exported protein (hyp8), unknown function (GEXP07)	+	737	#N/A	#N/A	#N/A	Upstream of two
Pf3D7_13_v3	115522	115848	327	115678	230	27.4559	2.2483	25.1468	MACS2_peak_444	PF3D7_1302000	EMP1-trafficking protein (PTP6)	-	-1863	PF3D7_1302100	gamete antigen 27/25 (G27/25)	-	5958	#N/A	#N/A	#N/A	Upstream of one
Pf3D7_13_v3	122728	122959	232	122869	168	11.2908	1.75985	9.24196	MACS2_peak_445	PF3D7_1302100	gamete antigen 27/25 (G27/25)	-	-580	PF3D7_1302200	early transcribed membrane protein 13 (ETRAMP13)	-	857	#N/A	#N/A	#N/A	Upstream of one
Pf3D7_13_v3	781871	782771	901	782030	260	43.8534	2.71788	41.3379	MACS2_peak_446	PF3D7_1318900	conserved Plasmodium protein, unknown function	+	-351	PF3D7_1319000	conserved Plasmodium protein, unknown function	+	2080	#N/A	#N/A	#N/A	Upstream of one
Pf3D7_13_v3	875070	875315	246	875185	190	17.4715	1.98894	15.3122	MACS2_peak_447	PF3D7_1321100	conserved Plasmodium protein, unknown function	-	-2853	PF3D7_1321200	conserved protein, unknown function	+	80	#N/A	#N/A	#N/A	Upstream of two
Pf3D7_13_v3	950181	950474	294	950371	202	21.307	2.1139	19.0865	MACS2_peak_448	PF3D7_1322300	translation initiation factor EIF-2B subunit related	-	-1086	PF3D7_1322400	conserved Plasmodium protein, unknown function	+	784	#N/A	#N/A	#N/A	Upstream of two
Pf3D7_13_v3	1019953	1020467	515	1020211	248	38.6875	2.59292	36.2343	MACS2_peak_449	PF3D7_1324300	conserved Plasmodium membrane protein, unknown function	-	-908	PF3D7_1324400	MSF1-like protein, putative	+	1298	#N/A	#N/A	#N/A	Upstream of two
Pf3D7_13_v3	1020980	1021232	253	1021087	181	14.8052	1.89522	12.6889	MACS2_peak_450	PF3D7_1324300	conserved Plasmodium membrane protein, unknown function	-	-1784	PF3D7_1324400	MSF1-like protein, putative	+	422	#N/A	#N/A	#N/A	Upstream of two
Pf3D7_13_v3	1040099	1040565	467	1040315	363	97.0352	3.79045	93.7685	MACS2_peak_451	PF3D7_1324800	dihydrofolate synthase/folylpolyglutamate synthase (DHFS-FPGS)	-	-1784	PF3D7_1324900	L-lactate dehydrogenase (LDH)	+	842	#N/A	#N/A	#N/A	Upstream of two
Pf3D7_13_v3	1144067	1145138	1072	1144543	368	99.9712	3.84252	96.6347	MACS2_peak_452	PF3D7_1327200	ribonuclease P protein subunit RPR2, putative (RPR2)	+	-628	PF3D7_1327300	conserved Plasmodium protein, unknown function	+	1176	#N/A	#N/A	#N/A	Upstream of one
Pf3D7_13_v3	1165018	1165419	402	1165114	147	6.5221	1.54117	4.59556	MACS2_peak_453	PF3D7_1327800	ribose-phosphate pyrophosphokinase, putative	+	-812	PF3D7_1327900	conserved Plasmodium protein, unknown function	+	193	#N/A	#N/A	#N/A	Upstream of one
Pf3D7_13_v3	1167268	1168203	936	1168058	151	7.33907	1.58283	5.38738	MACS2_peak_454	PF3D7_1327900	conserved Plasmodium protein, unknown function	+	-1500	PF3D7_1328000	conserved Plasmodium protein, unknown function	-	6133	#N/A	#N/A	#N/A	Downstream of two
Pf3D7_13_v3	1168335	1168679	345	1168461	144	5.93889	1.50993	4.03259	MACS2_peak_455	PF3D7_1327900	conserved Plasmodium protein, unknown function	+	-1903	PF3D7_1328000	conserved Plasmodium protein, unknown function	-	5730	#N/A	#N/A	#N/A	Downstream of two
Pf3D7_13_v3	1170266	1170923	658	1170430	166	10.787	1.73902	8.74817	MACS2_peak_456	PF3D7_1327900	conserved Plasmodium protein, unknown function	+	-3872	PF3D7_1328000	conserved Plasmodium protein, unknown function	-	3761	#N/A	#N/A	#N/A	Downstream of two
Pf3D7_13_v3	1172885	1173246	362	1172915	140	5.20141	1.46828	3.32447	MACS2_peak_457	PF3D7_1327900	conserved Plasmodium protein, unknown function	+	-6357	PF3D7_1328000	conserved Plasmodium protein, unknown function	-	1276	#N/A	#N/A	#N/A	Downstream of two
Pf3D7_13_v3	1249984	1250404	421	1250221	276	51.1094	2.88449	48.5077	MACS2_peak_458	PF3D7_1329400	AMP deaminase, putative	+	-3877	PF3D7_1329500	conserved Plasmodium protein, unknown function	+	1838	#N/A	#N/A	#N/A	Upstream of one
Pf3D7_13_v3	1354724	1355086	363	1354901	275	50.644	2.87408	48.0479	MACS2_peak_459	PF3D7_1332900	isoleucine--tRNA ligase, putative	-	-1041	PF3D7_1333000	20 kDa chaperonin (CPN20)	+	384	#N/A	#N/A	#N/A	Upstream of two
Pf3D7_13_v3	1417805	1418635	831	1418079	369	100.562	3.85293	97.2105	MACS2_peak_460	PF3D7_1335000	MSP7-like protein (MSRP1)	-	-621	PF3D7_1335100	merozoite surface protein 7 (MSP7)	-	1007	#N/A	#N/A	#N/A	Upstream of one
Pf3D7_13_v3	1427247	1427643	397	1427456	261	34.371	2.36953	31.9724	MACS2_peak_461	PF3D7_1335200	reticulocyte binding protein homologue 6, pseudogene (RH6)	-	-1860	PF3D7_1335300	reticulocyte binding protein 2 homologue b (RH2b)	-	1418	#N/A	#N/A	#N/A	Upstream of one
Pf3D7_13_v3	1506760	1507076	317	1506890	206	22.6538	2.15556	20.4141	MACS2_peak_462	PF3D7_1337300	exoribonuclease, putative	+	-868	PF3D7_1337400	conserved Plasmodium protein, unknown function	+	75	#N/A	#N/A	#N/A	Upstream of one
Pf3D7_13_v3	1522146	1522499	354	1522303	314	69.9024	3.2802	67.0661	MACS2_peak_463	PF3D7_1337500	conserved Plasmodium protein, unknown function	-	-2710	PF3D7_1337600	tRNA Serine	-	1808	#N/A	#N/A	#N/A	Upstream of one
Pf3D7_13_v3	1522628	1522966	339	1522777	227	30.2544	2.37424	27.9057	MACS2_peak_464	PF3D7_1337500	conserved Plasmodium protein, unknown function	-	-3184	PF3D7_1337600	tRNA Serine	-	1334	#N/A	#N/A	#N/A	Upstream of one
Pf3D7_13_v3	1524015	1524235	221	1524125	229	31.0229	2.39506	28.6639	MACS2_peak_465	PF3D7_1337500	conserved Plasmodium protein, unknown function	-	-4532	PF3D7_1337700	conserved Plasmodium protein, unknown function	+	1437	PF3D7_1337600	tRNA Serine	-	Within gene
Pf3D7_13_v3	1575262	1575525	264	1575400	223	28.7403	2.33258	26.4118	MACS2_peak_466	PF3D7_1339000	probable protein, unknown function	-	-1677	PF3D7_1339200	tRNA Proline	-	1526	PF3D7_1339100	tRNA Methionine	+	Within gene
Pf3D7_13_v3	1576851	1577113	263	1576977	216	19.0083	1.96255	16.8274	MACS2_peak_467	PF3D7_1339100	tRNA Methionine	+	-1550	PF3D7_1339300	conserved Plasmodium protein, unknown function	+	6249	PF3D7_1339200	tRNA Proline	-	Within gene
Pf3D7_13_v3	1579339	1579625	287	1579506	188	16.863	1.96812	14.7138	MACS2_peak_468	PF3D7_1339200	tRNA Proline	-	-2509	PF3D7_1339300	conserved Plasmodium protein, unknown function	+	3720	#N/A	#N/A	#N/A	Upstream of two
Pf3D7_13_v3	1631268	1631508	241	1631400	199	20.319	2.08266	18.1133	MACS2_peak_469	PF3D7_1340900	sodium-dependent phosphate transporter (PiT)	+	-1920	PF3D7_1341100	U6 spliceosomal RNA	-	1202	PF3D7_1341000	tRNA Arginine	+	Within gene
Pf3D7_13_v3	1632732	1633340	609	1632985	170	11.8047	1.78068	9.74571	MACS2_peak_470	PF3D7_1341100	U6 spliceosomal RNA	-	-276	PF3D7_1341200	60S ribosomal protein L18, putative	-	875	#N/A	#N/A	#N/A	Upstream of one
Pf3D7_13_v3	1694904	1696154	1251	1695341	374	103.533	3.905	100.095	MACS2_peak_471	PF3D7_1342900	transcription factor with AP2 domain(s) (ApiAP2)	-	-1372	PF3D7_1343000	phosphoethanolamine N-methyltransferase (PMT)	+	1553	#N/A	#N/A	#N/A	Upstream of two
Pf3D7_13_v3	1701855	1702058	204	1701941	150	7.13067	1.57241	5.18504	MACS2_peak_472	PF3D7_1343100	conserved Plasmodium protein, unknown function	-	-1311	PF3D7_1343200	tRNA guanosine-2'-O-methyltransferase, putative	+	2629	#N/A	#N/A	#N/A	Upstream of two
Pf3D7_13_v3	1703509	1703946	438	1703702	252	40.3824	2.63457	37.9081	MACS2_peak_473	PF3D7_1343100	conserved Plasmodium protein, unknown function	-	-3072	PF3D7_1343200	tRNA guanosine-2'-O-methyltransferase, putative	+	868	#N/A	#N/A	#N/A	Upstream of two
Pf3D7_13_v3	1729782	1729987	206	1729870	205	22.314	2.14514	20.079	MACS2_peak_474	PF3D7_1343700	kelch protein K13 (K13)	-	-2873	PF3D7_1343800	conserved Plasmodium protein, unknown function	-	832	#N/A	#N/A	#N/A	Upstream of one
Pf3D7_13_v3	1781976	1782774	799	1782590	233	32.5822	2.43672	30.2036	MACS2_peak_475	PF3D7_1344300	conserved protein, unknown function	-	-3548	PF3D7_1344400	conserved Plasmodium protein, unknown function	-	2743	#N/A	#N/A	#N/A	Upstream of one
Pf3D7_13_v3	1787017	1787293	277	1787169	245	37.4345	2.56168	34.997	MACS2_peak_476	PF3D7_1344400	conserved Plasmodium protein, unknown function	-	-364	PF3D7_1344500	U6 snRNA phosphodiesterase, putative (USB1)	-	651	#N/A	#N/A	#N/A	Upstream of one
Pf3D7_13_v3	1787435	1787756	322	1787558	227	30.2544	2.37424	27.9057	MACS2_peak_477	PF3D7_1344400	conserved Plasmodium protein, unknown function	-	-753	PF3D7_1344500	U6 snRNA phosphodiesterase, putative (USB1)	-	262	#N/A	#N/A	#N/A	Upstream of one
Pf3D7_13_v3	1880563	1881200	638	1881008	226	29.873	2.36382	27.5293	MACS2_peak_478	PF3D7_1346800	6-cysteine protein (P47)	-	-814	PF3D7_1346900	conserved Plasmodium protein, unknown function	+	894	#N/A	#N/A	#N/A	Upstream of two
Pf3D7_13_v3	1895296	1895648	353	1895491	251	39.9561	2.62416	37.4871	MACS2_peak_479	PF3D7_1347300	conserved Plasmodium membrane protein, unknown function	-	-468	PF3D7_1347400	conserved Plasmodium protein, unknown function	+	492	#N/A	#N/A	#N/A	Upstream of two
Pf3D7_13_v3	1907962	1908279	318	1908124	236	33.771	2.46796	31.3775	MACS2_peak_480	PF3D7_1347600	conserved Plasmodium protein, unknown function	+	-2769	PF3D7_1347700	ethanolamine-phosphate cytidylyltransferase (ECT)	+	836	#N/A	#N/A	#N/A	Upstream of one
Pf3D7_13_v3	2003321	2003559	239	2003466	181	14.8052	1.89522	12.6889	MACS2_peak_481	PF3D7_1349900	conserved Plasmodium protein, unknown function	-	-477	PF3D7_1350100	lysine--tRNA ligase (KRS1)	-	2496	PF3D7_1350000	conserved Plasmodium protein, unknown function	-	Within gene
Pf3D7_13_v3	2030127	2030387	261	2030240	208	23.3397	2.17638	21.0905	MACS2_peak_482	PF3D7_1350900	transcription factor with AP2 domain(s) (ApiAP2)	-	-1602	PF3D7_1351000	phosphatidylinositol transfer protein, putative	+	3598	#N/A	#N/A	#N/A	Upstream of two
Pf3D7_13_v3	2030583	2030867	285	2030820	157	8.64679	1.64531	6.65929	MACS2_peak_483	PF3D7_1350900	transcription factor with AP2 domain(s) (ApiAP2)	-	-2182	PF3D7_1351000	phosphatidylinositol transfer protein, putative	+	3018	#N/A	#N/A	#N/A	Upstream of two
Pf3D7_13_v3	2064430	2064635	206	2064514	175	13.1324	1.83274	11.0474	MACS2_peak_484	PF3D7_1351700	inner membrane complex protein 1f, putative (IMC1f)	+	-590	PF3D7_1351800.2	conserved Plasmodium protein, unknown function	+	859	#N/A	#N/A	#N/A	Upstream of one
Pf3D7_13_v3	2087153	2087420	268	2087315	166	10.2953	1.71236	8.26692	MACS2_peak_485	PF3D7_1352300	conserved Plasmodium protein, unknown function	-	-1785	PF3D7_1352400	conserved Plasmodium protein, unknown function	+	78	#N/A	#N/A	#N/A	Upstream of two
Pf3D7_13_v3	2126328	2127129	802	2126938	384	109.562	4.00913	105.875	MACS2_peak_486	PF3D7_1353100	Plasmodium exported protein, unknown function	-	-1668	PF3D7_1353200	membrane associated histidine-rich protein (MAHRP2)	+	3593	#N/A	#N/A	#N/A	Upstream of two
Pf3D7_13_v3	2127511	2127749	239	2127671	213	25.0901	2.22845	22.8148	MACS2_peak_487	PF3D7_1353100	Plasmodium exported protein, unknown function	-	-2401	PF3D7_1353200	membrane associated histidine-rich protein (MAHRP2)	+	2860	#N/A	#N/A	#N/A	Upstream of two
Pf3D7_13_v3	2128374	2129404	1031	2129138	383	108.954	3.99872	105.309	MACS2_peak_488	PF3D7_1353100	Plasmodium exported protein, unknown function	-	-3868	PF3D7_1353200	membrane associated histidine-rich protein (MAHRP2)	+	1393	#N/A	#N/A	#N/A	Upstream of two
Pf3D7_13_v3	2148441	2148800	360	2148607	222	28.3665	2.32217	26.0431	MACS2_peak_489	PF3D7_1353600	ER lumen protein retaining receptor (ERD2)	-	-1460	PF3D7_1353700	reactive oxygen species modulator 1, putative (ROMO1)	+	1461	#N/A	#N/A	#N/A	Upstream of two
Pf3D7_13_v3	2205013	2205760	748	2205434	339	83.3634	3.54053	80.3429	MACS2_peak_490	PF3D7_1355600	conserved Plasmodium protein, unknown function	-	-953	PF3D7_1355700	NLI interacting factor-like phosphatase, putative (NIF3)	-	1158	#N/A	#N/A	#N/A	Upstream of one
Pf3D7_13_v3	2350469	2350858	390	2350553	182	15.0922	1.90564	12.9711	MACS2_peak_491	PF3D7_1359100	riboflavin kinase / FAD synthase family protein, putative	-	-567	PF3D7_1359300	exosome complex exonuclease RRP44 (DIS3)	+	3128	PF3D7_1359200	high mobility group protein B4, putative (HMGB4)	-	Within gene
Pf3D7_13_v3	2434404	2434749	346	2434600	201	20.9755	2.10349	18.7601	MACS2_peak_492	PF3D7_1360700	E3 SUMO-protein ligase PIAS, putative (PIAS)	-	-3417	PF3D7_1360800	falcilysin (FLN)	+	743	#N/A	#N/A	#N/A	Upstream of two
Pf3D7_13_v3	2547367	2548149	783	2547625	339	83.3634	3.54053	80.3429	MACS2_peak_493	PF3D7_1363400	polyubiquitin binding protein, putative (DOA1)	-	-1142	PF3D7_1363500	DNase I-like protein, putative	+	139	#N/A	#N/A	#N/A	Upstream of two
Pf3D7_13_v3	2567748	2568269	522	2567949	213	25.0901	2.22845	22.8148	MACS2_peak_494	PF3D7_1364000	conserved Plasmodium protein, unknown function	+	-841	PF3D7_1364100	6-cysteine protein (P92)	+	607	#N/A	#N/A	#N/A	Upstream of one
Pf3D7_13_v3	2654164	2654807	644	2654462	310	67.8265	3.23854	65.0157	MACS2_peak_495	PF3D7_1366300	conserved Plasmodium protein, unknown function	-	-1765	PF3D7_1366400	rhoptry protein RHOP148 (RHOP148)	-	815	#N/A	#N/A	#N/A	Upstream of one
Pf3D7_13_v3	2719192	2719505	314	2719394	184	15.6733	1.92646	13.5426	MACS2_peak_496	PF3D7_1368300	conserved Plasmodium protein, unknown function	+	-17	PF3D7_1368400	conserved Plasmodium protein, unknown function	-	96	#N/A	#N/A	#N/A	Downstream of two
Pf3D7_13_v3	2719890	2721146	1257	2720478	400	119.44	4.17574	112.072	MACS2_peak_497	PF3D7_1368300	conserved Plasmodium protein, unknown function	+	-1101	PF3D7_1368500	conserved Plasmodium protein, unknown function	+	2212	PF3D7_1368400	conserved Plasmodium protein, unknown function	-	Within gene
Pf3D7_13_v3	2721859	2722156	298	2721981	165	10.5389	1.72861	8.50547	MACS2_peak_498	PF3D7_1368400	conserved Plasmodium protein, unknown function	-	-561	PF3D7_1368500	conserved Plasmodium protein, unknown function	+	709	#N/A	#N/A	#N/A	Upstream of two
Pf3D7_13_v3	2737450	2738322	873	2737722	283	54.4107	2.95738	51.7686	MACS2_peak_499	PF3D7_1368800	DNA repair endonuclease, putative (ERCC4)	-	-1579	PF3D7_1368900	conserved Plasmodium protein, unknown function	+	1628	#N/A	#N/A	#N/A	Upstream of two
Pf3D7_13_v3	2738540	2738770	231	2738634	222	28.3665	2.32217	26.0431	MACS2_peak_500	PF3D7_1368800	DNA repair endonuclease, putative (ERCC4)	-	-2491	PF3D7_1368900	conserved Plasmodium protein, unknown function	+	716	#N/A	#N/A	#N/A	Upstream of two
Pf3D7_13_v3	2779745	2780575	831	2780353	294	59.7482	3.07193	57.0399	MACS2_peak_501	PF3D7_1369700	U2 small nuclear ribonucleoprotein A', putative	-	-1282	PF3D7_1369800	tRNA Arginine	+	1	#N/A	#N/A	#N/A	Upstream of two
Pf3D7_13_v3	2780945	2781233	289	2781099	222	28.3665	2.32217	26.0431	MACS2_peak_502	PF3D7_1369800	tRNA Arginine	+	-672	PF3D7_1370000	tRNA Arginine	+	523	PF3D7_1369900	tRNA Tryptophan	-	Within gene
Pf3D7_13_v3	2781529	2781774	246	2781659	184	12.4568	1.77062	10.3872	MACS2_peak_503	PF3D7_1369900	tRNA Tryptophan	-	-508	PF3D7_1370100	tRNA Cysteine	-	1491	PF3D7_1370000	tRNA Arginine	+	Within gene
Pf3D7_13_v3	2783026	2783957	932	2783794	296	56.7561	2.95572	54.0893	MACS2_peak_504	PF3D7_1370100	tRNA Cysteine	-	-573	PF3D7_1370300	membrane associated histidine-rich protein (MAHRP1)	+	4178	PF3D7_1370200	tRNA Glycine	+	Within gene
Pf3D7_13_v3	2785876	2787125	1250	2786296	390	113.233	4.07161	109.27	MACS2_peak_505	PF3D7_1370200	tRNA Glycine	+	-2460	PF3D7_1370300	membrane associated histidine-rich protein (MAHRP1)	+	1676	#N/A	#N/A	#N/A	Upstream of one
Pf3D7_13_v3	2835322	2836289	968	2835725	337	82.2564	3.5197	79.2501	MACS2_peak_506	PF3D7_1372000	Plasmodium exported protein (PHISTa), unknown function	+	-1403	PF3D7_1372100	Plasmodium exported protein (PHISTb), unknown function (GEXP04)	+	1328	#N/A	#N/A	#N/A	Upstream of one
Pf3D7_14_v3	51445	51711	267	51571	177	13.6805	1.85357	11.5854	MACS2_peak_507	PF3D7_1401300	aminopeptidase, putative	-	-1156	PF3D7_1401400	early transcribed membrane protein 14.1 (ETRAMP14)	-	1840	#N/A	#N/A	#N/A	Upstream of one
Pf3D7_14_v3	59380	59622	243	59492	167	10.5393	1.72261	8.50576	MACS2_peak_508	PF3D7_1401500	lysophospholipase, putative	-	-1199	PF3D7_1401600	Plasmodium exported protein (PHISTb), unknown function	-	1872	#N/A	#N/A	#N/A	Upstream of one
Pf3D7_14_v3	135906	136964	1059	136207	347	87.8418	3.62384	84.7517	MACS2_peak_509	PF3D7_1403700	translocation associated membrane protein, putative (TRAM)	-	-1134	PF3D7_1403800	nuclear formin-like protein (MISFIT)	-	323	#N/A	#N/A	#N/A	Upstream of one
Pf3D7_14_v3	262892	263110	219	263034	165	10.5389	1.72861	8.50547	MACS2_peak_510	PF3D7_1407200	conserved Plasmodium protein, unknown function	-	-935	PF3D7_1407300	pre-mRNA-splicing factor 38B, putative (PRP38B)	+	1369	#N/A	#N/A	#N/A	Upstream of two
Pf3D7_14_v3	281496	282844	1349	281861	282	53.9345	2.94697	51.2983	MACS2_peak_511	PF3D7_1407700	conserved Plasmodium protein, unknown function	+	-1188	PF3D7_1407800	plasmepsin IV (PM4)	+	1225	#N/A	#N/A	#N/A	Upstream of one
Pf3D7_14_v3	311933	312221	289	312099	211	24.3839	2.20762	22.1193	MACS2_peak_512	PF3D7_1408200	transcription factor with AP2 domain(s) (AP2-G2)	-	-6266	PF3D7_1408300	conserved Plasmodium protein, unknown function	+	470	#N/A	#N/A	#N/A	Upstream of two
Pf3D7_14_v3	386784	387804	1021	387409	280	52.9866	2.92614	50.3618	MACS2_peak_513	PF3D7_1409800	CUGBP Elav-like family member 2, putative (CELF2)	+	-2677	PF3D7_1409900	cytidine diphosphate-diacylglycerol synthase (CDS)	+	2183	#N/A	#N/A	#N/A	Upstream of one
Pf3D7_14_v3	394762	395241	480	395052	225	29.4935	2.35341	27.1549	MACS2_peak_514	PF3D7_1410000	ER membrane protein complex subunit 2, putative (EMC2)	-	-1202	PF3D7_1410100	alpha/beta hydrolase, putative	+	958	#N/A	#N/A	#N/A	Upstream of two
Pf3D7_14_v3	613095	614206	1112	613686	377	105.33	3.93624	101.836	MACS2_peak_515	PF3D7_1415200	DNA-directed RNA polymerase I/III subunit, putative	+	-950	PF3D7_1415300	RNA-binding protein Nova-1, putative	+	1481	#N/A	#N/A	#N/A	Upstream of one
Pf3D7_14_v3	666428	666758	331	666601	195	18.3455	2.00971	16.1753	MACS2_peak_516	PF3D7_1416400	conserved Plasmodium protein, unknown function	-	-1503	PF3D7_1416500	NADP-specific glutamate dehydrogenase (GDH1)	+	811	#N/A	#N/A	#N/A	Upstream of two
Pf3D7_14_v3	692261	693638	1378	692871	385	110.171	4.01954	106.446	MACS2_peak_517	PF3D7_1417100	conserved Plasmodium protein, unknown function	+	-1599	PF3D7_1417200	NOT family protein, putative	+	1714	#N/A	#N/A	#N/A	Upstream of one
Pf3D7_14_v3	777994	778248	255	778131	203	16.6442	1.9049	14.4995	MACS2_peak_518	PF3D7_1418300	calmodulin, putative	+	-1049	PF3D7_1418500	5S ribosomal RNA	+	1246	PF3D7_1418400	tRNA Proline	+	Within gene
Pf3D7_14_v3	779308	779542	235	779408	189	12.2373	1.74582	10.1728	MACS2_peak_519	PF3D7_1418400	tRNA Proline	+	-1245	PF3D7_1418600	5S ribosomal RNA	+	598	PF3D7_1418500	5S ribosomal RNA	+	Within gene
Pf3D7_14_v3	779915	780164	250	780038	188	16.863	1.96812	14.7138	MACS2_peak_520	PF3D7_1418500	5S ribosomal RNA	+	-543	PF3D7_1418700	5S ribosomal RNA	+	878	PF3D7_1418600	5S ribosomal RNA	+	Within gene
Pf3D7_14_v3	780830	781094	265	780956	214	20.7229	2.04076	18.5123	MACS2_peak_521	PF3D7_1418600	5S ribosomal RNA	+	-832	PF3D7_1418800	signal recognition particle RNA	-	1093	PF3D7_1418700	5S ribosomal RNA	+	Within gene
Pf3D7_14_v3	782011	782433	423	782247	234	32.9766	2.44713	30.5932	MACS2_peak_522	PF3D7_1418700	5S ribosomal RNA	+	-1213	PF3D7_1418900	DEAD/DEAH box ATP-dependent RNA helicase, putative	-	831	PF3D7_1418800	signal recognition particle RNA	-	Within gene
Pf3D7_14_v3	831017	831518	502	831149	198	19.9939	2.07225	17.793	MACS2_peak_523	PF3D7_1420000	splicing factor 3B subunit 4, putative (SF3B4)	-	-376	PF3D7_1420100	conserved Plasmodium protein, unknown function	-	1186	#N/A	#N/A	#N/A	Upstream of one
Pf3D7_14_v3	856693	857858	1166	857624	364	97.6201	3.80086	94.3409	MACS2_peak_524	PF3D7_1420600	pantothenate kinase, putative (PANK)	-	-1661	PF3D7_1420700	surface protein P113 (P113)	+	2387	#N/A	#N/A	#N/A	Upstream of two
Pf3D7_14_v3	858513	858737	225	858613	186	16.2636	1.94729	14.1237	MACS2_peak_525	PF3D7_1420600	pantothenate kinase, putative (PANK)	-	-2650	PF3D7_1420700	surface protein P113 (P113)	+	1398	#N/A	#N/A	#N/A	Upstream of two
Pf3D7_14_v3	921022	922052	1031	921815	243	36.608	2.54085	34.18	MACS2_peak_526	PF3D7_1422800	actin-related protein, putative (ARP4a)	-	-1818	PF3D7_1422900	14-3-3 protein, putative	+	1116	#N/A	#N/A	#N/A	Upstream of two
Pf3D7_14_v3	1019498	1019722	225	1019600	170	11.8047	1.78068	9.74571	MACS2_peak_527	PF3D7_1426100	basic transcription factor 3b, putative	-	-340	PF3D7_1426200	protein arginine N-methyltransferase 1 (PRMT1)	-	2052	#N/A	#N/A	#N/A	Upstream of one
Pf3D7_14_v3	1054483	1054699	217	1054636	150	7.13067	1.57241	5.18504	MACS2_peak_528	PF3D7_1427000	conserved Plasmodium protein, unknown function	+	-42	PF3D7_1427100	lipase, putative	+	1526	#N/A	#N/A	#N/A	Upstream of one
Pf3D7_14_v3	1055401	1055650	250	1055549	164	10.2933	1.7182	8.26505	MACS2_peak_529	PF3D7_1427000	conserved Plasmodium protein, unknown function	+	-955	PF3D7_1427100	lipase, putative	+	613	#N/A	#N/A	#N/A	Upstream of one
Pf3D7_14_v3	1069747	1070447	701	1070067	162	9.80989	1.69737	7.79269	MACS2_peak_530	PF3D7_1427300	conserved Plasmodium protein, unknown function	+	-681	PF3D7_1427400.2	conserved Plasmodium membrane protein, unknown function	-	7290	#N/A	#N/A	#N/A	Downstream of two
Pf3D7_14_v3	1071490	1071971	482	1071819	169	11.5465	1.77026	9.49267	MACS2_peak_531	PF3D7_1427300	conserved Plasmodium protein, unknown function	+	-2433	PF3D7_1427400.2	conserved Plasmodium membrane protein, unknown function	-	5538	#N/A	#N/A	#N/A	Downstream of two
Pf3D7_14_v3	1074355	1074710	356	1074549	150	7.13067	1.57241	5.18504	MACS2_peak_532	PF3D7_1427300	conserved Plasmodium protein, unknown function	+	-5163	PF3D7_1427400.2	conserved Plasmodium membrane protein, unknown function	-	2808	#N/A	#N/A	#N/A	Downstream of two
Pf3D7_14_v3	1076274	1076855	582	1076602	154	7.98074	1.61407	6.01085	MACS2_peak_533	PF3D7_1427300	conserved Plasmodium protein, unknown function	+	-7216	PF3D7_1427400.2	conserved Plasmodium membrane protein, unknown function	-	755	#N/A	#N/A	#N/A	Downstream of two
Pf3D7_14_v3	1084462	1084965	504	1084707	267	46.9773	2.79077	44.4247	MACS2_peak_534	PF3D7_1427500	DNA mismatch repair protein MSH2, putative (MSH2-1)	+	-499	PF3D7_1427600	CorA-like Mg2+ transporter protein, putative	+	896	#N/A	#N/A	#N/A	Upstream of one
Pf3D7_14_v3	1106907	1107510	604	1107297	310	67.8265	3.23854	65.0157	MACS2_peak_535	PF3D7_1428300	proliferation-associated protein 2g4, putative	-	-783	PF3D7_1428400	WD and tetratricopeptide repeats protein 1, putative (WDTC1)	-	1133	#N/A	#N/A	#N/A	Upstream of one
Pf3D7_14_v3	1107644	1108020	377	1107833	223	28.7403	2.33258	26.4118	MACS2_peak_536	PF3D7_1428300	proliferation-associated protein 2g4, putative	-	-1319	PF3D7_1428400	WD and tetratricopeptide repeats protein 1, putative (WDTC1)	-	597	#N/A	#N/A	#N/A	Upstream of one
Pf3D7_14_v3	1115953	1117465	1513	1116263	330	78.4227	3.44681	75.466	MACS2_peak_537	PF3D7_1428400	WD and tetratricopeptide repeats protein 1, putative (WDTC1)	-	-793	PF3D7_1428500	protein kinase, putative	+	2328	#N/A	#N/A	#N/A	Upstream of two
Pf3D7_14_v3	1131258	1131693	436	1131447	223	28.7403	2.33258	26.4118	MACS2_peak_538	PF3D7_1428700	conserved protein, unknown function	-	-676	PF3D7_1428800.2	transcription initiation TFIID-like, putative	+	1620	#N/A	#N/A	#N/A	Upstream of two
Pf3D7_14_v3	1148314	1148866	553	1148577	356	92.9748	3.71756	89.7925	MACS2_peak_539	PF3D7_1429200	transcription factor with AP2 domain(s), putative (ApiAP2)	-	-499	PF3D7_1429300	CPW-WPC family protein	-	1898	#N/A	#N/A	#N/A	Upstream of one
Pf3D7_14_v3	1153610	1153850	241	1153698	198	19.9939	2.07225	17.793	MACS2_peak_540	PF3D7_1429300	CPW-WPC family protein	-	-311	PF3D7_1429400	rRNA (adenosine-2'-O-)-methyltransferase, putative	+	1657	#N/A	#N/A	#N/A	Upstream of two
Pf3D7_14_v3	1166425	1166626	202	1166531	152	7.55024	1.59324	5.59245	MACS2_peak_541	PF3D7_1429400	rRNA (adenosine-2'-O-)-methyltransferase, putative	+	-2837	PF3D7_1429600	conserved Plasmodium protein, unknown function (GEXP03)	+	613	PF3D7_1429500	diphthamide biosynthesis protein 2, putative (DPH2)	+	Within gene
Pf3D7_14_v3	1183203	1184358	1156	1183988	337	82.2564	3.5197	79.2501	MACS2_peak_542	PF3D7_1430000	conserved Plasmodium protein, unknown function	-	-1006	PF3D7_1430100	serine/threonine protein phosphatase 2A activator (PTPA)	+	922	#N/A	#N/A	#N/A	Upstream of two
Pf3D7_14_v3	1242186	1243072	887	1242435	326	76.2606	3.40516	73.3325	MACS2_peak_543	PF3D7_1431500	mitogen-activated protein kinase 1 (MAPK1)	-	-840	PF3D7_1431600	ATP-specific succinyl-CoA synthetase beta subunit, putative	+	1583	#N/A	#N/A	#N/A	Upstream of two
Pf3D7_14_v3	1331411	1331848	438	1331573	257	42.5392	2.68664	40.0385	MACS2_peak_544	PF3D7_1433400	conserved Plasmodium membrane protein, unknown function	-	-1996	PF3D7_1433500	DNA topoisomerase 2 (TOP2)	-	790	#N/A	#N/A	#N/A	Upstream of one
Pf3D7_14_v3	1340684	1341091	408	1340849	304	64.7544	3.17606	61.9866	MACS2_peak_545	PF3D7_1433500	DNA topoisomerase 2 (TOP2)	-	-3548	PF3D7_1433600	microsomal signal peptidase protein, putative (SPC1)	+	840	#N/A	#N/A	#N/A	Upstream of two
Pf3D7_14_v3	1359104	1359405	302	1359219	238	34.5726	2.48878	32.1695	MACS2_peak_546	PF3D7_1433800	conserved Plasmodium protein, unknown function	-	-840	PF3D7_1433900	protein kinase, putative	+	783	#N/A	#N/A	#N/A	Upstream of two
Pf3D7_14_v3	1409029	1409473	445	1409251	224	29.1159	2.343	26.7824	MACS2_peak_547	PF3D7_1434700	mitochondrial import inner membrane translocase subunit TIM17, putative (TIM17)	-	-1505	PF3D7_1434800	mitochondrial acidic protein MAM33, putative	+	888	#N/A	#N/A	#N/A	Upstream of two
Pf3D7_14_v3	1450571	1451746	1176	1451137	345	86.7147	3.60301	83.642	MACS2_peak_548	PF3D7_1435700.2	ataxin-2 like protein, putative	-	-1646	PF3D7_1435800	GTPase Era, putative (ERA)	+	1467	#N/A	#N/A	#N/A	Upstream of two
Pf3D7_14_v3	1475778	1476890	1113	1476327	361	95.8691	3.76962	92.6264	MACS2_peak_549	PF3D7_1436200	conserved Plasmodium protein, unknown function	-	-1889	PF3D7_1436300	translocon component PTEX150 (PTEX150)	+	3450	#N/A	#N/A	#N/A	Upstream of two
Pf3D7_14_v3	1477051	1477712	662	1477224	199	20.319	2.08266	18.1133	MACS2_peak_550	PF3D7_1436200	conserved Plasmodium protein, unknown function	-	-2786	PF3D7_1436300	translocon component PTEX150 (PTEX150)	+	2553	#N/A	#N/A	#N/A	Upstream of two
Pf3D7_14_v3	1500570	1501420	851	1501187	374	103.533	3.905	100.095	MACS2_peak_551	PF3D7_1436900	histidine triad protein, putative	-	-222	PF3D7_1437000	N-acetyltransferase, putative	+	1461	#N/A	#N/A	#N/A	Upstream of two
Pf3D7_14_v3	1501643	1502588	946	1502395	280	52.9866	2.92614	50.3618	MACS2_peak_552	PF3D7_1436900	histidine triad protein, putative	-	-1430	PF3D7_1437000	N-acetyltransferase, putative	+	253	#N/A	#N/A	#N/A	Upstream of two
Pf3D7_14_v3	1505103	1505335	233	1505242	197	19.6709	2.06184	17.475	MACS2_peak_553	PF3D7_1437000	N-acetyltransferase, putative	+	-381	PF3D7_1437100	conserved Plasmodium protein, unknown function	+	664	#N/A	#N/A	#N/A	Upstream of one
Pf3D7_14_v3	1505476	1505762	287	1505665	155	8.20008	1.62448	6.22427	MACS2_peak_554	PF3D7_1437000	N-acetyltransferase, putative	+	-804	PF3D7_1437100	conserved Plasmodium protein, unknown function	+	241	#N/A	#N/A	#N/A	Upstream of one
Pf3D7_14_v3	1547616	1548075	460	1547852	264	45.6287	2.75953	43.0931	MACS2_peak_555	PF3D7_1438300	tRNA Methionine	+	-1555	PF3D7_1438400	metacaspase-like protein (MCA2)	+	1066	#N/A	#N/A	#N/A	Upstream of one
Pf3D7_14_v3	1603096	1603355	260	1603229	172	12.3284	1.8015	10.2592	MACS2_peak_556	PF3D7_1439400	ubiquinol-cytochrome c reductase iron-sulfur subunit, putative	-	-1229	PF3D7_1439500	CCAAT-binding transcription factor, putative	+	5290	#N/A	#N/A	#N/A	Upstream of two
Pf3D7_14_v3	1622001	1622392	392	1622212	239	34.9761	2.4992	32.5682	MACS2_peak_557	PF3D7_1439800	vesicle-associated membrane protein, putative	+	-2418	PF3D7_1439900	triosephosphate isomerase (TIM)	+	364	#N/A	#N/A	#N/A	Upstream of one
Pf3D7_14_v3	1675845	1677135	1291	1676082	299	62.2333	3.124	59.4964	MACS2_peak_558	PF3D7_1441100	conserved Plasmodium protein, unknown function	-	-2013	PF3D7_1441200	60S ribosomal protein L1, putative	+	2580	#N/A	#N/A	#N/A	Upstream of two
Pf3D7_14_v3	1698902	1699107	206	1698970	159	9.10415	1.66613	7.10472	MACS2_peak_559	PF3D7_1441600	acid cluster protein 33 homologue, putative	-	-957	PF3D7_1441700	metalloprotease, putative	+	1704	#N/A	#N/A	#N/A	Upstream of two
Pf3D7_14_v3	1850848	1851265	418	1850933	164	10.2933	1.7182	8.26505	MACS2_peak_560	PF3D7_1445000	conserved Plasmodium protein, unknown function	-	-541	PF3D7_1445100	histidine--tRNA ligase, putative	-	723	#N/A	#N/A	#N/A	Upstream of one
Pf3D7_14_v3	1896638	1897855	1218	1897004	260	43.8534	2.71788	41.3379	MACS2_peak_561	PF3D7_1446200	M17 leucyl aminopeptidase (LAP)	-	-1987	PF3D7_1446300	conserved Plasmodium membrane protein, unknown function	+	1347	#N/A	#N/A	#N/A	Upstream of two
Pf3D7_14_v3	1926268	1926473	206	1926366	182	15.0922	1.90564	12.9711	MACS2_peak_562	PF3D7_1446800	heme detoxification protein (HDP)	+	-2584	PF3D7_1447000	40S ribosomal protein S5	+	3565	PF3D7_1446900	glutaminyl-peptide cyclotransferase, putative	-	Within gene
Pf3D7_14_v3	2102215	2103848	1634	2103231	353	91.2528	3.68632	88.1023	MACS2_peak_563	PF3D7_1451200	conserved Plasmodium protein, unknown function	-	-3495	PF3D7_1451300	E3 SUMO-protein ligase NSE2, putative (NSE2)	+	1716	#N/A	#N/A	#N/A	Upstream of two
Pf3D7_14_v3	2206076	2206634	559	2206440	229	31.0229	2.39506	28.6639	MACS2_peak_564	PF3D7_1453600	RAP protein, putative	-	-1732	PF3D7_1453700	co-chaperone p23 (P23)	+	587	#N/A	#N/A	#N/A	Upstream of two
Pf3D7_14_v3	2213041	2213250	210	2213134	168	11.2908	1.75985	9.24196	MACS2_peak_565	PF3D7_1453800	glucose-6-phosphate dehydrogenase-6-phosphogluconolactonase (GluPho)	-	-610	PF3D7_1453900	conserved Plasmodium protein, unknown function	+	1776	#N/A	#N/A	#N/A	Upstream of two
Pf3D7_14_v3	2251653	2252369	717	2251778	251	39.9561	2.62416	37.4871	MACS2_peak_566	PF3D7_1455000	protein phosphatase PPM3, putative (PPM3)	-	-2028	PF3D7_1455200.1	methyltransferase, putative	+	3284	PF3D7_1455100	protein tyrosine phosphatase, putative (PTP1)	-	Within gene
Pf3D7_14_v3	2333104	2333812	709	2333318	352	90.6812	3.6759	87.541	MACS2_peak_567	PF3D7_1456800	V-type H(+)-translocating pyrophosphatase, putative (VP1)	-	-1232	PF3D7_1456900	conserved protein, unknown function	+	1469	#N/A	#N/A	#N/A	Upstream of two
Pf3D7_14_v3	2344427	2344687	261	2344549	212	24.736	2.21804	22.4661	MACS2_peak_568	PF3D7_1457200	thioredoxin 1 (TRX1)	-	-331	PF3D7_1457300	conserved Plasmodium protein, unknown function	-	1629	#N/A	#N/A	#N/A	Upstream of one
Pf3D7_14_v3	2344990	2345385	396	2345251	174	12.862	1.82233	10.7823	MACS2_peak_569	PF3D7_1457200	thioredoxin 1 (TRX1)	-	-1033	PF3D7_1457300	conserved Plasmodium protein, unknown function	-	927	#N/A	#N/A	#N/A	Upstream of one
Pf3D7_14_v3	2558212	2558786	575	2558380	249	39.1086	2.60333	36.6503	MACS2_peak_570	PF3D7_1462700	cytochrome c1 precursor, putative	-	-3276	PF3D7_1462800	glyceraldehyde-3-phosphate dehydrogenase (GAPDH)	+	718	#N/A	#N/A	#N/A	Upstream of two
Pf3D7_14_v3	2617220	2617688	469	2617546	186	16.2636	1.94729	14.1237	MACS2_peak_571	PF3D7_1464400	zinc finger protein, putative	-	-12135	PF3D7_1464600	phosphatase, putative	+	2133	PF3D7_1464500	conserved Plasmodium membrane protein, unknown function	+	Within gene
Pf3D7_14_v3	2641988	2642199	212	2642123	167	11.0377	1.74944	8.99383	MACS2_peak_572	PF3D7_1465200	conserved Plasmodium protein, unknown function	-	-121	PF3D7_1465300	tRNA 3'-trailer sequence RNase, putative	+	881	#N/A	#N/A	#N/A	Upstream of two
Pf3D7_14_v3	2683033	2684466	1434	2684110	321	73.5878	3.35309	70.6993	MACS2_peak_573	PF3D7_1465800	dynein beta chain, putative	+	-1405	PF3D7_1465900	40S ribosomal protein S3	+	31	#N/A	#N/A	#N/A	Upstream of one
Pf3D7_14_v3	2706444	2707792	1349	2706632	325	75.7234	3.39474	72.803	MACS2_peak_574	PF3D7_1466200	conserved Plasmodium protein, unknown function	-	-2583	PF3D7_1466300	26S proteasome regulatory subunit RPN2, putative (RPN2)	+	2786	#N/A	#N/A	#N/A	Upstream of two
Pf3D7_14_v3	2719454	2719709	256	2719604	176	13.4053	1.84316	11.3153	MACS2_peak_575	PF3D7_1466400	transcription factor with AP2 domain(s) (ApiAP2)	-	-2319	PF3D7_1466500	conserved Plasmodium protein, unknown function	+	5621	#N/A	#N/A	#N/A	Upstream of two
Pf3D7_14_v3	2720939	2721533	595	2721310	360	95.2879	3.75921	92.0565	MACS2_peak_576	PF3D7_1466400	transcription factor with AP2 domain(s) (ApiAP2)	-	-4025	PF3D7_1466500	conserved Plasmodium protein, unknown function	+	3915	#N/A	#N/A	#N/A	Upstream of two
Pf3D7_14_v3	2721684	2722072	389	2721864	255	41.6714	2.66581	39.1816	MACS2_peak_577	PF3D7_1466400	transcription factor with AP2 domain(s) (ApiAP2)	-	-4579	PF3D7_1466500	conserved Plasmodium protein, unknown function	+	3361	#N/A	#N/A	#N/A	Upstream of two
Pf3D7_14_v3	2722372	2722866	495	2722739	201	20.9755	2.10349	18.7601	MACS2_peak_578	PF3D7_1466400	transcription factor with AP2 domain(s) (ApiAP2)	-	-5454	PF3D7_1466500	conserved Plasmodium protein, unknown function	+	2486	#N/A	#N/A	#N/A	Upstream of two
Pf3D7_14_v3	2764850	2766737	1888	2765187	399	118.815	4.16533	112.072	MACS2_peak_579	PF3D7_1467600	conserved Plasmodium protein, unknown function	-	-1037	PF3D7_1467700	conserved Plasmodium protein, unknown function	+	921	#N/A	#N/A	#N/A	Upstream of two
Pf3D7_14_v3	2798284	2799221	938	2799055	224	29.1159	2.343	26.7824	MACS2_peak_580	PF3D7_1468100	conserved Plasmodium protein, unknown function	-	-4732	PF3D7_1468200	conserved protein, unknown function	+	3453	#N/A	#N/A	#N/A	Upstream of two
Pf3D7_14_v3	2800299	2800613	315	2800360	161	9.57203	1.68696	7.56069	MACS2_peak_581	PF3D7_1468100	conserved Plasmodium protein, unknown function	-	-6037	PF3D7_1468200	conserved protein, unknown function	+	2148	#N/A	#N/A	#N/A	Upstream of two
Pf3D7_14_v3	2806521	2806872	352	2806591	174	12.862	1.82233	10.7823	MACS2_peak_582	PF3D7_1468300	leucine-rich repeat protein (LRR14.1)	+	-1978	PF3D7_1468400	zinc finger protein, putative (D13)	+	2887	#N/A	#N/A	#N/A	Upstream of one
Pf3D7_14_v3	2843838	2844891	1054	2844621	371	101.747	3.87376	98.3628	MACS2_peak_583	PF3D7_1469300	small subunit rRNA processing KH domain protein, putative	-	-2711	PF3D7_1469400	nucleoside transporter 3, putative (NT3)	+	582	#N/A	#N/A	#N/A	Upstream of two
Pf3D7_14_v3	2850606	2851251	646	2850933	278	52.0449	2.90532	49.4323	MACS2_peak_584	PF3D7_1469500	conserved Plasmodium protein, unknown function	-	-1635	PF3D7_1469600	biotin carboxylase subunit of acetyl CoA carboxylase, putative (ACC)	+	1217	#N/A	#N/A	#N/A	Upstream of two
Pf3D7_14_v3	2900701	2901119	419	2900859	259	43.4136	2.70746	40.9032	MACS2_peak_585	PF3D7_1470900	proteasome subunit beta type-2, putative	+	-2202	PF3D7_1471000	RNA 3'-terminal phosphate cyclase-like protein, putative	+	1275	#N/A	#N/A	#N/A	Upstream of one
Pf3D7_14_v3	2943468	2944216	749	2943771	400	119.44	4.17574	112.072	MACS2_peak_586	PF3D7_1472100	protein transport protein YIP1, putative (YIP1)	-	-512	PF3D7_1472200	histone deacetylase, putative (HDA1)	+	1891	#N/A	#N/A	#N/A	Upstream of two
Pf3D7_14_v3	2972009	2972243	235	2972094	171	12.0653	1.79109	10.0013	MACS2_peak_587	PF3D7_1472800	conserved Plasmodium protein, unknown function	-	-302	PF3D7_1472900	dihydroorotase, putative	+	884	#N/A	#N/A	#N/A	Upstream of two
Pf3D7_14_v3	2979629	2980558	930	2980034	366	98.7933	3.82169	95.487	MACS2_peak_588	PF3D7_1473100	GTPase-activating protein, putative	-	-1917	PF3D7_1473200	DnaJ protein, putative	+	1566	#N/A	#N/A	#N/A	Upstream of two
Pf3D7_14_v3	3004795	3005837	1043	3005142	390	113.233	4.07161	109.27	MACS2_peak_589	PF3D7_1473700	nucleoporin NUP116/NSP116, putative (NUP116)	-	-2787	PF3D7_1473900	conserved Plasmodium protein, unknown function	+	2459	#N/A	#N/A	#N/A	Upstream of two
Pf3D7_14_v3	3020311	3020675	365	3020478	244	37.0204	2.55126	34.5874	MACS2_peak_590	PF3D7_1474000	probable protein, unknown function	-	-2579	PF3D7_1474100	mitochondrial ribosomal protein L20 precursor, putative	+	2750	#N/A	#N/A	#N/A	Upstream of two
Pf3D7_14_v3	3073942	3074464	523	3074308	293	59.2555	3.06152	56.5535	MACS2_peak_591	PF3D7_1474900	trailer hitch homolog, putative (CITH)	+	-1061	PF3D7_1475000	mediator complex subunit 31, putative	+	1480	#N/A	#N/A	#N/A	Upstream of one
Pf3D7_14_v3	3074657	3075105	449	3074719	166	10.787	1.73902	8.74817	MACS2_peak_592	PF3D7_1474900	trailer hitch homolog, putative (CITH)	+	-1472	PF3D7_1475000	mediator complex subunit 31, putative	+	1069	#N/A	#N/A	#N/A	Upstream of one
Pf3D7_14_v3	3075403	3076560	1158	3075725	388	112.005	4.05078	108.148	MACS2_peak_593	PF3D7_1474900	trailer hitch homolog, putative (CITH)	+	-2478	PF3D7_1475000	mediator complex subunit 31, putative	+	63	#N/A	#N/A	#N/A	Upstream of one
Pf3D7_14_v3	3145708	3146524	817	3146218	393	115.084	4.10285	110.939	MACS2_peak_594	PF3D7_1476400	serine/threonine protein kinase, FIKK family, pseudogene (FIKK14)	+	-1877	PF3D7_1476500	probable protein, unknown function	+	1272	#N/A	#N/A	#N/A	Upstream of one
Pf3D7_14_v3	3150361	3150959	599	3150796	375	104.131	3.91541	100.673	MACS2_peak_595	PF3D7_1476500	probable protein, unknown function	+	-2212	PF3D7_1476600	Plasmodium exported protein, unknown function	+	1174	#N/A	#N/A	#N/A	Upstream of one
Pf3D7_14_v3	3151187	3151400	214	3151276	155	8.20008	1.62448	6.22427	MACS2_peak_596	PF3D7_1476500	probable protein, unknown function	+	-2692	PF3D7_1476600	Plasmodium exported protein, unknown function	+	694	#N/A	#N/A	#N/A	Upstream of one
Pf3D7_14_v3	3155961	3156570	610	3156244	333	80.058	3.47805	77.0812	MACS2_peak_597	PF3D7_1476600	Plasmodium exported protein, unknown function	+	-1321	PF3D7_1476700	lysophospholipase, putative	+	732	#N/A	#N/A	#N/A	Upstream of one
Pf3D7_14_v3	3163041	3163951	911	3163745	391	113.849	4.08202	109.829	MACS2_peak_598	PF3D7_1476900	Plasmodium exported protein, unknown function, pseudogene	-	-1002	PF3D7_1477000	Plasmodium exported protein (hyp17), unknown function, pseudogene	+	4818	#N/A	#N/A	#N/A	Upstream of two
Pf3D7_14_v3	3178343	3179213	871	3178858	399	118.815	4.16533	112.072	MACS2_peak_599	PF3D7_1477200	Plasmodium exported protein (hyp15), unknown function	+	-2400	PF3D7_1477300	Plasmodium exported protein (PHIST), unknown function (Pfg14-744)	+	766	#N/A	#N/A	#N/A	Upstream of one
Pf3D7_14_v3	3182112	3183106	995	3182684	395	116.323	4.12368	111.998	MACS2_peak_600	PF3D7_1477300	Plasmodium exported protein (PHIST), unknown function (Pfg14-744)	+	-2074	PF3D7_1477400	Plasmodium exported protein (PHIST), unknown function	+	564	#N/A	#N/A	#N/A	Upstream of one
Pf3D7_14_v3	3186945	3187274	330	3187182	160	9.3368	1.67655	7.33138	MACS2_peak_601	PF3D7_1477400	Plasmodium exported protein (PHIST), unknown function	+	-2830	PF3D7_1477500	Plasmodium exported protein (PHISTb), unknown function	+	1706	#N/A	#N/A	#N/A	Upstream of one
Pf3D7_14_v3	3191648	3192780	1133	3192496	352	90.6812	3.6759	87.541	MACS2_peak_602	PF3D7_1477500	Plasmodium exported protein (PHISTb), unknown function	+	-1948	PF3D7_1477600	surface-associated interspersed protein 14.1 (SURFIN 14.1) (SURF14.1)	+	789	#N/A	#N/A	#N/A	Upstream of one
Pf3D7_14_v3	3200747	3201577	831	3201080	337	82.2564	3.5197	79.2501	MACS2_peak_603	PF3D7_1477600	surface-associated interspersed protein 14.1 (SURFIN 14.1) (SURF14.1)	+	-1602	PF3D7_1477700	Plasmodium exported protein (PHISTa), unknown function (Pfg14-748)	+	1851	#N/A	#N/A	#N/A	Upstream of one
Pf3D7_14_v3	3205074	3205632	559	3205146	168	11.2908	1.75985	9.24196	MACS2_peak_604	PF3D7_1477700	Plasmodium exported protein (PHISTa), unknown function (Pfg14-748)	+	-1129	PF3D7_1477800	acyl-CoA binding protein (ACBP)	+	2481	#N/A	#N/A	#N/A	Upstream of one
Pf3D7_14_v3	3208099	3208705	607	3208431	310	67.8265	3.23854	65.0157	MACS2_peak_605	PF3D7_1477800	acyl-CoA binding protein (ACBP)	+	-532	PF3D7_1477900	acyl-CoA synthetase, pseudogene (ACS1b)	+	698	#N/A	#N/A	#N/A	Upstream of one
