# Supplementary material for: Dissecting the role of PfAP2-G in malaria gametocytogenesis
Source: Nat Commun. 2020 Mar 20;11:1503. doi: 10.1038/s41467-020-15026-0 (PMC7083873; doi:10.1038/s41467-020-15026-0)
Supplement: Supplementary file 9 — Supplementary Data 5 [file 41467_2020_15026_MOESM9_ESM.xlsx]

## Sheet: 1 Comparison with Kafsack 2014
Gene	Upstream peak in committed schizonts	Upstream peak in sexual rings	Upstream peak in stage I gametocytes
PF3D7_0200300
PF3D7_0201200
PF3D7_0406200
PF3D7_0413100
PF3D7_0422000
PF3D7_0422300			X
PF3D7_0423700	X	X
PF3D7_0601200
PF3D7_0712300
PF3D7_0829800
PF3D7_0920000
PF3D7_0927100			X
PF3D7_1016900
PF3D7_1102500	X	X
PF3D7_1240400
PF3D7_1300200
PF3D7_1302100
PF3D7_1472900
PF3D7_1476600
PF3D7_1477300
PF3D7_1477400
PF3D7_1478000
PF3D7_1478900

## Sheet: 2 Comparison with Poran 2017
Gene	Upstream peak in committed schizonts	Upstream peak in sexual rings	Upstream peak in stage I gametocytes
PF3D7_0201500
PF3D7_0309200			X
PF3D7_0402200	X	X	X
PF3D7_0406500
PF3D7_0423700	X	X	X
PF3D7_0424400	X	X	X
PF3D7_0604100	X
PF3D7_0617200	X	X	X
PF3D7_0624600
PF3D7_0704300			X
PF3D7_0730900			X
PF3D7_0801900	X	X	X
PF3D7_0830800	X	X	X
PF3D7_1002200	X	X	X
PF3D7_1036000	X	X	X
PF3D7_1104200
PF3D7_1139300			X
PF3D7_1222400	X		X
PF3D7_1238500
PF3D7_1252600			X
PF3D7_1333800
PF3D7_1335000	X	X	X
PF3D7_1335200	X	X	X
PF3D7_1349500
PF3D7_1466400	X	X	X
PF3D7_1472200		X	X
PF3D7_1477800			X

## Sheet: 3 Comparison with Kent 2018
Gene	Upstream peak in committed schizonts	Upstream peak in sexual rings	Upstream peak in stage I gametocytes
PF3D7_0109100
PF3D7_0216000
PF3D7_0309100
PF3D7_0311400
PF3D7_0315600			X
PF3D7_0405700
PF3D7_0411000
PF3D7_0414500
PF3D7_0513700			X
PF3D7_0515500
PF3D7_0518700
PF3D7_0521100
PF3D7_0522900
PF3D7_0603600			X
PF3D7_0715300
PF3D7_0729900
PF3D7_0809700
PF3D7_0819500									20350
PF3D7_0825900
PF3D7_0923700
PF3D7_0925800
PF3D7_0927200			X
PF3D7_0932900
PF3D7_1003700			X
PF3D7_1005500
PF3D7_1112700
PF3D7_1126800	X
PF3D7_1128300
PF3D7_1208500
PF3D7_1213500
PF3D7_1216500
PF3D7_1216700
PF3D7_1218700
PF3D7_1219700
PF3D7_1220000
PF3D7_1228100
PF3D7_1235000
PF3D7_1241400			X
PF3D7_1242400
PF3D7_1250100
PF3D7_1310400
PF3D7_1319600
PF3D7_1325200
PF3D7_1346800			X
PF3D7_1429200			X
PF3D7_1438800
PF3D7_1472500
PF3D7_1474400
PF3D7_1475500

## Sheet: 4 Comparison with Lasonder 2016
Gene <2kb downstream of region bound by AP2-G in Stage I gametocytes	Male transcript >4 FC with Female transcript level	Female transcript >4 FC with Male transcript level	Male protein >4 FC with Female protein level	Female protein >4 FC with Male protein level	Translationally repressed transcript			#AP2-G bound	Total	P-value
PF3D7_0102400							Male transcript	68	677	ns
PF3D7_0102500							Female transcript	63	873	ns
PF3D7_0109300					X		Male protein	21	338	ns
PF3D7_0109400							Female protein	43	286	0.0004
PF3D7_0109500		X			X		Translationally repressed transcript	34	512	ns
PF3D7_0113100	X						Total	447	5460
PF3D7_0113400	X
PF3D7_0113600
PF3D7_0206200
PF3D7_0206300	X
PF3D7_0208400
PF3D7_0208500
PF3D7_0212500
PF3D7_0212600
PF3D7_0212700		X			X
PF3D7_0212800
PF3D7_0212900	X		X
PF3D7_0213000		X			X
PF3D7_0214200	X
PF3D7_0214300	X
PF3D7_0216500
PF3D7_0216600
PF3D7_0219900
PF3D7_0220000
PF3D7_0220100	X
PF3D7_0220200
PF3D7_0220300
PF3D7_0220400
PF3D7_0220500
PF3D7_0220600
PF3D7_0220800
PF3D7_0220900
PF3D7_0221000
PF3D7_0302100	X		X
PF3D7_0302200
PF3D7_0302500
PF3D7_0303300
PF3D7_0303400
PF3D7_0303500	X
PF3D7_0307700
PF3D7_0307800
PF3D7_0309300
PF3D7_0312400
PF3D7_0312500
PF3D7_0314400	X		X
PF3D7_0314500
PF3D7_0314700	X			X
PF3D7_0314800
PF3D7_0315500
PF3D7_0315600
PF3D7_0317600		X
PF3D7_0317700
PF3D7_0318100
PF3D7_0319900
PF3D7_0320000
PF3D7_0320500		X			X
PF3D7_0402200
PF3D7_0402300
PF3D7_0406200
PF3D7_0407500
PF3D7_0407600
PF3D7_0410000
PF3D7_0410100
PF3D7_0416500
PF3D7_0416600
PF3D7_0418800		X			X
PF3D7_0418900
PF3D7_0420200		X			X
PF3D7_0421900		X			X
PF3D7_0422000		X
PF3D7_0422300	X
PF3D7_0423700
PF3D7_0423800	X
PF3D7_0424300
PF3D7_0424400
PF3D7_0501300
PF3D7_0503400		X
PF3D7_0508200		X		X
PF3D7_0508300
PF3D7_0510700		X			X
PF3D7_0513600				X
PF3D7_0513700		X		X
PF3D7_0515000
PF3D7_0515100		X
PF3D7_0522000
PF3D7_0523900
PF3D7_0524000
PF3D7_0524900		X
PF3D7_0525300		X			X
PF3D7_0525400			X
PF3D7_0532000
PF3D7_0532100
PF3D7_0601600
PF3D7_0601700
PF3D7_0601900
PF3D7_0603600
PF3D7_0603700	X
PF3D7_0606500
PF3D7_0606600
PF3D7_0606700				X
PF3D7_0607000
PF3D7_0608700
PF3D7_0608800		X		X
PF3D7_0611900		X			X
PF3D7_0615400
PF3D7_0615500	X		X
PF3D7_0617100
PF3D7_0617200
PF3D7_0626100		X
PF3D7_0627100	X			X
PF3D7_0627600
PF3D7_0629300
PF3D7_0629400
PF3D7_0630900
PF3D7_0631000
PF3D7_0702300
PF3D7_0702400
PF3D7_0702600
PF3D7_0703400	X
PF3D7_0703500				X
PF3D7_0704200
PF3D7_0704300
PF3D7_0708300	X			X
PF3D7_0708400	X
PF3D7_0708700
PF3D7_0708800
PF3D7_0716300
PF3D7_0716400		X
PF3D7_0718300
PF3D7_0718400	X
PF3D7_0718500
PF3D7_0720400
PF3D7_0720500		X
PF3D7_0720600	X
PF3D7_0720700
PF3D7_0725400
PF3D7_0726600
PF3D7_0729000
PF3D7_0729100			X
PF3D7_0729200		X
PF3D7_0730800
PF3D7_0730900
PF3D7_0731000
PF3D7_0731100				X
PF3D7_0800700	X
PF3D7_0800800
PF3D7_0805700
PF3D7_0805800		X			X
PF3D7_0811600	X			X
PF3D7_0811700	X
PF3D7_0812000
PF3D7_0812100
PF3D7_0813300				X
PF3D7_0818000
PF3D7_0818100
PF3D7_0818700	X		X
PF3D7_0818800					X
PF3D7_0818900	X
PF3D7_0819700
PF3D7_0820000
PF3D7_0820100
PF3D7_0823500
PF3D7_0823600
PF3D7_0826100			X
PF3D7_0826200
PF3D7_0830700
PF3D7_0830800
PF3D7_0831000
PF3D7_0831100
PF3D7_0831200
PF3D7_0831300				X
PF3D7_0831600
PF3D7_0831700	X
PF3D7_0831750
PF3D7_0831800	X
PF3D7_0831900	X
PF3D7_0902600
PF3D7_0902700
PF3D7_0903600
PF3D7_0903700		X		X
PF3D7_0904500				X
PF3D7_0904600
PF3D7_0905400
PF3D7_0905500		X
PF3D7_0906500		X
PF3D7_0907100
PF3D7_0907200
PF3D7_0908300		X
PF3D7_0908400		X			X
PF3D7_0911900
PF3D7_0912000
PF3D7_0918800
PF3D7_0918900				X
PF3D7_0919900
PF3D7_0920000
PF3D7_0922000	X		X
PF3D7_0922100
PF3D7_0926200
PF3D7_0927100				X
PF3D7_0927200
PF3D7_0927500
PF3D7_0927600		X			X
PF3D7_0930300
PF3D7_0933500			X
PF3D7_0933600				X
PF3D7_0936100
PF3D7_0936200
PF3D7_0936300
PF3D7_0936400
PF3D7_0936500
PF3D7_0936600				X
PF3D7_0936900
PF3D7_0937000	X
PF3D7_0937100
PF3D7_0937200
PF3D7_1001800
PF3D7_1001900
PF3D7_1002200
PF3D7_1002700		X			X
PF3D7_1002800
PF3D7_1003700
PF3D7_1003800
PF3D7_1007700
PF3D7_1007800		X
PF3D7_1007900
PF3D7_1008700
PF3D7_1008800
PF3D7_1016500
PF3D7_1016600
PF3D7_1016900
PF3D7_1017000	X		X
PF3D7_1019700
PF3D7_1019800	X
PF3D7_1021900				X
PF3D7_1022000
PF3D7_1022200
PF3D7_1022300
PF3D7_1026100		X			X
PF3D7_1029500	X
PF3D7_1029600				X
PF3D7_1033200
PF3D7_1035100
PF3D7_1035200
PF3D7_1035700
PF3D7_1035900
PF3D7_1036000
PF3D7_1038500
PF3D7_1038600
PF3D7_1038700	X
PF3D7_1038800
PF3D7_1102500	X			X
PF3D7_1102600
PF3D7_1102700
PF3D7_1107800		X			X
PF3D7_1107900			X
PF3D7_1111800
PF3D7_1111900		X		X
PF3D7_1114200
PF3D7_1114300
PF3D7_1117800	X		X
PF3D7_1117900
PF3D7_1118100
PF3D7_1118200				X
PF3D7_1118300
PF3D7_1123200	X		X
PF3D7_1127400		X
PF3D7_1127500
PF3D7_1129800
PF3D7_1129900
PF3D7_1132700		X
PF3D7_1132800
PF3D7_1135100					X
PF3D7_1135200		X
PF3D7_1139300	X
PF3D7_1139400
PF3D7_1140200	X		X
PF3D7_1140300
PF3D7_1146500	X		X
PF3D7_1146900
PF3D7_1147200		X			X
PF3D7_1147300
PF3D7_1148700	X
PF3D7_1148800
PF3D7_1202300	X
PF3D7_1204300
PF3D7_1204400		X			X
PF3D7_1210600
PF3D7_1210700
PF3D7_1212600
PF3D7_1212700				X
PF3D7_1216100
PF3D7_1216200		X
PF3D7_1216800
PF3D7_1217500	X
PF3D7_1222300		X		X
PF3D7_1222400
PF3D7_1222700
PF3D7_1224200		X			X
PF3D7_1226000
PF3D7_1226100
PF3D7_1227600
PF3D7_1228600
PF3D7_1228700
PF3D7_1231700
PF3D7_1231800
PF3D7_1233600
PF3D7_1235200
PF3D7_1235300	X
PF3D7_1239100
PF3D7_1243500		X			X
PF3D7_1243600
PF3D7_1245000
PF3D7_1245100
PF3D7_1245300	X
PF3D7_1245400					X
PF3D7_1245500
PF3D7_1246100		X
PF3D7_1246200		X		X
PF3D7_1251000		X		X
PF3D7_1251100		X			X
PF3D7_1252300	X
PF3D7_1252400
PF3D7_1252500	X
PF3D7_1252600
PF3D7_1252700
PF3D7_1253000				X
PF3D7_1301700
PF3D7_1302000
PF3D7_1302100
PF3D7_1322400
PF3D7_1324300
PF3D7_1324400
PF3D7_1324800	X
PF3D7_1324900	X
PF3D7_1327200		X			X
PF3D7_1327300
PF3D7_1329500
PF3D7_1332900				X
PF3D7_1333000				X
PF3D7_1335000
PF3D7_1335100
PF3D7_1335200
PF3D7_1335300
PF3D7_1337300
PF3D7_1337400
PF3D7_1342900
PF3D7_1343000				X
PF3D7_1343200
PF3D7_1344400		X			X
PF3D7_1344500		X			X
PF3D7_1346800		X		X
PF3D7_1346900
PF3D7_1347300
PF3D7_1347400
PF3D7_1347700				X
PF3D7_1353100	X		X
PF3D7_1353200	X
PF3D7_1355700
PF3D7_1360800
PF3D7_1364000
PF3D7_1364100		X
PF3D7_1366300
PF3D7_1366400					X
PF3D7_1368800
PF3D7_1368900					X
PF3D7_1369800
PF3D7_1370100
PF3D7_1370200
PF3D7_1370300
PF3D7_1372000
PF3D7_1372100	X
PF3D7_1403700		X
PF3D7_1403800	X
PF3D7_1407700
PF3D7_1407800	X			X
PF3D7_1408300	X
PF3D7_1410000		X
PF3D7_1410100
PF3D7_1415200
PF3D7_1415300
PF3D7_1417100		X
PF3D7_1417200
PF3D7_1420600
PF3D7_1420700	X
PF3D7_1422800			X
PF3D7_1422900		X
PF3D7_1427500
PF3D7_1427600
PF3D7_1428300				X
PF3D7_1428400
PF3D7_1428500
PF3D7_1428700		X
PF3D7_1428800
PF3D7_1429200	X
PF3D7_1429300		X			X
PF3D7_1430000		X			X
PF3D7_1430100		X		X
PF3D7_1431500		X			X
PF3D7_1431600				X
PF3D7_1433600	X
PF3D7_1434700
PF3D7_1434800
PF3D7_1435700	X			X
PF3D7_1435800
PF3D7_1436300
PF3D7_1436900
PF3D7_1437000
PF3D7_1438300
PF3D7_1438400
PF3D7_1439900	X
PF3D7_1441200				X
PF3D7_1446300	X
PF3D7_1451300
PF3D7_1453600
PF3D7_1453700
PF3D7_1456800				X
PF3D7_1456900
PF3D7_1457200
PF3D7_1457300				X
PF3D7_1462800	X
PF3D7_1465800	X		X
PF3D7_1465900
PF3D7_1467600
PF3D7_1467700
PF3D7_1469400					X
PF3D7_1469500
PF3D7_1469600		X
PF3D7_1471000
PF3D7_1472100
PF3D7_1472200
PF3D7_1473100
PF3D7_1473200
PF3D7_1474900				X
PF3D7_1475000
PF3D7_1476400
PF3D7_1476500
PF3D7_1476600	X
PF3D7_1476700		X
PF3D7_1476900
PF3D7_1477000
PF3D7_1477300	X		X
PF3D7_1477400
PF3D7_1477500	X
PF3D7_1477600
PF3D7_1477700	X		X
PF3D7_1477800
PF3D7_1477900
