# Supplementary material for: Dissecting the role of PfAP2-G in malaria gametocytogenesis
Source: Nat Commun. 2020 Mar 20;11:1503. doi: 10.1038/s41467-020-15026-0 (PMC7083873; doi:10.1038/s41467-020-15026-0)
Supplement: Supplementary file 10 — Supplementary Data 6 [file 41467_2020_15026_MOESM10_ESM.xlsx]

## Sheet: 1 NCC consensus peaks
chr	start	end	left_id	left_desc	left_strand	left_dist	right_id	right_desc	right_strand	right_dist	within_id	within_desc	within_strand	peak_location
Pf3D7_01_v3	108857	109766	PF3D7_0102400	lysophospholipase, putative, pseudogene	-	-965	PF3D7_0102500	erythrocyte binding antigen-181 (EBA181)	-	1437	NA	NA	NA	Upstream of one
Pf3D7_01_v3	117679	118726	PF3D7_0102500	erythrocyte binding antigen-181 (EBA181)	-	-2405	PF3D7_0102600	serine/threonine protein kinase, FIKK family (FIKK1)	-	837	NA	NA	NA	Upstream of one
Pf3D7_01_v3	255358	255728	PF3D7_0105900	DNA binding protein, putative	+	-614	PF3D7_0106000	conserved Plasmodium protein, unknown function	-	231	NA	NA	NA	Downstream of two
Pf3D7_01_v3	270647	270932	PF3D7_0106300	calcium-transporting ATPase (ATP6)	-	-1618	PF3D7_0106400	pre-rRNA-processing protein TSR2, putative	+	1663	NA	NA	NA	Upstream of two
Pf3D7_01_v3	334121	334507	PF3D7_0108100	conserved Plasmodium protein, unknown function	+	-1607	PF3D7_0108300	conserved Plasmodium protein, unknown function	+	2853	NA	NA	NA	Upstream of one
Pf3D7_01_v3	335312	335750	PF3D7_0108100	conserved Plasmodium protein, unknown function	+	-2824	PF3D7_0108300	conserved Plasmodium protein, unknown function	+	1636	NA	NA	NA	Upstream of one
Pf3D7_01_v3	373427	374111	PF3D7_0109300	fatty acid elongation protein, GNS1/SUR4 family, putative	-	-758	PF3D7_0109400	tubulin-specific chaperone a, putative	-	669	NA	NA	NA	Upstream of one
Pf3D7_01_v3	375366	375784	PF3D7_0109400	tubulin-specific chaperone a, putative	-	-489	PF3D7_0109500	N-acetyltransferase, putative	-	718	NA	NA	NA	Upstream of one
Pf3D7_01_v3	444318	444561	PF3D7_0111700	conserved Plasmodium protein, unknown function	-	-503	PF3D7_0111800	conserved Plasmodium protein, unknown function	+	1585	NA	NA	NA	Upstream of two
Pf3D7_01_v3	493514	494217	PF3D7_0113000	glutamic acid-rich protein (GARP)	-	-3740	PF3D7_0113100	surface-associated interspersed protein 1.1 (SURFIN 1.1) (SURF1.1)	+	1377	NA	NA	NA	Upstream of two
Pf3D7_01_v3	510667	511448	PF3D7_0113400	Plasmodium exported protein, unknown function	-	-1311	PF3D7_0113600	surface-associated interspersed protein 1.2 (SURFIN 1.2), pseudogene (SURF1.2)	+	1027	NA	NA	NA	Upstream of two
Pf3D7_01_v3	538372	538626	PF3D7_0113900	Plasmodium exported protein (hyp8), unknown function (GEXP10)	-	-475	PF3D7_0114000	exported protein family 1 (EPF1)	+	3980	NA	NA	NA	Upstream of two
Pf3D7_02_v3	251232	251942	PF3D7_0206200	pantothenate transporter (PAT)	+	-861	PF3D7_0206300	pentafunctional AROM polypeptide, putative, pseudogene (AROM)	+	806	NA	NA	NA	Upstream of one
Pf3D7_02_v3	350756	351138	PF3D7_0208400	conserved Plasmodium protein, unknown function	-	-1608	PF3D7_0208500	acyl carrier protein (ACP)	+	1888	NA	NA	NA	Upstream of two
Pf3D7_02_v3	352638	352843	PF3D7_0208400	conserved Plasmodium protein, unknown function	-	-3402	PF3D7_0208500	acyl carrier protein (ACP)	+	94	NA	NA	NA	Upstream of two
Pf3D7_02_v3	405680	405983	PF3D7_0209700	RING zinc finger protein, putative	-	-3974	PF3D7_0209900	unspecified product	+	2067	PF3D7_0209800	ATP-dependent RNA helicase UAP56 (UAP56)	-	Within gene
Pf3D7_02_v3	406052	406233	PF3D7_0209700	RING zinc finger protein, putative	-	-4285	PF3D7_0209900	unspecified product	+	1756	PF3D7_0209800	ATP-dependent RNA helicase UAP56 (UAP56)	-	Within gene
Pf3D7_02_v3	474111	474421	PF3D7_0211700	tyrosine kinase-like protein, putative (TKL1)	+	-776	PF3D7_0211800	asparagine--tRNA ligase (AsnRS)	+	975	NA	NA	NA	Upstream of one
Pf3D7_02_v3	534117	535023	PF3D7_0212900	Leu/Phe-tRNA protein transferase, putative	+	-221	PF3D7_0213000	conserved Plasmodium protein, unknown function	+	1075	NA	NA	NA	Upstream of one
Pf3D7_02_v3	576983	577462	PF3D7_0214200	mitochondrial ribosomal protein L13 precursor, putative	-	-1170	PF3D7_0214300	conserved Plasmodium protein, unknown function	+	1438	NA	NA	NA	Upstream of two
Pf3D7_02_v3	621170	621862	PF3D7_0215000	acyl-CoA synthetase (ACS9)	-	-2088	PF3D7_0215100	RING zinc finger protein, putative	-	1007	NA	NA	NA	Upstream of one
Pf3D7_02_v3	632905	633135	PF3D7_0215300	acyl-CoA synthetase (ACS8)	-	-1713	PF3D7_0215400	conserved Plasmodium protein, unknown function	-	1568	NA	NA	NA	Upstream of one
Pf3D7_02_v3	684518	685069	PF3D7_0216500	conserved Plasmodium protein, unknown function	+	-1092	PF3D7_0216600	MtN3-like protein	+	1690	NA	NA	NA	Upstream of one
Pf3D7_02_v3	685253	685899	PF3D7_0216500	conserved Plasmodium protein, unknown function	+	-1874	PF3D7_0216600	MtN3-like protein	+	908	NA	NA	NA	Upstream of one
Pf3D7_02_v3	740312	740560	PF3D7_0218000	replication factor C subunit 2, putative (RFC2)	+	-585	PF3D7_0218100	conserved Plasmodium membrane protein, unknown function	+	577	NA	NA	NA	Upstream of one
Pf3D7_02_v3	788772	789398	PF3D7_0219800	Plasmodium exported protein (PHISTc), unknown function	-	-1146	PF3D7_0219900	Plasmodium exported protein, unknown function	+	2378	NA	NA	NA	Upstream of two
Pf3D7_02_v3	802437	802835	PF3D7_0220000	liver stage antigen 3 (LSA3)	+	-1051	PF3D7_0220100	DnaJ protein, putative	+	1883	NA	NA	NA	Upstream of one
Pf3D7_02_v3	808397	808684	PF3D7_0220100	DnaJ protein, putative	+	-801	PF3D7_0220200	Plasmodium exported protein, unknown function	-	969	NA	NA	NA	Downstream of two
Pf3D7_02_v3	812092	812435	PF3D7_0220200	Plasmodium exported protein, unknown function	-	-1967	PF3D7_0220300	Plasmodium exported protein, unknown function	-	1562	NA	NA	NA	Upstream of one
Pf3D7_02_v3	816088	816333	PF3D7_0220300	Plasmodium exported protein, unknown function	-	-1558	PF3D7_0220400	DnaJ protein, putative, pseudogene	+	4217	NA	NA	NA	Upstream of two
Pf3D7_02_v3	826366	826693	PF3D7_0220500	Plasmodium exported protein (hyp2), unknown function	-	-1667	PF3D7_0220600	Plasmodium exported protein (hyp9), unknown function	+	4658	NA	NA	NA	Upstream of two
Pf3D7_02_v3	829337	830442	PF3D7_0220500	Plasmodium exported protein (hyp2), unknown function	-	-5027	PF3D7_0220600	Plasmodium exported protein (hyp9), unknown function	+	1298	NA	NA	NA	Upstream of two
Pf3D7_02_v3	832915	833211	PF3D7_0220600	Plasmodium exported protein (hyp9), unknown function	+	-1059	PF3D7_0220700	Plasmodium exported protein (hyp9), unknown function	+	741	NA	NA	NA	Upstream of one
Pf3D7_02_v3	838329	839012	PF3D7_0220700	Plasmodium exported protein (hyp9), unknown function	+	-3984	PF3D7_0220800	cytoadherence linked asexual protein 2 (CLAG2)	+	171	NA	NA	NA	Upstream of one
Pf3D7_02_v3	846416	847003	PF3D7_0220900	Plasmodium exported protein, unknown function, pseudogene	-	-336	PF3D7_0221000	Plasmodium exported protein, unknown function	+	1381	NA	NA	NA	Upstream of two
Pf3D7_03_v3	98683	98946	PF3D7_0301700	Plasmodium exported protein, unknown function	-	-909	PF3D7_0301800	Plasmodium exported protein, unknown function	+	5509	NA	NA	NA	Upstream of two
Pf3D7_03_v3	101763	102072	PF3D7_0301700	Plasmodium exported protein, unknown function	-	-4012	PF3D7_0301800	Plasmodium exported protein, unknown function	+	2406	NA	NA	NA	Upstream of two
Pf3D7_03_v3	134364	135845	PF3D7_0302400	unspecified product	-	-1604	PF3D7_0302500	cytoadherence linked asexual protein 3.1 (CLAG3.1)	+	312	NA	NA	NA	Upstream of two
Pf3D7_03_v3	158235	158874	PF3D7_0302900	exportin-1, putative	-	-2410	PF3D7_0303000	N-ethylmaleimide-sensitive fusion protein (NSF)	-	797	NA	NA	NA	Upstream of one
Pf3D7_03_v3	176739	177207	PF3D7_0303300	DNA-directed RNA polymerase subunit I, putative	-	-1175	PF3D7_0303400	palmitoyltransferase (DHHC1)	+	1446	NA	NA	NA	Upstream of two
Pf3D7_03_v3	181301	181601	PF3D7_0303400	palmitoyltransferase (DHHC1)	+	-325	PF3D7_0303500	spindle pole body protein, putative	+	1279	NA	NA	NA	Upstream of one
Pf3D7_03_v3	336326	336680	PF3D7_0307700	conserved Plasmodium protein, unknown function	-	-1235	PF3D7_0307800	conserved Plasmodium protein, unknown function	+	675	NA	NA	NA	Upstream of two
Pf3D7_03_v3	395706	396094	PF3D7_0309200	serine/threonine protein kinase, putative (ARK2)	-	-1297	PF3D7_0309300	N2227-like protein, putative	+	1748	NA	NA	NA	Upstream of two
Pf3D7_03_v3	396604	397053	PF3D7_0309200	serine/threonine protein kinase, putative (ARK2)	-	-2226	PF3D7_0309300	N2227-like protein, putative	+	819	NA	NA	NA	Upstream of two
Pf3D7_03_v3	527200	527583	PF3D7_0312400	glycogen synthase kinase 3 (GSK3)	-	-954	PF3D7_0312500	transporter, putative	+	1644	NA	NA	NA	Upstream of two
Pf3D7_03_v3	581980	582306	PF3D7_0314400	serine/threonine protein phosphatase 6, putative (PPP6)	-	-1679	PF3D7_0314500	conserved Plasmodium protein, unknown function	+	2082	NA	NA	NA	Upstream of two
Pf3D7_03_v3	594161	594676	PF3D7_0314700	zinc finger protein, putative	-	-1873	PF3D7_0314800	conserved Plasmodium protein, unknown function	+	10175	NA	NA	NA	Upstream of two
Pf3D7_03_v3	634476	635145	PF3D7_0315500	mitochondrial ribosomal protein L29/L47 precursor, putative	-	-1268	PF3D7_0315600	conserved Plasmodium protein, unknown function	+	774	NA	NA	NA	Upstream of two
Pf3D7_03_v3	666125	666406	PF3D7_0316400	conserved Plasmodium protein, unknown function	-	-1115	PF3D7_0316500	kinetochore protein NUF2, putative (NUF2)	+	739	NA	NA	NA	Upstream of two
Pf3D7_03_v3	726913	727692	PF3D7_0317600	40S ribosomal protein S11, putative (RPS11)	+	-1174	PF3D7_0317700	CPSF (cleavage and polyadenylation specific factor), subunit A, putative	+	955	NA	NA	NA	Upstream of one
Pf3D7_03_v3	745759	746579	PF3D7_0318100	stomatin-like protein	+	-1117	PF3D7_0318200	DNA-directed RNA polymerase II subunit RPB1 (RPB1)	+	2295	NA	NA	NA	Upstream of one
Pf3D7_03_v3	835902	836261	PF3D7_0319900	conserved Plasmodium protein, unknown function	-	-1306	PF3D7_0320000	protein phosphatase inhibitor 2 (I2)	+	1224	NA	NA	NA	Upstream of two
Pf3D7_03_v3	860662	860892	PF3D7_0320400	oocyst capsule protein (Cap380)	-	-3274	PF3D7_0320500	nicotinamidase, putative (Nico)	+	35	NA	NA	NA	Upstream of two
Pf3D7_04_v3	135435	136096	PF3D7_0402200	surface-associated interspersed protein 4.1 (SURFIN 4.1), pseudogene (SURF4.1)	-	-1299	PF3D7_0402300	reticulocyte binding protein homologue 1 (RH1)	+	1873	NA	NA	NA	Upstream of two
Pf3D7_04_v3	313952	314273	PF3D7_0405700	lysine decarboxylase, putative	-	-1121	PF3D7_0405800	conserved Plasmodium protein, unknown function	+	1448	NA	NA	NA	Upstream of two
Pf3D7_04_v3	328415	328666	PF3D7_0406100	V-type proton ATPase subunit B	-	-3317	PF3D7_0406200	sexual stage-specific protein precursor (Pfs16)	+	674	NA	NA	NA	Upstream of two
Pf3D7_04_v3	337525	338562	PF3D7_0406400	cytosolic glyoxalase II (cGloII)	+	-4189	PF3D7_0406600	conserved Plasmodium protein, unknown function	+	8263	PF3D7_0406500	conserved Plasmodium protein, unknown function	-	Within gene
Pf3D7_04_v3	372009	372274	PF3D7_0407500	mitochondrial carrier protein, putative	+	-873	PF3D7_0407600	conserved Plasmodium protein, unknown function	+	896	NA	NA	NA	Upstream of one
Pf3D7_04_v3	725796	726415	PF3D7_0416500	repressor of RNA polymerase III transcription MAF1, putative	-	-1865	PF3D7_0416600	prohibitin-like protein, putative	+	158	NA	NA	NA	Upstream of two
Pf3D7_04_v3	846191	846793	PF3D7_0418800	conserved Plasmodium protein, unknown function	+	-1324	PF3D7_0418900	conserved Plasmodium protein, unknown function	+	738	NA	NA	NA	Upstream of one
Pf3D7_04_v3	851846	852138	PF3D7_0418900	conserved Plasmodium protein, unknown function	+	-2934	PF3D7_0419100	conserved Plasmodium protein, unknown function	+	517	PF3D7_0419000	conserved Plasmodium protein, unknown function	+	Within gene
Pf3D7_04_v3	912399	912904	PF3D7_0420200	holo-[acyl-carrier-protein] synthase, putative (ACPS)	+	-682	PF3D7_0420300	transcription factor with AP2 domain(s) (ApiAP2)	+	5337	NA	NA	NA	Upstream of one
Pf3D7_04_v3	997761	998537	PF3D7_0421900	conserved Plasmodium protein, unknown function	+	-695	PF3D7_0422000	steroid dehydrogenase, putative	+	497	NA	NA	NA	Upstream of one
Pf3D7_04_v3	1020424	1021995	PF3D7_0422200	erythrocyte membrane-associated antigen	-	-3964	PF3D7_0422300	alpha tubulin 2	+	1276	NA	NA	NA	Upstream of two
Pf3D7_04_v3	1072129	1072494	PF3D7_0423700	early transcribed membrane protein 4 (ETRAMP4)	-	-468	PF3D7_0423800	cysteine-rich protective antigen (CyRPA)	+	4034	NA	NA	NA	Upstream of two
Pf3D7_04_v3	1072715	1073080	PF3D7_0423700	early transcribed membrane protein 4 (ETRAMP4)	-	-1054	PF3D7_0423800	cysteine-rich protective antigen (CyRPA)	+	3448	NA	NA	NA	Upstream of two
Pf3D7_04_v3	1091661	1091900	PF3D7_0424200	reticulocyte binding protein homologue 4 (RH4)	-	-505	PF3D7_0424300	erythrocyte binding antigen-165, pseudogene (EBA165)	+	1356	NA	NA	NA	Upstream of two
Pf3D7_04_v3	1098781	1099371	PF3D7_0424300	erythrocyte binding antigen-165, pseudogene (EBA165)	+	-1242	PF3D7_0424400	surface-associated interspersed protein 4.2 (SURFIN 4.2) (SURF4.2)	+	734	NA	NA	NA	Upstream of one
Pf3D7_05_v3	71774	72055	PF3D7_0501300	skeleton-binding protein 1 (SBP1)	+	-1803	PF3D7_0501400	interspersed repeat antigen (FIRA)	+	2593	NA	NA	NA	Upstream of one
Pf3D7_05_v3	139940	140324	PF3D7_0503300	serine/arginine-rich splicing factor 12 (SRSF12)	-	-4203	PF3D7_0503400	actin-depolymerizing factor 1 (ADF1)	+	577	NA	NA	NA	Upstream of two
Pf3D7_05_v3	238039	238267	PF3D7_0505300	UDP-N-acetyl glucosamine:UMP antiporter	+	-2504	PF3D7_0505500	DNA mismatch repair protein MSH6, putative (MSH6)	-	1302	PF3D7_0505400	conserved Plasmodium protein, unknown function	-	Within gene
Pf3D7_05_v3	251144	251663	PF3D7_0505700	conserved Plasmodium membrane protein, unknown function	-	-830	PF3D7_0505800	small ubiquitin-related modifier (SUMO)	-	642	NA	NA	NA	Upstream of one
Pf3D7_05_v3	253617	253956	PF3D7_0505800	small ubiquitin-related modifier (SUMO)	-	-1182	PF3D7_0505900	conserved Plasmodium protein, unknown function	-	685	NA	NA	NA	Upstream of one
Pf3D7_05_v3	267053	267677	PF3D7_0506400	conserved Plasmodium protein, unknown function	-	-3441	PF3D7_0506600	histone deacetylase, putative, pseudogene	-	11408	PF3D7_0506500	conserved Plasmodium protein, unknown function	+	Within gene
Pf3D7_05_v3	310510	310707	PF3D7_0507500	subtilisin-like protease 1 (SUB1)	-	-1054	PF3D7_0507600	cell differentiation protein, putative (CAF40)	+	2589	NA	NA	NA	Upstream of two
Pf3D7_05_v3	339836	340153	PF3D7_0508200	longevity-assurance (LAG1) protein, putative	-	-971	PF3D7_0508300	triose phosphate transporter (TPT)	+	2209	NA	NA	NA	Upstream of two
Pf3D7_05_v3	389860	390069	PF3D7_0509300	conserved Plasmodium protein, unknown function	-	-775	PF3D7_0509500	conserved Plasmodium protein, unknown function	+	11471	PF3D7_0509400	RNA polymerase I (RNAPI)	-	Within gene
Pf3D7_05_v3	432723	433356	PF3D7_0510100	conserved Plasmodium protein, unknown function	-	-2688	PF3D7_0510200	peptidyl-prolyl cis-trans isomerase (CYP87)	+	4454	NA	NA	NA	Upstream of two
Pf3D7_05_v3	434675	434903	PF3D7_0510100	conserved Plasmodium protein, unknown function	-	-4437	PF3D7_0510200	peptidyl-prolyl cis-trans isomerase (CYP87)	+	2705	NA	NA	NA	Upstream of two
Pf3D7_05_v3	465578	465827	PF3D7_0510800	WD repeat-containing protein, putative	+	-1305	PF3D7_0510900	small nucleolar RNA snoR04	+	78	NA	NA	NA	Upstream of one
Pf3D7_05_v3	579497	579765	PF3D7_0513600	deoxyribodipyrimidine photo-lyase, putative	-	-1127	PF3D7_0513700	secreted ookinete protein, putative (PSOP12)	+	1595	NA	NA	NA	Upstream of two
Pf3D7_05_v3	624252	624621	PF3D7_0515000	pre-mRNA-splicing factor CWC2, putative (CWC2)	-	-1082	PF3D7_0515100	rhomboid protease ROM9 (ROM9)	-	281	NA	NA	NA	Upstream of one
Pf3D7_05_v3	761292	761508	PF3D7_0518300	proteasome subunit beta type-1, putative	-	-403	PF3D7_0518400	cyclin (CYC3)	-	702	NA	NA	NA	Upstream of one
Pf3D7_05_v3	894968	895361	PF3D7_0521900	conserved Plasmodium protein, unknown function	+	-22	PF3D7_0522000	conserved Plasmodium protein, unknown function	+	852	NA	NA	NA	Upstream of one
Pf3D7_05_v3	971612	971946	PF3D7_0523300	conserved Plasmodium protein, unknown function	-	-818	PF3D7_0523400	DnaJ protein, putative	+	1738	NA	NA	NA	Upstream of two
Pf3D7_05_v3	995542	995759	PF3D7_0523900	conserved Plasmodium membrane protein, unknown function	-	-1045	PF3D7_0524000	karyopherin beta (KASbeta)	+	3101	NA	NA	NA	Upstream of two
Pf3D7_05_v3	1030897	1031760	PF3D7_0524900	tRNA-YW synthesizing protein, putative	+	-968	PF3D7_0525000	zinc finger protein, putative	+	4899	NA	NA	NA	Upstream of one
Pf3D7_05_v3	1055659	1056003	PF3D7_0525300	conserved Plasmodium protein, unknown function	-	-1919	PF3D7_0525400	G-protein coupled receptor, putative	+	1819	NA	NA	NA	Upstream of two
Pf3D7_05_v3	1083966	1084172	PF3D7_0526200.1	ADP-ribosylation factor GTPase-activating protein, putative (ARF-GAP)	-	-254	PF3D7_0526300	nucleolar Jumonji domain interacting protein, putative	-	1553	NA	NA	NA	Upstream of one
Pf3D7_05_v3	1149988	1150422	PF3D7_0527600	conserved Plasmodium protein, unknown function	-	-1396	PF3D7_0527700	tRNA Glutamic acid	+	28	NA	NA	NA	Upstream of two
Pf3D7_05_v3	1150937	1151417	PF3D7_0527700	tRNA Glutamic acid	+	-872	PF3D7_0527800	tRNA Leucine	-	49	NA	NA	NA	Downstream of two
Pf3D7_05_v3	1296668	1297373	PF3D7_0532000	28S ribosomal RNA	+	-823	PF3D7_0532100	early transcribed membrane protein 5 (ETRAMP5)	+	4202	NA	NA	NA	Upstream of one
Pf3D7_05_v3	1297778	1298386	PF3D7_0532000	28S ribosomal RNA	+	-1884	PF3D7_0532100	early transcribed membrane protein 5 (ETRAMP5)	+	3141	NA	NA	NA	Upstream of one
Pf3D7_05_v3	1300268	1300539	PF3D7_0532000	28S ribosomal RNA	+	-4206	PF3D7_0532100	early transcribed membrane protein 5 (ETRAMP5)	+	819	NA	NA	NA	Upstream of one
Pf3D7_06_v3	70054	70432	PF3D7_0601600	tetratricopeptide repeat protein, putative	-	-551	PF3D7_0601700	Plasmodium exported protein (PHISTa), unknown function, pseudogene	+	704	NA	NA	NA	Upstream of two
Pf3D7_06_v3	74261	74548	PF3D7_0601800	H/ACA snoRNA	-	-44	PF3D7_0601900	conserved Plasmodium protein, unknown function	+	3784	NA	NA	NA	Upstream of two
Pf3D7_06_v3	76346	77332	PF3D7_0601800	H/ACA snoRNA	-	-2478	PF3D7_0601900	conserved Plasmodium protein, unknown function	+	1350	NA	NA	NA	Upstream of two
Pf3D7_06_v3	149399	150201	PF3D7_0603600	conserved Plasmodium protein, unknown function	-	-858	PF3D7_0603700	phenylalanine--tRNA ligase (mFRS)	+	1254	NA	NA	NA	Upstream of two
Pf3D7_06_v3	263518	263753	PF3D7_0606300	conserved Plasmodium protein, unknown function	+	-443	PF3D7_0606400	conserved Plasmodium protein, unknown function	-	299	NA	NA	NA	Downstream of two
Pf3D7_06_v3	269275	269545	PF3D7_0606500	polypyrimidine tract binding protein, putative	-	-1012	PF3D7_0606600	conserved Plasmodium protein, unknown function	-	921	NA	NA	NA	Upstream of one
Pf3D7_06_v3	289847	290134	PF3D7_0606800	probable protein, unknown function	-	-716	PF3D7_0606900	glutaredoxin-like protein (GLP2)	-	434	NA	NA	NA	Upstream of one
Pf3D7_06_v3	292846	293552	PF3D7_0606900	glutaredoxin-like protein (GLP2)	-	-2115	PF3D7_0607000	translation initiation factor IF-2, putative	+	664	NA	NA	NA	Upstream of two
Pf3D7_06_v3	356670	357047	PF3D7_0608600	conserved Plasmodium protein, unknown function	+	-584	PF3D7_0608700	T-complex protein 1 subunit zeta (CCT6)	+	1531	NA	NA	NA	Upstream of one
Pf3D7_06_v3	357153	357538	PF3D7_0608600	conserved Plasmodium protein, unknown function	+	-1071	PF3D7_0608700	T-complex protein 1 subunit zeta (CCT6)	+	1044	NA	NA	NA	Upstream of one
Pf3D7_06_v3	361009	361503	PF3D7_0608700	T-complex protein 1 subunit zeta (CCT6)	+	-1054	PF3D7_0608800	ornithine aminotransferase (OAT)	+	1378	NA	NA	NA	Upstream of one
Pf3D7_06_v3	474885	475206	PF3D7_0611400	SWI/SNF-related matrix-associated actin-dependent regulator of chromatin	-	-897	PF3D7_0611500	conserved Plasmodium protein, unknown function	-	7778	NA	NA	NA	Upstream of one
Pf3D7_06_v3	520563	520951	PF3D7_0612200	leucine-rich repeat protein (LRR6)	-	-1210	PF3D7_0612400	conserved Plasmodium protein, unknown function	+	470	PF3D7_0612300	conserved protein, unknown function	+	Within gene
Pf3D7_06_v3	640999	641566	PF3D7_0615400	ribonuclease, putative	-	-1110	PF3D7_0615500	cdc2-related protein kinase 5 (CRK5)	+	2768	NA	NA	NA	Upstream of two
Pf3D7_06_v3	713929	714344	PF3D7_0617000	mitochondrial import receptor subunit TOM40, putative (TOM40)	-	-8970	PF3D7_0617200	conserved Plasmodium protein, unknown function	+	2912	PF3D7_0617100	AP-2 complex subunit alpha, putative	+	Within gene
Pf3D7_06_v3	715910	716821	PF3D7_0617100	AP-2 complex subunit alpha, putative	+	-1791	PF3D7_0617200	conserved Plasmodium protein, unknown function	+	683	NA	NA	NA	Upstream of one
Pf3D7_06_v3	818901	819214	PF3D7_0619400	cell division cycle protein 48 homologue, putative	-	-812	PF3D7_0619500	acyl-CoA synthetase (ACS12)	-	1010	NA	NA	NA	Upstream of one
Pf3D7_06_v3	952244	952448	PF3D7_0623400	RNA-binding protein mei2 homologue, putative	-	-841	PF3D7_0623500	superoxide dismutase [Fe] (SOD2)	-	559	NA	NA	NA	Upstream of one
Pf3D7_06_v3	993924	994651	PF3D7_0624400	conserved Plasmodium protein, unknown function	-	-2091	PF3D7_0624600	SNF2 helicase, putative (ISWI)	+	5235	PF3D7_0624500	anaphase promoting complex subunit, putative	+	Within gene
Pf3D7_06_v3	1037303	1037587	PF3D7_0625500	conserved Plasmodium membrane protein, unknown function	+	-1075	PF3D7_0625600	poly(A) polymerase PAP, putative	+	2209	NA	NA	NA	Upstream of one
Pf3D7_06_v3	1055400	1055826	PF3D7_0626000	conserved Plasmodium protein, unknown function	-	-1649	PF3D7_0626100	oxidoreductase, short-chain dehydrogenase family, putative	+	438	NA	NA	NA	Upstream of two
Pf3D7_06_v3	1074418	1074763	PF3D7_0626600	conserved Plasmodium protein, unknown function	-	-697	PF3D7_0626700	conserved protein, unknown function	+	426	NA	NA	NA	Upstream of two
Pf3D7_06_v3	1085716	1086162	PF3D7_0627000	conserved Plasmodium protein, unknown function	-	-1100	PF3D7_0627100	ankyrin-repeat protein, putative	+	3250	NA	NA	NA	Upstream of two
Pf3D7_06_v3	1105997	1106256	PF3D7_0627600	conserved Plasmodium protein, unknown function	+	-929	PF3D7_0627700	transportin	+	2069	NA	NA	NA	Upstream of one
Pf3D7_06_v3	1169560	1169813	PF3D7_0628200	protein kinase PK4 (PK4)	+	-608	PF3D7_0628300	choline/ethanolaminephosphotransferase, putative (CEPT)	-	1125	NA	NA	NA	Downstream of two
Pf3D7_06_v3	1175745	1175997	PF3D7_0628300	choline/ethanolaminephosphotransferase, putative (CEPT)	-	-2176	PF3D7_0628400	conserved Plasmodium membrane protein, unknown function	+	393	NA	NA	NA	Upstream of two
Pf3D7_06_v3	1208419	1208855	PF3D7_0629300	phospholipase, putative (PL)	+	-857	PF3D7_0629400	RNA-binding protein, putative	+	1782	NA	NA	NA	Upstream of one
Pf3D7_06_v3	1294390	1294981	PF3D7_0630900	ATP-dependent RNA helicase HAS1 (HAS1)	-	-1715	PF3D7_0631000	tetratricopeptide repeat protein, putative	+	787	NA	NA	NA	Upstream of two
Pf3D7_07_v3	99531	101075	PF3D7_0702300	sporozoite threonine and asparagine-rich protein (STARP)	+	-1574	PF3D7_0702400	small exported membrane protein 1 (SEMP1)	+	1390	NA	NA	NA	Upstream of one
Pf3D7_07_v3	107454	108288	PF3D7_0702500	Plasmodium exported protein, unknown function	-	-1883	PF3D7_0702600	chitinase precursor fragment, truncated	+	2043	NA	NA	NA	Upstream of two
Pf3D7_07_v3	132267	132662	PF3D7_0703400	conserved Plasmodium protein, unknown function	-	-634	PF3D7_0703500	erythrocyte membrane-associated antigen	+	3140	NA	NA	NA	Upstream of two
Pf3D7_07_v3	196007	196436	PF3D7_0704200	tRNA m5C-methyltransferase, putative	-	-1333	PF3D7_0704300	conserved Plasmodium membrane protein, unknown function	+	1468	NA	NA	NA	Upstream of two
Pf3D7_07_v3	261683	261982	PF3D7_0705200	conserved Plasmodium protein, unknown function	+	-1150	PF3D7_0705300	origin recognition complex subunit 2, putative (ORC2)	+	143	NA	NA	NA	Upstream of one
Pf3D7_07_v3	328315	328799	PF3D7_0707000	tRNA Lysine	+	-621	PF3D7_0707100	tRNA Lysine	-	454	NA	NA	NA	Downstream of two
Pf3D7_07_v3	328910	329174	PF3D7_0707000	tRNA Lysine	+	-1106	PF3D7_0707200	conserved Plasmodium protein, unknown function	-	893	PF3D7_0707100	tRNA Lysine	-	Within gene
Pf3D7_07_v3	380129	381276	PF3D7_0708300	EKC/KEOPS complex subunit BUD32 (BUD32)	+	-1399	PF3D7_0708400	heat shock protein 90 (HSP90)	+	888	NA	NA	NA	Upstream of one
Pf3D7_07_v3	384888	385450	PF3D7_0708400	heat shock protein 90 (HSP90)	+	-556	PF3D7_0708500	heat shock protein 86 family protein	-	413	NA	NA	NA	Downstream of two
Pf3D7_07_v3	393472	394442	PF3D7_0708700	Cg8 protein	-	-1770	PF3D7_0708800	heat shock protein 110 (HSP110c)	+	1753	NA	NA	NA	Upstream of two
Pf3D7_07_v3	473144	473571	PF3D7_0710200	conserved Plasmodium protein, unknown function	+	-1522	PF3D7_0710400	DNA repair protein RAD14, putative (RAD14)	+	1264	PF3D7_0710300	conserved Plasmodium membrane protein, unknown function	-	Within gene
Pf3D7_07_v3	494440	494683	PF3D7_0711100	conserved Plasmodium membrane protein, unknown function	-	-1331	PF3D7_0711200	conserved Plasmodium protein, unknown function	+	675	NA	NA	NA	Upstream of two
Pf3D7_07_v3	640714	640977	PF3D7_0713900	conserved Plasmodium protein, unknown function	-	-3071	PF3D7_0714000	histone H2B variant (H2B.Z)	-	2254	NA	NA	NA	Upstream of one
Pf3D7_07_v3	719487	719796	PF3D7_0716300	conserved Plasmodium protein, unknown function	+	-675	PF3D7_0716400	transcription initiation factor IIA subunit 1, putative	+	367	NA	NA	NA	Upstream of one
Pf3D7_07_v3	821370	821621	PF3D7_0718300	cysteine repeat modular protein 2 (CRMP2)	-	-862	PF3D7_0718400	mitochondrial ribosomal protein S8 precursor, putative	+	941	NA	NA	NA	Upstream of two
Pf3D7_07_v3	821678	821962	PF3D7_0718300	cysteine repeat modular protein 2 (CRMP2)	-	-1186	PF3D7_0718400	mitochondrial ribosomal protein S8 precursor, putative	+	617	NA	NA	NA	Upstream of two
Pf3D7_07_v3	823869	824248	PF3D7_0718400	mitochondrial ribosomal protein S8 precursor, putative	+	-1045	PF3D7_0718500	prefoldin subunit 3, putative	+	385	NA	NA	NA	Upstream of one
Pf3D7_07_v3	885659	886138	PF3D7_0720400	ferrodoxin reductase-like protein	+	-912	PF3D7_0720500	conserved Plasmodium protein, unknown function	+	446	NA	NA	NA	Upstream of one
Pf3D7_07_v3	889240	889460	PF3D7_0720500	conserved Plasmodium protein, unknown function	+	-1864	PF3D7_0720700	phosphoinositide-binding protein, putative	+	2332	PF3D7_0720600	conserved Plasmodium protein, unknown function	-	Within gene
Pf3D7_07_v3	889945	890176	PF3D7_0720600	conserved Plasmodium protein, unknown function	-	-684	PF3D7_0720700	phosphoinositide-binding protein, putative	+	1621	NA	NA	NA	Upstream of two
Pf3D7_07_v3	890662	891107	PF3D7_0720600	conserved Plasmodium protein, unknown function	-	-1508	PF3D7_0720700	phosphoinositide-binding protein, putative	+	797	NA	NA	NA	Upstream of two
Pf3D7_07_v3	991770	991975	PF3D7_0723700	metallo-hydrolase/oxidoreductase, putative	+	-631	PF3D7_0723800	conserved Plasmodium protein, unknown function	+	1358	NA	NA	NA	Upstream of one
Pf3D7_07_v3	1085783	1086024	PF3D7_0725600	18S ribosomal RNA	+	-58	PF3D7_0725800	5.8S ribosomal RNA	+	308	PF3D7_0725700	unspecified product	+	Within gene
Pf3D7_07_v3	1092384	1092665	PF3D7_0726000	28S ribosomal RNA	+	-2169	PF3D7_0726100	Plasmodium exported protein, unknown function	-	1040	NA	NA	NA	Downstream of two
Pf3D7_07_v3	1138665	1139202	PF3D7_0726500	ubiquitin carboxyl-terminal hydrolase, putative	-	-2358	PF3D7_0726600	conserved Plasmodium protein, unknown function	+	1544	NA	NA	NA	Upstream of two
Pf3D7_07_v3	1237353	1238076	PF3D7_0729000	signal recognition particle subunit SRP9 (SRP9)	+	-1009	PF3D7_0729100	conserved Plasmodium protein, unknown function	+	730	NA	NA	NA	Upstream of one
Pf3D7_07_v3	1246835	1247176	PF3D7_0729100	conserved Plasmodium protein, unknown function	+	-819	PF3D7_0729200	1-cys peroxiredoxin (AOP)	+	391	NA	NA	NA	Upstream of one
Pf3D7_07_v3	1293722	1293996	PF3D7_0730200	AP-4 complex subunit beta, putative	-	-4461	PF3D7_0730300	transcription factor with AP2 domain(s) (AP2-L)	+	3599	NA	NA	NA	Upstream of two
Pf3D7_07_v3	1294717	1295127	PF3D7_0730200	AP-4 complex subunit beta, putative	-	-5524	PF3D7_0730300	transcription factor with AP2 domain(s) (AP2-L)	+	2536	NA	NA	NA	Upstream of two
Pf3D7_07_v3	1324060	1324408	PF3D7_0730800.1	Plasmodium exported protein, unknown function	+	-1868	PF3D7_0730900	EMP1-trafficking protein (PTP4)	+	1140	NA	NA	NA	Upstream of one
Pf3D7_07_v3	1336569	1337228	PF3D7_0731000	unspecified product	-	-1962	PF3D7_0731100	EMP1-trafficking protein (PTP2)	+	2059	NA	NA	NA	Upstream of two
Pf3D7_07_v3	1355492	1355904	PF3D7_0731400	serine/threonine protein kinase, FIKK family, pseudogene (FIKK7.2)	+	-217	PF3D7_0731500	erythrocyte binding antigen-175 (EBA175)	+	2356	NA	NA	NA	Upstream of one
Pf3D7_07_v3	1376296	1376585	PF3D7_0731700	Plasmodium exported protein (hyp9), unknown function	+	-3682	PF3D7_0731800	alpha/beta hydrolase, putative (GEXP08)	+	2176	NA	NA	NA	Upstream of one
Pf3D7_08_v3	72517	72958	PF3D7_0800700	surface-associated interspersed protein 8.3 (SURFIN 8.3) (SURF8.3)	-	-954	PF3D7_0800800	Plasmodium exported protein (hyp7), unknown function	+	7084	NA	NA	NA	Upstream of two
Pf3D7_08_v3	95331	95668	PF3D7_0801000	Plasmodium exported protein (PHISTc), unknown function	-	-7079	PF3D7_0801200	5.8S ribosomal RNA	-	3389	PF3D7_0801100	28S ribosomal RNA	-	Within gene
Pf3D7_08_v3	95780	96675	PF3D7_0801000	Plasmodium exported protein (PHISTc), unknown function	-	-7807	PF3D7_0801200	5.8S ribosomal RNA	-	2661	PF3D7_0801100	28S ribosomal RNA	-	Within gene
Pf3D7_08_v3	96875	97533	PF3D7_0801000	Plasmodium exported protein (PHISTc), unknown function	-	-8783	PF3D7_0801200	5.8S ribosomal RNA	-	1685	PF3D7_0801100	28S ribosomal RNA	-	Within gene
Pf3D7_08_v3	98166	98397	PF3D7_0801100	28S ribosomal RNA	-	-712	PF3D7_0801200	5.8S ribosomal RNA	-	607	NA	NA	NA	Upstream of one
Pf3D7_08_v3	98471	98711	PF3D7_0801100	28S ribosomal RNA	-	-1021	PF3D7_0801200	5.8S ribosomal RNA	-	298	NA	NA	NA	Upstream of one
Pf3D7_08_v3	124253	124709	PF3D7_0801800	mannose-6-phosphate isomerase, putative	-	-2415	PF3D7_0801900	conserved Plasmodium protein, unknown function	+	4367	NA	NA	NA	Upstream of two
Pf3D7_08_v3	124995	125273	PF3D7_0801800	mannose-6-phosphate isomerase, putative	-	-3068	PF3D7_0801900	conserved Plasmodium protein, unknown function	+	3714	NA	NA	NA	Upstream of two
Pf3D7_08_v3	126005	126793	PF3D7_0801800	mannose-6-phosphate isomerase, putative	-	-4333	PF3D7_0801900	conserved Plasmodium protein, unknown function	+	2449	NA	NA	NA	Upstream of two
Pf3D7_08_v3	320123	320465	PF3D7_0805700	serine/threonine protein kinase, FIKK family (FIKK8)	-	-1569	PF3D7_0805800	conserved Plasmodium protein, unknown function	-	2072	NA	NA	NA	Upstream of one
Pf3D7_08_v3	575587	575957	PF3D7_0811300	CCR4-associated factor 1 (CAF1)	+	-2625	PF3D7_0811400	conserved protein, unknown function	+	213	NA	NA	NA	Upstream of one
Pf3D7_08_v3	587744	588381	PF3D7_0811600	conserved Plasmodium protein, unknown function	-	-1111	PF3D7_0811700	conserved Plasmodium protein, unknown function	+	1757	NA	NA	NA	Upstream of two
Pf3D7_08_v3	603551	603844	PF3D7_0812000	conserved Plasmodium protein, unknown function	-	-1452	PF3D7_0812100	conserved Plasmodium protein, unknown function	+	1224	NA	NA	NA	Upstream of two
Pf3D7_08_v3	655238	655597	PF3D7_0813200	CS domain protein, putative	-	-2615	PF3D7_0813300	conserved Plasmodium protein, unknown function	+	659	NA	NA	NA	Upstream of two
Pf3D7_08_v3	814421	814782	PF3D7_0817700	rhoptry neck protein 5 (RON5)	-	-1138	PF3D7_0817800	conserved Plasmodium protein, unknown function	+	547	NA	NA	NA	Upstream of two
Pf3D7_08_v3	823233	823705	PF3D7_0818000	conserved protein, unknown function	+	-1018	PF3D7_0818100	zinc finger protein, putative	+	1094	NA	NA	NA	Upstream of one
Pf3D7_08_v3	854583	855078	PF3D7_0818700	DNA helicase, putative	-	-1885	PF3D7_0818800	U3 small nucleolar ribonucleoprotein protein IMP4, putative (IMP4)	-	822	NA	NA	NA	Upstream of one
Pf3D7_08_v3	859135	859519	PF3D7_0818800	U3 small nucleolar ribonucleoprotein protein IMP4, putative (IMP4)	-	-2586	PF3D7_0818900	heat shock protein 70 (HSP70)	+	1056	NA	NA	NA	Upstream of two
Pf3D7_08_v3	887834	888366	PF3D7_0819600	conserved Plasmodium protein, unknown function	-	-1965	PF3D7_0819700	conserved Plasmodium protein, unknown function	-	25	NA	NA	NA	Upstream of one
Pf3D7_08_v3	908949	909235	PF3D7_0820000	Snf2-related CBP activator, putative (SRCAP)	-	-1379	PF3D7_0820100	conserved Plasmodium protein, unknown function	-	114	NA	NA	NA	Upstream of one
Pf3D7_08_v3	965844	966179	PF3D7_0821300	ATP-dependent RNA helicase prh1, putative	-	-4273	PF3D7_0821500	ribosomal RNA small subunit methyltransferase NEP1, putative (NEP1)	-	1888	PF3D7_0821400	conserved Plasmodium protein, unknown function	+	Within gene
Pf3D7_08_v3	1011959	1012176	PF3D7_0822900	conserved Plasmodium protein, unknown function	-	-762	PF3D7_0823000	serine/threonine protein kinase VPS15, putative (VPS15)	-	858	NA	NA	NA	Upstream of one
Pf3D7_08_v3	1026477	1026771	PF3D7_0823200	RNA-binding protein, putative	-	-2779	PF3D7_0823300	histone acetyltransferase GCN5 (GCN5)	+	2127	NA	NA	NA	Upstream of two
Pf3D7_08_v3	1039371	1039792	PF3D7_0823500	inner membrane complex protein 1i, putative (IMC1i)	-	-975	PF3D7_0823600	lipoate-protein ligase B (LipB)	-	324	NA	NA	NA	Upstream of one
Pf3D7_08_v3	1140718	1141192	PF3D7_0826100	E3 ubiquitin-protein ligase, putative	-	-1812	PF3D7_0826200	alpha/beta hydrolase, putative	-	1543	NA	NA	NA	Upstream of one
Pf3D7_08_v3	1141927	1142140	PF3D7_0826100	E3 ubiquitin-protein ligase, putative	-	-2891	PF3D7_0826200	alpha/beta hydrolase, putative	-	464	NA	NA	NA	Upstream of one
Pf3D7_08_v3	1215884	1216536	PF3D7_0828100	conserved Plasmodium protein, unknown function	-	-581	PF3D7_0828200	leucine--tRNA ligase, putative	+	60	NA	NA	NA	Upstream of two
Pf3D7_08_v3	1280634	1281004	PF3D7_0830000	5.8S ribosomal RNA	+	-706	PF3D7_0830100	unspecified product	+	115	NA	NA	NA	Upstream of one
Pf3D7_08_v3	1308445	1309697	PF3D7_0830700	Plasmodium exported protein (hyp9), unknown function	+	-1148	PF3D7_0830800	surface-associated interspersed protein 8.2 (SURFIN 8.2) (SURF8.2)	+	1565	NA	NA	NA	Upstream of one
Pf3D7_08_v3	1337350	1338450	PF3D7_0831200	DnaJ protein, putative	+	-1602	PF3D7_0831300	Plasmodium exported protein, unknown function (GEXP13)	+	1758	NA	NA	NA	Upstream of one
Pf3D7_08_v3	1369051	1369839	PF3D7_0831700	heat shock protein 70 (HSP70-x)	-	-1940	PF3D7_0831750	Plasmodium exported protein (PHISTa), unknown function, pseudogene	+	2401	NA	NA	NA	Upstream of two
Pf3D7_08_v3	1373669	1374265	PF3D7_0831750	Plasmodium exported protein (PHISTa), unknown function, pseudogene	+	-1248	PF3D7_0831800	histidine-rich protein II (HRPII)	-	268	NA	NA	NA	Downstream of two
Pf3D7_08_v3	1376168	1376676	PF3D7_0831800	histidine-rich protein II (HRPII)	-	-1124	PF3D7_0831900	Plasmodium exported protein (PHIST), unknown function, pseudogene	+	4411	NA	NA	NA	Upstream of two
Pf3D7_08_v3	1377336	1377719	PF3D7_0831800	histidine-rich protein II (HRPII)	-	-2230	PF3D7_0831900	Plasmodium exported protein (PHIST), unknown function, pseudogene	+	3305	NA	NA	NA	Upstream of two
Pf3D7_08_v3	1377919	1378366	PF3D7_0831800	histidine-rich protein II (HRPII)	-	-2845	PF3D7_0831900	Plasmodium exported protein (PHIST), unknown function, pseudogene	+	2690	NA	NA	NA	Upstream of two
Pf3D7_08_v3	1378455	1378817	PF3D7_0831800	histidine-rich protein II (HRPII)	-	-3338	PF3D7_0831900	Plasmodium exported protein (PHIST), unknown function, pseudogene	+	2197	NA	NA	NA	Upstream of two
Pf3D7_08_v3	1379952	1380718	PF3D7_0831800	histidine-rich protein II (HRPII)	-	-5037	PF3D7_0831900	Plasmodium exported protein (PHIST), unknown function, pseudogene	+	498	NA	NA	NA	Upstream of two
Pf3D7_09_v3	116592	116847	PF3D7_0902600	serine/threonine protein kinase, FIKK family (FIKK9.7)	-	-1172	PF3D7_0902700	Plasmodium exported protein (PHISTb), unknown function, pseudogene	-	2540	NA	NA	NA	Upstream of one
Pf3D7_09_v3	210846	211101	PF3D7_0904500	prefoldin subunit 4, putative	+	-366	PF3D7_0904600	ubiquitin specific protease, putative	+	1540	NA	NA	NA	Upstream of one
Pf3D7_09_v3	273758	275102	PF3D7_0905300	dynein heavy chain, putative	-	-4722	PF3D7_0905500	conserved Plasmodium protein, unknown function	+	3938	PF3D7_0905400	high molecular weight rhoptry protein 3 (RhopH3)	-	Within gene
Pf3D7_09_v3	317435	317639	PF3D7_0906400	dynein light intermediate chain 2, cytosolic	-	-2551	PF3D7_0906500	arginase	+	773	NA	NA	NA	Upstream of two
Pf3D7_09_v3	329369	329640	PF3D7_0906600	zinc finger protein, putative	-	-6164	PF3D7_0906700	leucine-rich repeat protein (LRR9)	-	993	NA	NA	NA	Upstream of one
Pf3D7_09_v3	342829	343136	PF3D7_0907100	conserved Plasmodium protein, unknown function	-	-576	PF3D7_0907200	GTPase-activating protein, putative	+	2908	NA	NA	NA	Upstream of two
Pf3D7_09_v3	386753	387190	PF3D7_0908300.2	conserved Plasmodium membrane protein, unknown function	-	-1257	PF3D7_0908400	conserved Plasmodium protein, unknown function	+	1176	NA	NA	NA	Upstream of two
Pf3D7_09_v3	540271	540923	PF3D7_0911900	falstatin (ICP)	-	-726	PF3D7_0912000	conserved Plasmodium protein, unknown function	-	435	NA	NA	NA	Upstream of one
Pf3D7_09_v3	775301	775609	PF3D7_0918800	dihydrouridine synthase, putative	-	-1077	PF3D7_0918900	gamma-glutamylcysteine synthetase (gammaGCS)	+	2102	NA	NA	NA	Upstream of two
Pf3D7_09_v3	821104	821305	PF3D7_0919900	regulator of chromosome condensation, putative	-	-1402	PF3D7_0920000	long chain fatty acid elongation enzyme, putative (ELO3)	+	1459	NA	NA	NA	Upstream of two
Pf3D7_09_v3	821556	822376	PF3D7_0919900	regulator of chromosome condensation, putative	-	-2163	PF3D7_0920000	long chain fatty acid elongation enzyme, putative (ELO3)	+	698	NA	NA	NA	Upstream of two
Pf3D7_09_v3	893813	894262	PF3D7_0922000	dynein intermediate chain, putative	+	-772	PF3D7_0922100	ubiquitin-like protein, putative	+	1376	NA	NA	NA	Upstream of one
Pf3D7_09_v3	894625	894860	PF3D7_0922000	dynein intermediate chain, putative	+	-1477	PF3D7_0922100	ubiquitin-like protein, putative	+	671	NA	NA	NA	Upstream of one
Pf3D7_09_v3	902120	902472	PF3D7_0922100	ubiquitin-like protein, putative	+	-1993	PF3D7_0922200	S-adenosylmethionine synthetase (SAMS)	+	1065	NA	NA	NA	Upstream of one
Pf3D7_09_v3	1024084	1024289	PF3D7_0925400	protein phosphatase-beta	-	-568	PF3D7_0925500	thioredoxin-like protein 2 (TLP2)	+	1305	NA	NA	NA	Upstream of two
Pf3D7_09_v3	1060360	1061479	PF3D7_0926100	protein kinase, putative	-	-3105	PF3D7_0926200	conserved Plasmodium protein, unknown function	+	2132	NA	NA	NA	Upstream of two
Pf3D7_09_v3	1061716	1062499	PF3D7_0926100	protein kinase, putative	-	-4293	PF3D7_0926200	conserved Plasmodium protein, unknown function	+	944	NA	NA	NA	Upstream of two
Pf3D7_09_v3	1101149	1102045	PF3D7_0927100	conserved Plasmodium protein, unknown function	-	-767	PF3D7_0927200	zinc finger protein, putative	+	5545	NA	NA	NA	Upstream of two
Pf3D7_09_v3	1122764	1123023	PF3D7_0927500	dynein light chain, putative	-	-1564	PF3D7_0927600	conserved Plasmodium protein, unknown function	+	966	NA	NA	NA	Upstream of two
Pf3D7_09_v3	1149989	1150388	PF3D7_0928600	conserved Plasmodium protein, unknown function	-	-1688	PF3D7_0928700	conserved Plasmodium protein, unknown function	-	458	NA	NA	NA	Upstream of one
Pf3D7_09_v3	1200411	1200758	PF3D7_0930200	leucine-rich repeat protein (LRR8)	-	-2124	PF3D7_0930300	merozoite surface protein 1 (MSP1)	+	1226	NA	NA	NA	Upstream of two
Pf3D7_09_v3	1260452	1260707	PF3D7_0931200	selenoprotein (Sel2)	+	-1130	PF3D7_0931300	asparagine-rich antigen, putative	+	446	NA	NA	NA	Upstream of one
Pf3D7_09_v3	1330244	1330847	PF3D7_0933500	gamma-tubulin complex component, putative	-	-761	PF3D7_0933600	mitochondrial-processing peptidase subunit beta, putative (MAS1)	-	802	NA	NA	NA	Upstream of one
Pf3D7_09_v3	1393621	1393831	PF3D7_0935400	gametocyte development protein 1 (GDV1)	+	-13975	PF3D7_0935500	Plasmodium exported protein, unknown function (GEXP22)	+	7073	NA	NA	NA	Upstream of one
Pf3D7_09_v3	1431680	1432012	PF3D7_0936100	early transcribed membrane protein (ETRAMP9)	-	-701	PF3D7_0936200	Plasmodium exported protein (hyp11), unknown function	-	1485	NA	NA	NA	Upstream of one
Pf3D7_09_v3	1435142	1435489	PF3D7_0936200	Plasmodium exported protein (hyp11), unknown function	-	-1209	PF3D7_0936300	ring-exported protein 3 (REX3)	-	1370	NA	NA	NA	Upstream of one
Pf3D7_09_v3	1438939	1439379	PF3D7_0936300	ring-exported protein 3 (REX3)	-	-1179	PF3D7_0936400	ring-exported protein 4 (REX4)	+	1623	NA	NA	NA	Upstream of two
Pf3D7_09_v3	1439587	1440378	PF3D7_0936300	ring-exported protein 3 (REX3)	-	-2003	PF3D7_0936400	ring-exported protein 4 (REX4)	+	799	NA	NA	NA	Upstream of two
Pf3D7_09_v3	1445256	1445937	PF3D7_0936500	virulence-associated protein 1 (VAP1)	-	-751	PF3D7_0936600	Plasmodium exported protein (PHISTc), unknown function (GEXP05)	+	1331	NA	NA	NA	Upstream of two
Pf3D7_09_v3	1464462	1465157	PF3D7_0936900	Plasmodium exported protein (PHISTb), unknown function, pseudogene	+	-1152	PF3D7_0937000	Plasmodium exported protein (PHISTb), unknown function	+	1093	NA	NA	NA	Upstream of one
Pf3D7_09_v3	1469889	1470312	PF3D7_0937100	Plasmodium exported protein, unknown function	-	-685	PF3D7_0937200	lysophospholipase, putative	+	1749	NA	NA	NA	Upstream of two
Pf3D7_09_v3	1470980	1471309	PF3D7_0937100	Plasmodium exported protein, unknown function	-	-1729	PF3D7_0937200	lysophospholipase, putative	+	705	NA	NA	NA	Upstream of two
Pf3D7_10_v3	98409	98702	PF3D7_1001800	Plasmodium exported protein (PHISTc), unknown function	-	-1526	PF3D7_1001900	Plasmodium exported protein (hyp16), unknown function (PfJ23)	-	822	NA	NA	NA	Upstream of one
Pf3D7_10_v3	101910	102209	PF3D7_1001900	Plasmodium exported protein (hyp16), unknown function (PfJ23)	-	-1700	PF3D7_1002000	Plasmodium exported protein (hyp2), unknown function	-	1057	NA	NA	NA	Upstream of one
Pf3D7_10_v3	110941	111771	PF3D7_1002100	EMP1-trafficking protein (PTP5)	-	-2695	PF3D7_1002200	tryptophan-rich antigen 3 (PArt)	+	1572	NA	NA	NA	Upstream of two
Pf3D7_10_v3	132025	132664	PF3D7_1002700	conserved Plasmodium protein, unknown function	+	-236	PF3D7_1002800	DnaJ protein, putative	+	649	NA	NA	NA	Upstream of one
Pf3D7_10_v3	171659	172331	PF3D7_1003700	conserved Plasmodium protein, unknown function	-	-1327	PF3D7_1003800	U5 small nuclear ribonuclear protein, putative	-	727	NA	NA	NA	Upstream of one
Pf3D7_10_v3	242946	243181	PF3D7_1005500	regulator of nonsense transcripts, putative	-	-820	PF3D7_1005600	DnaJ protein, putative	-	1080	NA	NA	NA	Upstream of one
Pf3D7_10_v3	307392	307715	PF3D7_1007700	transcription factor with AP2 domain(s) (ApiAP2)	-	-1636	PF3D7_1007800	conserved Plasmodium protein, unknown function	-	3842	NA	NA	NA	Upstream of one
Pf3D7_10_v3	308386	309367	PF3D7_1007700	transcription factor with AP2 domain(s) (ApiAP2)	-	-2959	PF3D7_1007800	conserved Plasmodium protein, unknown function	-	2519	NA	NA	NA	Upstream of one
Pf3D7_10_v3	315236	315440	PF3D7_1007800	conserved Plasmodium protein, unknown function	-	-823	PF3D7_1007900	eukaryotic translation initiation factor 3 subunit D, putative (EIF3D)	+	1310	NA	NA	NA	Upstream of two
Pf3D7_10_v3	363400	363801	PF3D7_1008700	tubulin beta chain	-	-1122	PF3D7_1008800	nucleolar protein 5, putative (NOP5)	-	2135	NA	NA	NA	Upstream of one
Pf3D7_10_v3	654792	654992	PF3D7_1016300	glycophorin binding protein (GBP)	-	-1326	PF3D7_1016400	serine/threonine protein kinase, FIKK family (FIKK10.1)	-	1816	NA	NA	NA	Upstream of one
Pf3D7_10_v3	664543	665036	PF3D7_1016500	Plasmodium exported protein (PHISTc), unknown function	-	-590	PF3D7_1016600	Plasmodium exported protein (PHISTc), unknown function	-	867	NA	NA	NA	Upstream of one
Pf3D7_10_v3	683013	683327	PF3D7_1016900	early transcribed membrane protein 10.3 (ETRAMP10.3)	-	-663	PF3D7_1017000	DNA polymerase delta catalytic subunit	+	2407	NA	NA	NA	Upstream of two
Pf3D7_10_v3	804043	804361	PF3D7_1019700	conserved Plasmodium protein, unknown function	-	-701	PF3D7_1019800	tRNA methyltransferase, putative	-	125	NA	NA	NA	Upstream of one
Pf3D7_10_v3	863130	863370	PF3D7_1021300	conserved Plasmodium membrane protein, unknown function	-	-802	PF3D7_1021400	endomembrane protein 70, putative	+	656	NA	NA	NA	Upstream of two
Pf3D7_10_v3	913752	914367	PF3D7_1021900	conserved Plasmodium protein (10b antigen), unknown function	-	-1716	PF3D7_1022000	RNA-binding protein, putative	+	5711	NA	NA	NA	Upstream of two
Pf3D7_10_v3	929966	930213	PF3D7_1022200	conserved Plasmodium membrane protein, unknown function	-	-1071	PF3D7_1022300	ZIP domain-containing protein, putative (ZIPCO)	+	2606	NA	NA	NA	Upstream of two
Pf3D7_10_v3	930316	931011	PF3D7_1022200	conserved Plasmodium membrane protein, unknown function	-	-1645	PF3D7_1022300	ZIP domain-containing protein, putative (ZIPCO)	+	2032	NA	NA	NA	Upstream of two
Pf3D7_10_v3	931132	931449	PF3D7_1022200	conserved Plasmodium membrane protein, unknown function	-	-2272	PF3D7_1022300	ZIP domain-containing protein, putative (ZIPCO)	+	1405	NA	NA	NA	Upstream of two
Pf3D7_10_v3	1011904	1012325	PF3D7_1023900	chromodomain-helicase-DNA-binding protein 1 homolog, putative (CHD1)	-	-4655	PF3D7_1024000	conserved Plasmodium protein, unknown function	+	2780	NA	NA	NA	Upstream of two
Pf3D7_10_v3	1090847	1091214	PF3D7_1025800	conserved Plasmodium protein, unknown function	-	-494	PF3D7_1025900	conserved Plasmodium protein, unknown function	-	404	NA	NA	NA	Upstream of one
Pf3D7_10_v3	1101061	1101888	PF3D7_1026000	conserved Plasmodium protein, unknown function	-	-1594	PF3D7_1026100	conserved Plasmodium protein, unknown function	+	342	NA	NA	NA	Upstream of two
Pf3D7_10_v3	1175545	1175930	PF3D7_1028500	conserved Plasmodium protein, unknown function	-	-742	PF3D7_1028600	conserved Plasmodium protein, unknown function	-	722	NA	NA	NA	Upstream of one
Pf3D7_10_v3	1179351	1179534	PF3D7_1028600	conserved Plasmodium protein, unknown function	-	-1595	PF3D7_1028700	merozoite TRAP-like protein (MTRAP)	+	1561	NA	NA	NA	Upstream of two
Pf3D7_10_v3	1204438	1204821	PF3D7_1029400	conserved Plasmodium protein, unknown function	-	-2232	PF3D7_1029600	adenosine deaminase (ADA)	+	1671	PF3D7_1029500	conserved Plasmodium protein, unknown function	-	Within gene
Pf3D7_10_v3	1205243	1205617	PF3D7_1029500	conserved Plasmodium protein, unknown function	-	-669	PF3D7_1029600	adenosine deaminase (ADA)	+	871	NA	NA	NA	Upstream of two
Pf3D7_10_v3	1259256	1259496	PF3D7_1031200	MORN repeat-containing protein 1 (MORN1)	+	-899	PF3D7_1031300	conserved Plasmodium protein, unknown function	+	933	NA	NA	NA	Upstream of one
Pf3D7_10_v3	1333226	1334071	PF3D7_1033100	S-adenosylmethionine decarboxylase/ornithine decarboxylase (AdoMetDC/ODC)	-	-5214	PF3D7_1033200	early transcribed membrane protein 10.2 (ETRAMP10.2)	+	1572	NA	NA	NA	Upstream of two
Pf3D7_10_v3	1334317	1334855	PF3D7_1033100	S-adenosylmethionine decarboxylase/ornithine decarboxylase (AdoMetDC/ODC)	-	-6151	PF3D7_1033200	early transcribed membrane protein 10.2 (ETRAMP10.2)	+	635	NA	NA	NA	Upstream of two
Pf3D7_10_v3	1412507	1412803	PF3D7_1035600	merozoite surface protein (H101)	+	-2101	PF3D7_1035700	duffy binding-like merozoite surface protein (DBLMSP)	+	544	NA	NA	NA	Upstream of one
Pf3D7_10_v3	1426353	1426991	PF3D7_1035900	probable protein, unknown function (M566)	+	-990	PF3D7_1036000	merozoite surface protein (MSP11)	+	454	NA	NA	NA	Upstream of one
Pf3D7_10_v3	1485706	1485946	PF3D7_1037400	conserved Plasmodium protein, unknown function	-	-474	PF3D7_1037500	dynamin-like protein (DYN2)	+	2132	NA	NA	NA	Upstream of two
Pf3D7_10_v3	1550045	1550746	PF3D7_1038500	Plasmodium exported protein, unknown function	-	-666	PF3D7_1038600	Plasmodium exported protein, unknown function	-	1100	NA	NA	NA	Upstream of one
Pf3D7_10_v3	1553360	1554076	PF3D7_1038600	Plasmodium exported protein, unknown function	-	-547	PF3D7_1038700	Plasmodium exported protein, unknown function	-	810	NA	NA	NA	Upstream of one
Pf3D7_10_v3	1556113	1556465	PF3D7_1038700	Plasmodium exported protein, unknown function	-	-588	PF3D7_1038800	RESA-like protein with PHIST and DnaJ domains	+	1526	NA	NA	NA	Upstream of two
Pf3D7_11_v3	122412	123166	PF3D7_1102500	Plasmodium exported protein (PHISTb), unknown function (GEXP02)	-	-1284	PF3D7_1102600	Plasmodium exported protein, unknown function (GEXP14)	-	1028	NA	NA	NA	Upstream of one
Pf3D7_11_v3	125128	126327	PF3D7_1102600	Plasmodium exported protein, unknown function (GEXP14)	-	-993	PF3D7_1102700	early transcribed membrane protein 11.1 (ETRAMP11.1)	+	3060	NA	NA	NA	Upstream of two
Pf3D7_11_v3	144694	145005	PF3D7_1103200	tRNA Glycine	+	-1426	PF3D7_1103400	FeS cluster assembly protein SufD, putative (SufD)	+	1576	PF3D7_1103300	tRNA Leucine	-	Within gene
Pf3D7_11_v3	189081	189365	PF3D7_1104200	chromatin remodeling protein (SNF2L)	-	-2001	PF3D7_1104300	conserved Plasmodium protein, unknown function	-	1576	NA	NA	NA	Upstream of one
Pf3D7_11_v3	316619	317179	PF3D7_1107300	polyadenylate-binding protein-interacting protein 1, putative (PAIP1)	-	-5613	PF3D7_1107400	DNA repair protein RAD51 (RAD51)	-	919	NA	NA	NA	Upstream of one
Pf3D7_11_v3	337143	337389	PF3D7_1107800	transcription factor with AP2 domain(s) (ApiAP2)	-	-1666	PF3D7_1107900	mechanosensitive ion channel protein	-	6646	NA	NA	NA	Upstream of one
Pf3D7_11_v3	340254	340609	PF3D7_1107800	transcription factor with AP2 domain(s) (ApiAP2)	-	-4832	PF3D7_1107900	mechanosensitive ion channel protein	-	3480	NA	NA	NA	Upstream of one
Pf3D7_11_v3	342654	342942	PF3D7_1107800	transcription factor with AP2 domain(s) (ApiAP2)	-	-7198	PF3D7_1107900	mechanosensitive ion channel protein	-	1114	NA	NA	NA	Upstream of one
Pf3D7_11_v3	457170	457711	PF3D7_1111800	peptidyl-prolyl cis-trans isomerase, putative	+	-448	PF3D7_1111900	conserved Plasmodium protein, unknown function	+	494	NA	NA	NA	Upstream of one
Pf3D7_11_v3	476213	476402	PF3D7_1112300	conserved Plasmodium protein, unknown function	-	-1635	PF3D7_1112500	conserved protein, unknown function	+	1175	PF3D7_1112400	conserved Plasmodium protein, unknown function	+	Within gene
Pf3D7_11_v3	518682	519064	PF3D7_1113200	conserved Plasmodium protein, unknown function	+	-889	PF3D7_1113300	UDP-galactose transporter, putative	+	315	NA	NA	NA	Upstream of one
Pf3D7_11_v3	545153	545424	PF3D7_1114200	GTPase-activating protein, putative	-	-525	PF3D7_1114300	unspecified product	+	1342	NA	NA	NA	Upstream of two
Pf3D7_11_v3	673048	673534	PF3D7_1117700	GTP-binding nuclear protein RAN/TC4 (RAN)	-	-1777	PF3D7_1117800	DNA mismatch repair protein MLH (MLH)	-	1007	NA	NA	NA	Upstream of one
Pf3D7_11_v3	677095	677696	PF3D7_1117800	DNA mismatch repair protein MLH (MLH)	-	-48	PF3D7_1117900	conserved Plasmodium protein, unknown function	+	1355	NA	NA	NA	Upstream of two
Pf3D7_11_v3	693091	693443	PF3D7_1118200	heat shock protein 90, putative	-	-1710	PF3D7_1118300	insulinase, putative	+	1387	NA	NA	NA	Upstream of two
Pf3D7_11_v3	905772	907077	PF3D7_1123000	conserved Plasmodium protein, unknown function	-	-3056	PF3D7_1123100	calcium-dependent protein kinase 7 (CDPK7)	+	2940	NA	NA	NA	Upstream of two
Pf3D7_11_v3	907318	907768	PF3D7_1123000	conserved Plasmodium protein, unknown function	-	-4174	PF3D7_1123100	calcium-dependent protein kinase 7 (CDPK7)	+	1822	NA	NA	NA	Upstream of two
Pf3D7_11_v3	916863	917711	PF3D7_1123100	calcium-dependent protein kinase 7 (CDPK7)	+	-964	PF3D7_1123200	leucine-rich repeat protein (LRR11)	+	940	NA	NA	NA	Upstream of one
Pf3D7_11_v3	935224	935539	PF3D7_1123500	conserved Plasmodium protein, unknown function	-	-2019	PF3D7_1123600	RAP protein, putative	+	701	NA	NA	NA	Upstream of two
Pf3D7_11_v3	971565	971815	PF3D7_1124600	ethanolamine kinase (EK)	-	-315	PF3D7_1124700	GrpE protein homolog, mitochondrial, putative (MGE1)	-	2802	NA	NA	NA	Upstream of one
Pf3D7_11_v3	1024992	1025217	PF3D7_1126200	40S ribosomal protein S18, putative	-	-610	PF3D7_1126300	DnaJ protein, putative	+	1870	NA	NA	NA	Upstream of two
Pf3D7_11_v3	1048868	1049090	PF3D7_1126700	autophagy-related protein 23, putative (ATG23)	-	-2893	PF3D7_1126800	RNA-binding protein, putative	+	941	NA	NA	NA	Upstream of two
Pf3D7_11_v3	1066481	1066934	PF3D7_1127400	conserved Plasmodium protein, unknown function	+	-140	PF3D7_1127500	protein disulfide isomerase, putative	+	488	NA	NA	NA	Upstream of one
Pf3D7_11_v3	1106884	1107115	PF3D7_1128400	geranylgeranyl pyrophosphate synthase, putative (GGPPS)	-	-496	PF3D7_1128500	conserved protein, unknown function	+	785	NA	NA	NA	Upstream of two
Pf3D7_11_v3	1124387	1124656	PF3D7_1129000	spermidine synthase (SpdSyn)	+	-1146	PF3D7_1129100	parasitophorous vacuolar protein 1 (PV1)	+	1429	NA	NA	NA	Upstream of one
Pf3D7_11_v3	1154873	1155374	PF3D7_1129800	conserved Plasmodium protein, unknown function	+	-1898	PF3D7_1129900	transporter, putative	+	1312	NA	NA	NA	Upstream of one
Pf3D7_11_v3	1269932	1270915	PF3D7_1132700	mitochondrial ribosomal protein L2 precursor	+	-969	PF3D7_1132800	aquaglyceroporin (AQP)	+	779	NA	NA	NA	Upstream of one
Pf3D7_11_v3	1301989	1302536	PF3D7_1133600	conserved Plasmodium protein, unknown function	-	-1664	PF3D7_1133800	RNA (uracil-5-)methyltransferase, putative	+	6760	PF3D7_1133700	conserved Plasmodium protein, unknown function	+	Within gene
Pf3D7_11_v3	1308035	1308280	PF3D7_1133700	conserved Plasmodium protein, unknown function	+	-2172	PF3D7_1133800	RNA (uracil-5-)methyltransferase, putative	+	865	NA	NA	NA	Upstream of one
Pf3D7_11_v3	1318160	1318680	PF3D7_1133900	conserved Plasmodium protein, unknown function	+	-1248	PF3D7_1134000	heat shock protein 70 (HSP70-3)	+	1693	NA	NA	NA	Upstream of one
Pf3D7_11_v3	1358017	1358447	PF3D7_1134600	zinc finger protein, putative	-	-2444	PF3D7_1134700	DNA-directed RNA polymerase I subunit RPA2, putative (RPA2)	-	1131	NA	NA	NA	Upstream of one
Pf3D7_11_v3	1377934	1378589	PF3D7_1135100	protein phosphatase PPM8, putative (PPM8)	-	-1602	PF3D7_1135200	regulator of chromosome condensation, putative, pseudogene	-	27	NA	NA	NA	Upstream of one
Pf3D7_11_v3	1437691	1437925	PF3D7_1136500.1	casein kinase 1 (CK1)	-	-2639	PF3D7_1136600	conserved Plasmodium protein, unknown function	+	3694	NA	NA	NA	Upstream of two
Pf3D7_11_v3	1565699	1566423	PF3D7_1139300	transcription factor with AP2 domain(s) (ApiAP2)	-	-1017	PF3D7_1139400	unspecified product	+	3542	NA	NA	NA	Upstream of two
Pf3D7_11_v3	1574258	1574486	PF3D7_1139400	unspecified product	+	-1184	PF3D7_1139500.1	AAA family ATPase, putative	-	1759	NA	NA	NA	Downstream of two
Pf3D7_11_v3	1603452	1603884	PF3D7_1140200	conserved Plasmodium protein, unknown function	-	-591	PF3D7_1140300	P-loop containing nucleoside triphosphate hydrolase, putative	+	1652	NA	NA	NA	Upstream of two
Pf3D7_11_v3	1726512	1726733	PF3D7_1143100	transcription factor with AP2 domain(s) (AP2-O)	-	-1763	PF3D7_1143200	DnaJ protein, putative	+	3169	NA	NA	NA	Upstream of two
Pf3D7_11_v3	1757525	1757852	PF3D7_1144100	mitochondrial large subunit ribosomal protein, putative	-	-508	PF3D7_1144300	60S ribosomal protein L41 (RPL41)	-	1567	PF3D7_1144200	conserved Plasmodium protein, unknown function	-	Within gene
Pf3D7_11_v3	1798350	1798596	PF3D7_1145200	serine/threonine protein kinase, putative	-	-3104	PF3D7_1145300	cysteine-rich PDZ-binding protein, putative (CRIPT)	-	302	NA	NA	NA	Upstream of one
Pf3D7_11_v3	1798715	1798934	PF3D7_1145200	serine/threonine protein kinase, putative	-	-3456	PF3D7_1145400	dynamin-like protein (DYN1)	-	1718	PF3D7_1145300	cysteine-rich PDZ-binding protein, putative (CRIPT)	-	Within gene
Pf3D7_11_v3	1832137	1832512	PF3D7_1146500	leucine-rich repeat protein (LRR10)	+	-909	PF3D7_1146600	CCAAT-box DNA binding protein subunit B (NFYB)	+	2075	NA	NA	NA	Upstream of one
Pf3D7_11_v3	1855774	1856199	PF3D7_1146800	conserved Plasmodium protein, unknown function	-	-2616	PF3D7_1146900	protein YIPF6, putative	+	402	NA	NA	NA	Upstream of two
Pf3D7_11_v3	1881943	1882779	PF3D7_1147200	tubulin--tyrosine ligase, putative	+	-948	PF3D7_1147300	conserved Plasmodium protein, unknown function	+	1413	NA	NA	NA	Upstream of one
Pf3D7_11_v3	1936709	1937040	PF3D7_1148700	Plasmodium exported protein (PHISTc), unknown function (GEXP12)	-	-1294	PF3D7_1148800	Plasmodium exported protein (hyp11), unknown function	+	4472	NA	NA	NA	Upstream of two
Pf3D7_11_v3	1937257	1937677	PF3D7_1148700	Plasmodium exported protein (PHISTc), unknown function (GEXP12)	-	-1886	PF3D7_1148800	Plasmodium exported protein (hyp11), unknown function	+	3880	NA	NA	NA	Upstream of two
Pf3D7_12_v3	88432	88678	PF3D7_1201100	RESA-like protein with PHIST and DnaJ domains	-	-4105	PF3D7_1201200	Plasmodium exported protein (PHISTa-like), unknown function	+	1378	NA	NA	NA	Upstream of two
Pf3D7_12_v3	113324	113905	PF3D7_1202000	ATP-dependent RNA helicase, putative	-	-858	PF3D7_1202100.1	conserved protein, unknown function	+	171	NA	NA	NA	Upstream of two
Pf3D7_12_v3	117932	118270	PF3D7_1202200	mitochondrial phosphate carrier protein (MPC)	-	-653	PF3D7_1202300	dynein heavy chain, putative	+	1300	NA	NA	NA	Upstream of two
Pf3D7_12_v3	165547	165891	PF3D7_1202900	high mobility group protein B1 (HMGB1)	-	-2998	PF3D7_1203000	origin recognition complex subunit 1 (ORC1)	+	1986	NA	NA	NA	Upstream of two
Pf3D7_12_v3	190421	190858	PF3D7_1203700	nucleosome assembly protein (NAPL)	-	-1799	PF3D7_1203900	ubiquitin-conjugating enzyme E2 (UBC)	+	3503	PF3D7_1203800	unspecified product	-	Within gene
Pf3D7_12_v3	205756	206012	PF3D7_1204200	conserved Plasmodium protein, unknown function	+	-1048	PF3D7_1204400	conserved Plasmodium membrane protein, unknown function	-	2280	PF3D7_1204300	eukaryotic translation initiation factor 5A (EIF5A)	-	Within gene
Pf3D7_12_v3	207011	207408	PF3D7_1204300	eukaryotic translation initiation factor 5A (EIF5A)	-	-1235	PF3D7_1204400	conserved Plasmodium membrane protein, unknown function	-	954	NA	NA	NA	Upstream of one
Pf3D7_12_v3	306528	306827	PF3D7_1206700	eukaryotic translation initiation factor 5, putative	-	-3853	PF3D7_1206800	conserved Plasmodium protein, unknown function	+	1535	NA	NA	NA	Upstream of two
Pf3D7_12_v3	341801	342231	PF3D7_1207200	conserved Plasmodium protein, unknown function	-	-4211	PF3D7_1207300	conserved Plasmodium protein, unknown function	-	1309	NA	NA	NA	Upstream of one
Pf3D7_12_v3	410963	411442	PF3D7_1208800	zinc finger protein, putative	-	-2054	PF3D7_1208900	protein phosphatase, putative	+	4200	NA	NA	NA	Upstream of two
Pf3D7_12_v3	412736	413350	PF3D7_1208800	zinc finger protein, putative	-	-3894	PF3D7_1208900	protein phosphatase, putative	+	2360	NA	NA	NA	Upstream of two
Pf3D7_12_v3	456962	457175	PF3D7_1210100	syntaxin, Qa-SNARE family (SYN2)	-	-834	PF3D7_1210200	zinc finger protein, putative	-	1607	NA	NA	NA	Upstream of one
Pf3D7_12_v3	466066	466271	PF3D7_1210300	conserved Plasmodium protein, unknown function	+	-426	PF3D7_1210400	general transcription factor 3C polypeptide 5, putative	-	432	NA	NA	NA	Downstream of two
Pf3D7_12_v3	475988	476621	PF3D7_1210600	conserved Plasmodium protein, unknown function	-	-849	PF3D7_1210700	conserved Plasmodium protein, unknown function	-	271	NA	NA	NA	Upstream of one
Pf3D7_12_v3	648383	648810	PF3D7_1216100	conserved Plasmodium membrane protein, unknown function	+	-738	PF3D7_1216200	glycerol-3-phosphate dehydrogenase, putative	+	291	NA	NA	NA	Upstream of one
Pf3D7_12_v3	666817	667633	PF3D7_1216800	tRNA Proline	+	-271	PF3D7_1216900	DNA-binding chaperone, putative	+	3221	NA	NA	NA	Upstream of one
Pf3D7_12_v3	691029	691309	PF3D7_1217400	conserved Plasmodium protein, unknown function	-	-2299	PF3D7_1217500	conserved Plasmodium protein, unknown function	+	1897	NA	NA	NA	Upstream of two
Pf3D7_12_v3	812582	812862	PF3D7_1220200	conserved Plasmodium protein, unknown function, pseudogene	-	-6025	PF3D7_1220400	debranching enzyme-associated ribonuclease, putative (DRN1)	+	4186	PF3D7_1220300	cell cycle associated protein, putative	+	Within gene
Pf3D7_12_v3	846118	846509	PF3D7_1221000	histone-lysine N-methyltransferase, H3 lysine-4 specific (SET10)	-	-2414	PF3D7_1221100	conserved Plasmodium protein, unknown function	+	1122	NA	NA	NA	Upstream of two
Pf3D7_12_v3	886746	887900	PF3D7_1222300	endoplasmin, putative (GRP94)	-	-1292	PF3D7_1222400	transcription factor with AP2 domain(s) (ApiAP2)	+	3257	NA	NA	NA	Upstream of two
Pf3D7_12_v3	888147	888877	PF3D7_1222300	endoplasmin, putative (GRP94)	-	-2481	PF3D7_1222400	transcription factor with AP2 domain(s) (ApiAP2)	+	2068	NA	NA	NA	Upstream of two
Pf3D7_12_v3	900872	901137	PF3D7_1222400	transcription factor with AP2 domain(s) (ApiAP2)	+	-2749	PF3D7_1222600	transcription factor with AP2 domain(s) (AP2-G)	+	6197	PF3D7_1222500	ATP-binding protein, putative	-	Within gene
Pf3D7_12_v3	903053	905196	PF3D7_1222500	ATP-binding protein, putative	-	-3050	PF3D7_1222600	transcription factor with AP2 domain(s) (AP2-G)	+	3077	NA	NA	NA	Upstream of two
Pf3D7_12_v3	917493	917707	PF3D7_1222600	transcription factor with AP2 domain(s) (AP2-G)	+	-3100	PF3D7_1222700	glideosome-associated protein 45 (GAP45)	+	1121	NA	NA	NA	Upstream of one
Pf3D7_12_v3	984793	985397	PF3D7_1224200	conserved Plasmodium protein, unknown function	+	-621	PF3D7_1224300	polyadenylate-binding protein, putative (PABP)	+	3532	NA	NA	NA	Upstream of one
Pf3D7_12_v3	1057231	1057759	PF3D7_1226000	conserved Plasmodium protein, unknown function	-	-1214	PF3D7_1226100	haloacid dehalogenase-like hydrolase, putative (HAD3)	+	706	NA	NA	NA	Upstream of two
Pf3D7_12_v3	1065211	1065444	PF3D7_1226200	conserved Plasmodium protein, unknown function	-	-3860	PF3D7_1226300	haloacid dehalogenase-like hydrolase, putative (HAD2)	+	467	NA	NA	NA	Upstream of two
Pf3D7_12_v3	1122895	1123562	PF3D7_1227500	cyclin (CYC2)	-	-2137	PF3D7_1227600	cyclin related protein, putative	+	1558	NA	NA	NA	Upstream of two
Pf3D7_12_v3	1204378	1204676	PF3D7_1229100	multidrug resistance-associated protein 2 (MRP2)	-	-5314	PF3D7_1229300	conserved Plasmodium protein, unknown function	+	463	PF3D7_1229200	unspecified product	+	Within gene
Pf3D7_12_v3	1307480	1308051	PF3D7_1231700	conserved Plasmodium protein, unknown function	-	-799	PF3D7_1231800	asparagine-rich protein, putative	+	6929	NA	NA	NA	Upstream of two
Pf3D7_12_v3	1308151	1308764	PF3D7_1231700	conserved Plasmodium protein, unknown function	-	-1491	PF3D7_1231800	asparagine-rich protein, putative	+	6237	NA	NA	NA	Upstream of two
Pf3D7_12_v3	1383878	1385054	PF3D7_1233400	conserved Plasmodium membrane protein, unknown function	-	-2089	PF3D7_1233600	asparagine and aspartate rich protein 1 (AARP1)	+	1240	NA	NA	NA	Upstream of two
Pf3D7_12_v3	1468762	1469775	PF3D7_1235200	V-type K+-independent H+-translocating inorganic pyrophosphatase (VP2)	-	-1698	PF3D7_1235300	CCR4-NOT transcription complex subunit 4, putative (NOT4)	+	1443	NA	NA	NA	Upstream of two
Pf3D7_12_v3	1593980	1594338	PF3D7_1238400	conserved Plasmodium protein, unknown function	-	-528	PF3D7_1238500	conserved Plasmodium protein, unknown function	+	666	NA	NA	NA	Upstream of two
Pf3D7_12_v3	1608545	1608797	PF3D7_1238700	conserved Plasmodium protein, unknown function	+	-1133	PF3D7_1238800	acyl-CoA synthetase (ACS11)	+	1691	NA	NA	NA	Upstream of one
Pf3D7_12_v3	1629241	1629460	PF3D7_1239100	mitochondrial ribosomal protein L23 precursor, putative	+	-1424	PF3D7_1239200	transcription factor with AP2 domain(s) (ApiAP2)	+	5343	NA	NA	NA	Upstream of one
Pf3D7_12_v3	1630413	1630670	PF3D7_1239100	mitochondrial ribosomal protein L23 precursor, putative	+	-2615	PF3D7_1239200	transcription factor with AP2 domain(s) (ApiAP2)	+	4152	NA	NA	NA	Upstream of one
Pf3D7_12_v3	1681678	1681900	PF3D7_1239900	vacuolar protein sorting-associated protein 16, putative (VPS16)	-	-254	PF3D7_1240000	3-hydroxyisobutyryl-coenzyme A hydrolase, putative	+	1045	NA	NA	NA	Upstream of two
Pf3D7_12_v3	1770313	1771290	PF3D7_1241400	RNA-binding protein, putative	-	-4412	PF3D7_1241500	conserved Plasmodium protein, unknown function	-	1193	NA	NA	NA	Upstream of one
Pf3D7_12_v3	1811251	1811539	PF3D7_1242900	mitochondrial import inner membrane translocase subunit TIM13, putative (TIM13)	-	-1774	PF3D7_1243000	syntaxin, Qa-SNARE family (SYN16)	+	394	NA	NA	NA	Upstream of two
Pf3D7_12_v3	1824381	1824780	PF3D7_1243500	vacuolar-sorting protein SNF7, putative (SNF7)	-	-1987	PF3D7_1243600	translation initiation factor SUI1, putative	+	1377	NA	NA	NA	Upstream of two
Pf3D7_12_v3	1824956	1825214	PF3D7_1243500	vacuolar-sorting protein SNF7, putative (SNF7)	-	-2491	PF3D7_1243600	translation initiation factor SUI1, putative	+	873	NA	NA	NA	Upstream of two
Pf3D7_12_v3	1881774	1882267	PF3D7_1245000	conserved Plasmodium protein, unknown function	-	-616	PF3D7_1245100	kinesin-13, putative (KLP8)	+	1447	NA	NA	NA	Upstream of two
Pf3D7_12_v3	1894283	1894707	PF3D7_1245300	NEDD8-conjugating enzyme UBC12, putative (UBC12)	+	-593	PF3D7_1245400	mitochondrial ribosomal protein L3 precursor, putative	+	446	NA	NA	NA	Upstream of one
Pf3D7_12_v3	2010988	2011196	PF3D7_1249100	conserved Plasmodium protein, unknown function	+	-1385	PF3D7_1249300	protein phosphatase PPM4, putative (PPM4)	+	1550	PF3D7_1249200	conserved Plasmodium protein, unknown function	+	Within gene
Pf3D7_12_v3	2074875	2075116	PF3D7_1250600	eukaryotic translation initiation factor 2b, subunit 2, putative	-	-1356	PF3D7_1250700	conserved Plasmodium protein, unknown function	+	795	NA	NA	NA	Upstream of two
Pf3D7_12_v3	2087750	2088172	PF3D7_1251000	conserved Plasmodium protein, unknown function	-	-1003	PF3D7_1251100	conserved Plasmodium protein, unknown function	+	1522	NA	NA	NA	Upstream of two
Pf3D7_12_v3	2129417	2129985	PF3D7_1252300	conserved Plasmodium protein, unknown function	-	-916	PF3D7_1252400	reticulocyte binding protein homologue 3, pseudogene (RH3)	+	6351	NA	NA	NA	Upstream of two
Pf3D7_12_v3	2130139	2130424	PF3D7_1252300	conserved Plasmodium protein, unknown function	-	-1497	PF3D7_1252400	reticulocyte binding protein homologue 3, pseudogene (RH3)	+	5770	NA	NA	NA	Upstream of two
Pf3D7_12_v3	2132376	2134147	PF3D7_1252300	conserved Plasmodium protein, unknown function	-	-4477	PF3D7_1252400	reticulocyte binding protein homologue 3, pseudogene (RH3)	+	2790	NA	NA	NA	Upstream of two
Pf3D7_12_v3	2147193	2147828	PF3D7_1252500	Plasmodium exported protein, unknown function	-	-896	PF3D7_1252600	lysophospholipase, putative	+	3042	NA	NA	NA	Upstream of two
Pf3D7_12_v3	2152801	2153968	PF3D7_1252600	lysophospholipase, putative	+	-1471	PF3D7_1252700	Plasmodium exported protein (PHISTb), unknown function	+	1232	NA	NA	NA	Upstream of one
Pf3D7_12_v3	2166993	2167913	PF3D7_1252900	Plasmodium exported protein, unknown function	-	-4309	PF3D7_1253000	gametocyte erythrocyte cytosolic protein (GECO)	+	727	NA	NA	NA	Upstream of two
Pf3D7_13_v3	98320	98945	PF3D7_1301600	erythrocyte binding antigen-140 (EBA140)	-	-5282	PF3D7_1301700	Plasmodium exported protein (hyp8), unknown function (GEXP07)	+	914	NA	NA	NA	Upstream of two
Pf3D7_13_v3	101586	101879	PF3D7_1301700	Plasmodium exported protein (hyp8), unknown function (GEXP07)	+	-1213	PF3D7_1301800	surface-associated interspersed protein 13.1 (SURFIN 13.1), pseudogene (SURF13.1)	+	1108	NA	NA	NA	Upstream of one
Pf3D7_13_v3	115537	115836	PF3D7_1302000	EMP1-trafficking protein (PTP6)	-	-1873	PF3D7_1302100	gamete antigen 27/25 (G27/25)	-	5948	NA	NA	NA	Upstream of one
Pf3D7_13_v3	270643	270845	PF3D7_1305400	AAR2 protein, putative	-	-8	PF3D7_1305500	mitogen-activated protein kinase phosphatase 1, putative (MKP1)	+	666	NA	NA	NA	Upstream of two
Pf3D7_13_v3	706175	706511	PF3D7_1316900	conserved Plasmodium protein, unknown function	-	-2421	PF3D7_1317000	U4/U6.U5 tri-snRNP-associated protein 2, putative (USP39)	+	2002	NA	NA	NA	Upstream of two
Pf3D7_13_v3	732500	732752	PF3D7_1317300	conserved Plasmodium protein, unknown function	-	-334	PF3D7_1317400	conserved Plasmodium protein, unknown function	+	618	NA	NA	NA	Upstream of two
Pf3D7_13_v3	781857	782311	PF3D7_1318900	conserved Plasmodium protein, unknown function	+	-406	PF3D7_1319000	conserved Plasmodium protein, unknown function	+	2025	NA	NA	NA	Upstream of one
Pf3D7_13_v3	872521	872752	PF3D7_1321100	conserved Plasmodium protein, unknown function	-	-306	PF3D7_1321200	conserved protein, unknown function	+	2627	NA	NA	NA	Upstream of two
Pf3D7_13_v3	1020000	1020492	PF3D7_1324300	conserved Plasmodium membrane protein, unknown function	-	-944	PF3D7_1324400	MSF1-like protein, putative	+	1262	NA	NA	NA	Upstream of two
Pf3D7_13_v3	1021003	1021228	PF3D7_1324300	conserved Plasmodium membrane protein, unknown function	-	-1814	PF3D7_1324400	MSF1-like protein, putative	+	392	NA	NA	NA	Upstream of two
Pf3D7_13_v3	1040101	1040551	PF3D7_1324800	dihydrofolate synthase/folylpolyglutamate synthase (DHFS-FPGS)	-	-1796	PF3D7_1324900	L-lactate dehydrogenase (LDH)	+	830	NA	NA	NA	Upstream of two
Pf3D7_13_v3	1068777	1069083	PF3D7_1325700	conserved Plasmodium protein, unknown function	-	-296	PF3D7_1325800	conserved Plasmodium protein, unknown function	+	2215	NA	NA	NA	Upstream of two
Pf3D7_13_v3	1144117	1145073	PF3D7_1327200	ribonuclease P protein subunit RPR2, putative (RPR2)	+	-681	PF3D7_1327300	conserved Plasmodium protein, unknown function	+	1123	NA	NA	NA	Upstream of one
Pf3D7_13_v3	1250054	1250353	PF3D7_1329400	AMP deaminase, putative	+	-3861	PF3D7_1329500	conserved Plasmodium protein, unknown function	+	1854	NA	NA	NA	Upstream of one
Pf3D7_13_v3	1354734	1355056	PF3D7_1332900	isoleucine--tRNA ligase, putative	-	-1036	PF3D7_1333000	20 kDa chaperonin (CPN20)	+	389	NA	NA	NA	Upstream of two
Pf3D7_13_v3	1416366	1418465	PF3D7_1334900	MSP7-like protein, fragment, pseudogene	-	-2399	PF3D7_1335100	merozoite surface protein 7 (MSP7)	-	1669	PF3D7_1335000	MSP7-like protein (MSRP1)	-	Within gene
Pf3D7_13_v3	1427251	1427584	PF3D7_1335200	reticulocyte binding protein homologue 6, pseudogene (RH6)	-	-1823	PF3D7_1335300	reticulocyte binding protein 2 homologue b (RH2b)	-	1455	NA	NA	NA	Upstream of one
Pf3D7_13_v3	1506742	1507104	PF3D7_1337300	exoribonuclease, putative	+	-902	PF3D7_1337400	conserved Plasmodium protein, unknown function	+	41	NA	NA	NA	Upstream of one
Pf3D7_13_v3	1522168	1522525	PF3D7_1337500	conserved Plasmodium protein, unknown function	-	-2755	PF3D7_1337600	tRNA Serine	-	1763	NA	NA	NA	Upstream of one
Pf3D7_13_v3	1522653	1522886	PF3D7_1337500	conserved Plasmodium protein, unknown function	-	-3178	PF3D7_1337600	tRNA Serine	-	1340	NA	NA	NA	Upstream of one
Pf3D7_13_v3	1579367	1579602	PF3D7_1339200	tRNA Proline	-	-2489	PF3D7_1339300	conserved Plasmodium protein, unknown function	+	3740	NA	NA	NA	Upstream of two
Pf3D7_13_v3	1632631	1633407	PF3D7_1341100	U6 spliceosomal RNA	-	-311	PF3D7_1341200	60S ribosomal protein L18, putative	-	840	NA	NA	NA	Upstream of one
Pf3D7_13_v3	1694928	1696092	PF3D7_1342900	transcription factor with AP2 domain(s) (ApiAP2)	-	-1542	PF3D7_1343000	phosphoethanolamine N-methyltransferase (PMT)	+	1383	NA	NA	NA	Upstream of two
Pf3D7_13_v3	1703486	1703957	PF3D7_1343100	conserved Plasmodium protein, unknown function	-	-3093	PF3D7_1343200	tRNA guanosine-2'-O-methyltransferase, putative	+	847	NA	NA	NA	Upstream of two
Pf3D7_13_v3	1729806	1730011	PF3D7_1343700	kelch protein K13 (K13)	-	-2913	PF3D7_1343800	conserved Plasmodium protein, unknown function	-	792	NA	NA	NA	Upstream of one
Pf3D7_13_v3	1787040	1787265	PF3D7_1344400	conserved Plasmodium protein, unknown function	-	-349	PF3D7_1344500	U6 snRNA phosphodiesterase, putative (USB1)	-	666	NA	NA	NA	Upstream of one
Pf3D7_13_v3	1880593	1881147	PF3D7_1346800	6-cysteine protein (P47)	-	-677	PF3D7_1346900	conserved Plasmodium protein, unknown function	+	1031	NA	NA	NA	Upstream of two
Pf3D7_13_v3	1895305	1895648	PF3D7_1347300	conserved Plasmodium membrane protein, unknown function	-	-455	PF3D7_1347400	conserved Plasmodium protein, unknown function	+	505	NA	NA	NA	Upstream of two
Pf3D7_13_v3	1907946	1908277	PF3D7_1347600	conserved Plasmodium protein, unknown function	+	-2758	PF3D7_1347700	ethanolamine-phosphate cytidylyltransferase (ECT)	+	847	NA	NA	NA	Upstream of one
Pf3D7_13_v3	2003308	2003577	PF3D7_1349900	conserved Plasmodium protein, unknown function	-	-455	PF3D7_1350100	lysine--tRNA ligase (KRS1)	-	2518	PF3D7_1350000	conserved Plasmodium protein, unknown function	-	Within gene
Pf3D7_13_v3	2030177	2030433	PF3D7_1350900	transcription factor with AP2 domain(s) (ApiAP2)	-	-1668	PF3D7_1351000	phosphatidylinositol transfer protein, putative	+	3532	NA	NA	NA	Upstream of two
Pf3D7_13_v3	2064388	2064640	PF3D7_1351700	inner membrane complex protein 1f, putative (IMC1f)	+	-591	PF3D7_1351800.1	conserved Plasmodium protein, unknown function	+	858	NA	NA	NA	Upstream of one
Pf3D7_13_v3	2126517	2127124	PF3D7_1353100	Plasmodium exported protein, unknown function	-	-1552	PF3D7_1353200	membrane associated histidine-rich protein (MAHRP2)	+	3709	NA	NA	NA	Upstream of two
Pf3D7_13_v3	2128499	2129344	PF3D7_1353100	Plasmodium exported protein, unknown function	-	-3653	PF3D7_1353200	membrane associated histidine-rich protein (MAHRP2)	+	1608	NA	NA	NA	Upstream of two
Pf3D7_13_v3	2148477	2148758	PF3D7_1353600	ER lumen protein retaining receptor (ERD2)	-	-1472	PF3D7_1353700	reactive oxygen species modulator 1, putative (ROMO1)	+	1449	NA	NA	NA	Upstream of two
Pf3D7_13_v3	2205149	2205676	PF3D7_1355600	conserved Plasmodium protein, unknown function	-	-933	PF3D7_1355700	NLI interacting factor-like phosphatase, putative (NIF3)	-	1178	NA	NA	NA	Upstream of one
Pf3D7_13_v3	2434304	2434743	PF3D7_1360700	E3 SUMO-protein ligase PIAS, putative (PIAS)	-	-3342	PF3D7_1360800	falcilysin (FLN)	+	818	NA	NA	NA	Upstream of two
Pf3D7_13_v3	2547293	2548115	PF3D7_1363400	polyubiquitin binding protein, putative (DOA1)	-	-1222	PF3D7_1363500	DNase I-like protein, putative	+	59	NA	NA	NA	Upstream of two
Pf3D7_13_v3	2567766	2568191	PF3D7_1364000	conserved Plasmodium protein, unknown function	+	-872	PF3D7_1364100	6-cysteine protein (P92)	+	576	NA	NA	NA	Upstream of one
Pf3D7_13_v3	2654189	2654805	PF3D7_1366300	conserved Plasmodium protein, unknown function	-	-1801	PF3D7_1366400	rhoptry protein RHOP148 (RHOP148)	-	779	NA	NA	NA	Upstream of one
Pf3D7_13_v3	2719127	2719480	PF3D7_1368200	ABC transporter E family member 1, putative (ABCE1)	-	-3869	PF3D7_1368400	conserved Plasmodium protein, unknown function	-	185	PF3D7_1368300	conserved Plasmodium protein, unknown function	+	Within gene
Pf3D7_13_v3	2720106	2721032	PF3D7_1368300	conserved Plasmodium protein, unknown function	+	-1193	PF3D7_1368500	conserved Plasmodium protein, unknown function	+	2120	PF3D7_1368400	conserved Plasmodium protein, unknown function	-	Within gene
Pf3D7_13_v3	2737507	2738371	PF3D7_1368800	DNA repair endonuclease, putative (ERCC4)	-	-1797	PF3D7_1368900	conserved Plasmodium protein, unknown function	+	1410	NA	NA	NA	Upstream of two
Pf3D7_13_v3	2779741	2780500	PF3D7_1369700	U2 small nuclear ribonucleoprotein A', putative	-	-1051	PF3D7_1369800	tRNA Arginine	+	232	NA	NA	NA	Upstream of two
Pf3D7_13_v3	2783092	2783903	PF3D7_1370100	tRNA Cysteine	-	-278	PF3D7_1370200	tRNA Glycine	+	267	NA	NA	NA	Upstream of two
Pf3D7_13_v3	2785953	2786926	PF3D7_1370200	tRNA Glycine	+	-2605	PF3D7_1370300	membrane associated histidine-rich protein (MAHRP1)	+	1531	NA	NA	NA	Upstream of one
Pf3D7_13_v3	2835387	2836251	PF3D7_1372000	Plasmodium exported protein (PHISTa), unknown function	+	-1498	PF3D7_1372100	Plasmodium exported protein (PHISTb), unknown function (GEXP04)	+	1233	NA	NA	NA	Upstream of one
Pf3D7_14_v3	51421	52035	PF3D7_1401300	aminopeptidase, putative	-	-1314	PF3D7_1401400	early transcribed membrane protein 14.1 (ETRAMP14)	-	1682	NA	NA	NA	Upstream of one
Pf3D7_14_v3	135993	136821	PF3D7_1403700	translocation associated membrane protein, putative (TRAM)	-	-1335	PF3D7_1403800	nuclear formin-like protein (MISFIT)	-	122	NA	NA	NA	Upstream of one
Pf3D7_14_v3	281488	282011	PF3D7_1407700	conserved Plasmodium protein, unknown function	+	-1078	PF3D7_1407800	plasmepsin IV (PM4)	+	1335	NA	NA	NA	Upstream of one
Pf3D7_14_v3	282212	282465	PF3D7_1407700	conserved Plasmodium protein, unknown function	+	-1667	PF3D7_1407800	plasmepsin IV (PM4)	+	746	NA	NA	NA	Upstream of one
Pf3D7_14_v3	311900	312226	PF3D7_1408200	transcription factor with AP2 domain(s) (AP2-G2)	-	-6231	PF3D7_1408300	conserved Plasmodium protein, unknown function	+	505	NA	NA	NA	Upstream of two
Pf3D7_14_v3	381868	382310	PF3D7_1409700	conserved Plasmodium protein, unknown function	-	-1908	PF3D7_1409800	CUGBP Elav-like family member 2, putative (CELF2)	+	1098	NA	NA	NA	Upstream of two
Pf3D7_14_v3	387059	387777	PF3D7_1409800	CUGBP Elav-like family member 2, putative (CELF2)	+	-2687	PF3D7_1409900	cytidine diphosphate-diacylglycerol synthase (CDS)	+	2173	NA	NA	NA	Upstream of one
Pf3D7_14_v3	394801	395209	PF3D7_1410000	ER membrane protein complex subunit 2, putative (EMC2)	-	-1156	PF3D7_1410100	alpha/beta hydrolase, putative	+	1004	NA	NA	NA	Upstream of two
Pf3D7_14_v3	550603	550844	PF3D7_1413800	diphthamide biosynthesis protein 1, putative (DPH1)	+	-1308	PF3D7_1413900	DnaJ protein, putative	+	1137	NA	NA	NA	Upstream of one
Pf3D7_14_v3	613166	614182	PF3D7_1415200	DNA-directed RNA polymerase I/III subunit, putative	+	-939	PF3D7_1415300	RNA-binding protein Nova-1, putative	+	1492	NA	NA	NA	Upstream of one
Pf3D7_14_v3	666447	666790	PF3D7_1416400	conserved Plasmodium protein, unknown function	-	-1522	PF3D7_1416500	NADP-specific glutamate dehydrogenase (GDH1)	+	792	NA	NA	NA	Upstream of two
Pf3D7_14_v3	692534	693154	PF3D7_1417100	conserved Plasmodium protein, unknown function	+	-1573	PF3D7_1417200	NOT family protein, putative	+	1740	NA	NA	NA	Upstream of one
Pf3D7_14_v3	782075	782372	PF3D7_1418700	5S ribosomal RNA	+	-1191	PF3D7_1418900	DEAD/DEAH box ATP-dependent RNA helicase, putative	-	853	PF3D7_1418800	signal recognition particle RNA	-	Within gene
Pf3D7_14_v3	831086	831493	PF3D7_1420000	splicing factor 3B subunit 4, putative (SF3B4)	-	-518	PF3D7_1420100	conserved Plasmodium protein, unknown function	-	1044	NA	NA	NA	Upstream of one
Pf3D7_14_v3	856856	857369	PF3D7_1420600	pantothenate kinase, putative (PANK)	-	-1151	PF3D7_1420700	surface protein P113 (P113)	+	2897	NA	NA	NA	Upstream of two
Pf3D7_14_v3	857456	857835	PF3D7_1420600	pantothenate kinase, putative (PANK)	-	-1684	PF3D7_1420700	surface protein P113 (P113)	+	2364	NA	NA	NA	Upstream of two
Pf3D7_14_v3	921315	922037	PF3D7_1422800	actin-related protein, putative (ARP4a)	-	-1680	PF3D7_1422900	14-3-3 protein, putative	+	1254	NA	NA	NA	Upstream of two
Pf3D7_14_v3	1054490	1054709	PF3D7_1427000	conserved Plasmodium protein, unknown function	+	-7	PF3D7_1427100	lipase, putative	+	1561	NA	NA	NA	Upstream of one
Pf3D7_14_v3	1055350	1055635	PF3D7_1427000	conserved Plasmodium protein, unknown function	+	-900	PF3D7_1427100	lipase, putative	+	668	NA	NA	NA	Upstream of one
Pf3D7_14_v3	1084520	1084961	PF3D7_1427500	DNA mismatch repair protein MSH2, putative (MSH2-1)	+	-534	PF3D7_1427600	CorA-like Mg2+ transporter protein, putative	+	861	NA	NA	NA	Upstream of one
Pf3D7_14_v3	1106953	1107476	PF3D7_1428300	proliferation-associated protein 2g4, putative	-	-702	PF3D7_1428400	WD and tetratricopeptide repeats protein 1, putative (WDTC1)	-	1214	NA	NA	NA	Upstream of one
Pf3D7_14_v3	1107697	1107981	PF3D7_1428300	proliferation-associated protein 2g4, putative	-	-1326	PF3D7_1428400	WD and tetratricopeptide repeats protein 1, putative (WDTC1)	-	590	NA	NA	NA	Upstream of one
Pf3D7_14_v3	1116007	1117245	PF3D7_1428400	WD and tetratricopeptide repeats protein 1, putative (WDTC1)	-	-1157	PF3D7_1428500	protein kinase, putative	+	1964	NA	NA	NA	Upstream of two
Pf3D7_14_v3	1131306	1131691	PF3D7_1428700	conserved protein, unknown function	-	-729	PF3D7_1428800.1	transcription initiation TFIID-like, putative	+	1567	NA	NA	NA	Upstream of two
Pf3D7_14_v3	1148412	1148790	PF3D7_1429200	transcription factor with AP2 domain(s), putative (ApiAP2)	-	-524	PF3D7_1429300	CPW-WPC family protein	-	1873	NA	NA	NA	Upstream of one
Pf3D7_14_v3	1166381	1166730	PF3D7_1429400	rRNA (adenosine-2'-O-)-methyltransferase, putative	+	-2863	PF3D7_1429600	conserved Plasmodium protein, unknown function (GEXP03)	+	587	PF3D7_1429500	diphthamide biosynthesis protein 2, putative (DPH2)	+	Within gene
Pf3D7_14_v3	1183324	1183525	PF3D7_1430000	conserved Plasmodium protein, unknown function	-	-444	PF3D7_1430100	serine/threonine protein phosphatase 2A activator (PTPA)	+	1484	NA	NA	NA	Upstream of two
Pf3D7_14_v3	1183706	1184262	PF3D7_1430000	conserved Plasmodium protein, unknown function	-	-1003	PF3D7_1430100	serine/threonine protein phosphatase 2A activator (PTPA)	+	925	NA	NA	NA	Upstream of two
Pf3D7_14_v3	1242177	1243001	PF3D7_1431500	mitogen-activated protein kinase 1 (MAPK1)	-	-995	PF3D7_1431600	ATP-specific succinyl-CoA synthetase beta subunit, putative	+	1428	NA	NA	NA	Upstream of two
Pf3D7_14_v3	1331425	1331786	PF3D7_1433400	conserved Plasmodium membrane protein, unknown function	-	-2030	PF3D7_1433500	DNA topoisomerase 2 (TOP2)	-	756	NA	NA	NA	Upstream of one
Pf3D7_14_v3	1340672	1341106	PF3D7_1433500	DNA topoisomerase 2 (TOP2)	-	-3589	PF3D7_1433600	microsomal signal peptidase protein, putative (SPC1)	+	799	NA	NA	NA	Upstream of two
Pf3D7_14_v3	1359072	1359415	PF3D7_1433800	conserved Plasmodium protein, unknown function	-	-866	PF3D7_1433900	protein kinase, putative	+	757	NA	NA	NA	Upstream of two
Pf3D7_14_v3	1372662	1372983	PF3D7_1434200	calmodulin (CAM)	-	-3028	PF3D7_1434300	Hsp70/Hsp90 organizing protein (HOP)	+	79	NA	NA	NA	Upstream of two
Pf3D7_14_v3	1408997	1409527	PF3D7_1434700	mitochondrial import inner membrane translocase subunit TIM17, putative (TIM17)	-	-1517	PF3D7_1434800	mitochondrial acidic protein MAM33, putative	+	876	NA	NA	NA	Upstream of two
Pf3D7_14_v3	1413417	1413678	PF3D7_1434900	conserved Plasmodium protein, unknown function	+	-453	PF3D7_1435000	cytochrome c oxidase assembly protein, putative	+	474	NA	NA	NA	Upstream of one
Pf3D7_14_v3	1450851	1451490	PF3D7_1435700.1	ataxin-2 like protein, putative	-	-1681	PF3D7_1435800	GTPase Era, putative (ERA)	+	1432	NA	NA	NA	Upstream of two
Pf3D7_14_v3	1475988	1476833	PF3D7_1436200	conserved Plasmodium protein, unknown function	-	-1974	PF3D7_1436300	translocon component PTEX150 (PTEX150)	+	3365	NA	NA	NA	Upstream of two
Pf3D7_14_v3	1500942	1501393	PF3D7_1436900	histidine triad protein, putative	-	-204	PF3D7_1437000	N-acetyltransferase, putative	+	1479	NA	NA	NA	Upstream of two
Pf3D7_14_v3	1501687	1502536	PF3D7_1436900	histidine triad protein, putative	-	-1148	PF3D7_1437000	N-acetyltransferase, putative	+	535	NA	NA	NA	Upstream of two
Pf3D7_14_v3	1505511	1505720	PF3D7_1437000	N-acetyltransferase, putative	+	-756	PF3D7_1437100	conserved Plasmodium protein, unknown function	+	289	NA	NA	NA	Upstream of one
Pf3D7_14_v3	1547626	1548061	PF3D7_1438300	tRNA Methionine	+	-1548	PF3D7_1438400	metacaspase-like protein (MCA2)	+	1073	NA	NA	NA	Upstream of one
Pf3D7_14_v3	1622003	1622395	PF3D7_1439800	vesicle-associated membrane protein, putative	+	-2406	PF3D7_1439900	triosephosphate isomerase (TIM)	+	376	NA	NA	NA	Upstream of one
Pf3D7_14_v3	1675922	1676279	PF3D7_1441100	conserved Plasmodium protein, unknown function	-	-2033	PF3D7_1441200	60S ribosomal protein L1, putative	+	2560	NA	NA	NA	Upstream of two
Pf3D7_14_v3	1698819	1699229	PF3D7_1441600	acid cluster protein 33 homologue, putative	-	-1012	PF3D7_1441700	metalloprotease, putative	+	1649	NA	NA	NA	Upstream of two
Pf3D7_14_v3	1896815	1897477	PF3D7_1446200	M17 leucyl aminopeptidase (LAP)	-	-2130	PF3D7_1446300	conserved Plasmodium membrane protein, unknown function	+	1204	NA	NA	NA	Upstream of two
Pf3D7_14_v3	1897536	1897828	PF3D7_1446200	M17 leucyl aminopeptidase (LAP)	-	-2666	PF3D7_1446300	conserved Plasmodium membrane protein, unknown function	+	668	NA	NA	NA	Upstream of two
Pf3D7_14_v3	1926253	1926491	PF3D7_1446800	heme detoxification protein (HDP)	+	-2591	PF3D7_1447000	40S ribosomal protein S5	+	3558	PF3D7_1446900	glutaminyl-peptide cyclotransferase, putative	-	Within gene
Pf3D7_14_v3	2102280	2103841	PF3D7_1451200	conserved Plasmodium protein, unknown function	-	-3326	PF3D7_1451300	E3 SUMO-protein ligase NSE2, putative (NSE2)	+	1885	NA	NA	NA	Upstream of two
Pf3D7_14_v3	2120911	2121134	PF3D7_1451700	calcineurin subunit B (CNB)	-	-744	PF3D7_1451800	sortilin	+	2437	NA	NA	NA	Upstream of two
Pf3D7_14_v3	2206027	2206634	PF3D7_1453600	RAP protein, putative	-	-1624	PF3D7_1453700	co-chaperone p23 (P23)	+	695	NA	NA	NA	Upstream of two
Pf3D7_14_v3	2213042	2213307	PF3D7_1453800	glucose-6-phosphate dehydrogenase-6-phosphogluconolactonase (GluPho)	-	-652	PF3D7_1453900	conserved Plasmodium protein, unknown function	+	1734	NA	NA	NA	Upstream of two
Pf3D7_14_v3	2251643	2251933	PF3D7_1455000	protein phosphatase PPM3, putative (PPM3)	-	-2039	PF3D7_1455200.2	methyltransferase, putative	+	3273	PF3D7_1455100	protein tyrosine phosphatase, putative (PTP1)	-	Within gene
Pf3D7_14_v3	2252092	2252370	PF3D7_1455100	protein tyrosine phosphatase, putative (PTP1)	-	-298	PF3D7_1455200.2	methyltransferase, putative	+	2830	NA	NA	NA	Upstream of two
Pf3D7_14_v3	2333123	2333828	PF3D7_1456800	V-type H(+)-translocating pyrophosphatase, putative (VP1)	-	-1391	PF3D7_1456900	conserved protein, unknown function	+	1310	NA	NA	NA	Upstream of two
Pf3D7_14_v3	2344435	2344710	PF3D7_1457200	thioredoxin 1 (TRX1)	-	-356	PF3D7_1457300	conserved Plasmodium protein, unknown function	-	1604	NA	NA	NA	Upstream of one
Pf3D7_14_v3	2344980	2345367	PF3D7_1457200	thioredoxin 1 (TRX1)	-	-957	PF3D7_1457300	conserved Plasmodium protein, unknown function	-	1003	NA	NA	NA	Upstream of one
Pf3D7_14_v3	2558212	2558774	PF3D7_1462700	cytochrome c1 precursor, putative	-	-3390	PF3D7_1462800	glyceraldehyde-3-phosphate dehydrogenase (GAPDH)	+	604	NA	NA	NA	Upstream of two
Pf3D7_14_v3	2617438	2617646	PF3D7_1464400	zinc finger protein, putative	-	-12132	PF3D7_1464600	phosphatase, putative	+	2136	PF3D7_1464500	conserved Plasmodium membrane protein, unknown function	+	Within gene
Pf3D7_14_v3	2641929	2642208	PF3D7_1465200	conserved Plasmodium protein, unknown function	-	-68	PF3D7_1465300	tRNA 3'-trailer sequence RNase, putative	+	934	NA	NA	NA	Upstream of two
Pf3D7_14_v3	2683106	2684415	PF3D7_1465800	dynein beta chain, putative	+	-1057	PF3D7_1465900	40S ribosomal protein S3	+	379	NA	NA	NA	Upstream of one
Pf3D7_14_v3	2706480	2706985	PF3D7_1466200	conserved Plasmodium protein, unknown function	-	-2685	PF3D7_1466300	26S proteasome regulatory subunit RPN2, putative (RPN2)	+	2684	NA	NA	NA	Upstream of two
Pf3D7_14_v3	2707061	2707760	PF3D7_1466200	conserved Plasmodium protein, unknown function	-	-3363	PF3D7_1466300	26S proteasome regulatory subunit RPN2, putative (RPN2)	+	2006	NA	NA	NA	Upstream of two
Pf3D7_14_v3	2719357	2719821	PF3D7_1466400	transcription factor with AP2 domain(s) (ApiAP2)	-	-2305	PF3D7_1466500	conserved Plasmodium protein, unknown function	+	5635	NA	NA	NA	Upstream of two
Pf3D7_14_v3	2721100	2721523	PF3D7_1466400	transcription factor with AP2 domain(s) (ApiAP2)	-	-4028	PF3D7_1466500	conserved Plasmodium protein, unknown function	+	3912	NA	NA	NA	Upstream of two
Pf3D7_14_v3	2721787	2721998	PF3D7_1466400	transcription factor with AP2 domain(s) (ApiAP2)	-	-4609	PF3D7_1466500	conserved Plasmodium protein, unknown function	+	3331	NA	NA	NA	Upstream of two
Pf3D7_14_v3	2764943	2765559	PF3D7_1467600	conserved Plasmodium protein, unknown function	-	-1102	PF3D7_1467700	conserved Plasmodium protein, unknown function	+	856	NA	NA	NA	Upstream of two
Pf3D7_14_v3	2765668	2766470	PF3D7_1467600	conserved Plasmodium protein, unknown function	-	-1920	PF3D7_1467700	conserved Plasmodium protein, unknown function	+	38	NA	NA	NA	Upstream of two
Pf3D7_14_v3	2798360	2798661	PF3D7_1468100	conserved Plasmodium protein, unknown function	-	-4189	PF3D7_1468200	conserved protein, unknown function	+	3996	NA	NA	NA	Upstream of two
Pf3D7_14_v3	2798717	2799213	PF3D7_1468100	conserved Plasmodium protein, unknown function	-	-4643	PF3D7_1468200	conserved protein, unknown function	+	3542	NA	NA	NA	Upstream of two
Pf3D7_14_v3	2843892	2844833	PF3D7_1469300	small subunit rRNA processing KH domain protein, putative	-	-2454	PF3D7_1469400	nucleoside transporter 3, putative (NT3)	+	839	NA	NA	NA	Upstream of two
Pf3D7_14_v3	2850713	2851191	PF3D7_1469500	conserved Plasmodium protein, unknown function	-	-1655	PF3D7_1469600	biotin carboxylase subunit of acetyl CoA carboxylase, putative (ACC)	+	1197	NA	NA	NA	Upstream of two
Pf3D7_14_v3	2900706	2901052	PF3D7_1470900	proteasome subunit beta type-2, putative	+	-2223	PF3D7_1471000	RNA 3'-terminal phosphate cyclase-like protein, putative	+	1254	NA	NA	NA	Upstream of one
Pf3D7_14_v3	2943505	2944055	PF3D7_1472100	protein transport protein YIP1, putative (YIP1)	-	-522	PF3D7_1472200	histone deacetylase, putative (HDA1)	+	1881	NA	NA	NA	Upstream of two
Pf3D7_14_v3	2972032	2972249	PF3D7_1472800	conserved Plasmodium protein, unknown function	-	-350	PF3D7_1472900	dihydroorotase, putative	+	836	NA	NA	NA	Upstream of two
Pf3D7_14_v3	2979732	2980271	PF3D7_1473100	GTPase-activating protein, putative	-	-1886	PF3D7_1473200	DnaJ protein, putative	+	1597	NA	NA	NA	Upstream of two
Pf3D7_14_v3	3004953	3005765	PF3D7_1473700	nucleoporin NUP116/NSP116, putative (NUP116)	-	-3005	PF3D7_1473900	conserved Plasmodium protein, unknown function	+	2241	NA	NA	NA	Upstream of two
Pf3D7_14_v3	3020373	3020647	PF3D7_1474000	probable protein, unknown function	-	-2612	PF3D7_1474100	mitochondrial ribosomal protein L20 precursor, putative	+	2717	NA	NA	NA	Upstream of two
Pf3D7_14_v3	3066935	3067314	PF3D7_1474700	protein kinase, putative	-	-1363	PF3D7_1474800	proteasome subunit alpha type-1, putative	+	436	NA	NA	NA	Upstream of two
Pf3D7_14_v3	3074007	3074461	PF3D7_1474900	trailer hitch homolog, putative (CITH)	+	-988	PF3D7_1475000	mediator complex subunit 31, putative	+	1553	NA	NA	NA	Upstream of one
Pf3D7_14_v3	3075480	3076606	PF3D7_1474900	trailer hitch homolog, putative (CITH)	+	-2797	PF3D7_1475100	conserved Plasmodium protein, unknown function	+	398	PF3D7_1475000	mediator complex subunit 31, putative	+	Within gene
Pf3D7_14_v3	3145916	3146478	PF3D7_1476400	serine/threonine protein kinase, FIKK family, pseudogene (FIKK14)	+	-1857	PF3D7_1476500	probable protein, unknown function	+	1292	NA	NA	NA	Upstream of one
Pf3D7_14_v3	3150417	3150960	PF3D7_1476500	probable protein, unknown function	+	-2106	PF3D7_1476600	Plasmodium exported protein, unknown function	+	1280	NA	NA	NA	Upstream of one
Pf3D7_14_v3	3151173	3151374	PF3D7_1476500	probable protein, unknown function	+	-2691	PF3D7_1476600	Plasmodium exported protein, unknown function	+	695	NA	NA	NA	Upstream of one
Pf3D7_14_v3	3156003	3156508	PF3D7_1476600	Plasmodium exported protein, unknown function	+	-1334	PF3D7_1476700	lysophospholipase, putative	+	719	NA	NA	NA	Upstream of one
Pf3D7_14_v3	3163158	3163929	PF3D7_1476900	Plasmodium exported protein, unknown function, pseudogene	-	-802	PF3D7_1477000	Plasmodium exported protein (hyp17), unknown function, pseudogene	+	5018	NA	NA	NA	Upstream of two
Pf3D7_14_v3	3178343	3179093	PF3D7_1477200	Plasmodium exported protein (hyp15), unknown function	+	-2261	PF3D7_1477300	Plasmodium exported protein (PHIST), unknown function (Pfg14-744)	+	905	NA	NA	NA	Upstream of one
Pf3D7_14_v3	3182409	3183050	PF3D7_1477300	Plasmodium exported protein (PHIST), unknown function (Pfg14-744)	+	-2121	PF3D7_1477400	Plasmodium exported protein (PHIST), unknown function	+	517	NA	NA	NA	Upstream of one
Pf3D7_14_v3	3191686	3192713	PF3D7_1477500	Plasmodium exported protein (PHISTb), unknown function	+	-1653	PF3D7_1477600	surface-associated interspersed protein 14.1 (SURFIN 14.1) (SURF14.1)	+	1084	NA	NA	NA	Upstream of one
Pf3D7_14_v3	3200783	3201512	PF3D7_1477600	surface-associated interspersed protein 14.1 (SURFIN 14.1) (SURF14.1)	+	-1671	PF3D7_1477700	Plasmodium exported protein (PHISTa), unknown function (Pfg14-748)	+	1782	NA	NA	NA	Upstream of one
Pf3D7_14_v3	3205096	3205498	PF3D7_1477700	Plasmodium exported protein (PHISTa), unknown function (Pfg14-748)	+	-1281	PF3D7_1477800	acyl-CoA binding protein (ACBP)	+	2329	NA	NA	NA	Upstream of one
Pf3D7_14_v3	3208160	3208704	PF3D7_1477800	acyl-CoA binding protein (ACBP)	+	-534	PF3D7_1477900	acyl-CoA synthetase, pseudogene (ACS1b)	+	696	NA	NA	NA	Upstream of one

## Sheet: 2 Replicate 1 NCC
chr	start	end	length	abs_summit	pileup	-LOG10(pvalue)	fold_enrichment	-LOG10(qvalue)	name	left_id	left_desc	left_dist	right_id	right_desc	right_strand	right_dist	within_id	within_desc	within_strand	peak_location
Pf3D7_01_v3	108794	109852	1059	109273	301	134.512	6.27513	131.373	PF3D7_0102400	lysophospholipase, putative, pseudogene	-	-925	PF3D7_0102500	erythrocyte binding antigen-181 (EBA181)	-	1477	NA	NA	NA	Upstream of one
Pf3D7_01_v3	117549	118790	1242	117936	278	116.323	5.79723	113.334	PF3D7_0102500	erythrocyte binding antigen-181 (EBA181)	-	-2137	PF3D7_0102600	serine/threonine protein kinase, FIKK family (FIKK1)	-	1105	NA	NA	NA	Upstream of one
Pf3D7_01_v3	123211	123563	353	123396	128	22.1178	2.68044	20.0371	PF3D7_0102600	serine/threonine protein kinase, FIKK family (FIKK1)	-	-2147	PF3D7_0102700	merozoite-associated tryptophan-rich antigen (MaTrA)	+	1121	NA	NA	NA	Upstream of two
Pf3D7_01_v3	255359	255731	373	255536	145	30.0728	3.03367	27.8804	PF3D7_0105900	DNA binding protein, putative	+	-606	PF3D7_0106000	conserved Plasmodium protein, unknown function	-	239	NA	NA	NA	Downstream of two
Pf3D7_01_v3	270584	270986	403	270760	147	23.1711	2.55718	21.0756	PF3D7_0106300	calcium-transporting ATPase (ATP6)	-	-1587	PF3D7_0106400	pre-rRNA-processing protein TSR2, putative	+	1694	NA	NA	NA	Upstream of two
Pf3D7_01_v3	334011	334605	595	334276	164	39.9677	3.42847	37.661	PF3D7_0108100	conserved Plasmodium protein, unknown function	+	-1568	PF3D7_0108300	conserved Plasmodium protein, unknown function	+	2892	NA	NA	NA	Upstream of one
Pf3D7_01_v3	335044	335813	770	335624	174	37.7834	3.15865	35.5043	PF3D7_0108100	conserved Plasmodium protein, unknown function	+	-2916	PF3D7_0108300	conserved Plasmodium protein, unknown function	+	1544	NA	NA	NA	Upstream of one
Pf3D7_01_v3	346146	346843	698	346706	104	12.555	2.18175	10.6475	PF3D7_0108400.2	mitochondrial carrier protein, putative	-	-166	PF3D7_0108500	conserved Plasmodium protein, unknown function	+	2464	NA	NA	NA	Upstream of two
Pf3D7_01_v3	373397	374176	780	373908	313	144.306	6.52448	141.083	PF3D7_0109300	fatty acid elongation protein, GNS1/SUR4 family, putative	-	-896	PF3D7_0109400	tubulin-specific chaperone a, putative	-	531	NA	NA	NA	Upstream of one
Pf3D7_01_v3	375317	375962	646	375553	240	88.1072	5.00764	85.3612	PF3D7_0109400	tubulin-specific chaperone a, putative	-	-466	PF3D7_0109500	N-acetyltransferase, putative	-	741	NA	NA	NA	Upstream of one
Pf3D7_01_v3	377780	378042	263	377903	91	8.31881	1.91163	6.52421	PF3D7_0109500	N-acetyltransferase, putative	-	-899	PF3D7_0109700	conserved protein, unknown function	-	1246	PF3D7_0109600	cold-shock protein, putative	-	Within gene
Pf3D7_01_v3	378223	378425	203	378343	96	9.86204	2.01552	8.02279	PF3D7_0109500	N-acetyltransferase, putative	-	-1339	PF3D7_0109700	conserved protein, unknown function	-	806	PF3D7_0109600	cold-shock protein, putative	-	Within gene
Pf3D7_01_v3	394682	395061	380	394792	103	12.2039	2.16097	10.3044	PF3D7_0110300	Plasmodium RNA of unknown function RUF5	-	-1302	PF3D7_0110500	bromodomain protein, putative	+	1799	PF3D7_0110400	DNA-directed RNA polymerase 2, putative	-	Within gene
Pf3D7_01_v3	429748	430024	277	429902	107	11.1317	2.04041	9.26445	PF3D7_0111000	kinesin-8, putative	-	-2327	PF3D7_0111200	conserved Plasmodium protein, unknown function	-	250	NA	NA	NA	Upstream of one
Pf3D7_01_v3	436361	436560	200	436460	103	11.4256	2.09537	9.54959	PF3D7_0111300	replication factor c protein, putative	-	-1418	PF3D7_0111500	UMP-CMP kinase, putative	-	3192	PF3D7_0111400	conserved Plasmodium protein, unknown function (GEXP19)	+	Within gene
Pf3D7_01_v3	444271	444788	518	444466	200	61.2253	4.1765	58.7157	PF3D7_0111700	conserved Plasmodium protein, unknown function	-	-528	PF3D7_0111800	conserved Plasmodium protein, unknown function	+	1560	NA	NA	NA	Upstream of two
Pf3D7_01_v3	483354	483574	221	483446	102	11.092	2.07522	9.22487	PF3D7_0112800	Plasmodium exported protein (hyp11), unknown function	-	-828	PF3D7_0112900	Plasmodium exported protein, unknown function	+	3054	NA	NA	NA	Upstream of two
Pf3D7_01_v3	493448	494280	833	493916	363	187.176	7.56341	183.363	PF3D7_0113000	glutamic acid-rich protein (GARP)	-	-3789	PF3D7_0113100	surface-associated interspersed protein 1.1 (SURFIN 1.1) (SURF1.1)	+	1328	NA	NA	NA	Upstream of two
Pf3D7_01_v3	510578	511514	937	511212	350	175.726	7.29328	172.156	PF3D7_0113400	Plasmodium exported protein, unknown function	-	-1464	PF3D7_0113600	surface-associated interspersed protein 1.2 (SURFIN 1.2), pseudogene (SURF1.2)	+	874	NA	NA	NA	Upstream of two
Pf3D7_01_v3	538358	538664	307	538495	146	29.9437	3.01174	27.7565	PF3D7_0113900	Plasmodium exported protein (hyp8), unknown function (GEXP10)	-	-470	PF3D7_0114000	exported protein family 1 (EPF1)	+	3985	NA	NA	NA	Upstream of two
Pf3D7_01_v3	576567	576911	345	576715	114	16.2827	2.38954	14.2998	PF3D7_0114900	Plasmodium exported protein, unknown function, pseudogene	-	-3862	PF3D7_0115000	surface-associated interspersed protein 1.3 (SURFIN 1.3) (SURF1.3)	+	989	NA	NA	NA	Upstream of two
Pf3D7_02_v3	156706	156989	284	156835	108	11.8626	2.09188	9.97076	PF3D7_0203000	repetitive organellar protein, putative (ROPE)	-	-9271	PF3D7_0203200	conserved Plasmodium protein, unknown function	-	1302	PF3D7_0203100	protein kinase, putative	-	Within gene
Pf3D7_02_v3	190451	190651	201	190575	107	12.8003	2.17596	10.8919	PF3D7_0204100	conserved Plasmodium protein, unknown function	-	-1460	PF3D7_0204200	conserved Plasmodium protein, unknown function	+	2243	NA	NA	NA	Upstream of two
Pf3D7_02_v3	208355	208675	321	208540	116	17.0737	2.43109	15.0763	PF3D7_0204700	hexose transporter (HT)	-	-1137	PF3D7_0204800	3'-5' exonuclease, putative	-	1043	NA	NA	NA	Upstream of one
Pf3D7_02_v3	209043	209242	200	209160	91	8.31881	1.91163	6.52421	PF3D7_0204700	hexose transporter (HT)	-	-1757	PF3D7_0204800	3'-5' exonuclease, putative	-	423	NA	NA	NA	Upstream of one
Pf3D7_02_v3	217505	217750	246	217636	118	17.8793	2.47265	15.8679	PF3D7_0205100	conserved Plasmodium protein, unknown function	-	-288	PF3D7_0205200	conserved Plasmodium protein, unknown function	-	246	NA	NA	NA	Upstream of one
Pf3D7_02_v3	217934	218320	387	218043	102	11.8568	2.14019	9.96512	PF3D7_0205100	conserved Plasmodium protein, unknown function	-	-695	PF3D7_0205300	conserved Plasmodium protein, unknown function	+	1647	PF3D7_0205200	conserved Plasmodium protein, unknown function	-	Within gene
Pf3D7_02_v3	246800	247006	207	246857	80	5.3328	1.68307	3.64968	PF3D7_0206100	cysteine desulfuration protein SufE (SufE)	+	-158	PF3D7_0206200	pantothenate transporter (PAT)	+	2173	NA	NA	NA	Upstream of one
Pf3D7_02_v3	247068	247341	274	247246	102	11.8568	2.14019	9.96512	PF3D7_0206100	cysteine desulfuration protein SufE (SufE)	+	-547	PF3D7_0206200	pantothenate transporter (PAT)	+	1784	NA	NA	NA	Upstream of one
Pf3D7_02_v3	251115	252141	1027	251663	383	205.182	7.97898	200.648	PF3D7_0206200	pantothenate transporter (PAT)	+	-936	PF3D7_0206300	pentafunctional AROM polypeptide, putative, pseudogene (AROM)	+	731	NA	NA	NA	Upstream of one
Pf3D7_02_v3	268769	269060	292	268890	122	19.5332	2.55577	17.4949	PF3D7_0206500	conserved Plasmodium protein, unknown function	-	-1543	PF3D7_0206600	DNA-directed RNA polymerase III subunit RPC10, putative	-	1188	NA	NA	NA	Upstream of one
Pf3D7_02_v3	269208	269543	336	269373	151	33.0887	3.15835	30.8589	PF3D7_0206500	conserved Plasmodium protein, unknown function	-	-2026	PF3D7_0206600	DNA-directed RNA polymerase III subunit RPC10, putative	-	705	NA	NA	NA	Upstream of one
Pf3D7_02_v3	312587	312985	399	312770	137	26.2171	2.86744	24.0748	PF3D7_0207700	serine repeat antigen 4 (SERA4)	-	-615	PF3D7_0207800	serine repeat antigen 3 (SERA3)	-	679	NA	NA	NA	Upstream of one
Pf3D7_02_v3	350579	351324	746	350996	180	49.0365	3.76092	46.6434	PF3D7_0208400	conserved Plasmodium protein, unknown function	-	-1656	PF3D7_0208500	acyl carrier protein (ACP)	+	1840	NA	NA	NA	Upstream of two
Pf3D7_02_v3	352521	352919	399	352748	161	36.7742	3.26394	34.5017	PF3D7_0208400	conserved Plasmodium protein, unknown function	-	-3408	PF3D7_0208500	acyl carrier protein (ACP)	+	88	NA	NA	NA	Upstream of two
Pf3D7_02_v3	357586	358106	521	357704	114	16.2827	2.38954	14.2998	PF3D7_0208600	ribosome-recycling factor (RRF1)	+	-1587	PF3D7_0208800	conserved Plasmodium protein, unknown function	+	1438	PF3D7_0208700.1	conserved Plasmodium protein, unknown function	-	Within gene
Pf3D7_02_v3	405681	406233	553	406084	106	13.2694	2.22331	11.3463	PF3D7_0209700	RING zinc finger protein, putative	-	-4225	PF3D7_0209900	unspecified product	+	1816	PF3D7_0209800	ATP-dependent RNA helicase UAP56 (UAP56)	-	Within gene
Pf3D7_02_v3	444134	444358	225	444254	95	9.54455	1.99474	7.7142	PF3D7_0210900	conserved Plasmodium protein, unknown function	-	-1320	PF3D7_0211100	conserved Plasmodium protein, unknown function	+	7497	PF3D7_0211000	unspecified product	+	Within gene
Pf3D7_02_v3	473979	474524	546	474313	190	55.0179	3.96871	52.567	PF3D7_0211700	tyrosine kinase-like protein, putative (TKL1)	+	-822	PF3D7_0211800	asparagine--tRNA ligase (AsnRS)	+	929	NA	NA	NA	Upstream of one
Pf3D7_02_v3	479450	479675	226	479564	107	13.6325	2.24409	11.7016	PF3D7_0211900	conserved Plasmodium protein, unknown function	-	-473	PF3D7_0212000	GDP-fructose:GMP antiporter, putative	+	536	NA	NA	NA	Upstream of two
Pf3D7_02_v3	482288	482519	232	482469	94	8.57419	1.91404	6.77818	PF3D7_0212000	GDP-fructose:GMP antiporter, putative	+	-1037	PF3D7_0212100	conserved Plasmodium protein, unknown function	+	967	NA	NA	NA	Upstream of one
Pf3D7_02_v3	522302	522679	378	522527	119	18.2875	2.49343	16.2695	PF3D7_0212500	conserved Plasmodium protein, unknown function	+	-781	PF3D7_0212600	secreted protein with altered thrombospondin repeat domain (SPATR)	+	404	NA	NA	NA	Upstream of one
Pf3D7_02_v3	526439	527116	678	526664	125	20.8103	2.6181	18.7507	PF3D7_0212700	SRR1-like protein	-	-621	PF3D7_0212800	multidrug efflux pump, putative	+	1585	NA	NA	NA	Upstream of two
Pf3D7_02_v3	534049	535037	989	534564	209	59.136	3.90663	56.6493	PF3D7_0212900	Leu/Phe-tRNA protein transferase, putative	+	-214	PF3D7_0213000	conserved Plasmodium protein, unknown function	+	1082	NA	NA	NA	Upstream of one
Pf3D7_02_v3	565483	565942	460	565754	145	30.0728	3.03367	27.8804	PF3D7_0213900	conserved Plasmodium protein, unknown function	-	-1132	PF3D7_0214000	T-complex protein 1 subunit theta (CCT8)	+	367	NA	NA	NA	Upstream of two
Pf3D7_02_v3	576434	576765	332	576599	200	61.2253	4.1765	58.7157	PF3D7_0214200	mitochondrial ribosomal protein L13 precursor, putative	-	-545	PF3D7_0214300	conserved Plasmodium protein, unknown function	+	2063	NA	NA	NA	Upstream of two
Pf3D7_02_v3	576962	577663	702	577224	354	179.227	7.3764	175.597	PF3D7_0214200	mitochondrial ribosomal protein L13 precursor, putative	-	-1170	PF3D7_0214300	conserved Plasmodium protein, unknown function	+	1438	NA	NA	NA	Upstream of two
Pf3D7_02_v3	589668	590210	543	589852	119	18.2875	2.49343	16.2695	PF3D7_0214400	conserved Plasmodium protein, unknown function	-	-801	PF3D7_0214500	conserved Plasmodium protein, unknown function	+	649	NA	NA	NA	Upstream of two
Pf3D7_02_v3	620686	621936	1251	621555	383	205.182	7.97898	200.648	PF3D7_0215000	acyl-CoA synthetase (ACS9)	-	-2126	PF3D7_0215100	RING zinc finger protein, putative	-	969	NA	NA	NA	Upstream of one
Pf3D7_02_v3	624577	624924	348	624804	106	9.49377	1.9142	7.67088	PF3D7_0215100	RING zinc finger protein, putative	-	-498	PF3D7_0215200	conserved Plasmodium protein, unknown function	+	2172	NA	NA	NA	Upstream of two
Pf3D7_02_v3	632876	633556	681	632987	154	34.6351	3.22068	32.3861	PF3D7_0215300	acyl-CoA synthetase (ACS8)	-	-1679	PF3D7_0215400	conserved Plasmodium protein, unknown function	-	1602	NA	NA	NA	Upstream of one
Pf3D7_02_v3	684477	686129	1653	684920	257	100.432	5.36088	97.5812	PF3D7_0216500	conserved Plasmodium protein, unknown function	+	-1217	PF3D7_0216600	MtN3-like protein	+	1565	NA	NA	NA	Upstream of one
Pf3D7_02_v3	737840	738124	285	737946	97	10.1839	2.0363	8.3353	PF3D7_0217900	conserved Plasmodium protein, unknown function	-	-949	PF3D7_0218000	replication factor C subunit 2, putative (RFC2)	+	914	NA	NA	NA	Upstream of two
Pf3D7_02_v3	740313	740689	377	740446	141	28.1208	2.95056	25.9526	PF3D7_0218000	replication factor C subunit 2, putative (RFC2)	+	-594	PF3D7_0218100	conserved Plasmodium membrane protein, unknown function	+	568	NA	NA	NA	Upstream of one
Pf3D7_02_v3	746902	747307	406	747027	98	10.51	2.05708	8.65266	PF3D7_0218200	conserved Plasmodium protein, unknown function	-	-1315	PF3D7_0218300	apicoplast RNA methyltransferase precursor, putative	-	539	NA	NA	NA	Upstream of one
Pf3D7_02_v3	774167	774405	239	774280	97	10.1839	2.0363	8.3353	PF3D7_0219300	conserved Plasmodium protein, unknown function	-	-526	PF3D7_0219400.1	ribosome associated membrane protein RAMP4, putative	+	535	NA	NA	NA	Upstream of two
Pf3D7_02_v3	774836	775073	238	774954	101	11.5139	2.11942	9.63031	PF3D7_0219300	conserved Plasmodium protein, unknown function	-	-1200	PF3D7_0219500	pseudouridine synthase, putative	-	1874	PF3D7_0219400.1	ribosome associated membrane protein RAMP4, putative	+	Within gene
Pf3D7_02_v3	778408	778894	487	778718	132	23.9076	2.76355	21.7985	PF3D7_0219500	pseudouridine synthase, putative	-	-653	PF3D7_0219600	replication factor C subunit 1, putative (RFC1)	-	700	NA	NA	NA	Upstream of one
Pf3D7_02_v3	788706	789424	719	789214	266	107.155	5.54788	104.245	PF3D7_0219800	Plasmodium exported protein (PHISTc), unknown function	-	-1274	PF3D7_0219900	Plasmodium exported protein, unknown function	+	2250	NA	NA	NA	Upstream of two
Pf3D7_02_v3	789582	789791	210	789722	85	6.08084	1.73271	4.37374	PF3D7_0219800	Plasmodium exported protein (PHISTc), unknown function	-	-1782	PF3D7_0219900	Plasmodium exported protein, unknown function	+	1742	NA	NA	NA	Upstream of two
Pf3D7_02_v3	796743	796959	217	796796	93	6.70943	1.74868	4.97285	PF3D7_0219900	Plasmodium exported protein, unknown function	+	-4415	PF3D7_0220100	DnaJ protein, putative	+	7724	PF3D7_0220000	liver stage antigen 3 (LSA3)	+	Within gene
Pf3D7_02_v3	802151	803254	1104	802484	140	27.6403	2.92978	25.4784	PF3D7_0220000	liver stage antigen 3 (LSA3)	+	-898	PF3D7_0220100	DnaJ protein, putative	+	2036	NA	NA	NA	Upstream of one
Pf3D7_02_v3	808353	808831	479	808539	152	32.1584	3.08261	29.9409	PF3D7_0220100	DnaJ protein, putative	+	-798	PF3D7_0220200	Plasmodium exported protein, unknown function	-	972	NA	NA	NA	Downstream of two
Pf3D7_02_v3	812012	812444	433	812252	266	105.783	5.4703	102.886	PF3D7_0220200	Plasmodium exported protein, unknown function	-	-1954	PF3D7_0220300	Plasmodium exported protein, unknown function	-	1575	NA	NA	NA	Upstream of one
Pf3D7_02_v3	816016	816377	362	816191	159	37.2678	3.32457	34.9897	PF3D7_0220300	Plasmodium exported protein, unknown function	-	-1537	PF3D7_0220400	DnaJ protein, putative, pseudogene	+	4238	NA	NA	NA	Upstream of two
Pf3D7_02_v3	826250	826776	527	826572	241	88.8181	5.02842	86.066	PF3D7_0220500	Plasmodium exported protein (hyp2), unknown function	-	-1708	PF3D7_0220600	Plasmodium exported protein (hyp9), unknown function	+	4617	NA	NA	NA	Upstream of two
Pf3D7_02_v3	829244	830748	1505	829887	327	155.984	6.81538	152.652	PF3D7_0220500	Plasmodium exported protein (hyp2), unknown function	-	-5023	PF3D7_0220600	Plasmodium exported protein (hyp9), unknown function	+	1302	NA	NA	NA	Upstream of two
Pf3D7_02_v3	832743	833284	542	833028	155	35.1562	3.24146	32.901	PF3D7_0220600	Plasmodium exported protein (hyp9), unknown function	+	-1023	PF3D7_0220700	Plasmodium exported protein (hyp9), unknown function	+	777	NA	NA	NA	Upstream of one
Pf3D7_02_v3	838324	839060	737	838748	269	109.426	5.61022	106.498	PF3D7_0220700	Plasmodium exported protein (hyp9), unknown function	+	-4060	PF3D7_0220800	cytoadherence linked asexual protein 2 (CLAG2)	+	95	NA	NA	NA	Upstream of one
Pf3D7_02_v3	846352	847086	735	846627	160	37.8025	3.34535	35.5183	PF3D7_0220900	Plasmodium exported protein, unknown function, pseudogene	-	-252	PF3D7_0221000	Plasmodium exported protein, unknown function	+	1465	NA	NA	NA	Upstream of two
Pf3D7_03_v3	30837	31199	363	31004	184	24.0336	2.33268	21.9242	NA	NA	.	-1	PF3D7_0300100	erythrocyte membrane protein 1, PfEMP1 (VAR)	+	5961	NA	NA	NA	Upstream of one
Pf3D7_03_v3	75556	75998	443	75713	131	23.4553	2.74277	21.353	PF3D7_0301000	acyl-CoA synthetase (ACS2)	-	-3794	PF3D7_0301100	Plasmodium exported protein (hyp13), unknown function	+	781	NA	NA	NA	Upstream of two
Pf3D7_03_v3	98651	99065	415	98839	145	30.0728	3.03367	27.8804	PF3D7_0301700	Plasmodium exported protein, unknown function	-	-932	PF3D7_0301800	Plasmodium exported protein, unknown function	+	5486	NA	NA	NA	Upstream of two
Pf3D7_03_v3	101589	102105	517	101927	194	57.4744	4.05182	55.0002	PF3D7_0301700	Plasmodium exported protein, unknown function	-	-4020	PF3D7_0301800	Plasmodium exported protein, unknown function	+	2398	NA	NA	NA	Upstream of two
Pf3D7_03_v3	103371	103641	271	103516	117	16.5072	2.37744	14.5235	PF3D7_0301700	Plasmodium exported protein, unknown function	-	-5609	PF3D7_0301800	Plasmodium exported protein, unknown function	+	809	NA	NA	NA	Upstream of two
Pf3D7_03_v3	119044	119529	486	119400	104	12.555	2.18175	10.6475	PF3D7_0302100	serine/threonine protein kinase (SRPK1)	+	-1314	PF3D7_0302200	cytoadherence linked asexual protein 3.2 (CLAG3.2)	+	58	NA	NA	NA	Upstream of one
Pf3D7_03_v3	134194	135984	1791	135194	383	205.182	7.97898	200.648	PF3D7_0302400	unspecified product	-	-1692	PF3D7_0302500	cytoadherence linked asexual protein 3.1 (CLAG3.1)	+	224	NA	NA	NA	Upstream of two
Pf3D7_03_v3	158139	159069	931	158471	241	83.37	4.71902	80.6659	PF3D7_0302900	exportin-1, putative	-	-2325	PF3D7_0303000	N-ethylmaleimide-sensitive fusion protein (NSF)	-	882	NA	NA	NA	Upstream of one
Pf3D7_03_v3	176562	177427	866	177026	167	41.619	3.4908	39.296	PF3D7_0303300	DNA-directed RNA polymerase subunit I, putative	-	-1227	PF3D7_0303400	palmitoyltransferase (DHHC1)	+	1394	NA	NA	NA	Upstream of two
Pf3D7_03_v3	181252	182098	847	181444	151	33.0887	3.15835	30.8589	PF3D7_0303400	palmitoyltransferase (DHHC1)	+	-317	PF3D7_0303500	spindle pole body protein, putative	+	1287	NA	NA	NA	Upstream of one
Pf3D7_03_v3	210563	211263	701	210686	123	19.9555	2.57654	17.9102	PF3D7_0304200	EH (Eps15 homology) protein (PAST1)	-	-1767	PF3D7_0304300	conserved Plasmodium protein, unknown function	+	1597	NA	NA	NA	Upstream of two
Pf3D7_03_v3	247583	247872	290	247825	94	7.26972	1.79481	5.51248	PF3D7_0305000	elongation factor Ts (EF-Ts)	-	-12491	PF3D7_0305200	conserved Plasmodium protein, unknown function	+	3417	PF3D7_0305100	conserved Plasmodium protein, unknown function	-	Within gene
Pf3D7_03_v3	259742	260057	316	259899	103	12.2039	2.16097	10.3044	PF3D7_0305300	conserved Plasmodium membrane protein, unknown function	-	-1483	PF3D7_0305400	conserved Plasmodium protein, unknown function	+	433	NA	NA	NA	Upstream of two
Pf3D7_03_v3	278191	278541	351	278375	154	34.6351	3.22068	32.3861	PF3D7_0305600	AP endonuclease (DNA-[apurinic or apyrimidinic site] lyase), putative	-	-658	PF3D7_0305700	ubiquitin-conjugating enzyme E2, putative	-	581	NA	NA	NA	Upstream of one
Pf3D7_03_v3	295627	296038	412	295849	157	36.2066	3.28302	33.9398	PF3D7_0306200	activator of Hsp90 ATPase (AHA1)	+	-1301	PF3D7_0306400	FAD-dependent glycerol-3-phosphate dehydrogenase, putative	+	2668	PF3D7_0306300	glutaredoxin 1 (GRX1)	-	Within gene
Pf3D7_03_v3	297756	298174	419	297910	129	22.5604	2.70122	20.4723	PF3D7_0306300	glutaredoxin 1 (GRX1)	-	-1816	PF3D7_0306400	FAD-dependent glycerol-3-phosphate dehydrogenase, putative	+	607	NA	NA	NA	Upstream of two
Pf3D7_03_v3	325214	325474	261	325348	113	15.8928	2.36876	13.9173	PF3D7_0307500	conserved protein, unknown function	-	-512	PF3D7_0307600	conserved Plasmodium protein, unknown function	+	574	NA	NA	NA	Upstream of two
Pf3D7_03_v3	325605	326068	464	325848	124	20.3812	2.59732	18.3286	PF3D7_0307500	conserved protein, unknown function	-	-1012	PF3D7_0307600	conserved Plasmodium protein, unknown function	+	74	NA	NA	NA	Upstream of two
Pf3D7_03_v3	336071	336773	703	336510	203	63.13	4.23883	60.6023	PF3D7_0307700	conserved Plasmodium protein, unknown function	-	-1241	PF3D7_0307800	conserved Plasmodium protein, unknown function	+	669	NA	NA	NA	Upstream of two
Pf3D7_03_v3	395613	397121	1509	395947	234	83.8793	4.88297	81.1691	PF3D7_0309200	serine/threonine protein kinase, putative (ARK2)	-	-1343	PF3D7_0309300	N2227-like protein, putative	+	1702	NA	NA	NA	Upstream of two
Pf3D7_03_v3	401959	402165	207	402052	94	8.57419	1.91404	6.77818	PF3D7_0309400	small nucleolar RNA Me18S-Um1356	-	-476	PF3D7_0309500	asparagine synthetase, putative	+	881	NA	NA	NA	Upstream of two
Pf3D7_03_v3	402913	403173	261	403028	114	16.2827	2.38954	14.2998	PF3D7_0309400	small nucleolar RNA Me18S-Um1356	-	-1452	PF3D7_0309600	60S acidic ribosomal protein P2 (PfP2)	+	4952	PF3D7_0309500	asparagine synthetase, putative	+	Within gene
Pf3D7_03_v3	425784	426059	276	425912	125	20.8103	2.6181	18.7507	PF3D7_0310100	calcium-dependent protein kinase 3 (CDPK3)	+	-1232	PF3D7_0310200	phd finger protein, putative	+	1378	NA	NA	NA	Upstream of one
Pf3D7_03_v3	463077	463420	344	463232	148	31.5678	3.09601	29.3569	PF3D7_0310600.1	eukaryotic translation initiation factor 3 subunit K, putative (EIF3K)	-	-1205	PF3D7_0310700	trafficking protein particle complex subunit 4, putative	+	94	NA	NA	NA	Upstream of two
Pf3D7_03_v3	506121	506632	512	506291	122	19.5332	2.55577	17.4949	PF3D7_0311700	plasmepsin VI	+	-443	PF3D7_0311800	conserved protein, unknown function	+	364	NA	NA	NA	Upstream of one
Pf3D7_03_v3	527123	527682	560	527371	212	68.957	4.42584	66.3806	PF3D7_0312400	glycogen synthase kinase 3 (GSK3)	-	-932	PF3D7_0312500	transporter, putative	+	1666	NA	NA	NA	Upstream of two
Pf3D7_03_v3	527945	528351	407	528085	88	7.44718	1.84929	5.68065	PF3D7_0312400	glycogen synthase kinase 3 (GSK3)	-	-1646	PF3D7_0312500	transporter, putative	+	952	NA	NA	NA	Upstream of two
Pf3D7_03_v3	581566	582383	818	582146	184	49.5222	3.72734	47.1285	PF3D7_0314400	serine/threonine protein phosphatase 6, putative (PPP6)	-	-1681	PF3D7_0314500	conserved Plasmodium protein, unknown function	+	2080	NA	NA	NA	Upstream of two
Pf3D7_03_v3	594048	594881	834	594291	166	41.066	3.47002	38.7484	PF3D7_0314700	zinc finger protein, putative	-	-1744	PF3D7_0314800	conserved Plasmodium protein, unknown function	+	10304	NA	NA	NA	Upstream of two
Pf3D7_03_v3	608847	609123	277	608976	90	8.02364	1.89085	6.23827	PF3D7_0314800	conserved Plasmodium protein, unknown function	+	-1045	PF3D7_0315000	zinc finger protein, putative	+	2358	PF3D7_0314900	conserved Plasmodium membrane protein, unknown function	+	Within gene
Pf3D7_03_v3	624332	624817	486	624642	144	29.5803	3.0129	27.3941	PF3D7_0315200	circumsporozoite- and TRAP-related protein (CTRP)	+	-1826	PF3D7_0315400	conserved Plasmodium protein, unknown function	-	5969	PF3D7_0315300	conserved Plasmodium protein, unknown function	+	Within gene
Pf3D7_03_v3	634339	635262	924	634932	257	100.432	5.36088	97.5812	PF3D7_0315500	mitochondrial ribosomal protein L29/L47 precursor, putative	-	-1388	PF3D7_0315600	conserved Plasmodium protein, unknown function	+	654	NA	NA	NA	Upstream of two
Pf3D7_03_v3	665977	666521	545	666295	210	67.6476	4.38428	65.0813	PF3D7_0316400	conserved Plasmodium protein, unknown function	-	-1143	PF3D7_0316500	kinetochore protein NUF2, putative (NUF2)	+	711	NA	NA	NA	Upstream of two
Pf3D7_03_v3	684724	685146	423	684876	136	25.7489	2.84667	23.6132	PF3D7_0317000	proteasome subunit alpha type-3, putative	-	-1191	PF3D7_0317100	6-cysteine protein (B9)	+	1406	NA	NA	NA	Upstream of two
Pf3D7_03_v3	726839	727844	1006	727230	299	132.899	6.23358	129.773	PF3D7_0317600	40S ribosomal protein S11, putative (RPS11)	+	-1100	PF3D7_0317700	CPSF (cleavage and polyadenylation specific factor), subunit A, putative	+	1029	NA	NA	NA	Upstream of one
Pf3D7_03_v3	745756	746643	888	746066	325	142.635	6.15903	139.433	PF3D7_0318100	stomatin-like protein	+	-1013	PF3D7_0318200	DNA-directed RNA polymerase II subunit RPB1 (RPB1)	+	2399	NA	NA	NA	Upstream of one
Pf3D7_03_v3	794482	794732	251	794601	128	22.1178	2.68044	20.0371	PF3D7_0318900	conserved protein, unknown function	-	-1120	PF3D7_0319000	P-type ATPase, putative (ATPase7)	+	976	NA	NA	NA	Upstream of two
Pf3D7_03_v3	835711	836288	578	835968	158	33.6187	3.10051	31.3824	PF3D7_0319900	conserved Plasmodium protein, unknown function	-	-1191	PF3D7_0320000	protein phosphatase inhibitor 2 (I2)	+	1339	NA	NA	NA	Upstream of two
Pf3D7_03_v3	836719	836961	243	836856	99	10.8404	2.07786	8.97445	PF3D7_0319900	conserved Plasmodium protein, unknown function	-	-2079	PF3D7_0320000	protein phosphatase inhibitor 2 (I2)	+	451	NA	NA	NA	Upstream of two
Pf3D7_03_v3	860552	860997	446	860694	150	32.5789	3.13757	30.3553	PF3D7_0320400	oocyst capsule protein (Cap380)	-	-3190	PF3D7_0320500	nicotinamidase, putative (Nico)	+	119	NA	NA	NA	Upstream of two
Pf3D7_03_v3	932678	932904	227	932801	119	18.1606	2.48373	16.1485	PF3D7_0322100	RNA triphosphatase (Prt1)	-	-386	PF3D7_0322200	conserved Plasmodium protein, unknown function	-	387	NA	NA	NA	Upstream of one
Pf3D7_03_v3	966928	967165	238	967026	99	10.8404	2.07786	8.97445	PF3D7_0322900	40S ribosomal protein S3A, putative	-	-524	PF3D7_0323000	translation machinery-associated protein 7, putative (TMA7)	-	1649	NA	NA	NA	Upstream of one
Pf3D7_04_v3	125495	125749	255	125645	89	7.46098	1.84392	5.69415	PF3D7_0402100	Plasmodium exported protein (PHISTb), unknown function	-	-181	PF3D7_0402200	surface-associated interspersed protein 4.1 (SURFIN 4.1), pseudogene (SURF4.1)	-	2067	NA	NA	NA	Upstream of one
Pf3D7_04_v3	135420	136189	770	135626	296	130.491	6.17124	127.388	PF3D7_0402200	surface-associated interspersed protein 4.1 (SURFIN 4.1), pseudogene (SURF4.1)	-	-1158	PF3D7_0402300	reticulocyte binding protein homologue 1 (RH1)	+	2014	NA	NA	NA	Upstream of two
Pf3D7_04_v3	200225	200574	350	200383	106	13.2694	2.22331	11.3463	PF3D7_0403500	ubiquitin specific protease, putative	+	-3638	PF3D7_0403700	CGI-201 protein, short form	-	5845	PF3D7_0403600	conserved Plasmodium protein, unknown function	-	Within gene
Pf3D7_04_v3	217821	218086	266	217992	116	17.0737	2.43109	15.0763	PF3D7_0403800	alpha/beta hydrolase, putative	-	-4138	PF3D7_0403900	SET domain protein, putative (SET8)	+	1095	NA	NA	NA	Upstream of two
Pf3D7_04_v3	244425	244686	262	244533	122	19.5332	2.55577	17.4949	PF3D7_0404500	6-cysteine protein (P52)	-	-2186	PF3D7_0404600	conserved Plasmodium membrane protein, unknown function	+	3198	NA	NA	NA	Upstream of two
Pf3D7_04_v3	313926	314412	487	314123	205	64.4103	4.28039	61.8706	PF3D7_0405700	lysine decarboxylase, putative	-	-1130	PF3D7_0405800	conserved Plasmodium protein, unknown function	+	1439	NA	NA	NA	Upstream of two
Pf3D7_04_v3	327944	328185	242	328064	113	15.8928	2.36876	13.9173	PF3D7_0406100	V-type proton ATPase subunit B	-	-2839	PF3D7_0406200	sexual stage-specific protein precursor (Pfs16)	+	1152	NA	NA	NA	Upstream of two
Pf3D7_04_v3	328375	328705	331	328550	156	35.68	3.26224	33.4191	PF3D7_0406100	V-type proton ATPase subunit B	-	-3325	PF3D7_0406200	sexual stage-specific protein precursor (Pfs16)	+	666	NA	NA	NA	Upstream of two
Pf3D7_04_v3	337227	339183	1957	338298	397	218.056	8.26988	212.789	PF3D7_0406400	cytosolic glyoxalase II (cGloII)	+	-4442	PF3D7_0406600	conserved Plasmodium protein, unknown function	+	8010	PF3D7_0406500	conserved Plasmodium protein, unknown function	-	Within gene
Pf3D7_04_v3	372010	372328	319	372154	138	26.6884	2.88822	24.5396	PF3D7_0407500	mitochondrial carrier protein, putative	+	-884	PF3D7_0407600	conserved Plasmodium protein, unknown function	+	885	NA	NA	NA	Upstream of one
Pf3D7_04_v3	376771	377036	266	376893	98	9.35479	1.95565	7.53271	PF3D7_0407600	conserved Plasmodium protein, unknown function	+	-216	PF3D7_0407700	conserved Plasmodium protein, unknown function	-	588	NA	NA	NA	Downstream of two
Pf3D7_04_v3	458907	459265	359	459222	93	8.92273	1.95319	7.11028	PF3D7_0409700	peptide chain release factor 2, putative	+	-1202	PF3D7_0409800	zinc finger protein, putative	+	488	NA	NA	NA	Upstream of one
Pf3D7_04_v3	504947	505488	542	505314	103	8.82218	1.87714	7.01754	PF3D7_0411100	conserved Plasmodium protein, unknown function	-	-219	PF3D7_0411200	conserved Plasmodium protein, unknown function	-	619	NA	NA	NA	Upstream of one
Pf3D7_04_v3	660064	660536	473	660351	123	19.9555	2.57654	17.9102	PF3D7_0414600	conserved protein, unknown function	-	-813	PF3D7_0414700	GTP-binding protein, putative	+	273	NA	NA	NA	Upstream of two
Pf3D7_04_v3	698651	698857	207	698761	91	8.31881	1.91163	6.52421	PF3D7_0415800	RING zinc finger protein, putative	+	-2228	PF3D7_0416000	RNA-binding protein, putative	-	2765	PF3D7_0415900	60S ribosomal protein L15, putative	-	Within gene
Pf3D7_04_v3	706276	706593	318	706450	131	23.0512	2.71359	20.9561	PF3D7_0416000	RNA-binding protein, putative	-	-2288	PF3D7_0416100	glutamyl-tRNA(Gln) amidotransferase subunit A, putative	+	79	NA	NA	NA	Upstream of two
Pf3D7_04_v3	725719	726415	697	726058	231	81.79	4.82063	79.0989	PF3D7_0416500	repressor of RNA polymerase III transcription MAF1, putative	-	-1816	PF3D7_0416600	prohibitin-like protein, putative	+	207	NA	NA	NA	Upstream of two
Pf3D7_04_v3	729111	729416	306	729297	121	19.1145	2.53499	17.0831	PF3D7_0416700	CDGSH iron-sulfur domain-containing protein, putative	-	-1318	PF3D7_0416800	small GTP-binding protein sar1 (SAR1)	+	665	NA	NA	NA	Upstream of two
Pf3D7_04_v3	783032	783325	294	783169	113	15.8928	2.36876	13.9173	PF3D7_0417500	memo-like protein	-	-3745	PF3D7_0417700	conserved Plasmodium protein, unknown function	+	1025	PF3D7_0417600	conserved Plasmodium protein, unknown function	-	Within gene
Pf3D7_04_v3	846137	846846	710	846467	181	49.6241	3.7817	47.2255	PF3D7_0418800	conserved Plasmodium protein, unknown function	+	-1298	PF3D7_0418900	conserved Plasmodium protein, unknown function	+	764	NA	NA	NA	Upstream of one
Pf3D7_04_v3	851714	852176	463	851878	107	12.8003	2.17596	10.8919	PF3D7_0418900	conserved Plasmodium protein, unknown function	+	-2819	PF3D7_0419100	conserved Plasmodium protein, unknown function	+	632	PF3D7_0419000	conserved Plasmodium protein, unknown function	+	Within gene
Pf3D7_04_v3	912400	912977	578	912512	115	16.6764	2.41032	14.686	PF3D7_0420200	holo-[acyl-carrier-protein] synthase, putative (ACPS)	+	-541	PF3D7_0420300	transcription factor with AP2 domain(s) (ApiAP2)	+	5478	NA	NA	NA	Upstream of one
Pf3D7_04_v3	931390	931713	324	931555	140	27.6403	2.92978	25.4784	PF3D7_0420400	ribosome-recycling factor (RRF2)	+	-1415	PF3D7_0420600	conserved Plasmodium protein, unknown function	+	908	PF3D7_0420500	conserved Plasmodium protein, unknown function	-	Within gene
Pf3D7_04_v3	997544	998723	1180	998038	327	155.984	6.81538	152.652	PF3D7_0421900	conserved Plasmodium protein, unknown function	+	-583	PF3D7_0422000	steroid dehydrogenase, putative	+	609	NA	NA	NA	Upstream of one
Pf3D7_04_v3	1020425	1022028	1604	1021354	258	101.173	5.38165	98.3152	PF3D7_0422200	erythrocyte membrane-associated antigen	-	-4107	PF3D7_0422300	alpha tubulin 2	+	1133	NA	NA	NA	Upstream of two
Pf3D7_04_v3	1072130	1072514	385	1072476	101	11.5139	2.11942	9.63031	PF3D7_0423700	early transcribed membrane protein 4 (ETRAMP4)	-	-631	PF3D7_0423800	cysteine-rich protective antigen (CyRPA)	+	3871	NA	NA	NA	Upstream of two
Pf3D7_04_v3	1072655	1073156	502	1072875	230	81.0973	4.79985	78.4126	PF3D7_0423700	early transcribed membrane protein 4 (ETRAMP4)	-	-1030	PF3D7_0423800	cysteine-rich protective antigen (CyRPA)	+	3472	NA	NA	NA	Upstream of two
Pf3D7_04_v3	1091635	1091922	288	1091762	127	21.6786	2.65966	19.6048	PF3D7_0424200	reticulocyte binding protein homologue 4 (RH4)	-	-485	PF3D7_0424300	erythrocyte binding antigen-165, pseudogene (EBA165)	+	1376	NA	NA	NA	Upstream of two
Pf3D7_04_v3	1098536	1099427	892	1099015	364	188.065	7.58418	184.222	PF3D7_0424300	erythrocyte binding antigen-165, pseudogene (EBA165)	+	-1180	PF3D7_0424400	surface-associated interspersed protein 4.2 (SURFIN 4.2) (SURF4.2)	+	796	NA	NA	NA	Upstream of one
Pf3D7_05_v3	62748	63157	410	62918	109	13.5113	2.21625	11.5874	PF3D7_0501100.1	heat shock protein 40, type II (HSP40)	-	-3192	PF3D7_0501200	parasite-infected erythrocyte surface protein (PIESP2)	+	1147	NA	NA	NA	Upstream of two
Pf3D7_05_v3	66855	67090	236	66993	113	15.8928	2.36876	13.9173	PF3D7_0501200	parasite-infected erythrocyte surface protein (PIESP2)	+	-1504	PF3D7_0501300	skeleton-binding protein 1 (SBP1)	+	1937	NA	NA	NA	Upstream of one
Pf3D7_05_v3	67841	68151	311	67999	133	24.3631	2.78433	22.2473	PF3D7_0501200	parasite-infected erythrocyte surface protein (PIESP2)	+	-2510	PF3D7_0501300	skeleton-binding protein 1 (SBP1)	+	931	NA	NA	NA	Upstream of one
Pf3D7_05_v3	71744	72136	393	71899	151	33.0887	3.15835	30.8589	PF3D7_0501300	skeleton-binding protein 1 (SBP1)	+	-1786	PF3D7_0501400	interspersed repeat antigen (FIRA)	+	2610	NA	NA	NA	Upstream of one
Pf3D7_05_v3	73202	73436	235	73305	98	10.51	2.05708	8.65266	PF3D7_0501300	skeleton-binding protein 1 (SBP1)	+	-3192	PF3D7_0501400	interspersed repeat antigen (FIRA)	+	1204	NA	NA	NA	Upstream of one
Pf3D7_05_v3	112720	113273	554	112877	109	14.3706	2.28564	12.4244	PF3D7_0502400	merozoite surface protein 8 (MSP8)	-	-1186	PF3D7_0502500	conserved Plasmodium protein, unknown function	+	1272	NA	NA	NA	Upstream of two
Pf3D7_05_v3	128420	128681	262	128599	103	12.2039	2.16097	10.3044	PF3D7_0503000	50S ribosomal protein L28, apicoplast, putative	+	-2085	PF3D7_0503200	conserved Plasmodium protein, unknown function	+	1854	PF3D7_0503100	4-diphosphocytidyl-2-C-methyl-D-erythritol kinase, putative (IspE)	-	Within gene
Pf3D7_05_v3	139904	140400	497	140101	314	145.132	6.54525	141.901	PF3D7_0503300	serine/arginine-rich splicing factor 12 (SRSF12)	-	-4171	PF3D7_0503400	actin-depolymerizing factor 1 (ADF1)	+	609	NA	NA	NA	Upstream of two
Pf3D7_05_v3	145888	146189	302	146008	102	11.8568	2.14019	9.96512	PF3D7_0503500	protein kinase, putative	-	-585	PF3D7_0503600	myosin B (MyoB)	-	631	NA	NA	NA	Upstream of one
Pf3D7_05_v3	238011	238295	285	238191	139	27.0016	2.89769	24.8522	PF3D7_0505300	UDP-N-acetyl glucosamine:UMP antiporter	+	-2541	PF3D7_0505500	DNA mismatch repair protein MSH6, putative (MSH6)	-	1265	PF3D7_0505400	conserved Plasmodium protein, unknown function	-	Within gene
Pf3D7_05_v3	251088	251698	611	251265	199	60.5948	4.15572	58.0911	PF3D7_0505700	conserved Plasmodium membrane protein, unknown function	-	-690	PF3D7_0505800	small ubiquitin-related modifier (SUMO)	-	782	NA	NA	NA	Upstream of one
Pf3D7_05_v3	253587	254035	449	253843	161	38.3398	3.36613	36.0499	PF3D7_0505800	small ubiquitin-related modifier (SUMO)	-	-1237	PF3D7_0505900	conserved Plasmodium protein, unknown function	-	630	NA	NA	NA	Upstream of one
Pf3D7_05_v3	255865	256402	538	255973	119	18.2875	2.49343	16.2695	PF3D7_0505900	conserved Plasmodium protein, unknown function	-	-456	PF3D7_0506000	conserved Plasmodium protein, unknown function	+	252	NA	NA	NA	Upstream of two
Pf3D7_05_v3	266760	267815	1056	267309	375	197.924	7.81275	193.719	PF3D7_0506400	conserved Plasmodium protein, unknown function	-	-3384	PF3D7_0506600	histone deacetylase, putative, pseudogene	-	11465	PF3D7_0506500	conserved Plasmodium protein, unknown function	+	Within gene
Pf3D7_05_v3	268219	268458	240	268348	103	12.2039	2.16097	10.3044	PF3D7_0506400	conserved Plasmodium protein, unknown function	-	-4423	PF3D7_0506600	histone deacetylase, putative, pseudogene	-	10426	PF3D7_0506500	conserved Plasmodium protein, unknown function	+	Within gene
Pf3D7_05_v3	283771	284055	285	283912	103	11.8458	2.13076	9.96082	PF3D7_0506700	GTPase-activating protein, putative	+	-567	PF3D7_0506800	transcription factor 25, putative (TCF25)	+	779	NA	NA	NA	Upstream of one
Pf3D7_05_v3	284127	284326	200	284211	83	6.08894	1.7454	4.37374	PF3D7_0506700	GTPase-activating protein, putative	+	-866	PF3D7_0506800	transcription factor 25, putative (TCF25)	+	480	NA	NA	NA	Upstream of one
Pf3D7_05_v3	293929	294173	245	294063	106	13.2694	2.22331	11.3463	PF3D7_0507000	conserved Plasmodium protein, unknown function	-	-589	PF3D7_0507100	60S ribosomal protein L4 (RPL4)	-	605	NA	NA	NA	Upstream of one
Pf3D7_05_v3	310511	310711	201	310652	95	6.93909	1.75892	5.19237	PF3D7_0507500	subtilisin-like protease 1 (SUB1)	-	-1096	PF3D7_0507600	cell differentiation protein, putative (CAF40)	+	2547	NA	NA	NA	Upstream of two
Pf3D7_05_v3	318249	318516	268	318390	108	13.6107	2.2332	11.6864	PF3D7_0507700	nuclear protein localization protein 4, putative (NPL4)	-	-29	PF3D7_0507800	conserved Plasmodium protein, unknown function	+	3849	NA	NA	NA	Upstream of two
Pf3D7_05_v3	319094	319601	508	319265	103	12.2039	2.16097	10.3044	PF3D7_0507700	nuclear protein localization protein 4, putative (NPL4)	-	-904	PF3D7_0507800	conserved Plasmodium protein, unknown function	+	2974	NA	NA	NA	Upstream of two
Pf3D7_05_v3	339796	340190	395	340003	229	80.4065	4.77908	77.7278	PF3D7_0508200	longevity-assurance (LAG1) protein, putative	-	-978	PF3D7_0508300	triose phosphate transporter (TPT)	+	2202	NA	NA	NA	Upstream of two
Pf3D7_05_v3	389739	390149	411	389953	133	24.3631	2.78433	22.2473	PF3D7_0509300	conserved Plasmodium protein, unknown function	-	-762	PF3D7_0509500	conserved Plasmodium protein, unknown function	+	11484	PF3D7_0509400	RNA polymerase I (RNAPI)	-	Within gene
Pf3D7_05_v3	431131	431336	206	431241	105	12.9102	2.20253	10.9948	PF3D7_0510100	conserved Plasmodium protein, unknown function	-	-888	PF3D7_0510200	peptidyl-prolyl cis-trans isomerase (CYP87)	+	6254	NA	NA	NA	Upstream of two
Pf3D7_05_v3	432635	433476	842	432986	350	175.726	7.29328	172.156	PF3D7_0510100	conserved Plasmodium protein, unknown function	-	-2633	PF3D7_0510200	peptidyl-prolyl cis-trans isomerase (CYP87)	+	4509	NA	NA	NA	Upstream of two
Pf3D7_05_v3	434606	434943	338	434781	136	25.7489	2.84667	23.6132	PF3D7_0510100	conserved Plasmodium protein, unknown function	-	-4428	PF3D7_0510200	peptidyl-prolyl cis-trans isomerase (CYP87)	+	2714	NA	NA	NA	Upstream of two
Pf3D7_05_v3	465547	465891	345	465697	138	26.6884	2.88822	24.5396	PF3D7_0510800	WD repeat-containing protein, putative	+	-1298	PF3D7_0510900	small nucleolar RNA snoR04	+	85	NA	NA	NA	Upstream of one
Pf3D7_05_v3	483258	483512	255	483375	134	24.8219	2.80511	22.6995	PF3D7_0511400	conserved Plasmodium protein, unknown function	+	-807	PF3D7_0511500	RNA pseudouridylate synthase, putative	+	3227	NA	NA	NA	Upstream of one
Pf3D7_05_v3	523014	523391	378	523212	125	20.8103	2.6181	18.7507	PF3D7_0511800	inositol-3-phosphate synthase (INO1)	-	-519	PF3D7_0511900	conserved Plasmodium protein, unknown function	+	1814	NA	NA	NA	Upstream of two
Pf3D7_05_v3	579445	579886	442	579596	163	37.8296	3.30423	35.5453	PF3D7_0513600	deoxyribodipyrimidine photo-lyase, putative	-	-1091	PF3D7_0513700	secreted ookinete protein, putative (PSOP12)	+	1631	NA	NA	NA	Upstream of two
Pf3D7_05_v3	604280	604667	388	604501	124	16.1808	2.29026	14.2045	PF3D7_0514400	tRNA Phenylalanine	-	-478	PF3D7_0514500	conserved Plasmodium membrane protein, unknown function	-	526	NA	NA	NA	Upstream of one
Pf3D7_05_v3	623738	624698	961	624426	216	71.5999	4.50895	69.0011	PF3D7_0515000	pre-mRNA-splicing factor CWC2, putative (CWC2)	-	-1070	PF3D7_0515100	rhomboid protease ROM9 (ROM9)	-	293	NA	NA	NA	Upstream of one
Pf3D7_05_v3	627329	627624	296	627480	135	25.2838	2.82589	23.1547	PF3D7_0515100	rhomboid protease ROM9 (ROM9)	-	-999	PF3D7_0515300	phosphatidylinositol 3-kinase (PI3K)	+	1501	PF3D7_0515200	conserved Plasmodium protein, unknown function	+	Within gene
Pf3D7_05_v3	656231	656556	326	656372	114	16.2827	2.38954	14.2998	PF3D7_0515700	glideosome-associated protein 40, putative (GAP40)	-	-1036	PF3D7_0515800	BolA-like protein, putative	-	2051	NA	NA	NA	Upstream of one
Pf3D7_05_v3	710970	711198	229	711101	91	8.03447	1.8849	6.24879	PF3D7_0516800	transcription factor with AP2 domain(s) (ApiAP2)	-	-3845	PF3D7_0516900	60S ribosomal protein L2 (RPL2)	-	1661	NA	NA	NA	Upstream of one
Pf3D7_05_v3	725952	726200	249	726063	138	26.6884	2.88822	24.5396	PF3D7_0517300	serine/arginine-rich splicing factor 1 (SR1)	-	-312	PF3D7_0517400	FACT complex subunit SPT16, putative (FACT-L)	+	5344	NA	NA	NA	Upstream of two
Pf3D7_05_v3	761270	761566	297	761386	126	21.2428	2.63888	19.176	PF3D7_0518300	proteasome subunit beta type-1, putative	-	-388	PF3D7_0518400	cyclin (CYC3)	-	717	NA	NA	NA	Upstream of one
Pf3D7_05_v3	768397	768657	261	768469	95	9.54455	1.99474	7.7142	PF3D7_0518500	ATP-dependent RNA helicase DDX23, putative (DDX23)	-	-1566	PF3D7_0518600	WD repeat-containing protein 26, putative (WDR26)	+	841	NA	NA	NA	Upstream of two
Pf3D7_05_v3	781532	781812	281	781671	89	7.73309	1.87007	5.95697	PF3D7_0518700	mRNA-binding protein PUF1 (PUF1)	-	-1233	PF3D7_0518800	secreted ookinete protein, putative (PSOP13)	-	1967	NA	NA	NA	Upstream of one
Pf3D7_05_v3	816820	817128	309	816953	107	13.6325	2.24409	11.7016	PF3D7_0519600	zinc finger protein, putative	+	-2038	PF3D7_0519700	conserved Plasmodium protein, unknown function	+	113	NA	NA	NA	Upstream of one
Pf3D7_05_v3	827907	828412	506	828171	114	16.2827	2.38954	14.2998	PF3D7_0519900	conserved Plasmodium protein, unknown function	-	-759	PF3D7_0520000	40S ribosomal protein S9, putative	+	782	NA	NA	NA	Upstream of two
Pf3D7_05_v3	894866	895648	783	895183	275	114.01	5.73489	111.042	PF3D7_0521900	conserved Plasmodium protein, unknown function	+	-39	PF3D7_0522000	conserved Plasmodium protein, unknown function	+	835	NA	NA	NA	Upstream of one
Pf3D7_05_v3	906432	906662	231	906600	94	9.22104	1.97302	7.40702	PF3D7_0522300	S-adenosylmethionine-dependent methyltransferase, putative	-	-1756	PF3D7_0522400	conserved Plasmodium protein, unknown function	+	1237	NA	NA	NA	Upstream of two
Pf3D7_05_v3	971557	972103	547	971772	164	30.0138	2.81088	27.8265	PF3D7_0523300	conserved Plasmodium protein, unknown function	-	-810	PF3D7_0523400	DnaJ protein, putative	+	1746	NA	NA	NA	Upstream of two
Pf3D7_05_v3	994517	994768	252	994629	103	12.2039	2.16097	10.3044	PF3D7_0523900	conserved Plasmodium membrane protein, unknown function	-	-22	PF3D7_0524000	karyopherin beta (KASbeta)	+	4124	NA	NA	NA	Upstream of two
Pf3D7_05_v3	994861	995269	409	995087	88	7.44718	1.84929	5.68065	PF3D7_0523900	conserved Plasmodium membrane protein, unknown function	-	-480	PF3D7_0524000	karyopherin beta (KASbeta)	+	3666	NA	NA	NA	Upstream of two
Pf3D7_05_v3	995468	996700	1233	995718	164	39.9677	3.42847	37.661	PF3D7_0523900	conserved Plasmodium membrane protein, unknown function	-	-1111	PF3D7_0524000	karyopherin beta (KASbeta)	+	3035	NA	NA	NA	Upstream of two
Pf3D7_05_v3	996780	997033	254	996951	92	8.61851	1.93241	6.81512	PF3D7_0523900	conserved Plasmodium membrane protein, unknown function	-	-2344	PF3D7_0524000	karyopherin beta (KASbeta)	+	1802	NA	NA	NA	Upstream of two
Pf3D7_05_v3	1030592	1031859	1268	1031297	374	197.022	7.79197	192.848	PF3D7_0524900	tRNA-YW synthesizing protein, putative	+	-935	PF3D7_0525000	zinc finger protein, putative	+	4932	NA	NA	NA	Upstream of one
Pf3D7_05_v3	1032051	1032284	234	1032154	102	11.8568	2.14019	9.96512	PF3D7_0524900	tRNA-YW synthesizing protein, putative	+	-1792	PF3D7_0525000	zinc finger protein, putative	+	4075	NA	NA	NA	Upstream of one
Pf3D7_05_v3	1033122	1033530	409	1033362	96	9.86204	2.01552	8.02279	PF3D7_0524900	tRNA-YW synthesizing protein, putative	+	-3000	PF3D7_0525000	zinc finger protein, putative	+	2867	NA	NA	NA	Upstream of one
Pf3D7_05_v3	1040917	1041270	354	1041097	112	15.5065	2.34798	13.5387	PF3D7_0525000	zinc finger protein, putative	+	-2754	PF3D7_0525100	acyl-CoA synthetase (ACS10)	+	648	NA	NA	NA	Upstream of one
Pf3D7_05_v3	1055520	1056025	506	1055738	149	32.0719	3.11679	29.8548	PF3D7_0525300	conserved Plasmodium protein, unknown function	-	-1825	PF3D7_0525400	G-protein coupled receptor, putative	+	1913	NA	NA	NA	Upstream of two
Pf3D7_05_v3	1083669	1084303	635	1084038	126	21.2428	2.63888	19.176	PF3D7_0526200.1	ADP-ribosylation factor GTPase-activating protein, putative (ARF-GAP)	-	-222	PF3D7_0526300	nucleolar Jumonji domain interacting protein, putative	-	1585	NA	NA	NA	Upstream of one
Pf3D7_05_v3	1149794	1151438	1645	1151139	338	165.341	7.04394	161.918	PF3D7_0527700	tRNA Glutamic acid	+	-833	PF3D7_0527800	tRNA Leucine	-	88	NA	NA	NA	Downstream of two
Pf3D7_05_v3	1157522	1157855	334	1157704	95	9.54455	1.99474	7.7142	PF3D7_0528000	proteasome maturation factor UMP1, putative (UMP1)	-	-1125	PF3D7_0528100	AP-1 complex subunit beta, putative	-	136	NA	NA	NA	Upstream of one
Pf3D7_05_v3	1197962	1198346	385	1198152	122	19.5332	2.55577	17.4949	PF3D7_0529300	apicoplast TIC22 protein (TIC22)	+	-763	PF3D7_0529400.1	conserved Plasmodium protein, unknown function	+	1013	NA	NA	NA	Upstream of one
Pf3D7_05_v3	1243894	1244329	436	1244196	117	17.4747	2.45187	15.4702	PF3D7_0530400	conserved Plasmodium protein, unknown function	-	-209	PF3D7_0530500	conserved Plasmodium membrane protein, unknown function	+	555	NA	NA	NA	Upstream of two
Pf3D7_05_v3	1291719	1292011	293	1291905	118	17.8793	2.47265	15.8679	PF3D7_0531600	18S ribosomal RNA	+	-213	PF3D7_0531800	5.8S ribosomal RNA	+	147	PF3D7_0531700	unspecified product	+	Within gene
Pf3D7_05_v3	1292414	1292805	392	1292747	109	14.3706	2.28564	12.4244	PF3D7_0531900	unspecified product	+	-338	PF3D7_0532100	early transcribed membrane protein 5 (ETRAMP5)	+	8477	PF3D7_0532000	28S ribosomal RNA	+	Within gene
Pf3D7_05_v3	1293067	1293278	212	1293154	111	15.1241	2.3272	13.1635	PF3D7_0531900	unspecified product	+	-745	PF3D7_0532100	early transcribed membrane protein 5 (ETRAMP5)	+	8070	PF3D7_0532000	28S ribosomal RNA	+	Within gene
Pf3D7_05_v3	1296233	1298419	2187	1298205	168	37.9385	3.24338	35.6541	PF3D7_0532000	28S ribosomal RNA	+	-2006	PF3D7_0532100	early transcribed membrane protein 5 (ETRAMP5)	+	3019	NA	NA	NA	Upstream of one
Pf3D7_05_v3	1300227	1300552	326	1300404	146	27.1036	2.82116	24.9539	PF3D7_0532000	28S ribosomal RNA	+	-4205	PF3D7_0532100	early transcribed membrane protein 5 (ETRAMP5)	+	820	NA	NA	NA	Upstream of one
Pf3D7_06_v3	69971	70517	547	70260	372	195.221	7.75041	191.11	PF3D7_0601600	tetratricopeptide repeat protein, putative	-	-567	PF3D7_0601700	Plasmodium exported protein (PHISTa), unknown function, pseudogene	+	688	NA	NA	NA	Upstream of two
Pf3D7_06_v3	73973	74548	576	74372	126	21.2428	2.63888	19.176	PF3D7_0601800	H/ACA snoRNA	-	-10	PF3D7_0601900	conserved Plasmodium protein, unknown function	+	3818	NA	NA	NA	Upstream of two
Pf3D7_06_v3	76312	77364	1053	76629	366	189.847	7.62574	185.949	PF3D7_0601800	H/ACA snoRNA	-	-2267	PF3D7_0601900	conserved Plasmodium protein, unknown function	+	1561	NA	NA	NA	Upstream of two
Pf3D7_06_v3	87447	87760	314	87568	100	11.1751	2.09864	9.30013	PF3D7_0602000	conserved Plasmodium protein, unknown function	-	-646	PF3D7_0602100	ATP-dependent RNA helicase, putative	+	4938	NA	NA	NA	Upstream of two
Pf3D7_06_v3	112473	112751	279	112614	106	13.2694	2.22331	11.3463	PF3D7_0602600	conserved Plasmodium protein, unknown function	-	-950	PF3D7_0602700	conserved Plasmodium protein, unknown function	-	1210	NA	NA	NA	Upstream of one
Pf3D7_06_v3	113249	113499	251	113334	90	8.02364	1.89085	6.23827	PF3D7_0602600	conserved Plasmodium protein, unknown function	-	-1670	PF3D7_0602700	conserved Plasmodium protein, unknown function	-	490	NA	NA	NA	Upstream of one
Pf3D7_06_v3	138145	138623	479	138511	135	25.2838	2.82589	23.1547	PF3D7_0603400	trophozoite exported protein 1 (TEX1)	-	-2050	PF3D7_0603500	cation/H+ antiporter (CAX)	+	682	NA	NA	NA	Upstream of two
Pf3D7_06_v3	149293	150800	1508	149688	252	96.7554	5.25698	93.9368	PF3D7_0603600	conserved Plasmodium protein, unknown function	-	-745	PF3D7_0603700	phenylalanine--tRNA ligase (mFRS)	+	1367	NA	NA	NA	Upstream of two
Pf3D7_06_v3	180904	181310	407	180999	93	8.92273	1.95319	7.11028	PF3D7_0604100	transcription factor with AP2 domain(s) (SIP2)	-	-3759	PF3D7_0604300	conserved Plasmodium protein, unknown function	+	1217	PF3D7_0604200	mitochondrial ribosomal protein L41, putative	+	Within gene
Pf3D7_06_v3	263066	263809	744	263657	152	29.9266	2.93631	27.7397	PF3D7_0606300	conserved Plasmodium protein, unknown function	+	-463	PF3D7_0606400	conserved Plasmodium protein, unknown function	-	279	NA	NA	NA	Downstream of two
Pf3D7_06_v3	269241	269591	351	269393	253	97.4873	5.27776	94.6624	PF3D7_0606500	polypyrimidine tract binding protein, putative	-	-994	PF3D7_0606600	conserved Plasmodium protein, unknown function	-	939	NA	NA	NA	Upstream of one
Pf3D7_06_v3	279734	280413	680	279868	122	19.5332	2.55577	17.4949	PF3D7_0606600	conserved Plasmodium protein, unknown function	-	-2106	PF3D7_0606700	coatomer alpha subunit, putative	+	2181	NA	NA	NA	Upstream of two
Pf3D7_06_v3	289843	290210	368	290024	135	25.2838	2.82589	23.1547	PF3D7_0606800	probable protein, unknown function	-	-748	PF3D7_0606900	glutaredoxin-like protein (GLP2)	-	402	NA	NA	NA	Upstream of one
Pf3D7_06_v3	292595	293700	1106	293271	374	197.022	7.79197	192.848	PF3D7_0606900	glutaredoxin-like protein (GLP2)	-	-2186	PF3D7_0607000	translation initiation factor IF-2, putative	+	593	NA	NA	NA	Upstream of two
Pf3D7_06_v3	356533	357615	1083	356860	189	54.4094	3.94793	51.9644	PF3D7_0608600	conserved Plasmodium protein, unknown function	+	-584	PF3D7_0608700	T-complex protein 1 subunit zeta (CCT6)	+	1531	NA	NA	NA	Upstream of one
Pf3D7_06_v3	360786	361765	980	361242	345	171.377	7.18939	167.877	PF3D7_0608700	T-complex protein 1 subunit zeta (CCT6)	+	-1039	PF3D7_0608800	ornithine aminotransferase (OAT)	+	1393	NA	NA	NA	Upstream of one
Pf3D7_06_v3	423065	423401	337	423213	121	19.1145	2.53499	17.0831	PF3D7_0609800	palmitoyltransferase, putative (DHHC2)	-	-591	PF3D7_0609900	conserved Plasmodium protein, unknown function	+	2592	NA	NA	NA	Upstream of two
Pf3D7_06_v3	474825	475301	477	475074	217	72.2657	4.52973	69.6608	PF3D7_0611400	SWI/SNF-related matrix-associated actin-dependent regulator of chromatin	-	-924	PF3D7_0611500	conserved Plasmodium protein, unknown function	-	7751	NA	NA	NA	Upstream of one
Pf3D7_06_v3	503814	504038	225	503900	94	9.23143	1.97397	7.40999	PF3D7_0611800	conserved Plasmodium protein, unknown function	-	-2760	PF3D7_0611900	lsm12, putative	+	2480	NA	NA	NA	Upstream of two
Pf3D7_06_v3	504897	505739	843	505082	123	19.9555	2.57654	17.9102	PF3D7_0611800	conserved Plasmodium protein, unknown function	-	-3942	PF3D7_0611900	lsm12, putative	+	1298	NA	NA	NA	Upstream of two
Pf3D7_06_v3	512398	512785	388	512507	108	13.9996	2.26487	12.061	PF3D7_0612100	eukaryotic translation initiation factor 3 subunit L, putative (EIF3L)	-	-1377	PF3D7_0612200	leucine-rich repeat protein (LRR6)	-	465	NA	NA	NA	Upstream of one
Pf3D7_06_v3	520154	520955	802	520763	229	71.5682	4.27869	68.9746	PF3D7_0612200	leucine-rich repeat protein (LRR6)	-	-1215	PF3D7_0612400	conserved Plasmodium protein, unknown function	+	465	PF3D7_0612300	conserved protein, unknown function	+	Within gene
Pf3D7_06_v3	553716	553929	214	553813	102	11.8568	2.14019	9.96512	PF3D7_0613500	AP-3 complex subunit beta, putative	-	-1442	PF3D7_0613600	conserved Plasmodium protein, unknown function	+	644	NA	NA	NA	Upstream of two
Pf3D7_06_v3	588884	589120	237	589042	109	14.3706	2.28564	12.4244	PF3D7_0614000	thiamin-phosphate pyrophosphorylase, putative	-	-407	PF3D7_0614100	conserved Plasmodium protein, unknown function	-	415	NA	NA	NA	Upstream of one
Pf3D7_06_v3	611468	611708	241	611558	88	7.44718	1.84929	5.68065	PF3D7_0614600	conserved Plasmodium protein, unknown function	-	-456	PF3D7_0614700	conserved Plasmodium protein, unknown function	+	913	NA	NA	NA	Upstream of two
Pf3D7_06_v3	629875	630320	446	629969	101	11.5139	2.11942	9.63031	PF3D7_0615200	conserved Plasmodium protein, unknown function	+	-2357	PF3D7_0615400	ribonuclease, putative	-	987	PF3D7_0615300	GPI-anchored wall transfer protein 1, putative (GWT1)	-	Within gene
Pf3D7_06_v3	640982	641678	697	641347	349	174.853	7.27251	171.299	PF3D7_0615400	ribonuclease, putative	-	-1173	PF3D7_0615500	cdc2-related protein kinase 5 (CRK5)	+	2705	NA	NA	NA	Upstream of two
Pf3D7_06_v3	673897	674317	421	674140	107	13.6325	2.24409	11.7016	PF3D7_0616100	conserved Plasmodium protein, unknown function	+	-1386	PF3D7_0616300	conserved Plasmodium protein, unknown function	-	2748	PF3D7_0616200	kinetochore protein NDC80, putative (NDC80)	+	Within gene
Pf3D7_06_v3	713856	714510	655	714169	255	98.9563	5.31932	96.1177	PF3D7_0617000	mitochondrial import receptor subunit TOM40, putative (TOM40)	-	-9001	PF3D7_0617200	conserved Plasmodium protein, unknown function	+	2881	PF3D7_0617100	AP-2 complex subunit alpha, putative	+	Within gene
Pf3D7_06_v3	715840	717095	1256	716577	364	188.065	7.58418	184.222	PF3D7_0617100	AP-2 complex subunit alpha, putative	+	-2001	PF3D7_0617200	conserved Plasmodium protein, unknown function	+	473	NA	NA	NA	Upstream of one
Pf3D7_06_v3	753442	753839	398	753603	96	9.86204	2.01552	8.02279	PF3D7_0617800	histone H2A (H2A)	-	-4789	PF3D7_0617900	histone H3 variant, putative (H3.3)	+	792	NA	NA	NA	Upstream of two
Pf3D7_06_v3	796519	796743	225	796593	91	8.31881	1.91163	6.52421	PF3D7_0619000.1	conserved Plasmodium protein, unknown function	-	-568	PF3D7_0619100	conserved Plasmodium protein, unknown function	+	618	NA	NA	NA	Upstream of two
Pf3D7_06_v3	799285	799567	283	799474	88	7.18117	1.82343	5.42433	PF3D7_0619100	conserved Plasmodium protein, unknown function	+	-956	PF3D7_0619300	conserved Plasmodium protein, unknown function	-	3900	PF3D7_0619200	conserved Plasmodium protein, unknown function	+	Within gene
Pf3D7_06_v3	818847	819290	444	819058	162	30.4437	2.85705	28.2504	PF3D7_0619400	cell division cycle protein 48 homologue, putative	-	-811	PF3D7_0619500	acyl-CoA synthetase (ACS12)	-	1011	NA	NA	NA	Upstream of one
Pf3D7_06_v3	819418	819839	422	819672	146	30.5682	3.05445	28.3697	PF3D7_0619400	cell division cycle protein 48 homologue, putative	-	-1425	PF3D7_0619500	acyl-CoA synthetase (ACS12)	-	397	NA	NA	NA	Upstream of one
Pf3D7_06_v3	902972	903333	362	903177	120	18.6992	2.51421	16.6745	PF3D7_0622100	conserved Plasmodium protein, unknown function	-	-814	PF3D7_0622200	radical SAM protein, putative	-	563	NA	NA	NA	Upstream of one
Pf3D7_06_v3	907173	907673	501	907353	140	25.0275	2.74951	22.9045	PF3D7_0622200	radical SAM protein, putative	-	-1031	PF3D7_0622300	vacuolar transporter chaperone, putative	+	664	NA	NA	NA	Upstream of two
Pf3D7_06_v3	952193	952558	366	952319	117	13.231	2.12984	11.3146	PF3D7_0623400	RNA-binding protein mei2 homologue, putative	-	-813	PF3D7_0623500	superoxide dismutase [Fe] (SOD2)	-	587	NA	NA	NA	Upstream of one
Pf3D7_06_v3	955132	955475	344	955298	96	9.86204	2.01552	8.02279	PF3D7_0623500	superoxide dismutase [Fe] (SOD2)	-	-450	PF3D7_0623600	transcription or splicing factor-like protein, putative	+	1467	NA	NA	NA	Upstream of two
Pf3D7_06_v3	992493	992730	238	992603	162	38.8798	3.38691	36.5844	PF3D7_0624400	conserved Plasmodium protein, unknown function	-	-405	PF3D7_0624500	anaphase promoting complex subunit, putative	+	1681	NA	NA	NA	Upstream of two
Pf3D7_06_v3	993850	994651	802	994437	216	71.5999	4.50895	69.0011	PF3D7_0624400	conserved Plasmodium protein, unknown function	-	-2239	PF3D7_0624600	SNF2 helicase, putative (ISWI)	+	5087	PF3D7_0624500	anaphase promoting complex subunit, putative	+	Within gene
Pf3D7_06_v3	997545	997838	294	997675	107	12.8003	2.17596	10.8919	PF3D7_0624500	anaphase promoting complex subunit, putative	+	-3122	PF3D7_0624600	SNF2 helicase, putative (ISWI)	+	1849	NA	NA	NA	Upstream of one
Pf3D7_06_v3	1031452	1031686	235	1031598	84	6.35093	1.76618	4.62548	PF3D7_0625300	DNA polymerase 1, putative	-	-441	PF3D7_0625400	conserved Plasmodium protein, unknown function	-	938	NA	NA	NA	Upstream of one
Pf3D7_06_v3	1037265	1037718	454	1037467	128	22.1178	2.68044	20.0371	PF3D7_0625500	conserved Plasmodium membrane protein, unknown function	+	-1096	PF3D7_0625600	poly(A) polymerase PAP, putative	+	2188	NA	NA	NA	Upstream of one
Pf3D7_06_v3	1055370	1055956	587	1055687	210	66.6247	4.32297	64.0684	PF3D7_0626000	conserved Plasmodium protein, unknown function	-	-1722	PF3D7_0626100	oxidoreductase, short-chain dehydrogenase family, putative	+	365	NA	NA	NA	Upstream of two
Pf3D7_06_v3	1063967	1064448	482	1064130	97	8.09815	1.85149	6.31221	PF3D7_0626300	3-oxoacyl-acyl-carrier protein synthase I/II (FabB/FabF)	-	-1239	PF3D7_0626400	Sec14 domain containing protein	+	1017	NA	NA	NA	Upstream of two
Pf3D7_06_v3	1074303	1074813	511	1074605	240	88.1072	5.00764	85.3612	PF3D7_0626600	conserved Plasmodium protein, unknown function	-	-710	PF3D7_0626700	conserved protein, unknown function	+	413	NA	NA	NA	Upstream of two
Pf3D7_06_v3	1085667	1086232	566	1085982	283	120.21	5.90112	117.19	PF3D7_0627000	conserved Plasmodium protein, unknown function	-	-1142	PF3D7_0627100	ankyrin-repeat protein, putative	+	3208	NA	NA	NA	Upstream of two
Pf3D7_06_v3	1105848	1106296	449	1106148	176	46.71	3.67781	44.3385	PF3D7_0627600	conserved Plasmodium protein, unknown function	+	-949	PF3D7_0627700	transportin	+	2049	NA	NA	NA	Upstream of one
Pf3D7_06_v3	1158412	1158619	208	1158534	104	12.555	2.18175	10.6475	PF3D7_0628100	HECT-domain (ubiquitin-transferase), putative	-	-4870	PF3D7_0628200	protein kinase PK4 (PK4)	+	1328	NA	NA	NA	Upstream of two
Pf3D7_06_v3	1169561	1169863	303	1169703	136	25.7489	2.84667	23.6132	PF3D7_0628200	protein kinase PK4 (PK4)	+	-623	PF3D7_0628300	choline/ethanolaminephosphotransferase, putative (CEPT)	-	1110	NA	NA	NA	Downstream of two
Pf3D7_06_v3	1175552	1176099	548	1175902	137	26.2171	2.86744	24.0748	PF3D7_0628300	choline/ethanolaminephosphotransferase, putative (CEPT)	-	-2206	PF3D7_0628400	conserved Plasmodium membrane protein, unknown function	+	363	NA	NA	NA	Upstream of two
Pf3D7_06_v3	1208340	1208947	608	1208644	266	107.155	5.54788	104.245	PF3D7_0629300	phospholipase, putative (PL)	+	-863	PF3D7_0629400	RNA-binding protein, putative	+	1776	NA	NA	NA	Upstream of one
Pf3D7_06_v3	1248457	1248741	285	1248578	126	21.2428	2.63888	19.176	PF3D7_0629800	cullin-like protein, putative	-	-1359	PF3D7_0629900	sec14-like cytosolic factor or phosphatidylinositol/phosphatidylcholine transfer protein, putative	+	1834	NA	NA	NA	Upstream of two
Pf3D7_06_v3	1275173	1275433	261	1275295	103	11.0183	2.06114	9.1515	PF3D7_0630400	conserved Plasmodium protein, unknown function	-	-1763	PF3D7_0630500	ribosome biogenesis protein YTM1, putative (YTM1)	+	1034	NA	NA	NA	Upstream of two
Pf3D7_06_v3	1279227	1279471	245	1279348	116	17.0737	2.43109	15.0763	PF3D7_0630500	ribosome biogenesis protein YTM1, putative (YTM1)	+	-1523	PF3D7_0630600	conserved Plasmodium protein, unknown function	+	472	NA	NA	NA	Upstream of one
Pf3D7_06_v3	1294089	1295035	947	1294853	178	47.8684	3.71937	45.4862	PF3D7_0630900	ATP-dependent RNA helicase HAS1 (HAS1)	-	-1881	PF3D7_0631000	tetratricopeptide repeat protein, putative	+	621	NA	NA	NA	Upstream of two
Pf3D7_06_v3	1411426	1411638	213	1411552	106	6.92293	1.70323	5.17632	PF3D7_0632800	erythrocyte membrane protein 1, PfEMP1 (VAR)	-	-28925	NA	NA	.	-1	NA	NA	NA	Upstream of one
Pf3D7_07_v3	94160	94490	331	94323	120	16.1441	2.32218	14.1678	PF3D7_0702200	lysophospholipase, putative	-	-1182	PF3D7_0702300	sporozoite threonine and asparagine-rich protein (STARP)	+	2438	NA	NA	NA	Upstream of two
Pf3D7_07_v3	99488	101180	1693	99875	373	196.121	7.77119	191.984	PF3D7_0702300	sporozoite threonine and asparagine-rich protein (STARP)	+	-1145	PF3D7_0702400	small exported membrane protein 1 (SEMP1)	+	1819	NA	NA	NA	Upstream of one
Pf3D7_07_v3	107120	108378	1259	107656	355	180.105	7.39718	176.459	PF3D7_0702500	Plasmodium exported protein, unknown function	-	-1667	PF3D7_0702600	chitinase precursor fragment, truncated	+	2259	NA	NA	NA	Upstream of two
Pf3D7_07_v3	132202	132937	736	132438	186	52.5975	3.8856	50.1703	PF3D7_0703400	conserved Plasmodium protein, unknown function	-	-606	PF3D7_0703500	erythrocyte membrane-associated antigen	+	3168	NA	NA	NA	Upstream of two
Pf3D7_07_v3	195869	196577	709	196203	226	78.3454	4.71674	75.6851	PF3D7_0704200	tRNA m5C-methyltransferase, putative	-	-1313	PF3D7_0704300	conserved Plasmodium membrane protein, unknown function	+	1488	NA	NA	NA	Upstream of two
Pf3D7_07_v3	261617	262081	465	261761	170	41.6053	3.44527	39.2869	PF3D7_0705200	conserved Plasmodium protein, unknown function	+	-1077	PF3D7_0705300	origin recognition complex subunit 2, putative (ORC2)	+	216	NA	NA	NA	Upstream of one
Pf3D7_07_v3	268009	268213	205	268164	85	6.61779	1.78696	4.88191	PF3D7_0705400	DNA replication licensing factor MCM7 (MCM7)	-	-726	PF3D7_0705500	inositol-phosphate phosphatase, putative	-	1858	NA	NA	NA	Upstream of one
Pf3D7_07_v3	306860	307167	308	306999	120	18.6992	2.51421	16.6745	PF3D7_0706300	conserved Plasmodium protein, unknown function	+	-967	PF3D7_0706500	conserved Plasmodium protein, unknown function	-	2903	PF3D7_0706400	60S ribosomal protein L37 (RPL37)	-	Within gene
Pf3D7_07_v3	316470	317085	616	316665	160	37.8025	3.34535	35.5183	PF3D7_0706500	conserved Plasmodium protein, unknown function	-	-1643	PF3D7_0706600	conserved Plasmodium protein, unknown function	+	3583	NA	NA	NA	Upstream of two
Pf3D7_07_v3	328117	329174	1058	328509	244	88.264	4.9362	85.5177	PF3D7_0707000	tRNA Lysine	+	-572	PF3D7_0707100	tRNA Lysine	-	503	NA	NA	NA	Downstream of two
Pf3D7_07_v3	368094	368452	359	368266	119	18.2875	2.49343	16.2695	PF3D7_0707900	ribosomal protein S8e, putative	+	-558	PF3D7_0708000	cytoskeleton associated protein, putative	+	441	NA	NA	NA	Upstream of one
Pf3D7_07_v3	380107	381647	1541	380297	197	59.3401	4.11416	56.8481	PF3D7_0708300	EKC/KEOPS complex subunit BUD32 (BUD32)	+	-992	PF3D7_0708400	heat shock protein 90 (HSP90)	+	1295	NA	NA	NA	Upstream of one
Pf3D7_07_v3	384633	385530	898	385244	202	23.1271	2.19468	21.0318	PF3D7_0708400	heat shock protein 90 (HSP90)	+	-630	PF3D7_0708500	heat shock protein 86 family protein	-	339	NA	NA	NA	Downstream of two
Pf3D7_07_v3	393001	394551	1551	393834	342	158.429	6.58272	155.081	PF3D7_0708700	Cg8 protein	-	-1646	PF3D7_0708800	heat shock protein 110 (HSP110c)	+	1877	NA	NA	NA	Upstream of two
Pf3D7_07_v3	400436	400827	392	400750	96	9.86204	2.01552	8.02279	PF3D7_0708900	Cg3 protein	-	-507	PF3D7_0709000	chloroquine resistance transporter (CRT)	+	2472	NA	NA	NA	Upstream of two
Pf3D7_07_v3	402334	402793	460	402446	97	10.1839	2.0363	8.3353	PF3D7_0708900	Cg3 protein	-	-2203	PF3D7_0709000	chloroquine resistance transporter (CRT)	+	776	NA	NA	NA	Upstream of two
Pf3D7_07_v3	426855	427501	647	427070	129	22.5604	2.70122	20.4723	PF3D7_0709300	Cg2 protein (CG2)	-	-5321	PF3D7_0709500	conserved Plasmodium protein, unknown function	+	1653	PF3D7_0709400	Cg7 protein	-	Within gene
Pf3D7_07_v3	462088	462427	340	462218	137	26.2171	2.86744	24.0748	PF3D7_0710100	conserved Plasmodium protein, unknown function	+	-782	PF3D7_0710200	conserved Plasmodium protein, unknown function	+	887	NA	NA	NA	Upstream of one
Pf3D7_07_v3	472999	473834	836	473347	202	58.1408	3.95851	55.6605	PF3D7_0710200	conserved Plasmodium protein, unknown function	+	-1510	PF3D7_0710400	DNA repair protein RAD14, putative (RAD14)	+	1276	PF3D7_0710300	conserved Plasmodium membrane protein, unknown function	-	Within gene
Pf3D7_07_v3	494286	495392	1107	494582	162	38.8798	3.38691	36.5844	PF3D7_0711100	conserved Plasmodium membrane protein, unknown function	-	-1350	PF3D7_0711200	conserved Plasmodium protein, unknown function	+	656	NA	NA	NA	Upstream of two
Pf3D7_07_v3	640545	641025	481	640858	156	35.68	3.26224	33.4191	PF3D7_0713900	conserved Plasmodium protein, unknown function	-	-3082	PF3D7_0714000	histone H2B variant (H2B.Z)	-	2243	NA	NA	NA	Upstream of one
Pf3D7_07_v3	650044	650320	277	650202	120	18.6992	2.51421	16.6745	PF3D7_0714100	conserved Plasmodium protein, unknown function	-	-1435	PF3D7_0714200	conserved Plasmodium protein, unknown function	+	632	NA	NA	NA	Upstream of two
Pf3D7_07_v3	719449	719845	397	719649	167	41.619	3.4908	39.296	PF3D7_0716300	conserved Plasmodium protein, unknown function	+	-681	PF3D7_0716400	transcription initiation factor IIA subunit 1, putative	+	361	NA	NA	NA	Upstream of one
Pf3D7_07_v3	776371	776650	280	776491	95	9.54455	1.99474	7.7142	PF3D7_0717900	thioredoxin-like protein	-	-1227	PF3D7_0718100	exported serine/threonine protein kinase (EST)	-	20023	PF3D7_0718000	dynein heavy chain, putative	-	Within gene
Pf3D7_07_v3	806177	806524	348	806402	102	11.5891	2.11742	9.70536	PF3D7_0718100	exported serine/threonine protein kinase (EST)	-	-1663	PF3D7_0718300	cysteine repeat modular protein 2 (CRMP2)	-	5899	NA	NA	NA	Upstream of one
Pf3D7_07_v3	821208	822082	875	821824	158	36.7358	3.3038	34.4635	PF3D7_0718300	cysteine repeat modular protein 2 (CRMP2)	-	-1189	PF3D7_0718400	mitochondrial ribosomal protein S8 precursor, putative	+	614	NA	NA	NA	Upstream of two
Pf3D7_07_v3	823438	823681	244	823539	85	6.61779	1.78696	4.88191	PF3D7_0718400	mitochondrial ribosomal protein S8 precursor, putative	+	-524	PF3D7_0718500	prefoldin subunit 3, putative	+	906	NA	NA	NA	Upstream of one
Pf3D7_07_v3	823745	824275	531	824047	300	133.705	6.25435	130.572	PF3D7_0718400	mitochondrial ribosomal protein S8 precursor, putative	+	-1032	PF3D7_0718500	prefoldin subunit 3, putative	+	398	NA	NA	NA	Upstream of one
Pf3D7_07_v3	885568	886558	991	885956	370	193.425	7.70886	189.382	PF3D7_0720400	ferrodoxin reductase-like protein	+	-968	PF3D7_0720500	conserved Plasmodium protein, unknown function	+	390	NA	NA	NA	Upstream of one
Pf3D7_07_v3	889208	889535	328	889375	167	41.619	3.4908	39.296	PF3D7_0720500	conserved Plasmodium protein, unknown function	+	-1888	PF3D7_0720700	phosphoinositide-binding protein, putative	+	2308	PF3D7_0720600	conserved Plasmodium protein, unknown function	-	Within gene
Pf3D7_07_v3	889714	890254	541	890097	146	30.5682	3.05445	28.3697	PF3D7_0720600	conserved Plasmodium protein, unknown function	-	-719	PF3D7_0720700	phosphoinositide-binding protein, putative	+	1586	NA	NA	NA	Upstream of two
Pf3D7_07_v3	890558	891161	604	890892	208	66.3465	4.34272	63.7905	PF3D7_0720600	conserved Plasmodium protein, unknown function	-	-1514	PF3D7_0720700	phosphoinositide-binding protein, putative	+	791	NA	NA	NA	Upstream of two
Pf3D7_07_v3	914916	915395	480	915184	167	41.619	3.4908	39.296	PF3D7_0721000	conserved Plasmodium membrane protein, unknown function	+	-513	PF3D7_0721100	conserved Plasmodium protein, unknown function	+	1250	NA	NA	NA	Upstream of one
Pf3D7_07_v3	937588	937801	214	937631	94	9.23143	1.97397	7.40999	PF3D7_0721700	secreted ookinete protein, putative (PSOP1)	+	-731	PF3D7_0721800	conserved Plasmodium protein, unknown function	+	648	NA	NA	NA	Upstream of one
Pf3D7_07_v3	991639	992011	373	991807	155	35.1562	3.24146	32.901	PF3D7_0723700	metallo-hydrolase/oxidoreductase, putative	+	-564	PF3D7_0723800	conserved Plasmodium protein, unknown function	+	1425	NA	NA	NA	Upstream of one
Pf3D7_07_v3	1018601	1018897	297	1018721	129	22.5604	2.70122	20.4723	PF3D7_0724100	conserved Plasmodium protein, unknown function	-	-2272	PF3D7_0724200	type 2A phosphatase-associated protein 42, putative (TAP42)	-	663	NA	NA	NA	Upstream of one
Pf3D7_07_v3	1077819	1078322	504	1078210	102	11.8568	2.14019	9.96512	PF3D7_0725300	conserved Plasmodium protein, unknown function	-	-3456	PF3D7_0725400	conserved Plasmodium protein, unknown function	+	805	NA	NA	NA	Upstream of two
Pf3D7_07_v3	1079838	1080037	200	1079955	90	8.02364	1.89085	6.23827	PF3D7_0725300	conserved Plasmodium protein, unknown function	-	-5201	PF3D7_0725500	unspecified product	-	687	PF3D7_0725400	conserved Plasmodium protein, unknown function	+	Within gene
Pf3D7_07_v3	1085734	1086196	463	1085936	161	38.3398	3.36613	36.0499	PF3D7_0725600	18S ribosomal RNA	+	-89	PF3D7_0725800	5.8S ribosomal RNA	+	277	PF3D7_0725700	unspecified product	+	Within gene
Pf3D7_07_v3	1086522	1086986	465	1086837	135	25.2838	2.82589	23.1547	PF3D7_0725900	unspecified product	+	-268	PF3D7_0726100	Plasmodium exported protein, unknown function	-	6729	PF3D7_0726000	28S ribosomal RNA	+	Within gene
Pf3D7_07_v3	1087212	1087463	252	1087312	140	27.6403	2.92978	25.4784	PF3D7_0725900	unspecified product	+	-743	PF3D7_0726100	Plasmodium exported protein, unknown function	-	6254	PF3D7_0726000	28S ribosomal RNA	+	Within gene
Pf3D7_07_v3	1090656	1091273	618	1091095	161	38.3398	3.36613	36.0499	PF3D7_0726000	28S ribosomal RNA	+	-738	PF3D7_0726100	Plasmodium exported protein, unknown function	-	2471	NA	NA	NA	Downstream of two
Pf3D7_07_v3	1091580	1091786	207	1091701	89	7.73309	1.87007	5.95697	PF3D7_0726000	28S ribosomal RNA	+	-1344	PF3D7_0726100	Plasmodium exported protein, unknown function	-	1865	NA	NA	NA	Downstream of two
Pf3D7_07_v3	1092385	1092688	304	1092505	93	8.92273	1.95319	7.11028	PF3D7_0726000	28S ribosomal RNA	+	-2148	PF3D7_0726100	Plasmodium exported protein, unknown function	-	1061	NA	NA	NA	Downstream of two
Pf3D7_07_v3	1138109	1138441	333	1138306	139	27.1628	2.909	25.0075	PF3D7_0726500	ubiquitin carboxyl-terminal hydrolase, putative	-	-1729	PF3D7_0726600	conserved Plasmodium protein, unknown function	+	2173	NA	NA	NA	Upstream of two
Pf3D7_07_v3	1138606	1139218	613	1138865	292	127.301	6.08813	124.229	PF3D7_0726500	ubiquitin carboxyl-terminal hydrolase, putative	-	-2288	PF3D7_0726600	conserved Plasmodium protein, unknown function	+	1614	NA	NA	NA	Upstream of two
Pf3D7_07_v3	1217220	1217419	200	1217339	91	8.31881	1.91163	6.52421	PF3D7_0728500	conserved Plasmodium protein, unknown function	-	-138	PF3D7_0728600	zinc finger, C3HC4 type, putative	+	1087	NA	NA	NA	Upstream of two
Pf3D7_07_v3	1229677	1230304	628	1229843	132	23.9076	2.76355	21.7985	PF3D7_0728700	alpha/beta hydrolase, putative	-	-1129	PF3D7_0728800	conserved Plasmodium protein, unknown function	+	746	NA	NA	NA	Upstream of two
Pf3D7_07_v3	1236913	1238362	1450	1237637	256	99.6934	5.3401	96.8487	PF3D7_0729000	signal recognition particle subunit SRP9 (SRP9)	+	-930	PF3D7_0729100	conserved Plasmodium protein, unknown function	+	809	NA	NA	NA	Upstream of one
Pf3D7_07_v3	1246010	1246395	386	1246287	110	14.7454	2.30642	12.792	PF3D7_0729100	conserved Plasmodium protein, unknown function	+	-99	PF3D7_0729200	1-cys peroxiredoxin (AOP)	+	1111	NA	NA	NA	Upstream of one
Pf3D7_07_v3	1246624	1247214	591	1247070	152	32.9396	3.13467	30.7152	PF3D7_0729100	conserved Plasmodium protein, unknown function	+	-882	PF3D7_0729200	1-cys peroxiredoxin (AOP)	+	328	NA	NA	NA	Upstream of one
Pf3D7_07_v3	1264533	1264784	252	1264634	114	16.2827	2.38954	14.2998	PF3D7_0729700	conserved Plasmodium protein, unknown function	-	-1854	PF3D7_0729900	dynein heavy chain, putative	+	1276	PF3D7_0729800	dynein light chain, putative	+	Within gene
Pf3D7_07_v3	1281834	1282373	540	1282316	97	10.1839	2.0363	8.3353	PF3D7_0729900	dynein heavy chain, putative	+	-969	PF3D7_0730100	tRNA pseudouridine synthase D, putative	+	597	PF3D7_0730000	conserved Plasmodium protein, unknown function	-	Within gene
Pf3D7_07_v3	1291303	1291598	296	1291465	145	30.0728	3.03367	27.8804	PF3D7_0730200	AP-4 complex subunit beta, putative	-	-2066	PF3D7_0730300	transcription factor with AP2 domain(s) (AP2-L)	+	5994	NA	NA	NA	Upstream of two
Pf3D7_07_v3	1293636	1294094	459	1293831	184	51.4012	3.84404	48.9859	PF3D7_0730200	AP-4 complex subunit beta, putative	-	-4432	PF3D7_0730300	transcription factor with AP2 domain(s) (AP2-L)	+	3628	NA	NA	NA	Upstream of two
Pf3D7_07_v3	1294561	1295217	657	1294939	145	30.0728	3.03367	27.8804	PF3D7_0730200	AP-4 complex subunit beta, putative	-	-5540	PF3D7_0730300	transcription factor with AP2 domain(s) (AP2-L)	+	2520	NA	NA	NA	Upstream of two
Pf3D7_07_v3	1301872	1302364	493	1302005	112	15.5065	2.34798	13.5387	PF3D7_0730300	transcription factor with AP2 domain(s) (AP2-L)	+	-551	PF3D7_0730400	conserved Plasmodium protein, unknown function	+	2342	NA	NA	NA	Upstream of one
Pf3D7_07_v3	1323787	1324487	701	1324258	208	66.3465	4.34272	63.7905	PF3D7_0730800.1	Plasmodium exported protein, unknown function	+	-1891	PF3D7_0730900	EMP1-trafficking protein (PTP4)	+	1117	NA	NA	NA	Upstream of one
Pf3D7_07_v3	1336397	1337616	1220	1336876	175	46.1344	3.65703	43.7682	PF3D7_0731000	unspecified product	-	-1938	PF3D7_0731100	EMP1-trafficking protein (PTP2)	+	2083	NA	NA	NA	Upstream of two
Pf3D7_07_v3	1355317	1356161	845	1355738	237	85.9851	4.9453	83.257	PF3D7_0731400	serine/threonine protein kinase, FIKK family, pseudogene (FIKK7.2)	+	-256	PF3D7_0731500	erythrocyte binding antigen-175 (EBA175)	+	2317	NA	NA	NA	Upstream of one
Pf3D7_07_v3	1375978	1376886	909	1376756	112	15.5065	2.34798	13.5387	PF3D7_0731700	Plasmodium exported protein (hyp9), unknown function	+	-3996	PF3D7_0731800	alpha/beta hydrolase, putative (GEXP08)	+	1862	NA	NA	NA	Upstream of one
Pf3D7_08_v3	72498	72958	461	72788	145	28.725	2.94157	26.5506	PF3D7_0800700	surface-associated interspersed protein 8.3 (SURFIN 8.3) (SURF8.3)	-	-1003	PF3D7_0800800	Plasmodium exported protein (hyp7), unknown function	+	7035	NA	NA	NA	Upstream of two
Pf3D7_08_v3	94519	94889	371	94592	89	7.73309	1.87007	5.95697	PF3D7_0801000	Plasmodium exported protein (PHISTc), unknown function	-	-6170	PF3D7_0801200	5.8S ribosomal RNA	-	4298	PF3D7_0801100	28S ribosomal RNA	-	Within gene
Pf3D7_08_v3	95028	99009	3982	96496	241	88.8181	5.02842	86.066	PF3D7_0801000	Plasmodium exported protein (PHISTc), unknown function	-	-8074	PF3D7_0801200	5.8S ribosomal RNA	-	2394	PF3D7_0801100	28S ribosomal RNA	-	Within gene
Pf3D7_08_v3	100506	100743	238	100574	92	4.70546	1.56237	3.056	PF3D7_0801200	5.8S ribosomal RNA	-	-1523	PF3D7_0801300	von Willebrand factor A domain-related protein (WARP)	-	1380	NA	NA	NA	Upstream of one
Pf3D7_08_v3	110472	110803	332	110656	133	24.3631	2.78433	22.2473	PF3D7_0801600	conserved Plasmodium protein, unknown function	-	-1099	PF3D7_0801700	sentrin-specific protease 2, putative (SENP2)	+	1643	NA	NA	NA	Upstream of two
Pf3D7_08_v3	110925	111199	275	111077	99	10.8404	2.07786	8.97445	PF3D7_0801600	conserved Plasmodium protein, unknown function	-	-1520	PF3D7_0801700	sentrin-specific protease 2, putative (SENP2)	+	1222	NA	NA	NA	Upstream of two
Pf3D7_08_v3	124130	124804	675	124481	241	88.8181	5.02842	86.066	PF3D7_0801800	mannose-6-phosphate isomerase, putative	-	-2414	PF3D7_0801900	conserved Plasmodium protein, unknown function	+	4368	NA	NA	NA	Upstream of two
Pf3D7_08_v3	124856	125622	767	125046	189	54.4094	3.94793	51.9644	PF3D7_0801800	mannose-6-phosphate isomerase, putative	-	-2979	PF3D7_0801900	conserved Plasmodium protein, unknown function	+	3803	NA	NA	NA	Upstream of two
Pf3D7_08_v3	125850	126936	1087	126203	276	114.78	5.75567	111.805	PF3D7_0801800	mannose-6-phosphate isomerase, putative	-	-4136	PF3D7_0801900	conserved Plasmodium protein, unknown function	+	2646	NA	NA	NA	Upstream of two
Pf3D7_08_v3	230752	230981	230	230869	120	18.6992	2.51421	16.6745	PF3D7_0803600	conserved Plasmodium protein, unknown function	+	-660	PF3D7_0803700	tubulin gamma chain (g-tub)	+	529	NA	NA	NA	Upstream of one
Pf3D7_08_v3	285338	285679	342	285489	130	23.0062	2.72199	20.9111	PF3D7_0805000	alpha/beta hydrolase, putative	-	-967	PF3D7_0805100	conserved Plasmodium protein, unknown function	+	1470	NA	NA	NA	Upstream of two
Pf3D7_08_v3	320067	320567	501	320273	194	57.4744	4.05182	55.0002	PF3D7_0805700	serine/threonine protein kinase, FIKK family (FIKK8)	-	-1547	PF3D7_0805800	conserved Plasmodium protein, unknown function	-	2094	NA	NA	NA	Upstream of one
Pf3D7_08_v3	320837	321594	758	321450	110	14.7454	2.30642	12.792	PF3D7_0805700	serine/threonine protein kinase, FIKK family (FIKK8)	-	-2724	PF3D7_0805800	conserved Plasmodium protein, unknown function	-	917	NA	NA	NA	Upstream of one
Pf3D7_08_v3	329899	330138	240	330036	87	7.16596	1.82852	5.40954	PF3D7_0806000	AAA family ATPase, putative	-	-32	PF3D7_0806100	conserved Plasmodium protein, unknown function	+	615	NA	NA	NA	Upstream of two
Pf3D7_08_v3	330434	330754	321	330667	90	8.02364	1.89085	6.23827	PF3D7_0806000	AAA family ATPase, putative	-	-663	PF3D7_0806200	conserved Plasmodium membrane protein, unknown function	+	2712	PF3D7_0806100	conserved Plasmodium protein, unknown function	+	Within gene
Pf3D7_08_v3	419399	419722	324	419575	117	17.4747	2.45187	15.4702	PF3D7_0808200	plasmepsin X	-	-1510	PF3D7_0808300	ubiquitin regulatory protein, putative	+	1918	NA	NA	NA	Upstream of two
Pf3D7_08_v3	420376	420713	338	420561	112	15.5065	2.34798	13.5387	PF3D7_0808200	plasmepsin X	-	-2496	PF3D7_0808300	ubiquitin regulatory protein, putative	+	932	NA	NA	NA	Upstream of two
Pf3D7_08_v3	456009	456244	236	456101	102	11.8568	2.14019	9.96512	PF3D7_0808900	rifin (RIF)	+	-1182	PF3D7_0809100	erythrocyte membrane protein 1, PfEMP1 (VAR)	+	3211	PF3D7_0809000	Plasmodium RNA of unknown function RUF6-10	-	Within gene
Pf3D7_08_v3	531345	531574	230	531502	96	9.86204	2.01552	8.02279	PF3D7_0810300	protein phosphatase PPM5, putative (PPM5)	-	-3898	PF3D7_0810400	aquaporin, putative (AQP2)	+	718	NA	NA	NA	Upstream of two
Pf3D7_08_v3	575487	576058	572	575839	175	46.1344	3.65703	43.7682	PF3D7_0811300	CCR4-associated factor 1 (CAF1)	+	-2691	PF3D7_0811400	conserved protein, unknown function	+	147	NA	NA	NA	Upstream of one
Pf3D7_08_v3	587657	588484	828	588212	261	100.474	5.27872	97.6228	PF3D7_0811600	conserved Plasmodium protein, unknown function	-	-1259	PF3D7_0811700	conserved Plasmodium protein, unknown function	+	1609	NA	NA	NA	Upstream of two
Pf3D7_08_v3	603337	603984	648	603690	141	28.1208	2.95056	25.9526	PF3D7_0812000	conserved Plasmodium protein, unknown function	-	-1443	PF3D7_0812100	conserved Plasmodium protein, unknown function	+	1233	NA	NA	NA	Upstream of two
Pf3D7_08_v3	604093	604292	200	604261	86	6.88948	1.80774	5.14326	PF3D7_0812000	conserved Plasmodium protein, unknown function	-	-2014	PF3D7_0812100	conserved Plasmodium protein, unknown function	+	662	NA	NA	NA	Upstream of two
Pf3D7_08_v3	624504	624814	311	624683	119	18.2875	2.49343	16.2695	PF3D7_0812400	karyopherin alpha (KARalpha)	-	-1241	PF3D7_0812500	RNA-binding protein, putative	-	1386	NA	NA	NA	Upstream of one
Pf3D7_08_v3	625159	625433	275	625251	88	7.44718	1.84929	5.68065	PF3D7_0812400	karyopherin alpha (KARalpha)	-	-1809	PF3D7_0812500	RNA-binding protein, putative	-	818	NA	NA	NA	Upstream of one
Pf3D7_08_v3	653551	653851	301	653650	108	13.9996	2.26487	12.061	PF3D7_0813200	CS domain protein, putative	-	-846	PF3D7_0813300	conserved Plasmodium protein, unknown function	+	2428	NA	NA	NA	Upstream of two
Pf3D7_08_v3	654333	654738	406	654482	105	12.9102	2.20253	10.9948	PF3D7_0813200	CS domain protein, putative	-	-1678	PF3D7_0813300	conserved Plasmodium protein, unknown function	+	1596	NA	NA	NA	Upstream of two
Pf3D7_08_v3	655155	655704	550	655315	157	36.2066	3.28302	33.9398	PF3D7_0813200	CS domain protein, putative	-	-2511	PF3D7_0813300	conserved Plasmodium protein, unknown function	+	763	NA	NA	NA	Upstream of two
Pf3D7_08_v3	664160	664482	323	664290	134	24.8219	2.80511	22.6995	PF3D7_0813400	conserved Plasmodium protein, unknown function	-	-2195	PF3D7_0813500	conserved Plasmodium protein, unknown function	-	1258	NA	NA	NA	Upstream of one
Pf3D7_08_v3	794506	794759	254	794607	113	15.8928	2.36876	13.9173	PF3D7_0817300	asparagine-rich antigen	-	-4991	PF3D7_0817500	protein kinase c inhibitor-like protein, putative	+	4170	PF3D7_0817400	phosphatase, putative	-	Within gene
Pf3D7_08_v3	814372	815251	880	814534	116	17.0737	2.43109	15.0763	PF3D7_0817700	rhoptry neck protein 5 (RON5)	-	-1069	PF3D7_0817800	conserved Plasmodium protein, unknown function	+	616	NA	NA	NA	Upstream of two
Pf3D7_08_v3	818666	818925	260	818792	111	15.1241	2.3272	13.1635	PF3D7_0817900	high mobility group protein B2 (HMGB2)	-	-1690	PF3D7_0818000	conserved protein, unknown function	+	2542	NA	NA	NA	Upstream of two
Pf3D7_08_v3	819126	819407	282	819213	109	14.3706	2.28564	12.4244	PF3D7_0817900	high mobility group protein B2 (HMGB2)	-	-2111	PF3D7_0818000	conserved protein, unknown function	+	2121	NA	NA	NA	Upstream of two
Pf3D7_08_v3	823222	823910	689	823411	269	109.426	5.61022	106.498	PF3D7_0818000	conserved protein, unknown function	+	-959	PF3D7_0818100	zinc finger protein, putative	+	1153	NA	NA	NA	Upstream of one
Pf3D7_08_v3	827605	827960	356	827804	122	19.5332	2.55577	17.4949	PF3D7_0818100	zinc finger protein, putative	+	-1286	PF3D7_0818200	14-3-3 protein (14-3-3I)	+	2202	NA	NA	NA	Upstream of one
Pf3D7_08_v3	854300	855339	1040	854802	267	104.899	5.3996	102.009	PF3D7_0818700	DNA helicase, putative	-	-1855	PF3D7_0818800	U3 small nucleolar ribonucleoprotein protein IMP4, putative (IMP4)	-	852	NA	NA	NA	Upstream of one
Pf3D7_08_v3	858899	859548	650	859282	286	122.56	5.96345	119.523	PF3D7_0818800	U3 small nucleolar ribonucleoprotein protein IMP4, putative (IMP4)	-	-2540	PF3D7_0818900	heat shock protein 70 (HSP70)	+	1102	NA	NA	NA	Upstream of two
Pf3D7_08_v3	887404	887637	234	887455	85	6.61779	1.78696	4.88191	PF3D7_0819600	conserved Plasmodium protein, unknown function	-	-1319	PF3D7_0819700	conserved Plasmodium protein, unknown function	-	671	NA	NA	NA	Upstream of one
Pf3D7_08_v3	887700	888366	667	888045	224	76.9808	4.67518	74.3328	PF3D7_0819600	conserved Plasmodium protein, unknown function	-	-1909	PF3D7_0819700	conserved Plasmodium protein, unknown function	-	81	NA	NA	NA	Upstream of one
Pf3D7_08_v3	908823	909310	488	909126	151	33.0887	3.15835	30.8589	PF3D7_0820000	Snf2-related CBP activator, putative (SRCAP)	-	-1412	PF3D7_0820100	conserved Plasmodium protein, unknown function	-	81	NA	NA	NA	Upstream of one
Pf3D7_08_v3	945070	945340	271	945180	120	18.6992	2.51421	16.6745	PF3D7_0820900	conserved Plasmodium protein, unknown function	-	-535	PF3D7_0821000	conserved Plasmodium protein, unknown function	+	3565	NA	NA	NA	Upstream of two
Pf3D7_08_v3	965456	966230	775	965952	229	80.4065	4.77908	77.7278	PF3D7_0821300	ATP-dependent RNA helicase prh1, putative	-	-4212	PF3D7_0821500	ribosomal RNA small subunit methyltransferase NEP1, putative (NEP1)	-	1949	PF3D7_0821400	conserved Plasmodium protein, unknown function	+	Within gene
Pf3D7_08_v3	966345	966599	255	966470	104	12.555	2.18175	10.6475	PF3D7_0821300	ATP-dependent RNA helicase prh1, putative	-	-4730	PF3D7_0821500	ribosomal RNA small subunit methyltransferase NEP1, putative (NEP1)	-	1431	PF3D7_0821400	conserved Plasmodium protein, unknown function	+	Within gene
Pf3D7_08_v3	1011960	1012361	402	1012085	103	12.2039	2.16097	10.3044	PF3D7_0822900	conserved Plasmodium protein, unknown function	-	-778	PF3D7_0823000	serine/threonine protein kinase VPS15, putative (VPS15)	-	842	NA	NA	NA	Upstream of one
Pf3D7_08_v3	1026388	1026891	504	1026635	199	60.5948	4.15572	58.0911	PF3D7_0823200	RNA-binding protein, putative	-	-2789	PF3D7_0823300	histone acetyltransferase GCN5 (GCN5)	+	2117	NA	NA	NA	Upstream of two
Pf3D7_08_v3	1027788	1028046	259	1027877	119	18.2875	2.49343	16.2695	PF3D7_0823200	RNA-binding protein, putative	-	-4031	PF3D7_0823300	histone acetyltransferase GCN5 (GCN5)	+	875	NA	NA	NA	Upstream of two
Pf3D7_08_v3	1039288	1039841	554	1039600	249	94.5697	5.19465	91.7714	PF3D7_0823500	inner membrane complex protein 1i, putative (IMC1i)	-	-992	PF3D7_0823600	lipoate-protein ligase B (LipB)	-	307	NA	NA	NA	Upstream of one
Pf3D7_08_v3	1065718	1066159	442	1065869	118	17.8639	2.47147	15.8582	PF3D7_0824400	nucleoside transporter 2 (NT2)	-	-1808	PF3D7_0824500	conserved Plasmodium protein, unknown function	+	285	NA	NA	NA	Upstream of two
Pf3D7_08_v3	1140593	1142286	1694	1141152	190	55.0179	3.96871	52.567	PF3D7_0826100	E3 ubiquitin-protein ligase, putative	-	-2008	PF3D7_0826200	alpha/beta hydrolase, putative	-	1347	NA	NA	NA	Upstream of one
Pf3D7_08_v3	1150909	1151244	336	1151076	118	15.3939	2.2838	13.4326	PF3D7_0826400	dehydrodolichyl diphosphate synthetase, putative	-	-1246	PF3D7_0826500	ubiquitin conjugation factor E4 B, putative (UBE4B)	+	1226	NA	NA	NA	Upstream of two
Pf3D7_08_v3	1151325	1151653	329	1151513	111	14.7166	2.29466	12.7694	PF3D7_0826400	dehydrodolichyl diphosphate synthetase, putative	-	-1683	PF3D7_0826500	ubiquitin conjugation factor E4 B, putative (UBE4B)	+	789	NA	NA	NA	Upstream of two
Pf3D7_08_v3	1157108	1157396	289	1157244	87	7.16596	1.82852	5.40954	PF3D7_0826500	ubiquitin conjugation factor E4 B, putative (UBE4B)	+	-962	PF3D7_0826600	SNARE protein, putative (VAMP7)	-	77	NA	NA	NA	Downstream of two
Pf3D7_08_v3	1215831	1216581	751	1215965	221	74.9483	4.61285	72.3195	PF3D7_0828100	conserved Plasmodium protein, unknown function	-	-335	PF3D7_0828200	leucine--tRNA ligase, putative	+	306	NA	NA	NA	Upstream of two
Pf3D7_08_v3	1240663	1241325	663	1240901	107	13.6325	2.24409	11.7016	PF3D7_0828800	GPI-anchored micronemal antigen (GAMA)	-	-1400	PF3D7_0828900	conserved Plasmodium protein, unknown function	-	1065	NA	NA	NA	Upstream of one
Pf3D7_08_v3	1259889	1260289	401	1260177	93	8.92273	1.95319	7.11028	PF3D7_0829400	prolyl 4-hydroxylase subunit alpha, putative	-	-1136	PF3D7_0829600	early transcribed membrane protein 8 (ETRAMP8)	+	8958	PF3D7_0829500	conserved Plasmodium protein, unknown function	-	Within gene
Pf3D7_08_v3	1268578	1268866	289	1268744	110	14.7454	2.30642	12.792	PF3D7_0829500	conserved Plasmodium protein, unknown function	-	-2046	PF3D7_0829600	early transcribed membrane protein 8 (ETRAMP8)	+	391	NA	NA	NA	Upstream of two
Pf3D7_08_v3	1270460	1270677	218	1270574	103	12.2039	2.16097	10.3044	PF3D7_0829600	early transcribed membrane protein 8 (ETRAMP8)	+	-927	PF3D7_0829700	unspecified product	+	704	NA	NA	NA	Upstream of one
Pf3D7_08_v3	1280509	1281069	561	1280753	229	79.2651	4.71225	76.5984	PF3D7_0830000	5.8S ribosomal RNA	+	-639	PF3D7_0830100	unspecified product	+	182	NA	NA	NA	Upstream of one
Pf3D7_08_v3	1293269	1293616	348	1293471	122	19.5332	2.55577	17.4949	PF3D7_0830300	sporozoite invasion-associated protein 2 (SIAP2)	-	-2065	PF3D7_0830400	conserved Plasmodium protein, unknown function	+	551	NA	NA	NA	Upstream of two
Pf3D7_08_v3	1304960	1305338	379	1305150	114	16.2827	2.38954	14.2998	PF3D7_0830600	Plasmodium exported protein (PHISTc), unknown function	+	-337	PF3D7_0830700	Plasmodium exported protein (hyp9), unknown function	+	1903	NA	NA	NA	Upstream of one
Pf3D7_08_v3	1308373	1309735	1363	1309325	374	197.022	7.79197	192.848	PF3D7_0830700	Plasmodium exported protein (hyp9), unknown function	+	-1401	PF3D7_0830800	surface-associated interspersed protein 8.2 (SURFIN 8.2) (SURF8.2)	+	1312	NA	NA	NA	Upstream of one
Pf3D7_08_v3	1322820	1323243	424	1323017	102	11.8568	2.14019	9.96512	PF3D7_0831000	Plasmodium exported protein (PHISTb), unknown function (GEXP09)	+	-192	PF3D7_0831100	surface-associated interspersed protein 8.1 (SURFIN 8.1) (SURF8.1)	+	2127	NA	NA	NA	Upstream of one
Pf3D7_08_v3	1324026	1324488	463	1324306	150	23.8503	2.57238	21.7471	PF3D7_0831000	Plasmodium exported protein (PHISTb), unknown function (GEXP09)	+	-1481	PF3D7_0831100	surface-associated interspersed protein 8.1 (SURFIN 8.1) (SURF8.1)	+	838	NA	NA	NA	Upstream of one
Pf3D7_08_v3	1337250	1338515	1266	1338109	274	113.242	5.71411	110.281	PF3D7_0831200	DnaJ protein, putative	+	-1810	PF3D7_0831300	Plasmodium exported protein, unknown function (GEXP13)	+	1550	NA	NA	NA	Upstream of one
Pf3D7_08_v3	1356909	1357539	631	1357362	132	23.9076	2.76355	21.7985	PF3D7_0831500	Plasmodium exported protein (PHIST), unknown function	+	-2693	PF3D7_0831600	cytoadherence linked asexual protein 8 (CLAG8)	+	952	NA	NA	NA	Upstream of one
Pf3D7_08_v3	1369004	1370041	1038	1369688	213	69.6147	4.44662	67.0335	PF3D7_0831700	heat shock protein 70 (HSP70-x)	-	-2182	PF3D7_0831750	Plasmodium exported protein (PHISTa), unknown function, pseudogene	+	2159	NA	NA	NA	Upstream of two
Pf3D7_08_v3	1373594	1374314	721	1373883	231	31.4313	2.40121	29.2258	PF3D7_0831750	Plasmodium exported protein (PHISTa), unknown function, pseudogene	+	-1163	PF3D7_0831800	histidine-rich protein II (HRPII)	-	353	NA	NA	NA	Downstream of two
Pf3D7_08_v3	1376128	1376734	607	1376559	211	47.9414	3.28832	45.5591	PF3D7_0831800	histidine-rich protein II (HRPII)	-	-1260	PF3D7_0831900	Plasmodium exported protein (PHIST), unknown function, pseudogene	+	4275	NA	NA	NA	Upstream of two
Pf3D7_08_v3	1377307	1378885	1579	1378641	255	98.9563	5.31932	96.1177	PF3D7_0831800	histidine-rich protein II (HRPII)	-	-3342	PF3D7_0831900	Plasmodium exported protein (PHIST), unknown function, pseudogene	+	2193	NA	NA	NA	Upstream of two
Pf3D7_08_v3	1379762	1380937	1176	1380454	316	146.786	6.58681	143.543	PF3D7_0831800	histidine-rich protein II (HRPII)	-	-5155	PF3D7_0831900	Plasmodium exported protein (PHIST), unknown function, pseudogene	+	380	NA	NA	NA	Upstream of two
Pf3D7_09_v3	116443	116883	441	116727	161	33.5784	3.06062	31.3478	PF3D7_0902600	serine/threonine protein kinase, FIKK family (FIKK9.7)	-	-1178	PF3D7_0902700	Plasmodium exported protein (PHISTb), unknown function, pseudogene	-	2534	NA	NA	NA	Upstream of one
Pf3D7_09_v3	117794	118013	220	117894	92	8.61851	1.93241	6.81512	PF3D7_0902600	serine/threonine protein kinase, FIKK family (FIKK9.7)	-	-2345	PF3D7_0902700	Plasmodium exported protein (PHISTb), unknown function, pseudogene	-	1367	NA	NA	NA	Upstream of one
Pf3D7_09_v3	136366	136694	329	136529	108	13.9996	2.26487	12.061	PF3D7_0903200	ras-related protein RAB7 (RAB7)	-	-942	PF3D7_0903300	conserved Plasmodium membrane protein, unknown function	+	4448	NA	NA	NA	Upstream of two
Pf3D7_09_v3	173967	174580	614	174381	98	10.51	2.05708	8.65266	PF3D7_0903600.1	conserved Plasmodium protein, unknown function	+	-1494	PF3D7_0903700	alpha tubulin 1	+	1161	NA	NA	NA	Upstream of one
Pf3D7_09_v3	185825	186272	448	186093	104	12.555	2.18175	10.6475	PF3D7_0903800	LCCL domain-containing protein (CCp4)	+	-2102	PF3D7_0904000	GTPase-activating protein, putative	-	1249	PF3D7_0903900	60S ribosomal protein L32 (RPL32)	+	Within gene
Pf3D7_09_v3	210275	210571	297	210437	90	8.02364	1.89085	6.23827	PF3D7_0904400	signal peptidase complex subunit 3, putative (SPC3)	-	-1712	PF3D7_0904600	ubiquitin specific protease, putative	+	2078	PF3D7_0904500	prefoldin subunit 4, putative	+	Within gene
Pf3D7_09_v3	210813	211215	403	210983	174	45.5612	3.63625	43.2002	PF3D7_0904500	prefoldin subunit 4, putative	+	-374	PF3D7_0904600	ubiquitin specific protease, putative	+	1532	NA	NA	NA	Upstream of one
Pf3D7_09_v3	233630	233990	361	233834	131	23.4553	2.74277	21.353	PF3D7_0904900	copper-transporting ATPase (CuTP)	-	-1003	PF3D7_0905000	conserved Plasmodium protein, unknown function	-	667	NA	NA	NA	Upstream of one
Pf3D7_09_v3	235749	235972	224	235875	116	17.0737	2.43109	15.0763	PF3D7_0905000	conserved Plasmodium protein, unknown function	-	-529	PF3D7_0905100	nucleoporin NUP100/NSP100, putative (NUP100)	-	484	NA	NA	NA	Upstream of one
Pf3D7_09_v3	273687	275513	1827	274666	377	199.732	7.85431	195.45	PF3D7_0905300	dynein heavy chain, putative	-	-4957	PF3D7_0905500	conserved Plasmodium protein, unknown function	+	3703	PF3D7_0905400	high molecular weight rhoptry protein 3 (RhopH3)	-	Within gene
Pf3D7_09_v3	275737	276097	361	275756	83	3.72361	1.49393	2.13779	PF3D7_0905400	high molecular weight rhoptry protein 3 (RhopH3)	-	-967	PF3D7_0905500	conserved Plasmodium protein, unknown function	+	2613	NA	NA	NA	Upstream of two
Pf3D7_09_v3	317422	317717	296	317586	120	18.6992	2.51421	16.6745	PF3D7_0906400	dynein light intermediate chain 2, cytosolic	-	-2599	PF3D7_0906500	arginase	+	725	NA	NA	NA	Upstream of two
Pf3D7_09_v3	317870	318141	272	318016	165	40.5155	3.44925	38.2034	PF3D7_0906400	dynein light intermediate chain 2, cytosolic	-	-3029	PF3D7_0906500	arginase	+	295	NA	NA	NA	Upstream of two
Pf3D7_09_v3	324929	325136	208	325054	90	8.02364	1.89085	6.23827	PF3D7_0906600	zinc finger protein, putative	-	-1712	PF3D7_0906700	leucine-rich repeat protein (LRR9)	-	5445	NA	NA	NA	Upstream of one
Pf3D7_09_v3	329100	329652	553	329494	146	26.4365	2.77723	24.2936	PF3D7_0906600	zinc finger protein, putative	-	-6152	PF3D7_0906700	leucine-rich repeat protein (LRR9)	-	1005	NA	NA	NA	Upstream of one
Pf3D7_09_v3	336894	337108	215	337010	115	16.6764	2.41032	14.686	PF3D7_0906910	tubulin-specific chaperone, putative	+	-240	PF3D7_0907000	conserved Plasmodium protein, unknown function	+	554	NA	NA	NA	Upstream of one
Pf3D7_09_v3	342284	342518	235	342375	98	10.51	2.05708	8.65266	PF3D7_0907000	conserved Plasmodium protein, unknown function	+	-4455	PF3D7_0907200	GTPase-activating protein, putative	+	3517	PF3D7_0907100	conserved Plasmodium protein, unknown function	-	Within gene
Pf3D7_09_v3	342767	343318	552	342932	161	38.3398	3.36613	36.0499	PF3D7_0907100	conserved Plasmodium protein, unknown function	-	-524	PF3D7_0907200	GTPase-activating protein, putative	+	2960	NA	NA	NA	Upstream of two
Pf3D7_09_v3	359105	359532	428	359298	116	17.0737	2.43109	15.0763	PF3D7_0907500	conserved Plasmodium protein, unknown function	-	-1615	PF3D7_0907600	translation initiation factor SUI1, putative	+	1237	NA	NA	NA	Upstream of two
Pf3D7_09_v3	386306	387640	1335	386993	249	94.5697	5.19465	91.7714	PF3D7_0908300.2	conserved Plasmodium membrane protein, unknown function	-	-1277	PF3D7_0908400	conserved Plasmodium protein, unknown function	+	1156	NA	NA	NA	Upstream of two
Pf3D7_09_v3	462934	463427	494	463254	107	13.6325	2.24409	11.7016	PF3D7_0910100	Ran-binding protein, putative	-	-1936	PF3D7_0910200	conserved Plasmodium protein, unknown function	+	1305	NA	NA	NA	Upstream of two
Pf3D7_09_v3	474507	474786	280	474635	98	10.51	2.05708	8.65266	PF3D7_0910200	conserved Plasmodium protein, unknown function	+	-867	PF3D7_0910300	conserved Plasmodium protein, unknown function	+	1036	NA	NA	NA	Upstream of one
Pf3D7_09_v3	540130	541115	986	540649	280	117.873	5.83878	114.871	PF3D7_0911900	falstatin (ICP)	-	-777	PF3D7_0912000	conserved Plasmodium protein, unknown function	-	384	NA	NA	NA	Upstream of one
Pf3D7_09_v3	548706	549299	594	548996	86	6.88948	1.80774	5.14326	PF3D7_0912100	zinc finger protein, putative	-	-895	PF3D7_0912200	conserved Plasmodium membrane protein, unknown function	-	89	NA	NA	NA	Upstream of one
Pf3D7_09_v3	606695	606903	209	606830	100	11.1751	2.09864	9.30013	PF3D7_0914100	conserved Plasmodium protein, unknown function	-	-2254	PF3D7_0914200	phospholipid or glycerol acyltransferase, putative	-	1531	NA	NA	NA	Upstream of one
Pf3D7_09_v3	775247	775675	429	775445	206	65.0536	4.30117	62.5083	PF3D7_0918800	dihydrouridine synthase, putative	-	-1066	PF3D7_0918900	gamma-glutamylcysteine synthetase (gammaGCS)	+	2113	NA	NA	NA	Upstream of two
Pf3D7_09_v3	791232	791475	244	791361	108	13.9996	2.26487	12.061	PF3D7_0919200	PPPDE peptidase, putative	-	-883	PF3D7_0919300	thioredoxin-like protein 1, putative (TrxL1)	+	1856	NA	NA	NA	Upstream of two
Pf3D7_09_v3	820953	821305	353	821140	119	18.2875	2.49343	16.2695	PF3D7_0919900	regulator of chromosome condensation, putative	-	-1336	PF3D7_0920000	long chain fatty acid elongation enzyme, putative (ELO3)	+	1525	NA	NA	NA	Upstream of two
Pf3D7_09_v3	821440	822433	994	822188	243	90.2455	5.06998	87.4816	PF3D7_0919900	regulator of chromosome condensation, putative	-	-2384	PF3D7_0920000	long chain fatty acid elongation enzyme, putative (ELO3)	+	477	NA	NA	NA	Upstream of two
Pf3D7_09_v3	885932	886330	399	886119	110	14.7454	2.30642	12.792	PF3D7_0921700	conserved Plasmodium protein, unknown function	-	-527	PF3D7_0921900	conserved Plasmodium protein, unknown function	+	2440	PF3D7_0921800	ribosome production factor 1, putative (RPF1)	-	Within gene
Pf3D7_09_v3	893761	895026	1266	894094	199	60.5948	4.15572	58.0911	PF3D7_0922000	dynein intermediate chain, putative	+	-827	PF3D7_0922100	ubiquitin-like protein, putative	+	1321	NA	NA	NA	Upstream of one
Pf3D7_09_v3	901512	901717	206	901639	103	12.2039	2.16097	10.3044	PF3D7_0922100	ubiquitin-like protein, putative	+	-1335	PF3D7_0922200	S-adenosylmethionine synthetase (SAMS)	+	1723	NA	NA	NA	Upstream of one
Pf3D7_09_v3	901966	902497	532	902336	127	21.6786	2.65966	19.6048	PF3D7_0922100	ubiquitin-like protein, putative	+	-2032	PF3D7_0922200	S-adenosylmethionine synthetase (SAMS)	+	1026	NA	NA	NA	Upstream of one
Pf3D7_09_v3	935952	936177	226	936075	93	8.92273	1.95319	7.11028	PF3D7_0922800	conserved Plasmodium protein, unknown function	-	-703	PF3D7_0922900	3-oxoacyl-[acyl-carrier-protein] reductase (FabG)	-	793	NA	NA	NA	Upstream of one
Pf3D7_09_v3	971585	972275	691	971780	114	16.2827	2.38954	14.2998	PF3D7_0923900	RNA-binding protein, putative	-	-3711	PF3D7_0924000	patatin-like phospholipase, putative	+	768	NA	NA	NA	Upstream of two
Pf3D7_09_v3	993397	993720	324	993555	88	7.44718	1.84929	5.68065	PF3D7_0924400	conserved Plasmodium protein, unknown function	+	-640	PF3D7_0924600	conserved Plasmodium protein, unknown function	+	5908	PF3D7_0924500	conserved Plasmodium membrane protein, unknown function	-	Within gene
Pf3D7_09_v3	1023997	1024358	362	1024145	161	38.3398	3.36613	36.0499	PF3D7_0925400	protein phosphatase-beta	-	-525	PF3D7_0925500	thioredoxin-like protein 2 (TLP2)	+	1348	NA	NA	NA	Upstream of two
Pf3D7_09_v3	1059908	1060107	200	1060015	86	6.88948	1.80774	5.14326	PF3D7_0926100	protein kinase, putative	-	-2199	PF3D7_0926200	conserved Plasmodium protein, unknown function	+	3038	NA	NA	NA	Upstream of two
Pf3D7_09_v3	1060259	1062631	2373	1060740	308	140.201	6.42058	137.014	PF3D7_0926100	protein kinase, putative	-	-2924	PF3D7_0926200	conserved Plasmodium protein, unknown function	+	2313	NA	NA	NA	Upstream of two
Pf3D7_09_v3	1088972	1089255	284	1089120	97	8.42839	1.88078	6.63309	PF3D7_0926600	conserved Plasmodium membrane protein, unknown function	+	-27	PF3D7_0926700	glutamine-dependent NAD(+) synthetase, putative (NADSYN)	+	791	NA	NA	NA	Upstream of one
Pf3D7_09_v3	1100715	1102198	1484	1101438	341	167.92	7.10628	164.467	PF3D7_0927100	conserved Plasmodium protein, unknown function	-	-607	PF3D7_0927200	zinc finger protein, putative	+	5705	NA	NA	NA	Upstream of two
Pf3D7_09_v3	1105233	1105488	256	1105362	106	13.2694	2.22331	11.3463	PF3D7_0927100	conserved Plasmodium protein, unknown function	-	-4531	PF3D7_0927200	zinc finger protein, putative	+	1781	NA	NA	NA	Upstream of two
Pf3D7_09_v3	1121780	1122086	307	1121942	110	13.8726	2.2364	11.9409	PF3D7_0927500	dynein light chain, putative	-	-611	PF3D7_0927600	conserved Plasmodium protein, unknown function	+	1919	NA	NA	NA	Upstream of two
Pf3D7_09_v3	1122634	1123265	632	1122856	206	65.0536	4.30117	62.5083	PF3D7_0927500	dynein light chain, putative	-	-1525	PF3D7_0927600	conserved Plasmodium protein, unknown function	+	1005	NA	NA	NA	Upstream of two
Pf3D7_09_v3	1149886	1150401	516	1150198	226	78.3454	4.71674	75.6851	PF3D7_0928600	conserved Plasmodium protein, unknown function	-	-1696	PF3D7_0928700	conserved Plasmodium protein, unknown function	-	450	NA	NA	NA	Upstream of one
Pf3D7_09_v3	1200405	1200758	354	1200576	114	16.2827	2.38954	14.2998	PF3D7_0930200	leucine-rich repeat protein (LRR8)	-	-2114	PF3D7_0930300	merozoite surface protein 1 (MSP1)	+	1236	NA	NA	NA	Upstream of two
Pf3D7_09_v3	1207345	1207584	240	1207467	89	7.73309	1.87007	5.95697	PF3D7_0930300	merozoite surface protein 1 (MSP1)	+	-493	PF3D7_0930400.1	conserved Plasmodium protein, unknown function	+	507	NA	NA	NA	Upstream of one
Pf3D7_09_v3	1224917	1225186	270	1225064	108	13.9996	2.26487	12.061	PF3D7_0930700	conserved Plasmodium protein, unknown function	+	-1458	PF3D7_0930800	conserved Plasmodium membrane protein, unknown function	+	492	NA	NA	NA	Upstream of one
Pf3D7_09_v3	1260382	1260737	356	1260572	179	48.4513	3.74015	46.0636	PF3D7_0931200	selenoprotein (Sel2)	+	-1121	PF3D7_0931300	asparagine-rich antigen, putative	+	455	NA	NA	NA	Upstream of one
Pf3D7_09_v3	1267805	1268006	202	1267890	96	9.86204	2.01552	8.02279	PF3D7_0931500	conserved Plasmodium protein, unknown function	-	-1875	PF3D7_0931600	conserved protein, unknown function	+	387	NA	NA	NA	Upstream of two
Pf3D7_09_v3	1319933	1320231	299	1320076	98	8.71994	1.89997	6.91588	PF3D7_0933200	calcyclin binding protein, putative	-	-608	PF3D7_0933300	conserved Plasmodium protein, unknown function	+	269	NA	NA	NA	Upstream of two
Pf3D7_09_v3	1330177	1330847	671	1330458	244	90.9617	5.09075	88.1925	PF3D7_0933500	gamma-tubulin complex component, putative	-	-672	PF3D7_0933600	mitochondrial-processing peptidase subunit beta, putative (MAS1)	-	891	NA	NA	NA	Upstream of one
Pf3D7_09_v3	1393590	1393945	356	1393745	156	30.4094	2.92067	28.2164	PF3D7_0935400	gametocyte development protein 1 (GDV1)	+	-13993	PF3D7_0935500	Plasmodium exported protein, unknown function (GEXP22)	+	7055	NA	NA	NA	Upstream of one
Pf3D7_09_v3	1396269	1396529	261	1396365	87	7.16596	1.82852	5.40954	PF3D7_0935400	gametocyte development protein 1 (GDV1)	+	-16613	PF3D7_0935500	Plasmodium exported protein, unknown function (GEXP22)	+	4435	NA	NA	NA	Upstream of one
Pf3D7_09_v3	1399404	1399796	393	1399670	111	15.1241	2.3272	13.1635	PF3D7_0935400	gametocyte development protein 1 (GDV1)	+	-19918	PF3D7_0935500	Plasmodium exported protein, unknown function (GEXP22)	+	1130	NA	NA	NA	Upstream of one
Pf3D7_09_v3	1403938	1404220	283	1404102	122	19.5332	2.55577	17.4949	PF3D7_0935500	Plasmodium exported protein, unknown function (GEXP22)	+	-2050	PF3D7_0935600	gametocytogenesis-implicated protein (GIG)	+	1090	NA	NA	NA	Upstream of one
Pf3D7_09_v3	1423696	1423965	270	1423891	90	8.02364	1.89085	6.23827	PF3D7_0935900	ring-exported protein 1 (REX1)	-	-1084	PF3D7_0936000	ring-exported protein 2 (REX2)	-	3751	NA	NA	NA	Upstream of one
Pf3D7_09_v3	1431667	1432420	754	1431865	210	67.6476	4.38428	65.0813	PF3D7_0936100	early transcribed membrane protein (ETRAMP9)	-	-719	PF3D7_0936200	Plasmodium exported protein (hyp11), unknown function	-	1467	NA	NA	NA	Upstream of one
Pf3D7_09_v3	1435116	1435562	447	1435333	158	36.7358	3.3038	34.4635	PF3D7_0936200	Plasmodium exported protein (hyp11), unknown function	-	-1225	PF3D7_0936300	ring-exported protein 3 (REX3)	-	1354	NA	NA	NA	Upstream of one
Pf3D7_09_v3	1438854	1439437	584	1439263	266	107.155	5.54788	104.245	PF3D7_0936300	ring-exported protein 3 (REX3)	-	-1282	PF3D7_0936400	ring-exported protein 4 (REX4)	+	1520	NA	NA	NA	Upstream of two
Pf3D7_09_v3	1439508	1440479	972	1439944	374	197.022	7.79197	192.848	PF3D7_0936300	ring-exported protein 3 (REX3)	-	-1963	PF3D7_0936400	ring-exported protein 4 (REX4)	+	839	NA	NA	NA	Upstream of two
Pf3D7_09_v3	1445156	1446082	927	1445677	369	192.529	7.68808	188.517	PF3D7_0936500	virulence-associated protein 1 (VAP1)	-	-830	PF3D7_0936600	Plasmodium exported protein (PHISTc), unknown function (GEXP05)	+	1252	NA	NA	NA	Upstream of two
Pf3D7_09_v3	1464098	1465341	1244	1464735	279	117.097	5.818	114.102	PF3D7_0936900	Plasmodium exported protein (PHISTb), unknown function, pseudogene	+	-1076	PF3D7_0937000	Plasmodium exported protein (PHISTb), unknown function	+	1169	NA	NA	NA	Upstream of one
Pf3D7_09_v3	1469828	1470656	829	1470093	268	102.46	5.24552	99.5957	PF3D7_0937100	Plasmodium exported protein, unknown function	-	-676	PF3D7_0937200	lysophospholipase, putative	+	1758	NA	NA	NA	Upstream of two
Pf3D7_09_v3	1470935	1471395	461	1471140	273	112.476	5.69333	109.522	PF3D7_0937100	Plasmodium exported protein, unknown function	-	-1723	PF3D7_0937200	lysophospholipase, putative	+	711	NA	NA	NA	Upstream of two
Pf3D7_10_v3	94038	94299	262	94163	111	15.1241	2.3272	13.1635	PF3D7_1001700	Plasmodium exported protein (PHISTc), unknown function	-	-637	PF3D7_1001800	Plasmodium exported protein (PHISTc), unknown function	-	1950	NA	NA	NA	Upstream of one
Pf3D7_10_v3	95040	95391	352	95221	135	25.2838	2.82589	23.1547	PF3D7_1001700	Plasmodium exported protein (PHISTc), unknown function	-	-1695	PF3D7_1001800	Plasmodium exported protein (PHISTc), unknown function	-	892	NA	NA	NA	Upstream of one
Pf3D7_10_v3	98333	98831	499	98503	166	36.9001	3.205	34.6274	PF3D7_1001800	Plasmodium exported protein (PHISTc), unknown function	-	-1472	PF3D7_1001900	Plasmodium exported protein (hyp16), unknown function (PfJ23)	-	876	NA	NA	NA	Upstream of one
Pf3D7_10_v3	101452	101702	251	101565	96	9.86204	2.01552	8.02279	PF3D7_1001900	Plasmodium exported protein (hyp16), unknown function (PfJ23)	-	-1204	PF3D7_1002000	Plasmodium exported protein (hyp2), unknown function	-	1553	NA	NA	NA	Upstream of one
Pf3D7_10_v3	101876	102331	456	101967	121	19.1145	2.53499	17.0831	PF3D7_1001900	Plasmodium exported protein (hyp16), unknown function (PfJ23)	-	-1606	PF3D7_1002000	Plasmodium exported protein (hyp2), unknown function	-	1151	NA	NA	NA	Upstream of one
Pf3D7_10_v3	110832	111839	1008	111491	368	191.634	7.6673	187.657	PF3D7_1002100	EMP1-trafficking protein (PTP5)	-	-2829	PF3D7_1002200	tryptophan-rich antigen 3 (PArt)	+	1438	NA	NA	NA	Upstream of two
Pf3D7_10_v3	128152	128404	253	128322	92	8.61851	1.93241	6.81512	PF3D7_1002600	conserved Plasmodium protein, unknown function	+	-722	PF3D7_1002700	conserved Plasmodium protein, unknown function	+	954	NA	NA	NA	Upstream of one
Pf3D7_10_v3	131917	132737	821	132311	195	58.0941	4.0726	55.6139	PF3D7_1002700	conserved Plasmodium protein, unknown function	+	-201	PF3D7_1002800	DnaJ protein, putative	+	684	NA	NA	NA	Upstream of one
Pf3D7_10_v3	157830	158068	239	157910	109	12.6233	2.14501	10.7157	PF3D7_1003300	N-acetyltransferase, putative	-	-7036	PF3D7_1003500	40S ribosomal protein S20e, putative	-	2406	PF3D7_1003400	conserved Plasmodium protein, unknown function	-	Within gene
Pf3D7_10_v3	171591	172404	814	171963	296	130.491	6.17124	127.388	PF3D7_1003700	conserved Plasmodium protein, unknown function	-	-1294	PF3D7_1003800	U5 small nuclear ribonuclear protein, putative	-	760	NA	NA	NA	Upstream of one
Pf3D7_10_v3	205487	206030	544	205603	130	21.8623	2.63936	19.7879	PF3D7_1004300	E3 ubiquitin-protein ligase, putative	-	-2759	PF3D7_1004400	RNA-binding protein, putative	-	1397	NA	NA	NA	Upstream of one
Pf3D7_10_v3	221681	222093	413	221798	138	26.6884	2.88822	24.5396	PF3D7_1004700	conserved Plasmodium protein, unknown function	-	-445	PF3D7_1004800	ADP/ATP carrier protein, putative	+	147	NA	NA	NA	Upstream of two
Pf3D7_10_v3	223683	223930	248	223839	117	17.4747	2.45187	15.4702	PF3D7_1004800	ADP/ATP carrier protein, putative	+	-409	PF3D7_1004900	conserved Plasmodium protein, unknown function	+	409	NA	NA	NA	Upstream of one
Pf3D7_10_v3	242858	243959	1102	243068	205	64.4103	4.28039	61.8706	PF3D7_1005500	regulator of nonsense transcripts, putative	-	-823	PF3D7_1005600	DnaJ protein, putative	-	1077	NA	NA	NA	Upstream of one
Pf3D7_10_v3	264945	265150	206	265024	86	6.88948	1.80774	5.14326	PF3D7_1006200	DNA/RNA-binding protein Alba 3 (ALBA3)	-	-2027	PF3D7_1006300	conserved Plasmodium protein, unknown function	-	726	NA	NA	NA	Upstream of one
Pf3D7_10_v3	270523	270752	230	270639	113	15.8928	2.36876	13.9173	PF3D7_1006400	conserved Plasmodium protein, unknown function	-	-808	PF3D7_1006600	phosducin-like protein, putative (PhLP1)	-	1604	PF3D7_1006500	conserved Plasmodium protein, unknown function	+	Within gene
Pf3D7_10_v3	307338	307824	487	307596	195	58.0941	4.0726	55.6139	PF3D7_1007700	transcription factor with AP2 domain(s) (ApiAP2)	-	-1677	PF3D7_1007800	conserved Plasmodium protein, unknown function	-	3801	NA	NA	NA	Upstream of one
Pf3D7_10_v3	307928	309392	1465	309076	245	91.6799	5.11153	88.9051	PF3D7_1007700	transcription factor with AP2 domain(s) (ApiAP2)	-	-3157	PF3D7_1007800	conserved Plasmodium protein, unknown function	-	2321	NA	NA	NA	Upstream of one
Pf3D7_10_v3	315152	315500	349	315329	210	67.6476	4.38428	65.0813	PF3D7_1007800	conserved Plasmodium protein, unknown function	-	-813	PF3D7_1007900	eukaryotic translation initiation factor 3 subunit D, putative (EIF3D)	+	1320	NA	NA	NA	Upstream of two
Pf3D7_10_v3	328942	329175	234	329082	106	13.2694	2.22331	11.3463	PF3D7_1008000	histone deacetylase 2 (HDA2)	+	-932	PF3D7_1008100	conserved Plasmodium protein, unknown function	+	2164	NA	NA	NA	Upstream of one
Pf3D7_10_v3	363291	363935	645	363602	150	32.5789	3.13757	30.3553	PF3D7_1008700	tubulin beta chain	-	-1122	PF3D7_1008800	nucleolar protein 5, putative (NOP5)	-	2135	NA	NA	NA	Upstream of one
Pf3D7_10_v3	442494	442803	310	442552	101	8.91592	1.89751	7.11028	PF3D7_1011400	proteasome subunit beta type-5	-	-597	PF3D7_1011500	conserved Plasmodium membrane protein, unknown function	-	1322	NA	NA	NA	Upstream of one
Pf3D7_10_v3	508603	509021	419	508906	104	12.555	2.18175	10.6475	PF3D7_1013100	U3 small nucleolar RNA-associated protein 13, putative (UTP13)	-	-2514	PF3D7_1013200	conserved Plasmodium protein, unknown function	+	2178	NA	NA	NA	Upstream of two
Pf3D7_10_v3	590463	590671	209	590555	116	17.0737	2.43109	15.0763	PF3D7_1014600	transcriptional coactivator ADA2 (ADA2)	-	-1465	PF3D7_1014700	prohibitin, putative	+	4753	NA	NA	NA	Upstream of two
Pf3D7_10_v3	610566	610810	245	610659	113	12.7147	2.12074	10.8066	PF3D7_1014900	conserved Plasmodium protein, unknown function	-	-2850	PF3D7_1015000	FAD synthetase, putative	+	554	NA	NA	NA	Upstream of two
Pf3D7_10_v3	636620	636874	255	636734	121	17.9841	2.44989	15.9724	PF3D7_1015800	ribonucleotide reductase small subunit, putative	+	-1448	PF3D7_1015900	enolase (ENO)	+	404	NA	NA	NA	Upstream of one
Pf3D7_10_v3	640072	640374	303	640237	94	9.23143	1.97397	7.40999	PF3D7_1015900	enolase (ENO)	+	-1226	PF3D7_1016000	conserved Plasmodium protein, unknown function	+	1153	NA	NA	NA	Upstream of one
Pf3D7_10_v3	654675	655073	399	654895	137	26.2171	2.86744	24.0748	PF3D7_1016300	glycophorin binding protein (GBP)	-	-1328	PF3D7_1016400	serine/threonine protein kinase, FIKK family (FIKK10.1)	-	1814	NA	NA	NA	Upstream of one
Pf3D7_10_v3	664495	665219	725	664823	243	90.2455	5.06998	87.4816	PF3D7_1016500	Plasmodium exported protein (PHISTc), unknown function	-	-622	PF3D7_1016600	Plasmodium exported protein (PHISTc), unknown function	-	835	NA	NA	NA	Upstream of one
Pf3D7_10_v3	667123	667444	322	667318	109	14.3706	2.28564	12.4244	PF3D7_1016600	Plasmodium exported protein (PHISTc), unknown function	-	-664	PF3D7_1016700	Plasmodium exported protein (PHISTc), unknown function	-	1884	NA	NA	NA	Upstream of one
Pf3D7_10_v3	677408	677701	294	677644	83	6.08894	1.7454	4.37374	PF3D7_1016800	Plasmodium exported protein (PHISTc), unknown function	-	-1227	PF3D7_1016900	early transcribed membrane protein 10.3 (ETRAMP10.3)	-	4538	NA	NA	NA	Upstream of one
Pf3D7_10_v3	682864	683513	650	683018	127	21.6786	2.65966	19.6048	PF3D7_1016900	early transcribed membrane protein 10.3 (ETRAMP10.3)	-	-510	PF3D7_1017000	DNA polymerase delta catalytic subunit	+	2560	NA	NA	NA	Upstream of two
Pf3D7_10_v3	699664	699973	310	699821	151	33.0887	3.15835	30.8589	PF3D7_1017300.1	golgi re-assembly stacking protein 1 (GRASP)	-	-3112	PF3D7_1017500	conserved Plasmodium protein, unknown function	+	1925	PF3D7_1017400	phosphomannomutase, putative (PMM)	-	Within gene
Pf3D7_10_v3	701014	701214	201	701125	95	9.54455	1.99474	7.7142	PF3D7_1017400	phosphomannomutase, putative (PMM)	-	-1302	PF3D7_1017500	conserved Plasmodium protein, unknown function	+	621	NA	NA	NA	Upstream of two
Pf3D7_10_v3	783342	783549	208	783439	101	11.5139	2.11942	9.63031	PF3D7_1019300	zinc finger protein, putative	-	-2952	PF3D7_1019400	60S ribosomal protein L30e, putative	+	3064	NA	NA	NA	Upstream of two
Pf3D7_10_v3	785969	786239	271	786083	97	10.1839	2.0363	8.3353	PF3D7_1019300	zinc finger protein, putative	-	-5596	PF3D7_1019400	60S ribosomal protein L30e, putative	+	420	NA	NA	NA	Upstream of two
Pf3D7_10_v3	803938	804672	735	804119	157	36.2066	3.28302	33.9398	PF3D7_1019700	conserved Plasmodium protein, unknown function	-	-617	PF3D7_1019800	tRNA methyltransferase, putative	-	209	NA	NA	NA	Upstream of one
Pf3D7_10_v3	863050	863436	387	863273	146	30.5682	3.05445	28.3697	PF3D7_1021300	conserved Plasmodium membrane protein, unknown function	-	-824	PF3D7_1021400	endomembrane protein 70, putative	+	634	NA	NA	NA	Upstream of two
Pf3D7_10_v3	913685	914519	835	914064	254	98.221	5.29854	95.3888	PF3D7_1021900	conserved Plasmodium protein (10b antigen), unknown function	-	-1719	PF3D7_1022000	RNA-binding protein, putative	+	5708	NA	NA	NA	Upstream of two
Pf3D7_10_v3	929877	931568	1692	930543	200	61.2253	4.1765	58.7157	PF3D7_1022200	conserved Plasmodium membrane protein, unknown function	-	-1523	PF3D7_1022300	ZIP domain-containing protein, putative (ZIPCO)	+	2154	NA	NA	NA	Upstream of two
Pf3D7_10_v3	947902	948150	249	948003	96	9.86204	2.01552	8.02279	PF3D7_1022500	citrate synthase, mitochondrial precursor, putative (CS)	-	-1914	PF3D7_1022600	kelch protein, putative	+	474	NA	NA	NA	Upstream of two
Pf3D7_10_v3	981687	981920	234	981850	109	14.3706	2.28564	12.4244	PF3D7_1023100	dynein heavy chain, putative	-	-1290	PF3D7_1023200	orotidine 5'-phosphate decarboxylase (OMPDC)	+	381	NA	NA	NA	Upstream of two
Pf3D7_10_v3	1011887	1012356	470	1012106	282	119.429	5.88034	116.415	PF3D7_1023900	chromodomain-helicase-DNA-binding protein 1 homolog, putative (CHD1)	-	-4645	PF3D7_1024000	conserved Plasmodium protein, unknown function	+	2790	NA	NA	NA	Upstream of two
Pf3D7_10_v3	1013441	1013801	361	1013672	120	17.691	2.43788	15.6859	PF3D7_1023900	chromodomain-helicase-DNA-binding protein 1 homolog, putative (CHD1)	-	-6211	PF3D7_1024000	conserved Plasmodium protein, unknown function	+	1224	NA	NA	NA	Upstream of two
Pf3D7_10_v3	1068209	1068453	245	1068310	95	7.54155	1.8137	5.77434	PF3D7_1025400	conserved Plasmodium membrane protein, unknown function	-	-1225	PF3D7_1025600	cytochrome c oxidase copper chaperone, putative (COX17)	+	19904	PF3D7_1025500	conserved Plasmodium protein, unknown function	-	Within gene
Pf3D7_10_v3	1090820	1091334	515	1090973	117	17.4747	2.45187	15.4702	PF3D7_1025800	conserved Plasmodium protein, unknown function	-	-435	PF3D7_1025900	conserved Plasmodium protein, unknown function	-	463	NA	NA	NA	Upstream of one
Pf3D7_10_v3	1100789	1101980	1192	1101398	378	184.504	7.05054	180.775	PF3D7_1026000	conserved Plasmodium protein, unknown function	-	-1516	PF3D7_1026100	conserved Plasmodium protein, unknown function	+	420	NA	NA	NA	Upstream of two
Pf3D7_10_v3	1124601	1124899	299	1124738	114	16.2827	2.38954	14.2998	PF3D7_1026800	40S ribosomal protein S2 (RPS2)	+	-701	PF3D7_1026900	biotin--acetyl-CoA-carboxylase, putative	+	545	NA	NA	NA	Upstream of one
Pf3D7_10_v3	1175464	1176029	566	1175783	182	50.2141	3.80248	47.8103	PF3D7_1028500	conserved Plasmodium protein, unknown function	-	-786	PF3D7_1028600	conserved Plasmodium protein, unknown function	-	678	NA	NA	NA	Upstream of one
Pf3D7_10_v3	1179352	1179829	478	1179466	163	14.0768	1.92765	12.1379	PF3D7_1028600	conserved Plasmodium protein, unknown function	-	-1617	PF3D7_1028700	merozoite TRAP-like protein (MTRAP)	+	1539	NA	NA	NA	Upstream of two
Pf3D7_10_v3	1181019	1181307	289	1181163	172	12.4145	1.80596	10.5143	PF3D7_1028600	conserved Plasmodium protein, unknown function	-	-3314	PF3D7_1028800	conserved Plasmodium protein, unknown function	-	2324	PF3D7_1028700	merozoite TRAP-like protein (MTRAP)	+	Within gene
Pf3D7_10_v3	1189245	1189949	705	1189381	189	15.8661	1.91743	13.8971	PF3D7_1028900	inner membrane complex protein 1m, putative (IMC1m)	-	-3435	PF3D7_1029100.1	conserved Plasmodium protein, unknown function	+	1045	PF3D7_1029000	conserved Plasmodium protein, unknown function, pseudogene	-	Within gene
Pf3D7_10_v3	1203879	1204093	215	1204023	143	6.15946	1.52688	4.44383	PF3D7_1029400	conserved Plasmodium protein, unknown function	-	-1624	PF3D7_1029500	conserved Plasmodium protein, unknown function	-	323	NA	NA	NA	Upstream of one
Pf3D7_10_v3	1204423	1204874	452	1204616	262	38.4009	2.50808	36.1109	PF3D7_1029400	conserved Plasmodium protein, unknown function	-	-2217	PF3D7_1029600	adenosine deaminase (ADA)	+	1686	PF3D7_1029500	conserved Plasmodium protein, unknown function	-	Within gene
Pf3D7_10_v3	1205124	1205679	556	1205515	310	72.2836	3.39252	69.6787	PF3D7_1029500	conserved Plasmodium protein, unknown function	-	-753	PF3D7_1029600	adenosine deaminase (ADA)	+	787	NA	NA	NA	Upstream of two
Pf3D7_10_v3	1229556	1229757	202	1229631	160	11.6269	1.80495	9.74299	PF3D7_1030100	pre-mRNA-splicing factor ATP-dependent RNA helicase PRP22, putative (PRP22)	-	-539	PF3D7_1030200	conserved Plasmodium protein, unknown function	-	930	NA	NA	NA	Upstream of one
Pf3D7_10_v3	1233059	1233346	288	1233240	173	14.5805	1.9139	12.6339	PF3D7_1030200	conserved Plasmodium protein, unknown function	-	-1327	PF3D7_1030300	conserved Plasmodium protein, unknown function	-	427	NA	NA	NA	Upstream of one
Pf3D7_10_v3	1248906	1249111	206	1249041	85	6.61779	1.78696	4.88191	PF3D7_1030600	tRNA N6-adenosine threonylcarbamoyltransferase (KAE1)	-	-1365	PF3D7_1030800	calmodulin, putative	+	1004	PF3D7_1030700	RNA methyltransferase, putative	+	Within gene
Pf3D7_10_v3	1259183	1259552	370	1259303	107	13.6325	2.24409	11.7016	PF3D7_1031200	MORN repeat-containing protein 1 (MORN1)	+	-825	PF3D7_1031300	conserved Plasmodium protein, unknown function	+	1007	NA	NA	NA	Upstream of one
Pf3D7_10_v3	1304737	1305226	490	1305133	100	11.1751	2.09864	9.30013	PF3D7_1032400	phosphatidylinositol N-acetylglucosaminyltransferase subunit A, putative (PIGA)	-	-252	PF3D7_1032500	DER1-like protein, putative (Der1-2)	-	1108	NA	NA	NA	Upstream of one
Pf3D7_10_v3	1314941	1315324	384	1315169	136	25.7489	2.84667	23.6132	PF3D7_1032800	leucine-rich repeat protein (LRR1)	-	-448	PF3D7_1032900	RNA polymerase II-associated protein 1, putative	-	549	NA	NA	NA	Upstream of one
Pf3D7_10_v3	1333156	1334124	969	1333960	218	72.9334	4.55051	70.3224	PF3D7_1033100	S-adenosylmethionine decarboxylase/ornithine decarboxylase (AdoMetDC/ODC)	-	-5524	PF3D7_1033200	early transcribed membrane protein 10.2 (ETRAMP10.2)	+	1262	NA	NA	NA	Upstream of two
Pf3D7_10_v3	1334288	1334884	597	1334568	264	105.65	5.50633	102.753	PF3D7_1033100	S-adenosylmethionine decarboxylase/ornithine decarboxylase (AdoMetDC/ODC)	-	-6132	PF3D7_1033200	early transcribed membrane protein 10.2 (ETRAMP10.2)	+	654	NA	NA	NA	Upstream of two
Pf3D7_10_v3	1356460	1356978	519	1356650	136	25.7489	2.84667	23.6132	PF3D7_1033900	ubiquitin-conjugating enzyme, putative	-	-1079	PF3D7_1034000	Sec1 family protein, putative	-	2668	NA	NA	NA	Upstream of one
Pf3D7_10_v3	1378144	1378385	242	1378237	101	11.5139	2.11942	9.63031	PF3D7_1034600	translation initiation factor IF-3, putative (IF3b)	-	-478	PF3D7_1034700	ADP-ribosylation factor, putative	+	522	NA	NA	NA	Upstream of two
Pf3D7_10_v3	1412466	1412803	338	1412614	135	25.2838	2.82589	23.1547	PF3D7_1035600	merozoite surface protein (H101)	+	-2059	PF3D7_1035700	duffy binding-like merozoite surface protein (DBLMSP)	+	586	NA	NA	NA	Upstream of one
Pf3D7_10_v3	1425901	1427056	1156	1426631	321	150.947	6.6907	147.665	PF3D7_1035900	probable protein, unknown function (M566)	+	-948	PF3D7_1036000	merozoite surface protein (MSP11)	+	496	NA	NA	NA	Upstream of one
Pf3D7_10_v3	1460256	1460621	366	1460481	140	24.3858	2.70601	22.2699	PF3D7_1036900	conserved Plasmodium protein, unknown function	-	-2475	PF3D7_1037000	DNA polymerase zeta catalytic subunit, putative	+	1870	NA	NA	NA	Upstream of two
Pf3D7_10_v3	1472128	1472458	331	1472260	93	8.92273	1.95319	7.11028	PF3D7_1037100	pyruvate kinase 2 (PyKII)	-	-33	PF3D7_1037200	conserved Plasmodium protein, unknown function	+	1254	NA	NA	NA	Upstream of two
Pf3D7_10_v3	1485651	1485998	348	1485814	180	49.0365	3.76092	46.6434	PF3D7_1037400	conserved Plasmodium protein, unknown function	-	-461	PF3D7_1037500	dynamin-like protein (DYN2)	+	2145	NA	NA	NA	Upstream of two
Pf3D7_10_v3	1512595	1512814	220	1512672	121	19.1145	2.53499	17.0831	PF3D7_1038200	conserved Plasmodium protein, unknown function	+	-837	PF3D7_1038400	gametocyte-specific protein (Pf11-1)	+	6349	PF3D7_1038300	conserved Plasmodium protein, unknown function	-	Within gene
Pf3D7_10_v3	1549817	1551016	1200	1550335	233	83.181	4.86219	80.477	PF3D7_1038500	Plasmodium exported protein, unknown function	-	-604	PF3D7_1038600	Plasmodium exported protein, unknown function	-	1162	NA	NA	NA	Upstream of one
Pf3D7_10_v3	1553208	1554111	904	1553809	354	179.227	7.3764	175.597	PF3D7_1038600	Plasmodium exported protein, unknown function	-	-637	PF3D7_1038700	Plasmodium exported protein, unknown function	-	720	NA	NA	NA	Upstream of one
Pf3D7_10_v3	1556078	1556880	803	1556252	188	47.907	3.57072	45.5247	PF3D7_1038700	Plasmodium exported protein, unknown function	-	-550	PF3D7_1038800	RESA-like protein with PHIST and DnaJ domains	+	1564	NA	NA	NA	Upstream of two
Pf3D7_10_v3	1557013	1557304	292	1557205	101	11.5139	2.11942	9.63031	PF3D7_1038700	Plasmodium exported protein, unknown function	-	-1503	PF3D7_1038800	RESA-like protein with PHIST and DnaJ domains	+	611	NA	NA	NA	Upstream of two
Pf3D7_10_v3	1561522	1561827	306	1561683	100	11.1751	2.09864	9.30013	PF3D7_1038800	RESA-like protein with PHIST and DnaJ domains	+	-987	PF3D7_1038900	lysophospholipase, putative	+	1126	NA	NA	NA	Upstream of one
Pf3D7_11_v3	112914	113212	299	113030	117	15.9988	2.3386	14.023	PF3D7_1102300	Plasmodium exported protein, unknown function	-	-1601	PF3D7_1102400	flavoprotein, putative	-	1561	NA	NA	NA	Upstream of one
Pf3D7_11_v3	122325	123218	894	122753	396	217.129	8.2491	211.952	PF3D7_1102500	Plasmodium exported protein (PHISTb), unknown function (GEXP02)	-	-1247	PF3D7_1102600	Plasmodium exported protein, unknown function (GEXP14)	-	1065	NA	NA	NA	Upstream of one
Pf3D7_11_v3	124993	126504	1512	125568	385	207.008	8.02053	202.421	PF3D7_1102600	Plasmodium exported protein, unknown function (GEXP14)	-	-832	PF3D7_1102700	early transcribed membrane protein 11.1 (ETRAMP11.1)	+	3221	NA	NA	NA	Upstream of two
Pf3D7_11_v3	140635	140845	211	140760	102	11.8568	2.14019	9.96512	PF3D7_1103000	conserved Plasmodium protein, unknown function	+	-1726	PF3D7_1103200	tRNA Glycine	+	2593	PF3D7_1103100	60S acidic ribosomal protein P1, putative (RPP1)	-	Within gene
Pf3D7_11_v3	144630	145005	376	144822	160	36.2505	3.24379	33.9837	PF3D7_1103200	tRNA Glycine	+	-1397	PF3D7_1103300	tRNA Leucine	-	19	NA	NA	NA	Downstream of two
Pf3D7_11_v3	163193	163514	322	163383	125	20.8103	2.6181	18.7507	PF3D7_1103700	casein kinase II beta chain (CK2beta1)	+	-2531	PF3D7_1103800	CCR4-NOT transcription complex subunit 1, putative (NOT1)	+	602	NA	NA	NA	Upstream of one
Pf3D7_11_v3	187950	188154	205	188046	94	8.57419	1.91404	6.77818	PF3D7_1104200	chromatin remodeling protein (SNF2L)	-	-823	PF3D7_1104300	conserved Plasmodium protein, unknown function	-	2754	NA	NA	NA	Upstream of one
Pf3D7_11_v3	188979	189411	433	189174	164	39.9677	3.42847	37.661	PF3D7_1104200	chromatin remodeling protein (SNF2L)	-	-1951	PF3D7_1104300	conserved Plasmodium protein, unknown function	-	1626	NA	NA	NA	Upstream of one
Pf3D7_11_v3	226048	226451	404	226254	116	13.315	2.14368	11.3919	PF3D7_1105000	histone H4 (H4)	-	-4125	PF3D7_1105200	WD repeat-containing protein WRAP73, putative (WDR8)	-	1905	PF3D7_1105100	histone H2B (H2B)	+	Within gene
Pf3D7_11_v3	234068	234435	368	234225	144	25.5325	2.73944	23.4028	PF3D7_1105200	WD repeat-containing protein WRAP73, putative (WDR8)	-	-3211	PF3D7_1105400	40S ribosomal protein S4, putative	-	1372	PF3D7_1105300	conserved Plasmodium protein, unknown function	-	Within gene
Pf3D7_11_v3	296970	297173	204	297108	101	11.5139	2.11942	9.63031	PF3D7_1107100	nucleic acid binding protein, putative	+	-129	PF3D7_1107200	conserved Plasmodium protein, unknown function	+	715	NA	NA	NA	Upstream of one
Pf3D7_11_v3	315601	317306	1706	316898	291	126.507	6.06735	123.441	PF3D7_1107300	polyadenylate-binding protein-interacting protein 1, putative (PAIP1)	-	-5611	PF3D7_1107400	DNA repair protein RAD51 (RAD51)	-	921	NA	NA	NA	Upstream of one
Pf3D7_11_v3	337049	337519	471	337221	159	37.2678	3.32457	34.9897	PF3D7_1107800	transcription factor with AP2 domain(s) (ApiAP2)	-	-1620	PF3D7_1107900	mechanosensitive ion channel protein	-	6692	NA	NA	NA	Upstream of one
Pf3D7_11_v3	338772	339028	257	338940	104	12.555	2.18175	10.6475	PF3D7_1107800	transcription factor with AP2 domain(s) (ApiAP2)	-	-3339	PF3D7_1107900	mechanosensitive ion channel protein	-	4973	NA	NA	NA	Upstream of one
Pf3D7_11_v3	339856	340672	817	340433	196	56.6733	3.96911	54.21	PF3D7_1107800	transcription factor with AP2 domain(s) (ApiAP2)	-	-4832	PF3D7_1107900	mechanosensitive ion channel protein	-	3480	NA	NA	NA	Upstream of one
Pf3D7_11_v3	342489	343405	917	342814	208	66.3465	4.34272	63.7905	PF3D7_1107800	transcription factor with AP2 domain(s) (ApiAP2)	-	-7213	PF3D7_1107900	mechanosensitive ion channel protein	-	1099	NA	NA	NA	Upstream of one
Pf3D7_11_v3	363891	364313	423	364071	138	26.6884	2.88822	24.5396	PF3D7_1108300	pterin-4a-carbinolamine dehydratase (PCD)	+	-1184	PF3D7_1108400	casein kinase 2, alpha subunit (CK2alpha)	+	1022	NA	NA	NA	Upstream of one
Pf3D7_11_v3	399493	399692	200	399529	90	8.02364	1.89085	6.23827	PF3D7_1110000	conserved Plasmodium protein, unknown function	+	-303	PF3D7_1110100	conserved Plasmodium protein, unknown function	+	1157	NA	NA	NA	Upstream of one
Pf3D7_11_v3	456981	457793	813	457419	256	99.6934	5.3401	96.8487	PF3D7_1111800	peptidyl-prolyl cis-trans isomerase, putative	+	-425	PF3D7_1111900	conserved Plasmodium protein, unknown function	+	517	NA	NA	NA	Upstream of one
Pf3D7_11_v3	475528	476129	602	475815	106	11.2019	2.0535	9.32676	PF3D7_1112300	conserved Plasmodium protein, unknown function	-	-1141	PF3D7_1112400	conserved Plasmodium protein, unknown function	+	65	NA	NA	NA	Upstream of two
Pf3D7_11_v3	476214	476450	237	476373	111	15.1241	2.3272	13.1635	PF3D7_1112300	conserved Plasmodium protein, unknown function	-	-1699	PF3D7_1112500	conserved protein, unknown function	+	1111	PF3D7_1112400	conserved Plasmodium protein, unknown function	+	Within gene
Pf3D7_11_v3	515633	516061	429	515752	102	11.8568	2.14019	9.96512	PF3D7_1113100	protein tyrosine phosphatase (PRL)	-	-3991	PF3D7_1113200	conserved Plasmodium protein, unknown function	+	1559	NA	NA	NA	Upstream of two
Pf3D7_11_v3	518498	519302	805	518936	179	47.4234	3.67543	45.0465	PF3D7_1113200	conserved Plasmodium protein, unknown function	+	-951	PF3D7_1113300	UDP-galactose transporter, putative	+	253	NA	NA	NA	Upstream of one
Pf3D7_11_v3	534191	534679	489	534487	108	13.9996	2.26487	12.061	PF3D7_1113800	conserved Plasmodium membrane protein, unknown function	-	-1202	PF3D7_1113900	mitogen-activated protein kinase 2 (MAPK2)	-	486	NA	NA	NA	Upstream of one
Pf3D7_11_v3	544580	545460	881	545297	235	84.5794	4.90375	81.8635	PF3D7_1114200	GTPase-activating protein, putative	-	-532	PF3D7_1114300	unspecified product	+	1335	NA	NA	NA	Upstream of two
Pf3D7_11_v3	553220	553614	395	553418	140	26.3605	2.84084	24.2178	PF3D7_1114600	conserved Plasmodium protein, unknown function	+	-152	PF3D7_1114700	serine/threonine protein kinase, putative (CLK3)	+	2096	NA	NA	NA	Upstream of one
Pf3D7_11_v3	587185	587821	637	587590	103	12.2039	2.16097	10.3044	PF3D7_1115400	cysteine proteinase falcipain 3 (FP3)	-	-1784	PF3D7_1115500	transcription factor with AP2 domain(s), putative (ApiAP2)	+	579	NA	NA	NA	Upstream of two
Pf3D7_11_v3	635032	635280	249	635216	81	5.57983	1.70384	3.88556	PF3D7_1116700	dipeptidyl aminopeptidase 1 (DPAP1)	-	-2335	PF3D7_1116800	heat shock protein 101 (HSP101)	-	878	NA	NA	NA	Upstream of one
Pf3D7_11_v3	673006	673579	574	673245	229	80.4065	4.77908	77.7278	PF3D7_1117700	GTP-binding nuclear protein RAN/TC4 (RAN)	-	-1730	PF3D7_1117800	DNA mismatch repair protein MLH (MLH)	-	1054	NA	NA	NA	Upstream of one
Pf3D7_11_v3	677078	678053	976	677439	338	165.341	7.04394	161.918	PF3D7_1117800	DNA mismatch repair protein MLH (MLH)	-	-90	PF3D7_1117900	conserved Plasmodium protein, unknown function	+	1313	NA	NA	NA	Upstream of two
Pf3D7_11_v3	685338	685807	470	685640	106	12.8928	2.19222	10.984	PF3D7_1118000	conserved Plasmodium protein, unknown function	-	-1024	PF3D7_1118100	AP-1 complex subunit sigma, putative	+	1595	NA	NA	NA	Upstream of two
Pf3D7_11_v3	692104	692500	397	692192	99	10.116	2.01478	8.27528	PF3D7_1118200	heat shock protein 90, putative	-	-634	PF3D7_1118300	insulinase, putative	+	2463	NA	NA	NA	Upstream of two
Pf3D7_11_v3	692830	693627	798	693237	143	29.0908	2.99212	26.9107	PF3D7_1118200	heat shock protein 90, putative	-	-1679	PF3D7_1118300	insulinase, putative	+	1418	NA	NA	NA	Upstream of two
Pf3D7_11_v3	693676	694143	468	694018	108	13.9996	2.26487	12.061	PF3D7_1118200	heat shock protein 90, putative	-	-2460	PF3D7_1118300	insulinase, putative	+	637	NA	NA	NA	Upstream of two
Pf3D7_11_v3	789055	789457	403	789226	130	23.0062	2.72199	20.9111	PF3D7_1120700	conserved Plasmodium protein, unknown function	-	-876	PF3D7_1120800	conserved Plasmodium protein, unknown function	+	785	NA	NA	NA	Upstream of two
Pf3D7_11_v3	808485	808767	283	808627	136	25.7489	2.84667	23.6132	PF3D7_1121300	tyrosine kinase-like protein (TKL2)	-	-1546	PF3D7_1121400	WD repeat-containing protein, putative	+	1583	NA	NA	NA	Upstream of two
Pf3D7_11_v3	817768	818064	297	817911	119	18.2875	2.49343	16.2695	PF3D7_1121600	exported protein 1 (EXP1)	-	-1589	PF3D7_1121700	protein GCN20 (GCN20)	+	2162	NA	NA	NA	Upstream of two
Pf3D7_11_v3	818133	818415	283	818318	94	9.23143	1.97397	7.40999	PF3D7_1121600	exported protein 1 (EXP1)	-	-1996	PF3D7_1121700	protein GCN20 (GCN20)	+	1755	NA	NA	NA	Upstream of two
Pf3D7_11_v3	848345	848891	547	848828	94	8.23143	1.88277	6.44483	PF3D7_1122300	conserved Plasmodium protein, unknown function	+	-814	PF3D7_1122400	conserved Plasmodium protein, unknown function	+	507	NA	NA	NA	Upstream of one
Pf3D7_11_v3	870340	870640	301	870502	115	14.2956	2.22622	12.3561	PF3D7_1122700	conserved Plasmodium protein, unknown function	-	-1350	PF3D7_1122800	calcium-dependent protein kinase 6 (CDPK6)	+	1529	NA	NA	NA	Upstream of two
Pf3D7_11_v3	874198	874514	317	874369	121	14.6238	2.20203	12.6768	PF3D7_1122700	conserved Plasmodium protein, unknown function	-	-5217	PF3D7_1122900	dynein heavy chain, putative	+	4600	PF3D7_1122800	calcium-dependent protein kinase 6 (CDPK6)	+	Within gene
Pf3D7_11_v3	905699	907857	2159	906073	194	57.4744	4.05182	55.0002	PF3D7_1123000	conserved Plasmodium protein, unknown function	-	-2703	PF3D7_1123100	calcium-dependent protein kinase 7 (CDPK7)	+	3293	NA	NA	NA	Upstream of two
Pf3D7_11_v3	916860	917836	977	917504	212	68.957	4.42584	66.3806	PF3D7_1123100	calcium-dependent protein kinase 7 (CDPK7)	+	-1180	PF3D7_1123200	leucine-rich repeat protein (LRR11)	+	724	NA	NA	NA	Upstream of one
Pf3D7_11_v3	935206	935600	395	935378	177	47.288	3.69859	44.9113	PF3D7_1123500	conserved Plasmodium protein, unknown function	-	-2014	PF3D7_1123600	RAP protein, putative	+	706	NA	NA	NA	Upstream of two
Pf3D7_11_v3	971455	971881	427	971679	141	28.1208	2.95056	25.9526	PF3D7_1124600	ethanolamine kinase (EK)	-	-303	PF3D7_1124700	GrpE protein homolog, mitochondrial, putative (MGE1)	-	2814	NA	NA	NA	Upstream of one
Pf3D7_11_v3	1024916	1025315	400	1025104	156	29.7069	2.87656	27.5203	PF3D7_1126200	40S ribosomal protein S18, putative	-	-608	PF3D7_1126300	DnaJ protein, putative	+	1872	NA	NA	NA	Upstream of two
Pf3D7_11_v3	1048814	1049142	329	1048972	212	68.957	4.42584	66.3806	PF3D7_1126700	autophagy-related protein 23, putative (ATG23)	-	-2885	PF3D7_1126800	RNA-binding protein, putative	+	949	NA	NA	NA	Upstream of two
Pf3D7_11_v3	1065617	1066215	599	1065774	151	33.0887	3.15835	30.8589	PF3D7_1127300	methyltransferase, putative	-	-1223	PF3D7_1127400	conserved Plasmodium protein, unknown function	+	11	NA	NA	NA	Upstream of two
Pf3D7_11_v3	1066397	1067012	616	1066749	338	165.341	7.04394	161.918	PF3D7_1127400	conserved Plasmodium protein, unknown function	+	-180	PF3D7_1127500	protein disulfide isomerase, putative	+	448	NA	NA	NA	Upstream of one
Pf3D7_11_v3	1106834	1107155	322	1107002	212	68.957	4.42584	66.3806	PF3D7_1128400	geranylgeranyl pyrophosphate synthase, putative (GGPPS)	-	-497	PF3D7_1128500	conserved protein, unknown function	+	784	NA	NA	NA	Upstream of two
Pf3D7_11_v3	1123961	1124708	748	1124536	134	24.8219	2.80511	22.6995	PF3D7_1129000	spermidine synthase (SpdSyn)	+	-1159	PF3D7_1129100	parasitophorous vacuolar protein 1 (PV1)	+	1416	NA	NA	NA	Upstream of one
Pf3D7_11_v3	1151763	1152050	288	1151901	128	22.1178	2.68044	20.0371	PF3D7_1129700	conserved Plasmodium protein, unknown function	-	-1383	PF3D7_1129800	conserved Plasmodium protein, unknown function	+	478	NA	NA	NA	Upstream of two
Pf3D7_11_v3	1154811	1155447	637	1155165	342	168.783	7.12706	165.32	PF3D7_1129800	conserved Plasmodium protein, unknown function	+	-1938	PF3D7_1129900	transporter, putative	+	1272	NA	NA	NA	Upstream of one
Pf3D7_11_v3	1233507	1234046	540	1233703	120	18.6992	2.51421	16.6745	PF3D7_1131800	oxysterol-binding protein-related protein 2	-	-1753	PF3D7_1131900	conserved Plasmodium protein, unknown function	-	358	NA	NA	NA	Upstream of one
Pf3D7_11_v3	1269839	1271014	1176	1270272	297	131.292	6.19202	128.181	PF3D7_1132700	mitochondrial ribosomal protein L2 precursor	+	-816	PF3D7_1132800	aquaglyceroporin (AQP)	+	932	NA	NA	NA	Upstream of one
Pf3D7_11_v3	1296336	1296596	261	1296502	109	14.3706	2.28564	12.4244	PF3D7_1133400	apical membrane antigen 1 (AMA1)	+	-778	PF3D7_1133500	conserved Plasmodium protein, unknown function	+	299	NA	NA	NA	Upstream of one
Pf3D7_11_v3	1301727	1302615	889	1302336	221	71.3001	4.39974	68.7068	PF3D7_1133600	conserved Plasmodium protein, unknown function	-	-1736	PF3D7_1133800	RNA (uracil-5-)methyltransferase, putative	+	6688	PF3D7_1133700	conserved Plasmodium protein, unknown function	+	Within gene
Pf3D7_11_v3	1307899	1308362	464	1308052	140	26.4976	2.8503	24.3547	PF3D7_1133700	conserved Plasmodium protein, unknown function	+	-2065	PF3D7_1133800	RNA (uracil-5-)methyltransferase, putative	+	972	NA	NA	NA	Upstream of one
Pf3D7_11_v3	1318065	1319010	946	1318232	137	19.6546	2.41885	17.616	PF3D7_1133900	conserved Plasmodium protein, unknown function	+	-1059	PF3D7_1134000	heat shock protein 70 (HSP70-3)	+	1882	NA	NA	NA	Upstream of one
Pf3D7_11_v3	1357796	1358939	1144	1358239	251	96.0251	5.2362	93.2131	PF3D7_1134600	zinc finger protein, putative	-	-2450	PF3D7_1134700	DNA-directed RNA polymerase I subunit RPA2, putative (RPA2)	-	1125	NA	NA	NA	Upstream of one
Pf3D7_11_v3	1377559	1377822	264	1377660	96	9.86204	2.01552	8.02279	PF3D7_1135100	protein phosphatase PPM8, putative (PPM8)	-	-999	PF3D7_1135200	regulator of chromosome condensation, putative, pseudogene	-	630	NA	NA	NA	Upstream of one
Pf3D7_11_v3	1377887	1378764	878	1378123	190	55.0179	3.96871	52.567	PF3D7_1135100	protein phosphatase PPM8, putative (PPM8)	-	-1462	PF3D7_1135200	regulator of chromosome condensation, putative, pseudogene	-	167	NA	NA	NA	Upstream of one
Pf3D7_11_v3	1437623	1437931	309	1437762	132	23.9076	2.76355	21.7985	PF3D7_1136500.1	casein kinase 1 (CK1)	-	-2592	PF3D7_1136600	conserved Plasmodium protein, unknown function	+	3741	NA	NA	NA	Upstream of two
Pf3D7_11_v3	1461255	1461511	257	1461347	110	14.7454	2.30642	12.792	PF3D7_1136900	subtilisin-like protease 2 (SUB2)	+	-1028	PF3D7_1137100	mitochondrial ribosomal protein S9 precursor, putative	+	821	PF3D7_1137000	U2 spliceosomal RNA	-	Within gene
Pf3D7_11_v3	1565504	1566584	1081	1566243	234	83.8793	4.88297	81.1691	PF3D7_1139300	transcription factor with AP2 domain(s) (ApiAP2)	-	-1198	PF3D7_1139400	unspecified product	+	3361	NA	NA	NA	Upstream of two
Pf3D7_11_v3	1574173	1574495	323	1574363	168	39.6352	3.34935	37.3338	PF3D7_1139400	unspecified product	+	-1174	PF3D7_1139500.1	AAA family ATPase, putative	-	1769	NA	NA	NA	Downstream of two
Pf3D7_11_v3	1592840	1593216	377	1593027	127	18.879	2.45652	16.8538	PF3D7_1139800	conserved Plasmodium protein, unknown function	-	-993	PF3D7_1139900	conserved protein, unknown function	+	939	NA	NA	NA	Upstream of two
Pf3D7_11_v3	1603399	1603917	519	1603696	297	119.126	5.5437	116.117	PF3D7_1140200	conserved Plasmodium protein, unknown function	-	-618	PF3D7_1140300	P-loop containing nucleoside triphosphate hydrolase, putative	+	1625	NA	NA	NA	Upstream of two
Pf3D7_11_v3	1663439	1663714	276	1663542	101	11.5139	2.11942	9.63031	PF3D7_1141300	conserved Plasmodium protein, unknown function	-	-1183	PF3D7_1141400	phosphatidylinositol N-acetylglucosaminyltransferase subunit H, putative (PIGH)	+	79	NA	NA	NA	Upstream of two
Pf3D7_11_v3	1726513	1727077	565	1726909	107	13.6325	2.24409	11.7016	PF3D7_1143100	transcription factor with AP2 domain(s) (AP2-O)	-	-2048	PF3D7_1143200	DnaJ protein, putative	+	2884	NA	NA	NA	Upstream of two
Pf3D7_11_v3	1757304	1757939	636	1757606	136	23.248	2.67151	21.1522	PF3D7_1144100	mitochondrial large subunit ribosomal protein, putative	-	-424	PF3D7_1144300	60S ribosomal protein L41 (RPL41)	-	1651	PF3D7_1144200	conserved Plasmodium protein, unknown function	-	Within gene
Pf3D7_11_v3	1759513	1760006	494	1759652	118	17.8793	2.47265	15.8679	PF3D7_1144200	conserved Plasmodium protein, unknown function	-	-1015	PF3D7_1144400	conserved Plasmodium protein, unknown function	+	2604	PF3D7_1144300	60S ribosomal protein L41 (RPL41)	-	Within gene
Pf3D7_11_v3	1798331	1798939	609	1798767	127	21.1721	2.62247	19.1116	PF3D7_1145200	serine/threonine protein kinase, putative	-	-3397	PF3D7_1145300	cysteine-rich PDZ-binding protein, putative (CRIPT)	-	9	NA	NA	NA	Upstream of one
Pf3D7_11_v3	1826905	1827170	266	1827041	113	14.9794	2.29685	13.0252	PF3D7_1146200	conserved Plasmodium protein, unknown function	-	-249	PF3D7_1146300	conserved Plasmodium protein, unknown function	-	1199	NA	NA	NA	Upstream of one
Pf3D7_11_v3	1832084	1832594	511	1832283	207	63.5063	4.19074	60.9782	PF3D7_1146500	leucine-rich repeat protein (LRR10)	+	-866	PF3D7_1146600	CCAAT-box DNA binding protein subunit B (NFYB)	+	2118	NA	NA	NA	Upstream of one
Pf3D7_11_v3	1852777	1853080	304	1852950	108	13.9996	2.26487	12.061	PF3D7_1146700	kinesin-like protein, putative	-	-10072	PF3D7_1146900	protein YIPF6, putative	+	3440	PF3D7_1146800	conserved Plasmodium protein, unknown function	-	Within gene
Pf3D7_11_v3	1854946	1855207	262	1855093	105	12.9102	2.20253	10.9948	PF3D7_1146800	conserved Plasmodium protein, unknown function	-	-1721	PF3D7_1146900	protein YIPF6, putative	+	1297	NA	NA	NA	Upstream of two
Pf3D7_11_v3	1855475	1856269	795	1855941	204	63.7691	4.25961	61.2353	PF3D7_1146800	conserved Plasmodium protein, unknown function	-	-2569	PF3D7_1146900	protein YIPF6, putative	+	449	NA	NA	NA	Upstream of two
Pf3D7_11_v3	1881740	1882889	1150	1882425	305	137.754	6.35825	134.59	PF3D7_1147200	tubulin--tyrosine ligase, putative	+	-1011	PF3D7_1147300	conserved Plasmodium protein, unknown function	+	1350	NA	NA	NA	Upstream of one
Pf3D7_11_v3	1915496	1915982	487	1915825	93	8.92273	1.95319	7.11028	PF3D7_1148000	serine/threonine protein kinase, putative	-	-2326	PF3D7_1148100	unspecified product	+	567	NA	NA	NA	Upstream of two
Pf3D7_11_v3	1936670	1937806	1137	1937446	227	75.2566	4.51865	72.6275	PF3D7_1148700	Plasmodium exported protein (PHISTc), unknown function (GEXP12)	-	-1864	PF3D7_1148800	Plasmodium exported protein (hyp11), unknown function	+	3902	NA	NA	NA	Upstream of two
Pf3D7_11_v3	1943855	1944241	387	1944062	119	17.8306	2.45856	15.825	PF3D7_1148800	Plasmodium exported protein (hyp11), unknown function	+	-1474	PF3D7_1148900	Plasmodium exported protein, unknown function	+	1716	NA	NA	NA	Upstream of one
Pf3D7_12_v3	87994	88280	287	88170	123	19.9555	2.57654	17.9102	PF3D7_1201100	RESA-like protein with PHIST and DnaJ domains	-	-3719	PF3D7_1201200	Plasmodium exported protein (PHISTa-like), unknown function	+	1764	NA	NA	NA	Upstream of two
Pf3D7_12_v3	88351	88695	345	88536	152	31.3962	3.03225	29.1908	PF3D7_1201100	RESA-like protein with PHIST and DnaJ domains	-	-4085	PF3D7_1201200	Plasmodium exported protein (PHISTa-like), unknown function	+	1398	NA	NA	NA	Upstream of two
Pf3D7_12_v3	91673	92013	341	91878	123	19.9555	2.57654	17.9102	PF3D7_1201200	Plasmodium exported protein (PHISTa-like), unknown function	+	-1129	PF3D7_1201300	liver stage associated protein 1 (LSAP1)	+	364	NA	NA	NA	Upstream of one
Pf3D7_12_v3	98093	98295	203	98211	95	9.54455	1.99474	7.7142	PF3D7_1201400	Plasmodium exported protein, unknown function	-	-1065	PF3D7_1201500	XPA binding protein 1, putative	+	767	NA	NA	NA	Upstream of two
Pf3D7_12_v3	102914	103134	221	102982	95	8.87389	1.93419	7.06891	PF3D7_1201600	NIMA related kinase 3 (NEK3)	-	-358	PF3D7_1201700	conserved Plasmodium membrane protein, unknown function	-	879	NA	NA	NA	Upstream of one
Pf3D7_12_v3	113285	113992	708	113460	259	101.915	5.40243	99.0507	PF3D7_1202000	ATP-dependent RNA helicase, putative	-	-702	PF3D7_1202100.1	conserved protein, unknown function	+	327	NA	NA	NA	Upstream of two
Pf3D7_12_v3	117859	118359	501	118085	142	28.6043	2.97134	26.43	PF3D7_1202200	mitochondrial phosphate carrier protein (MPC)	-	-636	PF3D7_1202300	dynein heavy chain, putative	+	1317	NA	NA	NA	Upstream of two
Pf3D7_12_v3	165472	166210	739	165712	230	81.0973	4.79985	78.4126	PF3D7_1202900	high mobility group protein B1 (HMGB1)	-	-2990	PF3D7_1203000	origin recognition complex subunit 1 (ORC1)	+	1994	NA	NA	NA	Upstream of two
Pf3D7_12_v3	166578	166822	245	166645	86	6.88948	1.80774	5.14326	PF3D7_1202900	high mobility group protein B1 (HMGB1)	-	-3923	PF3D7_1203000	origin recognition complex subunit 1 (ORC1)	+	1061	NA	NA	NA	Upstream of two
Pf3D7_12_v3	189629	190945	1317	190633	231	81.79	4.82063	79.0989	PF3D7_1203700	nucleosome assembly protein (NAPL)	-	-1791	PF3D7_1203900	ubiquitin-conjugating enzyme E2 (UBC)	+	3511	PF3D7_1203800	unspecified product	-	Within gene
Pf3D7_12_v3	205719	206039	321	205893	132	23.9076	2.76355	21.7985	PF3D7_1204200	conserved Plasmodium protein, unknown function	+	-1056	PF3D7_1204400	conserved Plasmodium membrane protein, unknown function	-	2272	PF3D7_1204300	eukaryotic translation initiation factor 5A (EIF5A)	-	Within gene
Pf3D7_12_v3	206985	207475	491	207266	177	46.4706	3.64687	44.1041	PF3D7_1204300	eukaryotic translation initiation factor 5A (EIF5A)	-	-1290	PF3D7_1204400	conserved Plasmodium membrane protein, unknown function	-	899	NA	NA	NA	Upstream of one
Pf3D7_12_v3	306485	306975	491	306718	207	65.699	4.32195	63.1482	PF3D7_1206700	eukaryotic translation initiation factor 5, putative	-	-3892	PF3D7_1206800	conserved Plasmodium protein, unknown function	+	1496	NA	NA	NA	Upstream of two
Pf3D7_12_v3	328133	328704	572	328259	97	9.48637	1.97448	7.66348	PF3D7_1207100	small subunit rRNA processing factor, putative	-	-1401	PF3D7_1207200	conserved Plasmodium protein, unknown function	-	1376	NA	NA	NA	Upstream of one
Pf3D7_12_v3	341240	341543	304	341414	123	19.9555	2.57654	17.9102	PF3D7_1207200	conserved Plasmodium protein, unknown function	-	-3608	PF3D7_1207300	conserved Plasmodium protein, unknown function	-	1912	NA	NA	NA	Upstream of one
Pf3D7_12_v3	341770	342312	543	341985	236	85.2813	4.92453	82.5592	PF3D7_1207200	conserved Plasmodium protein, unknown function	-	-4179	PF3D7_1207300	conserved Plasmodium protein, unknown function	-	1341	NA	NA	NA	Upstream of one
Pf3D7_12_v3	410914	411601	688	411191	245	91.6799	5.11153	88.9051	PF3D7_1208800	zinc finger protein, putative	-	-2041	PF3D7_1208900	protein phosphatase, putative	+	4213	NA	NA	NA	Upstream of two
Pf3D7_12_v3	412674	413454	781	413251	161	38.3398	3.36613	36.0499	PF3D7_1208800	zinc finger protein, putative	-	-4101	PF3D7_1208900	protein phosphatase, putative	+	2153	NA	NA	NA	Upstream of two
Pf3D7_12_v3	434466	434845	380	434704	82	5.07737	1.64495	3.41494	PF3D7_1209300	zinc finger transcription factor, putative (KROX1)	-	-1824	PF3D7_1209400	cytosolic iron-sulfur protein assembly protein 1, putative (CIA1)	+	1388	NA	NA	NA	Upstream of two
Pf3D7_12_v3	435193	435479	287	435308	118	17.8793	2.47265	15.8679	PF3D7_1209300	zinc finger transcription factor, putative (KROX1)	-	-2428	PF3D7_1209400	cytosolic iron-sulfur protein assembly protein 1, putative (CIA1)	+	784	NA	NA	NA	Upstream of two
Pf3D7_12_v3	451393	451693	301	451473	102	11.092	2.07522	9.22487	PF3D7_1209900	ABC transporter B family member 7, putative (ABCB7)	-	-134	PF3D7_1210000	50S ribosomal protein L1, apicoplast, putative (RPL1)	+	1122	NA	NA	NA	Upstream of two
Pf3D7_12_v3	454088	454619	532	454413	131	23.4553	2.74277	21.353	PF3D7_1210000	50S ribosomal protein L1, apicoplast, putative (RPL1)	+	-585	PF3D7_1210100	syntaxin, Qa-SNARE family (SYN2)	-	891	NA	NA	NA	Downstream of two
Pf3D7_12_v3	456882	457243	362	457056	164	29.3521	2.77195	27.1715	PF3D7_1210100	syntaxin, Qa-SNARE family (SYN2)	-	-820	PF3D7_1210200	zinc finger protein, putative	-	1621	NA	NA	NA	Upstream of one
Pf3D7_12_v3	466031	466363	333	466180	101	11.5139	2.11942	9.63031	PF3D7_1210300	conserved Plasmodium protein, unknown function	+	-436	PF3D7_1210400	general transcription factor 3C polypeptide 5, putative	-	422	NA	NA	NA	Downstream of two
Pf3D7_12_v3	475948	476718	771	476198	278	116.323	5.79723	113.334	PF3D7_1210600	conserved Plasmodium protein, unknown function	-	-741	PF3D7_1210700	conserved Plasmodium protein, unknown function	-	379	NA	NA	NA	Upstream of one
Pf3D7_12_v3	479296	479852	557	479409	111	15.1241	2.3272	13.1635	PF3D7_1210700	conserved Plasmodium protein, unknown function	-	-1039	PF3D7_1210800	small nucleolar RNA snoR14	-	80	NA	NA	NA	Upstream of one
Pf3D7_12_v3	480076	480319	244	480171	99	10.8404	2.07786	8.97445	PF3D7_1210800	small nucleolar RNA snoR14	-	-583	PF3D7_1210900	GPI mannosyltransferase I (PIGM)	+	422	NA	NA	NA	Upstream of two
Pf3D7_12_v3	524800	525140	341	525055	88	6.87025	1.79315	5.13242	PF3D7_1211700	DNA replication licensing factor MCM5, putative (MCM5)	+	-585	PF3D7_1211800	polyubiquitin (PfpUB)	+	1054	NA	NA	NA	Upstream of one
Pf3D7_12_v3	525380	525912	533	525773	122	19.5332	2.55577	17.4949	PF3D7_1211700	DNA replication licensing factor MCM5, putative (MCM5)	+	-1303	PF3D7_1211800	polyubiquitin (PfpUB)	+	336	NA	NA	NA	Upstream of one
Pf3D7_12_v3	556638	557023	386	556800	169	42.7328	3.53236	40.3988	PF3D7_1212600.1	conserved protein, unknown function	-	-38	PF3D7_1212700	eukaryotic translation initiation factor 3 subunit A, putative (EIF3A)	-	1247	NA	NA	NA	Upstream of one
Pf3D7_12_v3	627219	627458	240	627371	95	9.54455	1.99474	7.7142	PF3D7_1215100	conserved Plasmodium protein, unknown function	+	-1098	PF3D7_1215300	10 kDa chaperonin (CPN10)	-	1638	PF3D7_1215200	peptidyl-prolyl cis-trans isomerase (CYP32)	+	Within gene
Pf3D7_12_v3	648092	648870	779	648679	195	58.0941	4.0726	55.6139	PF3D7_1216100	conserved Plasmodium membrane protein, unknown function	+	-819	PF3D7_1216200	glycerol-3-phosphate dehydrogenase, putative	+	210	NA	NA	NA	Upstream of one
Pf3D7_12_v3	666818	667733	916	667383	256	99.6934	5.3401	96.8487	PF3D7_1216800	tRNA Proline	+	-428	PF3D7_1216900	DNA-binding chaperone, putative	+	3064	NA	NA	NA	Upstream of one
Pf3D7_12_v3	682946	683221	276	683066	107	10.3695	1.97878	8.52011	PF3D7_1217200	snoRNA-associated small subunit rRNA processing protein, putative	+	-1105	PF3D7_1217400	conserved Plasmodium protein, unknown function	-	3241	PF3D7_1217300	GTP-binding protein, putative	+	Within gene
Pf3D7_12_v3	690943	691865	923	691688	143	29.0908	2.99212	26.9107	PF3D7_1217400	conserved Plasmodium protein, unknown function	-	-2817	PF3D7_1217500	conserved Plasmodium protein, unknown function	+	1379	NA	NA	NA	Upstream of two
Pf3D7_12_v3	699321	699589	269	699473	96	9.86204	2.01552	8.02279	PF3D7_1217800	zinc finger protein, putative	-	-460	PF3D7_1217900	conserved protein, unknown function	+	1058	NA	NA	NA	Upstream of two
Pf3D7_12_v3	699864	700083	220	699946	87	7.16596	1.82852	5.40954	PF3D7_1217800	zinc finger protein, putative	-	-933	PF3D7_1217900	conserved protein, unknown function	+	585	NA	NA	NA	Upstream of two
Pf3D7_12_v3	756000	756292	293	756131	110	14.7454	2.30642	12.792	PF3D7_1219000	formin 2	+	-1205	PF3D7_1219100	clathrin heavy chain, putative	+	1518	NA	NA	NA	Upstream of one
Pf3D7_12_v3	806829	807031	203	806899	100	11.1634	2.09763	9.29615	PF3D7_1220200	conserved Plasmodium protein, unknown function, pseudogene	-	-201	PF3D7_1220300	cell cycle associated protein, putative	+	661	NA	NA	NA	Upstream of two
Pf3D7_12_v3	812502	812886	385	812699	173	37.2749	3.14061	34.9967	PF3D7_1220200	conserved Plasmodium protein, unknown function, pseudogene	-	-6001	PF3D7_1220400	debranching enzyme-associated ribonuclease, putative (DRN1)	+	4210	PF3D7_1220300	cell cycle associated protein, putative	+	Within gene
Pf3D7_12_v3	845350	845574	225	845411	96	8.82088	1.92241	7.01631	PF3D7_1221000	histone-lysine N-methyltransferase, H3 lysine-4 specific (SET10)	-	-1510	PF3D7_1221100	conserved Plasmodium protein, unknown function	+	2026	NA	NA	NA	Upstream of two
Pf3D7_12_v3	845660	846547	888	846404	141	26.8274	2.86098	24.6783	PF3D7_1221000	histone-lysine N-methyltransferase, H3 lysine-4 specific (SET10)	-	-2503	PF3D7_1221100	conserved Plasmodium protein, unknown function	+	1033	NA	NA	NA	Upstream of two
Pf3D7_12_v3	876251	876475	225	876405	90	8.02364	1.89085	6.23827	PF3D7_1221900	conserved Plasmodium membrane protein, unknown function	-	-1465	PF3D7_1222000	conserved protein, unknown function	-	511	NA	NA	NA	Upstream of one
Pf3D7_12_v3	886701	888968	2268	888556	357	181.866	7.43873	178.185	PF3D7_1222300	endoplasmin, putative (GRP94)	-	-2524	PF3D7_1222400	transcription factor with AP2 domain(s) (ApiAP2)	+	2025	NA	NA	NA	Upstream of two
Pf3D7_12_v3	900852	901209	358	901062	151	33.0887	3.15835	30.8589	PF3D7_1222400	transcription factor with AP2 domain(s) (ApiAP2)	+	-2805	PF3D7_1222600	transcription factor with AP2 domain(s) (AP2-G)	+	6141	PF3D7_1222500	ATP-binding protein, putative	-	Within gene
Pf3D7_12_v3	902836	905469	2634	903659	397	218.056	8.26988	212.789	PF3D7_1222500	ATP-binding protein, putative	-	-2583	PF3D7_1222600	transcription factor with AP2 domain(s) (AP2-G)	+	3544	NA	NA	NA	Upstream of two
Pf3D7_12_v3	914180	914610	431	914244	141	8.51634	1.68539	6.72078	PF3D7_1222500	ATP-binding protein, putative	-	-13168	PF3D7_1222700	glideosome-associated protein 45 (GAP45)	+	4478	PF3D7_1222600	transcription factor with AP2 domain(s) (AP2-G)	+	Within gene
Pf3D7_12_v3	915123	915326	204	915181	112	11.1853	2.00969	9.31038	PF3D7_1222600	transcription factor with AP2 domain(s) (AP2-G)	+	-680	PF3D7_1222700	glideosome-associated protein 45 (GAP45)	+	3541	NA	NA	NA	Upstream of one
Pf3D7_12_v3	917494	917713	220	917585	124	18.1515	2.43282	16.1394	PF3D7_1222600	transcription factor with AP2 domain(s) (AP2-G)	+	-3084	PF3D7_1222700	glideosome-associated protein 45 (GAP45)	+	1137	NA	NA	NA	Upstream of one
Pf3D7_12_v3	961526	961758	233	961635	110	14.7454	2.30642	12.792	PF3D7_1223500	conserved Plasmodium protein, unknown function	-	-666	PF3D7_1223600	conserved Plasmodium protein, unknown function	-	996	NA	NA	NA	Upstream of one
Pf3D7_12_v3	979137	979398	262	979317	108	5.66443	1.59025	3.96968	PF3D7_1224100	conserved Plasmodium protein, unknown function	-	-1428	PF3D7_1224200	conserved Plasmodium protein, unknown function	+	1984	NA	NA	NA	Upstream of two
Pf3D7_12_v3	984720	985750	1031	985146	301	134.512	6.27513	131.373	PF3D7_1224200	conserved Plasmodium protein, unknown function	+	-671	PF3D7_1224300	polyadenylate-binding protein, putative (PABP)	+	3482	NA	NA	NA	Upstream of one
Pf3D7_12_v3	1057124	1057813	690	1057579	339	166.2	7.06472	162.767	PF3D7_1226000	conserved Plasmodium protein, unknown function	-	-1297	PF3D7_1226100	haloacid dehalogenase-like hydrolase, putative (HAD3)	+	623	NA	NA	NA	Upstream of two
Pf3D7_12_v3	1065136	1065465	330	1065321	189	54.4094	3.94793	51.9644	PF3D7_1226200	conserved Plasmodium protein, unknown function	-	-3852	PF3D7_1226300	haloacid dehalogenase-like hydrolase, putative (HAD2)	+	475	NA	NA	NA	Upstream of two
Pf3D7_12_v3	1096745	1096975	231	1096837	92	7.34226	1.81351	5.58468	PF3D7_1227100	DNA helicase 60 (DH60)	-	-1066	PF3D7_1227200	potassium channel (K1)	+	1292	NA	NA	NA	Upstream of two
Pf3D7_12_v3	1122863	1123617	755	1123098	202	62.493	4.21805	59.9713	PF3D7_1227500	cyclin (CYC2)	-	-2005	PF3D7_1227600	cyclin related protein, putative	+	1690	NA	NA	NA	Upstream of two
Pf3D7_12_v3	1179973	1180398	426	1180121	139	27.1628	2.909	25.0075	PF3D7_1228800	WD repeat-containing protein, putative	-	-935	PF3D7_1228900	conserved Plasmodium protein, unknown function	-	549	NA	NA	NA	Upstream of one
Pf3D7_12_v3	1201148	1201359	212	1201275	99	10.8404	2.07786	8.97445	PF3D7_1229100	multidrug resistance-associated protein 2 (MRP2)	-	-2061	PF3D7_1229200	unspecified product	+	2307	NA	NA	NA	Upstream of two
Pf3D7_12_v3	1203900	1204745	846	1204585	190	55.0179	3.96871	52.567	PF3D7_1229100	multidrug resistance-associated protein 2 (MRP2)	-	-5371	PF3D7_1229300	conserved Plasmodium protein, unknown function	+	406	PF3D7_1229200	unspecified product	+	Within gene
Pf3D7_12_v3	1207837	1208112	276	1207968	104	12.555	2.18175	10.6475	PF3D7_1229300	conserved Plasmodium protein, unknown function	+	-5	PF3D7_1229400	macrophage migration inhibitory factor (MIF)	+	944	NA	NA	NA	Upstream of one
Pf3D7_12_v3	1275168	1275435	268	1275325	115	16.6764	2.41032	14.686	PF3D7_1231000	conserved Plasmodium protein, unknown function	+	-470	PF3D7_1231100	ras-related protein Rab-2 (RAB2)	+	932	NA	NA	NA	Upstream of one
Pf3D7_12_v3	1307299	1309164	1866	1307749	209	66.996	4.3635	64.4346	PF3D7_1231700	conserved Plasmodium protein, unknown function	-	-781	PF3D7_1231800	asparagine-rich protein, putative	+	6947	NA	NA	NA	Upstream of two
Pf3D7_12_v3	1332159	1332388	230	1332247	99	10.8404	2.07786	8.97445	PF3D7_1232100	60 kDa chaperonin (CPN60)	-	-876	PF3D7_1232200	dihydrolipoyl dehydrogenase, mitochondrial (LPD1)	+	887	NA	NA	NA	Upstream of two
Pf3D7_12_v3	1352201	1352471	271	1352365	105	12.9102	2.20253	10.9948	PF3D7_1232800	conserved Plasmodium protein, unknown function	-	-1082	PF3D7_1233000	elongation factor G (EF-G)	-	2952	PF3D7_1232900	nucleotidyltransferase, putative	-	Within gene
Pf3D7_12_v3	1383792	1385095	1304	1384120	230	81.0973	4.79985	78.4126	PF3D7_1233400	conserved Plasmodium membrane protein, unknown function	-	-1742	PF3D7_1233600	asparagine and aspartate rich protein 1 (AARP1)	+	1587	NA	NA	NA	Upstream of two
Pf3D7_12_v3	1450815	1451133	319	1450953	128	22.1178	2.68044	20.0371	PF3D7_1234700	CPW-WPC family protein	-	-618	PF3D7_1234800	splicing factor 3B subunit 3, putative (SF3B3)	+	1653	NA	NA	NA	Upstream of two
Pf3D7_12_v3	1468660	1469864	1205	1469074	225	77.6621	4.69596	75.0078	PF3D7_1235200	V-type K+-independent H+-translocating inorganic pyrophosphatase (VP2)	-	-1502	PF3D7_1235300	CCR4-NOT transcription complex subunit 4, putative (NOT4)	+	1639	NA	NA	NA	Upstream of two
Pf3D7_12_v3	1483382	1483653	272	1483512	143	29.0908	2.99212	26.9107	PF3D7_1235500	mRNA methyltransferase, putative	+	-570	PF3D7_1235600	serine hydroxymethyltransferase (SHMT)	+	794	NA	NA	NA	Upstream of one
Pf3D7_12_v3	1505036	1505273	238	1505210	83	6.08894	1.7454	4.37374	PF3D7_1236000	vesicle transport v-SNARE protein VTI1, putative	+	-1142	PF3D7_1236100	clustered-asparagine-rich protein	-	1722	NA	NA	NA	Downstream of two
Pf3D7_12_v3	1518458	1518749	292	1518621	117	17.4747	2.45187	15.4702	PF3D7_1236200	conserved Plasmodium protein, unknown function	-	-2105	PF3D7_1236300	conserved Plasmodium protein, unknown function	+	1706	NA	NA	NA	Upstream of two
Pf3D7_12_v3	1593710	1594468	759	1594152	232	82.4846	4.84141	79.7873	PF3D7_1238400	conserved Plasmodium protein, unknown function	-	-520	PF3D7_1238500	conserved Plasmodium protein, unknown function	+	674	NA	NA	NA	Upstream of two
Pf3D7_12_v3	1603351	1603640	290	1603548	92	8.61851	1.93241	6.81512	PF3D7_1238600	sphingomyelin phosphodiesterase, putative	-	-852	PF3D7_1238700	conserved Plasmodium protein, unknown function	+	1559	NA	NA	NA	Upstream of two
Pf3D7_12_v3	1607919	1608828	910	1608677	162	37.3006	3.28409	35.0223	PF3D7_1238700	conserved Plasmodium protein, unknown function	+	-1138	PF3D7_1238800	acyl-CoA synthetase (ACS11)	+	1686	NA	NA	NA	Upstream of one
Pf3D7_12_v3	1619215	1619619	405	1619349	108	13.9996	2.26487	12.061	PF3D7_1238900	protein kinase 2 (PK2)	-	-2497	PF3D7_1239000	HD superfamily phosphohydrolase protein	-	1888	NA	NA	NA	Upstream of one
Pf3D7_12_v3	1624474	1624833	360	1624654	141	28.1208	2.95056	25.9526	PF3D7_1239000	HD superfamily phosphohydrolase protein	-	-949	PF3D7_1239100	mitochondrial ribosomal protein L23 precursor, putative	+	2119	NA	NA	NA	Upstream of two
Pf3D7_12_v3	1629213	1629536	324	1629348	144	29.5803	3.0129	27.3941	PF3D7_1239100	mitochondrial ribosomal protein L23 precursor, putative	+	-1420	PF3D7_1239200	transcription factor with AP2 domain(s) (ApiAP2)	+	5347	NA	NA	NA	Upstream of one
Pf3D7_12_v3	1630337	1630717	381	1630521	186	52.5975	3.8856	50.1703	PF3D7_1239100	mitochondrial ribosomal protein L23 precursor, putative	+	-2593	PF3D7_1239200	transcription factor with AP2 domain(s) (ApiAP2)	+	4174	NA	NA	NA	Upstream of one
Pf3D7_12_v3	1631989	1632361	373	1632200	135	25.2838	2.82589	23.1547	PF3D7_1239100	mitochondrial ribosomal protein L23 precursor, putative	+	-4272	PF3D7_1239200	transcription factor with AP2 domain(s) (ApiAP2)	+	2495	NA	NA	NA	Upstream of one
Pf3D7_12_v3	1632445	1632697	253	1632575	112	15.5065	2.34798	13.5387	PF3D7_1239100	mitochondrial ribosomal protein L23 precursor, putative	+	-4647	PF3D7_1239200	transcription factor with AP2 domain(s) (ApiAP2)	+	2120	NA	NA	NA	Upstream of one
Pf3D7_12_v3	1638010	1638315	306	1638181	134	24.8219	2.80511	22.6995	PF3D7_1239100	mitochondrial ribosomal protein L23 precursor, putative	+	-10253	PF3D7_1239300	conserved Plasmodium protein, unknown function	+	7038	PF3D7_1239200	transcription factor with AP2 domain(s) (ApiAP2)	+	Within gene
Pf3D7_12_v3	1642560	1642879	320	1642705	113	15.8928	2.36876	13.9173	PF3D7_1239200	transcription factor with AP2 domain(s) (ApiAP2)	+	-277	PF3D7_1239300	conserved Plasmodium protein, unknown function	+	2514	NA	NA	NA	Upstream of one
Pf3D7_12_v3	1681659	1681960	302	1681826	165	40.5155	3.44925	38.2034	PF3D7_1239900	vacuolar protein sorting-associated protein 16, putative (VPS16)	-	-290	PF3D7_1240000	3-hydroxyisobutyryl-coenzyme A hydrolase, putative	+	1009	NA	NA	NA	Upstream of two
Pf3D7_12_v3	1768190	1768610	421	1768453	82	5.8319	1.72462	4.127	PF3D7_1241400	RNA-binding protein, putative	-	-2062	PF3D7_1241500	conserved Plasmodium protein, unknown function	-	3543	NA	NA	NA	Upstream of one
Pf3D7_12_v3	1768709	1769001	293	1768818	89	7.73309	1.87007	5.95697	PF3D7_1241400	RNA-binding protein, putative	-	-2427	PF3D7_1241500	conserved Plasmodium protein, unknown function	-	3178	NA	NA	NA	Upstream of one
Pf3D7_12_v3	1770270	1771740	1471	1771039	254	98.221	5.29854	95.3888	PF3D7_1241400	RNA-binding protein, putative	-	-4648	PF3D7_1241500	conserved Plasmodium protein, unknown function	-	957	NA	NA	NA	Upstream of one
Pf3D7_12_v3	1773551	1773755	205	1773591	87	7.16596	1.82852	5.40954	PF3D7_1241500	conserved Plasmodium protein, unknown function	-	-333	PF3D7_1241600	mitochondrial carrier protein, putative	+	1310	NA	NA	NA	Upstream of two
Pf3D7_12_v3	1777412	1777960	549	1777594	106	13.2694	2.22331	11.3463	PF3D7_1241600	mitochondrial carrier protein, putative	+	-1012	PF3D7_1241700	replication factor C subunit 4, putative (RFC4)	+	560	NA	NA	NA	Upstream of one
Pf3D7_12_v3	1810994	1811553	560	1811380	133	24.3631	2.78433	22.2473	PF3D7_1242900	mitochondrial import inner membrane translocase subunit TIM13, putative (TIM13)	-	-1758	PF3D7_1243000	syntaxin, Qa-SNARE family (SYN16)	+	410	NA	NA	NA	Upstream of two
Pf3D7_12_v3	1814356	1814740	385	1814539	111	15.1241	2.3272	13.1635	PF3D7_1243100	zinc finger protein, putative	-	-304	PF3D7_1243200	conserved Plasmodium protein, unknown function	+	772	NA	NA	NA	Upstream of two
Pf3D7_12_v3	1822390	1822714	325	1822582	162	38.8798	3.38691	36.5844	PF3D7_1243400	conserved Plasmodium protein, unknown function	+	-2513	PF3D7_1243600	translation initiation factor SUI1, putative	+	3377	PF3D7_1243500	vacuolar-sorting protein SNF7, putative (SNF7)	-	Within gene
Pf3D7_12_v3	1824302	1825256	955	1825096	162	38.8798	3.38691	36.5844	PF3D7_1243500	vacuolar-sorting protein SNF7, putative (SNF7)	-	-2501	PF3D7_1243600	translation initiation factor SUI1, putative	+	863	NA	NA	NA	Upstream of two
Pf3D7_12_v3	1881722	1882756	1035	1882175	162	38.8798	3.38691	36.5844	PF3D7_1245000	conserved Plasmodium protein, unknown function	-	-769	PF3D7_1245100	kinesin-13, putative (KLP8)	+	1294	NA	NA	NA	Upstream of two
Pf3D7_12_v3	1894172	1894813	642	1894531	220	74.2747	4.59207	71.6517	PF3D7_1245300	NEDD8-conjugating enzyme UBC12, putative (UBC12)	+	-628	PF3D7_1245400	mitochondrial ribosomal protein L3 precursor, putative	+	411	NA	NA	NA	Upstream of one
Pf3D7_12_v3	1895900	1896334	435	1896081	137	26.2171	2.86744	24.0748	PF3D7_1245400	mitochondrial ribosomal protein L3 precursor, putative	+	-114	PF3D7_1245500	conserved Plasmodium protein, unknown function	+	810	NA	NA	NA	Upstream of one
Pf3D7_12_v3	1919452	1920165	714	1920067	98	10.51	2.05708	8.65266	PF3D7_1246100	delta-aminolevulinic acid synthetase (ALAS)	+	-2269	PF3D7_1246200	actin I (ACT1)	+	717	NA	NA	NA	Upstream of one
Pf3D7_12_v3	1985937	1986200	264	1986042	107	13.6325	2.24409	11.7016	PF3D7_1248500	bax inhibitor 1, putative	-	-1693	PF3D7_1248600	conserved Plasmodium protein, unknown function	+	2195	NA	NA	NA	Upstream of two
Pf3D7_12_v3	1986345	1986593	249	1986473	93	8.92273	1.95319	7.11028	PF3D7_1248500	bax inhibitor 1, putative	-	-2124	PF3D7_1248600	conserved Plasmodium protein, unknown function	+	1764	NA	NA	NA	Upstream of two
Pf3D7_12_v3	1993049	1993419	371	1993239	123	19.9555	2.57654	17.9102	PF3D7_1248600	conserved Plasmodium protein, unknown function	+	-2494	PF3D7_1248700	conserved Plasmodium protein, unknown function	+	1536	NA	NA	NA	Upstream of one
Pf3D7_12_v3	2010819	2011629	811	2010992	100	11.1751	2.09864	9.30013	PF3D7_1249100	conserved Plasmodium protein, unknown function	+	-1284	PF3D7_1249300	protein phosphatase PPM4, putative (PPM4)	+	1651	PF3D7_1249200	conserved Plasmodium protein, unknown function	+	Within gene
Pf3D7_12_v3	2069935	2070294	360	2070091	133	24.3631	2.78433	22.2473	PF3D7_1250400	conserved Plasmodium protein, unknown function	+	-721	PF3D7_1250500	AP-3 complex subunit sigma, putative	+	3	NA	NA	NA	Upstream of one
Pf3D7_12_v3	2074812	2075198	387	2074988	224	76.9808	4.67518	74.3328	PF3D7_1250600	eukaryotic translation initiation factor 2b, subunit 2, putative	-	-1347	PF3D7_1250700	conserved Plasmodium protein, unknown function	+	804	NA	NA	NA	Upstream of two
Pf3D7_12_v3	2087643	2088423	781	2088028	181	49.6241	3.7817	47.2255	PF3D7_1251000	conserved Plasmodium protein, unknown function	-	-1069	PF3D7_1251100	conserved Plasmodium protein, unknown function	+	1456	NA	NA	NA	Upstream of two
Pf3D7_12_v3	2108131	2108383	253	2108193	96	9.86204	2.01552	8.02279	PF3D7_1251600	conserved Plasmodium protein, unknown function	+	-2938	PF3D7_1251800	conserved Plasmodium protein, unknown function	-	767	PF3D7_1251700	tryptophan--tRNA ligase, putative (aTrpRS)	-	Within gene
Pf3D7_12_v3	2108799	2109017	219	2108894	106	13.2694	2.22331	11.3463	PF3D7_1251700	tryptophan--tRNA ligase, putative (aTrpRS)	-	-601	PF3D7_1251800	conserved Plasmodium protein, unknown function	-	66	NA	NA	NA	Upstream of one
Pf3D7_12_v3	2129181	2130529	1349	2129789	310	141.839	6.46214	138.637	PF3D7_1252300	conserved Plasmodium protein, unknown function	-	-1003	PF3D7_1252400	reticulocyte binding protein homologue 3, pseudogene (RH3)	+	6264	NA	NA	NA	Upstream of two
Pf3D7_12_v3	2130593	2130928	336	2130786	100	11.1751	2.09864	9.30013	PF3D7_1252300	conserved Plasmodium protein, unknown function	-	-2000	PF3D7_1252400	reticulocyte binding protein homologue 3, pseudogene (RH3)	+	5267	NA	NA	NA	Upstream of two
Pf3D7_12_v3	2132257	2134356	2100	2133644	386	207.922	8.04131	203.319	PF3D7_1252300	conserved Plasmodium protein, unknown function	-	-4858	PF3D7_1252400	reticulocyte binding protein homologue 3, pseudogene (RH3)	+	2409	NA	NA	NA	Upstream of two
Pf3D7_12_v3	2147141	2147994	854	2147324	201	60.8912	4.13858	58.3872	PF3D7_1252500	Plasmodium exported protein, unknown function	-	-708	PF3D7_1252600	lysophospholipase, putative	+	3230	NA	NA	NA	Upstream of two
Pf3D7_12_v3	2152742	2154132	1391	2153343	252	96.7554	5.25698	93.9368	PF3D7_1252600	lysophospholipase, putative	+	-1428	PF3D7_1252700	Plasmodium exported protein (PHISTb), unknown function	+	1275	NA	NA	NA	Upstream of one
Pf3D7_12_v3	2158499	2158906	408	2158773	105	12.5398	2.17173	10.639	PF3D7_1252700	Plasmodium exported protein (PHISTb), unknown function	+	-2649	PF3D7_1252800	Plasmodium exported protein (PHISTb), unknown function	+	800	NA	NA	NA	Upstream of one
Pf3D7_12_v3	2166805	2168105	1301	2167575	370	193.425	7.70886	189.382	PF3D7_1252900	Plasmodium exported protein, unknown function	-	-4430	PF3D7_1253000	gametocyte erythrocyte cytosolic protein (GECO)	+	606	NA	NA	NA	Upstream of two
Pf3D7_12_v3	2170280	2170507	228	2170433	105	12.9102	2.20253	10.9948	PF3D7_1253000	gametocyte erythrocyte cytosolic protein (GECO)	+	-674	PF3D7_1253100	Plasmodium exported protein (PHISTa), unknown function	+	909	NA	NA	NA	Upstream of one
Pf3D7_13_v3	98199	98997	799	98840	153	27.6436	2.77962	25.4816	PF3D7_1301600	erythrocyte binding antigen-140 (EBA140)	-	-5488	PF3D7_1301700	Plasmodium exported protein (hyp8), unknown function (GEXP07)	+	708	NA	NA	NA	Upstream of two
Pf3D7_13_v3	101539	101931	393	101770	149	32.0719	3.11679	29.8548	PF3D7_1301700	Plasmodium exported protein (hyp8), unknown function (GEXP07)	+	-1249	PF3D7_1301800	surface-associated interspersed protein 13.1 (SURFIN 13.1), pseudogene (SURF13.1)	+	1072	NA	NA	NA	Upstream of one
Pf3D7_13_v3	110620	111056	437	110918	108	13.9996	2.26487	12.061	PF3D7_1301900	Plasmodium exported protein, unknown function	-	-650	PF3D7_1302000	EMP1-trafficking protein (PTP6)	-	1874	NA	NA	NA	Upstream of one
Pf3D7_13_v3	115451	115874	424	115667	181	49.6241	3.7817	47.2255	PF3D7_1302000	EMP1-trafficking protein (PTP6)	-	-1852	PF3D7_1302100	gamete antigen 27/25 (G27/25)	-	5969	NA	NA	NA	Upstream of one
Pf3D7_13_v3	141634	142002	369	141745	129	20.0277	2.51881	17.9822	PF3D7_1302500	conserved Plasmodium protein, unknown function	-	-1151	PF3D7_1302600	deoxyhypusine hydroxylase (DOHH)	-	1115	NA	NA	NA	Upstream of one
Pf3D7_13_v3	157613	158000	388	157828	126	17.4337	2.36258	15.4352	PF3D7_1302900	conserved Plasmodium protein, unknown function	+	-434	PF3D7_1303000	conserved Plasmodium protein, unknown function	+	316	NA	NA	NA	Upstream of one
Pf3D7_13_v3	161990	162251	262	162085	88	6.28096	1.73551	4.56456	PF3D7_1303200.2	SNARE protein, putative (VAMP8)	-	-425	PF3D7_1303300	conserved Plasmodium protein, unknown function	+	832	NA	NA	NA	Upstream of two
Pf3D7_13_v3	270511	270923	413	270771	107	13.6325	2.24409	11.7016	PF3D7_1305400	AAR2 protein, putative	-	-34	PF3D7_1305500	mitogen-activated protein kinase phosphatase 1, putative (MKP1)	+	640	NA	NA	NA	Upstream of two
Pf3D7_13_v3	395793	396207	415	396085	120	18.6992	2.51421	16.6745	PF3D7_1308500	conserved Plasmodium protein, unknown function	-	-1149	PF3D7_1308600	conserved Plasmodium protein, unknown function	-	649	NA	NA	NA	Upstream of one
Pf3D7_13_v3	706023	706607	585	706311	176	46.71	3.67781	44.3385	PF3D7_1316900	conserved Plasmodium protein, unknown function	-	-2388	PF3D7_1317000	U4/U6.U5 tri-snRNP-associated protein 2, putative (USP39)	+	2035	NA	NA	NA	Upstream of two
Pf3D7_13_v3	732280	732826	547	732446	122	11.6909	1.98395	9.80665	PF3D7_1317300	conserved Plasmodium protein, unknown function	-	-153	PF3D7_1317400	conserved Plasmodium protein, unknown function	+	799	NA	NA	NA	Upstream of two
Pf3D7_13_v3	734666	734939	274	734909	82	5.8319	1.72462	4.127	PF3D7_1317500	conserved Plasmodium protein, unknown function	-	-36	PF3D7_1317600	conserved Plasmodium protein, unknown function	+	629	NA	NA	NA	Upstream of two
Pf3D7_13_v3	777525	777790	266	777719	95	9.54455	1.99474	7.7142	PF3D7_1318800	translocation protein SEC63 (SEC63)	-	-974	PF3D7_1318900	conserved Plasmodium protein, unknown function	+	2215	NA	NA	NA	Upstream of two
Pf3D7_13_v3	781820	782747	928	782044	258	101.173	5.38165	98.3152	PF3D7_1318900	conserved Plasmodium protein, unknown function	+	-365	PF3D7_1319000	conserved Plasmodium protein, unknown function	+	2066	NA	NA	NA	Upstream of one
Pf3D7_13_v3	788079	788289	211	788223	102	11.8568	2.14019	9.96512	PF3D7_1319000	conserved Plasmodium protein, unknown function	+	-1231	PF3D7_1319100	conserved protein, unknown function	+	1214	NA	NA	NA	Upstream of one
Pf3D7_13_v3	800661	800924	264	800816	102	11.8568	2.14019	9.96512	PF3D7_1319300	N2,N2-dimethylguanosine tRNA methyltransferase, putative	-	-2463	PF3D7_1319400	conserved Plasmodium protein, unknown function	+	896	NA	NA	NA	Upstream of two
Pf3D7_13_v3	872522	872777	256	872675	103	12.2039	2.16097	10.3044	PF3D7_1321100	conserved Plasmodium protein, unknown function	-	-343	PF3D7_1321200	conserved protein, unknown function	+	2590	NA	NA	NA	Upstream of two
Pf3D7_13_v3	875037	875403	367	875224	129	22.5604	2.70122	20.4723	PF3D7_1321100	conserved Plasmodium protein, unknown function	-	-2892	PF3D7_1321200	conserved protein, unknown function	+	41	NA	NA	NA	Upstream of two
Pf3D7_13_v3	875506	875725	220	875622	86	6.88948	1.80774	5.14326	PF3D7_1321100	conserved Plasmodium protein, unknown function	-	-3290	PF3D7_1321300	conserved Plasmodium membrane protein, unknown function	-	599	PF3D7_1321200	conserved protein, unknown function	+	Within gene
Pf3D7_13_v3	908333	908630	298	908454	78	4.85405	1.64151	3.19378	PF3D7_1321700	splicing factor 1 (SF1)	+	-3288	PF3D7_1321800	protein transport protein SFT2, putative	+	49	NA	NA	NA	Upstream of one
Pf3D7_13_v3	930136	930907	772	930816	106	13.2694	2.22331	11.3463	PF3D7_1322100	variant-silencing SET protein (SETvs)	+	-1367	PF3D7_1322200	conserved Plasmodium protein, unknown function	+	498	NA	NA	NA	Upstream of one
Pf3D7_13_v3	931164	931534	371	931335	145	30.0728	3.03367	27.8804	PF3D7_1322100	variant-silencing SET protein (SETvs)	+	-1886	PF3D7_1322300	translation initiation factor EIF-2B subunit related	-	12940	PF3D7_1322200	conserved Plasmodium protein, unknown function	+	Within gene
Pf3D7_13_v3	950145	950539	395	950348	157	36.2066	3.28302	33.9398	PF3D7_1322300	translation initiation factor EIF-2B subunit related	-	-1063	PF3D7_1322400	conserved Plasmodium protein, unknown function	+	807	NA	NA	NA	Upstream of two
Pf3D7_13_v3	1019647	1020603	957	1020241	251	96.0251	5.2362	93.2131	PF3D7_1324300	conserved Plasmodium membrane protein, unknown function	-	-938	PF3D7_1324400	MSF1-like protein, putative	+	1268	NA	NA	NA	Upstream of two
Pf3D7_13_v3	1020861	1021458	598	1021073	153	34.1169	3.1999	31.8741	PF3D7_1324300	conserved Plasmodium membrane protein, unknown function	-	-1770	PF3D7_1324400	MSF1-like protein, putative	+	436	NA	NA	NA	Upstream of two
Pf3D7_13_v3	1039901	1040785	885	1040315	346	172.244	7.21017	168.733	PF3D7_1324800	dihydrofolate synthase/folylpolyglutamate synthase (DHFS-FPGS)	-	-1784	PF3D7_1324900	L-lactate dehydrogenase (LDH)	+	842	NA	NA	NA	Upstream of two
Pf3D7_13_v3	1068733	1069160	428	1068922	117	13.6608	2.162	11.7299	PF3D7_1325700	conserved Plasmodium protein, unknown function	-	-287	PF3D7_1325800	conserved Plasmodium protein, unknown function	+	2224	NA	NA	NA	Upstream of two
Pf3D7_13_v3	1070678	1071067	390	1070918	115	16.6764	2.41032	14.686	PF3D7_1325700	conserved Plasmodium protein, unknown function	-	-2283	PF3D7_1325800	conserved Plasmodium protein, unknown function	+	228	NA	NA	NA	Upstream of two
Pf3D7_13_v3	1129442	1129831	390	1129737	109	13.0607	2.18005	11.1448	PF3D7_1326800	syntaxin, Qa-SNARE family (SYN18)	-	-976	PF3D7_1327000	conserved Plasmodium protein, unknown function	-	4333	PF3D7_1326900	conserved Plasmodium membrane protein, unknown function	-	Within gene
Pf3D7_13_v3	1143129	1143498	370	1143272	109	10.9975	2.01543	9.13099	PF3D7_1327100	conserved Plasmodium protein, unknown function	-	-1711	PF3D7_1327300	conserved Plasmodium protein, unknown function	+	2447	PF3D7_1327200	ribonuclease P protein subunit RPR2, putative (RPR2)	+	Within gene
Pf3D7_13_v3	1144029	1145183	1155	1144542	355	180.105	7.39718	176.459	PF3D7_1327200	ribonuclease P protein subunit RPR2, putative (RPR2)	+	-627	PF3D7_1327300	conserved Plasmodium protein, unknown function	+	1177	NA	NA	NA	Upstream of one
Pf3D7_13_v3	1161829	1162244	416	1162094	105	10.1192	1.97192	8.27841	PF3D7_1327700	regulator of nonsense transcripts 3B, putative (UPF3B)	-	-818	PF3D7_1327800	ribose-phosphate pyrophosphokinase, putative	+	526	NA	NA	NA	Upstream of two
Pf3D7_13_v3	1198175	1198606	432	1198425	120	18.6992	2.51421	16.6745	PF3D7_1328300	conserved Plasmodium protein, unknown function	-	-916	PF3D7_1328400	conserved Plasmodium protein, unknown function	-	2415	NA	NA	NA	Upstream of one
Pf3D7_13_v3	1208167	1208457	291	1208322	113	15.8928	2.36876	13.9173	PF3D7_1328500	alpha/beta-hydrolase, putative	-	-1122	PF3D7_1328600	conserved Plasmodium protein, unknown function	-	1422	NA	NA	NA	Upstream of one
Pf3D7_13_v3	1236866	1237070	205	1236935	100	11.1751	2.09864	9.30013	PF3D7_1329100	myosin C (MyoC)	-	-2517	PF3D7_1329200	conserved Plasmodium protein, unknown function	-	265	NA	NA	NA	Upstream of one
Pf3D7_13_v3	1249981	1250492	512	1250218	179	48.4513	3.74015	46.0636	PF3D7_1329400	AMP deaminase, putative	+	-3874	PF3D7_1329500	conserved Plasmodium protein, unknown function	+	1841	NA	NA	NA	Upstream of one
Pf3D7_13_v3	1289981	1290335	355	1290148	136	25.7489	2.84667	23.6132	PF3D7_1330600	elongation factor Tu, putative	-	-740	PF3D7_1330800	conserved Plasmodium protein, unknown function	+	4467	PF3D7_1330700	GPI transamidase subunit PIG-U, putative	+	Within gene
Pf3D7_13_v3	1322132	1322418	287	1322279	129	22.5604	2.70122	20.4723	PF3D7_1331700	glutamine--tRNA ligase, putative	-	-434	PF3D7_1331800	60S ribosomal protein L23, putative	+	1733	NA	NA	NA	Upstream of two
Pf3D7_13_v3	1335955	1336156	202	1336040	89	7.73309	1.87007	5.95697	PF3D7_1332200	conserved Plasmodium protein, unknown function	+	-448	PF3D7_1332300	trafficking protein particle complex subunit 2, putative (TRAPPC2)	+	361	NA	NA	NA	Upstream of one
Pf3D7_13_v3	1336218	1336484	267	1336399	92	7.03562	1.78482	5.28844	PF3D7_1332200	conserved Plasmodium protein, unknown function	+	-807	PF3D7_1332300	trafficking protein particle complex subunit 2, putative (TRAPPC2)	+	2	NA	NA	NA	Upstream of one
Pf3D7_13_v3	1354518	1355448	931	1354917	230	81.0973	4.79985	78.4126	PF3D7_1332900	isoleucine--tRNA ligase, putative	-	-1057	PF3D7_1333000	20 kDa chaperonin (CPN20)	+	368	NA	NA	NA	Upstream of two
Pf3D7_13_v3	1397254	1397578	325	1397399	119	18.2875	2.49343	16.2695	PF3D7_1334100	conserved Plasmodium protein, unknown function	-	-1834	PF3D7_1334200	chaperone binding protein, putative	+	872	NA	NA	NA	Upstream of two
Pf3D7_13_v3	1416291	1418636	2346	1418084	279	117.097	5.818	114.102	PF3D7_1335000	MSP7-like protein (MSRP1)	-	-626	PF3D7_1335100	merozoite surface protein 7 (MSP7)	-	1002	NA	NA	NA	Upstream of one
Pf3D7_13_v3	1427159	1427639	481	1427443	131	23.4553	2.74277	21.353	PF3D7_1335200	reticulocyte binding protein homologue 6, pseudogene (RH6)	-	-1847	PF3D7_1335300	reticulocyte binding protein 2 homologue b (RH2b)	-	1431	NA	NA	NA	Upstream of one
Pf3D7_13_v3	1473554	1473765	212	1473674	96	8.4754	1.89151	6.6799	PF3D7_1336100	conserved Plasmodium protein, unknown function	+	-560	PF3D7_1336200	conserved Plasmodium protein, unknown function	+	600	NA	NA	NA	Upstream of one
Pf3D7_13_v3	1506597	1507319	723	1506872	225	77.6621	4.69596	75.0078	PF3D7_1337300	exoribonuclease, putative	+	-850	PF3D7_1337400	conserved Plasmodium protein, unknown function	+	93	NA	NA	NA	Upstream of one
Pf3D7_13_v3	1522127	1523004	878	1522304	281	118.651	5.85956	115.642	PF3D7_1337500	conserved Plasmodium protein, unknown function	-	-2711	PF3D7_1337600	tRNA Serine	-	1807	NA	NA	NA	Upstream of one
Pf3D7_13_v3	1579297	1579674	378	1579490	144	29.5803	3.0129	27.3941	PF3D7_1339200	tRNA Proline	-	-2493	PF3D7_1339300	conserved Plasmodium protein, unknown function	+	3736	NA	NA	NA	Upstream of two
Pf3D7_13_v3	1632554	1633412	859	1632993	275	109.231	5.46994	106.308	PF3D7_1341100	U6 spliceosomal RNA	-	-284	PF3D7_1341200	60S ribosomal protein L18, putative	-	867	NA	NA	NA	Upstream of one
Pf3D7_13_v3	1672210	1672416	207	1672319	90	8.02364	1.89085	6.23827	PF3D7_1342500	sporozoite protein essential for cell traversal (SPECT1)	-	-1363	PF3D7_1342600	myosin A (MyoA)	+	1380	NA	NA	NA	Upstream of two
Pf3D7_13_v3	1672538	1672744	207	1672674	88	7.44718	1.84929	5.68065	PF3D7_1342500	sporozoite protein essential for cell traversal (SPECT1)	-	-1718	PF3D7_1342600	myosin A (MyoA)	+	1025	NA	NA	NA	Upstream of two
Pf3D7_13_v3	1694835	1696233	1399	1695392	323	152.621	6.73226	149.322	PF3D7_1342900	transcription factor with AP2 domain(s) (ApiAP2)	-	-1423	PF3D7_1343000	phosphoethanolamine N-methyltransferase (PMT)	+	1502	NA	NA	NA	Upstream of two
Pf3D7_13_v3	1703203	1703986	784	1703782	209	59.136	3.90663	56.6493	PF3D7_1343100	conserved Plasmodium protein, unknown function	-	-3152	PF3D7_1343200	tRNA guanosine-2'-O-methyltransferase, putative	+	788	NA	NA	NA	Upstream of two
Pf3D7_13_v3	1712138	1712338	201	1712259	93	8.92273	1.95319	7.11028	PF3D7_1343300	conserved Plasmodium protein, unknown function	-	-1580	PF3D7_1343400	DNA repair protein RAD5, putative (RAD5)	+	2184	NA	NA	NA	Upstream of two
Pf3D7_13_v3	1729725	1730032	308	1729893	156	35.68	3.26224	33.4191	PF3D7_1343700	kelch protein K13 (K13)	-	-2896	PF3D7_1343800	conserved Plasmodium protein, unknown function	-	809	NA	NA	NA	Upstream of one
Pf3D7_13_v3	1763267	1763737	471	1763464	105	12.5398	2.17173	10.639	PF3D7_1344000	aminomethyltransferase, putative	+	-1473	PF3D7_1344100	krox-like protein, putative	+	726	NA	NA	NA	Upstream of one
Pf3D7_13_v3	1768053	1768284	232	1768210	90	7.94623	1.8835	6.16879	PF3D7_1344100	krox-like protein, putative	+	-1603	PF3D7_1344200	heat shock protein 110, putative (HSP110)	+	919	NA	NA	NA	Upstream of one
Pf3D7_13_v3	1773501	1773749	249	1773631	90	8.02364	1.89085	6.23827	PF3D7_1344200	heat shock protein 110, putative (HSP110)	+	-1704	PF3D7_1344300	conserved protein, unknown function	-	644	NA	NA	NA	Downstream of two
Pf3D7_13_v3	1782002	1782295	294	1782152	83	6.08894	1.7454	4.37374	PF3D7_1344300	conserved protein, unknown function	-	-3110	PF3D7_1344400	conserved Plasmodium protein, unknown function	-	3181	NA	NA	NA	Upstream of one
Pf3D7_13_v3	1782368	1782768	401	1782578	135	21.0369	2.53001	18.9767	PF3D7_1344300	conserved protein, unknown function	-	-3536	PF3D7_1344400	conserved Plasmodium protein, unknown function	-	2755	NA	NA	NA	Upstream of one
Pf3D7_13_v3	1786935	1787900	966	1787161	208	66.3465	4.34272	63.7905	PF3D7_1344400	conserved Plasmodium protein, unknown function	-	-356	PF3D7_1344500	U6 snRNA phosphodiesterase, putative (USB1)	-	659	NA	NA	NA	Upstream of one
Pf3D7_13_v3	1795102	1795450	349	1795282	100	7.97731	1.823	6.19981	PF3D7_1344700	conserved Plasmodium protein, unknown function	-	-516	PF3D7_1344800	aspartate carbamoyltransferase (ATCase)	+	992	NA	NA	NA	Upstream of two
Pf3D7_13_v3	1810120	1810551	432	1810422	117	17.4747	2.45187	15.4702	PF3D7_1345000	conserved Plasmodium protein, unknown function	+	-805	PF3D7_1345200	rhomboid protease ROM6, putative (ROM6)	-	1798	PF3D7_1345100	thioredoxin 2 (TRX2)	-	Within gene
Pf3D7_13_v3	1810941	1811156	216	1811052	111	15.1241	2.3272	13.1635	PF3D7_1345100	thioredoxin 2 (TRX2)	-	-531	PF3D7_1345200	rhomboid protease ROM6, putative (ROM6)	-	1168	NA	NA	NA	Upstream of one
Pf3D7_13_v3	1830419	1830679	261	1830532	115	16.6764	2.41032	14.686	PF3D7_1345700	isocitrate dehydrogenase [NADP], mitochondrial (IDH)	-	-843	PF3D7_1345800	conserved Plasmodium protein, unknown function	+	1310	NA	NA	NA	Upstream of two
Pf3D7_13_v3	1846959	1847313	355	1847169	133	24.3631	2.78433	22.2473	PF3D7_1346200	nuclear import protein MOG1, putative	-	-785	PF3D7_1346300	DNA/RNA-binding protein Alba 2 (ALBA2)	+	2359	NA	NA	NA	Upstream of two
Pf3D7_13_v3	1880402	1881238	837	1880995	163	39.4224	3.40769	37.1214	PF3D7_1346800	6-cysteine protein (P47)	-	-801	PF3D7_1346900	conserved Plasmodium protein, unknown function	+	907	NA	NA	NA	Upstream of two
Pf3D7_13_v3	1895225	1895682	458	1895485	220	74.2747	4.59207	71.6517	PF3D7_1347300	conserved Plasmodium membrane protein, unknown function	-	-462	PF3D7_1347400	conserved Plasmodium protein, unknown function	+	498	NA	NA	NA	Upstream of two
Pf3D7_13_v3	1903153	1903558	406	1903317	142	28.6043	2.97134	26.43	PF3D7_1347500	DNA/RNA-binding protein Alba 4 (ALBA4)	-	-3955	PF3D7_1347700	ethanolamine-phosphate cytidylyltransferase (ECT)	+	5643	PF3D7_1347600	conserved Plasmodium protein, unknown function	+	Within gene
Pf3D7_13_v3	1907525	1908554	1030	1908117	229	80.4065	4.77908	77.7278	PF3D7_1347600	conserved Plasmodium protein, unknown function	+	-2762	PF3D7_1347700	ethanolamine-phosphate cytidylyltransferase (ECT)	+	843	NA	NA	NA	Upstream of one
Pf3D7_13_v3	1948517	1948786	270	1948629	96	9.86204	2.01552	8.02279	PF3D7_1348400	conserved Plasmodium membrane protein, unknown function	-	-1249	PF3D7_1348500	TBC domain protein, putative	+	1771	NA	NA	NA	Upstream of two
Pf3D7_13_v3	1954895	1955273	379	1955118	127	21.6786	2.65966	19.6048	PF3D7_1348600	conserved Plasmodium protein, unknown function	+	-266	PF3D7_1348700	WD repeat-containing protein 16, putative (WDR16)	-	136	NA	NA	NA	Downstream of two
Pf3D7_13_v3	1975632	1976060	429	1975938	160	37.8025	3.34535	35.5183	PF3D7_1349200	glutamate--tRNA ligase, putative	-	-1457	PF3D7_1349300	tyrosine kinase-like protein (TKL3)	+	1331	NA	NA	NA	Upstream of two
Pf3D7_13_v3	2003282	2003643	362	2003481	145	30.0728	3.03367	27.8804	PF3D7_1349900	conserved Plasmodium protein, unknown function	-	-492	PF3D7_1350100	lysine--tRNA ligase (KRS1)	-	2481	PF3D7_1350000	conserved Plasmodium protein, unknown function	-	Within gene
Pf3D7_13_v3	2011763	2011969	207	2011912	90	6.80247	1.77451	5.06529	PF3D7_1350200	small nuclear ribonucleoprotein E, putative (SNRPE)	-	-1631	PF3D7_1350400	ubiquitin-activating enzyme E1, putative	+	887	PF3D7_1350300	conserved Plasmodium protein, unknown function	+	Within gene
Pf3D7_13_v3	2012797	2013026	230	2012980	83	6.08894	1.7454	4.37374	PF3D7_1350300	conserved Plasmodium protein, unknown function	+	-895	PF3D7_1350500	conserved Plasmodium protein, unknown function	-	2387	PF3D7_1350400	ubiquitin-activating enzyme E1, putative	+	Within gene
Pf3D7_13_v3	2030084	2030947	864	2030312	183	50.8065	3.82326	48.397	PF3D7_1350900	transcription factor with AP2 domain(s) (ApiAP2)	-	-1674	PF3D7_1351000	phosphatidylinositol transfer protein, putative	+	3526	NA	NA	NA	Upstream of two
Pf3D7_13_v3	2042546	2042877	332	2042819	88	6.00184	1.70805	4.29589	PF3D7_1351100	conserved protein, unknown function	-	-1264	PF3D7_1351200	conserved Plasmodium protein, unknown function	+	287	NA	NA	NA	Upstream of two
Pf3D7_13_v3	2051025	2051234	210	2051179	94	9.23143	1.97397	7.40999	PF3D7_1351300	conserved Plasmodium membrane protein, unknown function	-	-1523	PF3D7_1351400	60S ribosomal protein L17, putative	+	929	NA	NA	NA	Upstream of two
Pf3D7_13_v3	2064339	2064690	352	2064511	153	34.1169	3.1999	31.8741	PF3D7_1351700	inner membrane complex protein 1f, putative (IMC1f)	+	-587	PF3D7_1351800.1	conserved Plasmodium protein, unknown function	+	862	NA	NA	NA	Upstream of one
Pf3D7_13_v3	2086868	2087548	681	2087248	127	21.6786	2.65966	19.6048	PF3D7_1352300	conserved Plasmodium protein, unknown function	-	-1718	PF3D7_1352400	conserved Plasmodium protein, unknown function	+	145	NA	NA	NA	Upstream of two
Pf3D7_13_v3	2126458	2127184	727	2126936	351	176.599	7.31406	173.015	PF3D7_1353100	Plasmodium exported protein, unknown function	-	-1666	PF3D7_1353200	membrane associated histidine-rich protein (MAHRP2)	+	3595	NA	NA	NA	Upstream of two
Pf3D7_13_v3	2127240	2127752	513	2127623	146	30.5682	3.05445	28.3697	PF3D7_1353100	Plasmodium exported protein, unknown function	-	-2353	PF3D7_1353200	membrane associated histidine-rich protein (MAHRP2)	+	2908	NA	NA	NA	Upstream of two
Pf3D7_13_v3	2128295	2129481	1187	2129150	331	159.368	6.89849	156.006	PF3D7_1353100	Plasmodium exported protein, unknown function	-	-3880	PF3D7_1353200	membrane associated histidine-rich protein (MAHRP2)	+	1381	NA	NA	NA	Upstream of two
Pf3D7_13_v3	2148390	2149057	668	2148605	202	62.493	4.21805	59.9713	PF3D7_1353600	ER lumen protein retaining receptor (ERD2)	-	-1458	PF3D7_1353700	reactive oxygen species modulator 1, putative (ROMO1)	+	1463	NA	NA	NA	Upstream of two
Pf3D7_13_v3	2183298	2183505	208	2183393	108	11.0636	2.02773	9.19675	PF3D7_1354800	metacaspase 1 (MCA1)	-	-594	PF3D7_1354900	conserved Plasmodium protein, unknown function	+	644	NA	NA	NA	Upstream of two
Pf3D7_13_v3	2193938	2194173	236	2194049	101	11.4177	2.11117	9.54198	PF3D7_1355100	DNA replication licensing factor MCM6 (MCM6)	+	-3825	PF3D7_1355300	histone-lysine N-methyltransferase, putative (SET6)	+	1400	PF3D7_1355200	RAP protein, putative	-	Within gene
Pf3D7_13_v3	2204916	2205848	933	2205451	301	134.512	6.27513	131.373	PF3D7_1355600	conserved Plasmodium protein, unknown function	-	-970	PF3D7_1355700	NLI interacting factor-like phosphatase, putative (NIF3)	-	1141	NA	NA	NA	Upstream of one
Pf3D7_13_v3	2212474	2212771	298	2212617	142	28.6043	2.97134	26.43	PF3D7_1355700	NLI interacting factor-like phosphatase, putative (NIF3)	-	-2159	PF3D7_1355800	splicing factor 3B subunit 5, putative (SF3B5)	+	1828	NA	NA	NA	Upstream of two
Pf3D7_13_v3	2267985	2268214	230	2268030	89	7.73309	1.87007	5.95697	PF3D7_1357000	elongation factor 1-alpha	-	-882	PF3D7_1357100	elongation factor 1-alpha	+	871	NA	NA	NA	Upstream of two
Pf3D7_13_v3	2304624	2304874	251	2304706	85	6.61779	1.78696	4.88191	PF3D7_1358000	patatin-like phospholipase, putative	-	-512	PF3D7_1358100	small subunit rRNA processing factor, putative	-	730	NA	NA	NA	Upstream of one
Pf3D7_13_v3	2327321	2327732	412	2327527	134	24.8219	2.80511	22.6995	PF3D7_1358700	HVA22-like protein, putative	-	-672	PF3D7_1358800	40S ribosomal protein S15 (RPS15)	+	3547	NA	NA	NA	Upstream of two
Pf3D7_13_v3	2350126	2350886	761	2350551	141	26.8274	2.86098	24.6783	PF3D7_1359100	riboflavin kinase / FAD synthase family protein, putative	-	-565	PF3D7_1359300	exosome complex exonuclease RRP44 (DIS3)	+	3130	PF3D7_1359200	high mobility group protein B4, putative (HMGB4)	-	Within gene
Pf3D7_13_v3	2379127	2379407	281	2379315	79	5.09086	1.66229	3.41915	PF3D7_1359600	conserved Plasmodium protein, unknown function	+	-1356	PF3D7_1359700	conserved Plasmodium protein, unknown function	+	1850	NA	NA	NA	Upstream of one
Pf3D7_13_v3	2434154	2434820	667	2434621	236	85.2813	4.92453	82.5592	PF3D7_1360700	E3 SUMO-protein ligase PIAS, putative (PIAS)	-	-3438	PF3D7_1360800	falcilysin (FLN)	+	722	NA	NA	NA	Upstream of two
Pf3D7_13_v3	2507703	2507965	263	2507866	112	15.5065	2.34798	13.5387	PF3D7_1362600	conserved Plasmodium protein, unknown function	+	-652	PF3D7_1362700	conserved Plasmodium protein, unknown function	+	2489	NA	NA	NA	Upstream of one
Pf3D7_13_v3	2508169	2508825	657	2508702	142	28.6043	2.97134	26.43	PF3D7_1362600	conserved Plasmodium protein, unknown function	+	-1488	PF3D7_1362700	conserved Plasmodium protein, unknown function	+	1653	NA	NA	NA	Upstream of one
Pf3D7_13_v3	2547117	2548173	1057	2547667	314	145.132	6.54525	141.901	PF3D7_1363400	polyubiquitin binding protein, putative (DOA1)	-	-1184	PF3D7_1363500	DNase I-like protein, putative	+	97	NA	NA	NA	Upstream of two
Pf3D7_13_v3	2550780	2551019	240	2550908	120	18.6992	2.51421	16.6745	PF3D7_1363500	DNase I-like protein, putative	+	-431	PF3D7_1363600	conserved Plasmodium protein, unknown function	-	335	NA	NA	NA	Downstream of two
Pf3D7_13_v3	2567457	2568351	895	2567907	152	33.6014	3.17912	31.3653	PF3D7_1364000	conserved Plasmodium protein, unknown function	+	-799	PF3D7_1364100	6-cysteine protein (P92)	+	649	NA	NA	NA	Upstream of one
Pf3D7_13_v3	2618599	2618958	360	2618783	130	23.0062	2.72199	20.9111	PF3D7_1365400	ubiquitin-activating enzyme (Uba2)	-	-881	PF3D7_1365500	glycine cleavage system T protein, putative (GCVT)	+	245	NA	NA	NA	Upstream of two
Pf3D7_13_v3	2633790	2633990	201	2633892	117	17.4747	2.45187	15.4702	PF3D7_1365900	ubiquitin-60S ribosomal protein L40	-	-632	PF3D7_1366000	conserved Plasmodium protein, unknown function	+	1321	NA	NA	NA	Upstream of two
Pf3D7_13_v3	2654076	2655190	1115	2654445	259	101.915	5.40243	99.0507	PF3D7_1366300	conserved Plasmodium protein, unknown function	-	-1748	PF3D7_1366400	rhoptry protein RHOP148 (RHOP148)	-	832	NA	NA	NA	Upstream of one
Pf3D7_13_v3	2717240	2717524	285	2717391	105	12.9102	2.20253	10.9948	PF3D7_1368200	ABC transporter E family member 1, putative (ABCE1)	-	-1955	PF3D7_1368300	conserved Plasmodium protein, unknown function	+	462	NA	NA	NA	Upstream of two
Pf3D7_13_v3	2719043	2721476	2434	2720459	400	220.843	8.33221	213.475	PF3D7_1368300	conserved Plasmodium protein, unknown function	+	-1082	PF3D7_1368500	conserved Plasmodium protein, unknown function	+	2231	PF3D7_1368400	conserved Plasmodium protein, unknown function	-	Within gene
Pf3D7_13_v3	2721773	2722196	424	2721869	107	13.6325	2.24409	11.7016	PF3D7_1368400	conserved Plasmodium protein, unknown function	-	-449	PF3D7_1368500	conserved Plasmodium protein, unknown function	+	821	NA	NA	NA	Upstream of two
Pf3D7_13_v3	2729552	2729918	367	2729696	126	19.5797	2.51697	17.5412	PF3D7_1368700	mitochondrial carrier protein, putative	-	-541	PF3D7_1368800	DNA repair endonuclease, putative (ERCC4)	-	1345	NA	NA	NA	Upstream of one
Pf3D7_13_v3	2737452	2738816	1365	2737714	207	65.699	4.32195	63.1482	PF3D7_1368800	DNA repair endonuclease, putative (ERCC4)	-	-1571	PF3D7_1368900	conserved Plasmodium protein, unknown function	+	1636	NA	NA	NA	Upstream of two
Pf3D7_13_v3	2779641	2780529	889	2779875	207	65.699	4.32195	63.1482	PF3D7_1369700	U2 small nuclear ribonucleoprotein A', putative	-	-804	PF3D7_1369800	tRNA Arginine	+	479	NA	NA	NA	Upstream of two
Pf3D7_13_v3	2783093	2783903	811	2783567	186	48.6947	3.64651	46.3067	PF3D7_1370100	tRNA Cysteine	-	-346	PF3D7_1370200	tRNA Glycine	+	199	NA	NA	NA	Upstream of two
Pf3D7_13_v3	2785668	2787086	1419	2786302	377	197.667	7.74448	193.492	PF3D7_1370200	tRNA Glycine	+	-2466	PF3D7_1370300	membrane associated histidine-rich protein (MAHRP1)	+	1670	NA	NA	NA	Upstream of one
Pf3D7_13_v3	2835298	2836454	1157	2835685	298	132.095	6.2128	128.977	PF3D7_1372000	Plasmodium exported protein (PHISTa), unknown function	+	-1363	PF3D7_1372100	Plasmodium exported protein (PHISTb), unknown function (GEXP04)	+	1368	NA	NA	NA	Upstream of one
Pf3D7_14_v3	51422	52148	727	51619	160	37.8025	3.34535	35.5183	PF3D7_1401300	aminopeptidase, putative	-	-1204	PF3D7_1401400	early transcribed membrane protein 14.1 (ETRAMP14)	-	1792	NA	NA	NA	Upstream of one
Pf3D7_14_v3	59406	59697	292	59554	121	13.7477	2.1384	11.8165	PF3D7_1401500	lysophospholipase, putative	-	-1261	PF3D7_1401600	Plasmodium exported protein (PHISTb), unknown function	-	1810	NA	NA	NA	Upstream of one
Pf3D7_14_v3	63731	63967	237	63854	119	18.2875	2.49343	16.2695	PF3D7_1401600	Plasmodium exported protein (PHISTb), unknown function	-	-866	PF3D7_1401700	Plasmodium exported protein, unknown function	-	2415	NA	NA	NA	Upstream of one
Pf3D7_14_v3	69930	70216	287	70062	122	19.5332	2.55577	17.4949	PF3D7_1401700	Plasmodium exported protein, unknown function	-	-2981	PF3D7_1401800	choline kinase (CK)	+	1306	NA	NA	NA	Upstream of two
Pf3D7_14_v3	120067	120355	289	120188	128	22.1178	2.68044	20.0371	PF3D7_1403100	conserved Plasmodium protein, unknown function	-	-1177	PF3D7_1403300	conserved Plasmodium protein, unknown function	-	1667	PF3D7_1403200	conserved Plasmodium protein, unknown function	-	Within gene
Pf3D7_14_v3	135701	137042	1342	136187	324	153.459	6.75304	150.153	PF3D7_1403700	translocation associated membrane protein, putative (TRAM)	-	-1114	PF3D7_1403800	nuclear formin-like protein (MISFIT)	-	343	NA	NA	NA	Upstream of one
Pf3D7_14_v3	168711	169003	293	168860	172	44.4224	3.5947	42.0717	PF3D7_1404800	conserved Plasmodium protein, unknown function	-	-2006	PF3D7_1404900	conserved Plasmodium protein, unknown function	+	1140	NA	NA	NA	Upstream of two
Pf3D7_14_v3	239719	239961	243	239896	84	6.35093	1.76618	4.62548	PF3D7_1406500	WD repeat-containing protein 65, putative (WDR65)	-	-2152	PF3D7_1406700	vacuolar protein sorting-associated protein 29, putative (VPS29)	+	5012	PF3D7_1406600	ATP-dependent Clp protease, putative (ClpC)	+	Within gene
Pf3D7_14_v3	262646	263219	574	263024	138	26.6884	2.88822	24.5396	PF3D7_1407200	conserved Plasmodium protein, unknown function	-	-925	PF3D7_1407300	pre-mRNA-splicing factor 38B, putative (PRP38B)	+	1379	NA	NA	NA	Upstream of two
Pf3D7_14_v3	281468	282081	614	281849	218	72.9334	4.55051	70.3224	PF3D7_1407700	conserved Plasmodium protein, unknown function	+	-1176	PF3D7_1407800	plasmepsin IV (PM4)	+	1237	NA	NA	NA	Upstream of one
Pf3D7_14_v3	282129	282879	751	282705	151	33.0887	3.15835	30.8589	PF3D7_1407700	conserved Plasmodium protein, unknown function	+	-2032	PF3D7_1407800	plasmepsin IV (PM4)	+	381	NA	NA	NA	Upstream of one
Pf3D7_14_v3	311890	312280	391	312089	171	43.8567	3.57392	41.5115	PF3D7_1408200	transcription factor with AP2 domain(s) (AP2-G2)	-	-6256	PF3D7_1408300	conserved Plasmodium protein, unknown function	+	480	NA	NA	NA	Upstream of two
Pf3D7_14_v3	372741	373039	299	372853	88	7.18117	1.82343	5.42433	PF3D7_1409400	conserved Plasmodium membrane protein, unknown function	-	-5826	PF3D7_1409600	conserved Plasmodium protein, unknown function	+	1947	PF3D7_1409500	conserved Plasmodium protein, unknown function	+	Within gene
Pf3D7_14_v3	381779	382777	999	381926	120	18.4585	2.49591	16.4401	PF3D7_1409700	conserved Plasmodium protein, unknown function	-	-1744	PF3D7_1409800	CUGBP Elav-like family member 2, putative (CELF2)	+	1262	NA	NA	NA	Upstream of two
Pf3D7_14_v3	386827	387874	1048	387456	241	87.6018	4.9581	84.8618	PF3D7_1409800	CUGBP Elav-like family member 2, putative (CELF2)	+	-2724	PF3D7_1409900	cytidine diphosphate-diacylglycerol synthase (CDS)	+	2136	NA	NA	NA	Upstream of one
Pf3D7_14_v3	394703	395349	647	395044	206	65.0536	4.30117	62.5083	PF3D7_1410000	ER membrane protein complex subunit 2, putative (EMC2)	-	-1194	PF3D7_1410100	alpha/beta hydrolase, putative	+	966	NA	NA	NA	Upstream of two
Pf3D7_14_v3	529017	529277	261	529127	117	17.4747	2.45187	15.4702	PF3D7_1413000	conserved Plasmodium protein, unknown function	-	-3822	PF3D7_1413200	conserved Plasmodium protein, unknown function	-	1008	PF3D7_1413100	conserved Plasmodium protein, unknown function	+	Within gene
Pf3D7_14_v3	550517	550868	352	550713	147	31.0665	3.07523	28.8618	PF3D7_1413800	diphthamide biosynthesis protein 1, putative (DPH1)	+	-1296	PF3D7_1413900	DnaJ protein, putative	+	1149	NA	NA	NA	Upstream of one
Pf3D7_14_v3	611605	611941	337	611787	130	23.0062	2.72199	20.9111	PF3D7_1415100	conserved Plasmodium protein, unknown function	+	-500	PF3D7_1415200	DNA-directed RNA polymerase I/III subunit, putative	+	78	NA	NA	NA	Upstream of one
Pf3D7_14_v3	613083	614266	1184	613684	321	150.947	6.6907	147.665	PF3D7_1415200	DNA-directed RNA polymerase I/III subunit, putative	+	-948	PF3D7_1415300	RNA-binding protein Nova-1, putative	+	1483	NA	NA	NA	Upstream of one
Pf3D7_14_v3	617272	617489	218	617338	90	7.293	1.82135	5.53573	PF3D7_1415300	RNA-binding protein Nova-1, putative	+	-1158	PF3D7_1415400	conserved Plasmodium protein, unknown function	+	1559	NA	NA	NA	Upstream of one
Pf3D7_14_v3	637978	638177	200	638081	90	8.02364	1.89085	6.23827	PF3D7_1415700	serine C-palmitoyltransferase, putative	-	-1548	PF3D7_1415800	dimethyladenosine transferase, putative	+	2293	NA	NA	NA	Upstream of two
Pf3D7_14_v3	666030	666806	777	666569	176	46.71	3.67781	44.3385	PF3D7_1416400	conserved Plasmodium protein, unknown function	-	-1471	PF3D7_1416500	NADP-specific glutamate dehydrogenase (GDH1)	+	843	NA	NA	NA	Upstream of two
Pf3D7_14_v3	692028	693698	1671	692858	367	190.74	7.64652	186.798	PF3D7_1417100	conserved Plasmodium protein, unknown function	+	-1586	PF3D7_1417200	NOT family protein, putative	+	1727	NA	NA	NA	Upstream of one
Pf3D7_14_v3	746854	747461	608	747349	116	17.0737	2.43109	15.0763	PF3D7_1417600	conserved Plasmodium protein, unknown function	-	-2667	PF3D7_1417700	conserved Plasmodium protein, unknown function	+	2981	NA	NA	NA	Upstream of two
Pf3D7_14_v3	749285	749484	200	749361	90	8.02364	1.89085	6.23827	PF3D7_1417600	conserved Plasmodium protein, unknown function	-	-4679	PF3D7_1417700	conserved Plasmodium protein, unknown function	+	969	NA	NA	NA	Upstream of two
Pf3D7_14_v3	782024	782418	395	782191	145	30.0728	3.03367	27.8804	PF3D7_1418700	5S ribosomal RNA	+	-1157	PF3D7_1418900	DEAD/DEAH box ATP-dependent RNA helicase, putative	-	887	PF3D7_1418800	signal recognition particle RNA	-	Within gene
Pf3D7_14_v3	811357	811572	216	811456	104	12.555	2.18175	10.6475	PF3D7_1419400	conserved Plasmodium membrane protein, unknown function	-	-87	PF3D7_1419500	conserved Plasmodium protein, unknown function	-	2322	NA	NA	NA	Upstream of one
Pf3D7_14_v3	830976	831577	602	831398	190	55.0179	3.96871	52.567	PF3D7_1420000	splicing factor 3B subunit 4, putative (SF3B4)	-	-625	PF3D7_1420100	conserved Plasmodium protein, unknown function	-	937	NA	NA	NA	Upstream of one
Pf3D7_14_v3	831712	832111	400	831840	166	41.066	3.47002	38.7484	PF3D7_1420000	splicing factor 3B subunit 4, putative (SF3B4)	-	-1067	PF3D7_1420100	conserved Plasmodium protein, unknown function	-	495	NA	NA	NA	Upstream of one
Pf3D7_14_v3	856734	857893	1160	857624	317	147.616	6.60759	144.365	PF3D7_1420600	pantothenate kinase, putative (PANK)	-	-1661	PF3D7_1420700	surface protein P113 (P113)	+	2387	NA	NA	NA	Upstream of two
Pf3D7_14_v3	858469	858790	322	858596	127	21.6786	2.65966	19.6048	PF3D7_1420600	pantothenate kinase, putative (PANK)	-	-2633	PF3D7_1420700	surface protein P113 (P113)	+	1415	NA	NA	NA	Upstream of two
Pf3D7_14_v3	921217	922042	826	921643	176	46.71	3.67781	44.3385	PF3D7_1422800	actin-related protein, putative (ARP4a)	-	-1646	PF3D7_1422900	14-3-3 protein, putative	+	1288	NA	NA	NA	Upstream of two
Pf3D7_14_v3	1019470	1019836	367	1019659	165	40.5155	3.44925	38.2034	PF3D7_1426100	basic transcription factor 3b, putative	-	-399	PF3D7_1426200	protein arginine N-methyltransferase 1 (PRMT1)	-	1993	NA	NA	NA	Upstream of one
Pf3D7_14_v3	1054396	1055150	755	1054665	172	44.4224	3.5947	42.0717	PF3D7_1427000	conserved Plasmodium protein, unknown function	+	-71	PF3D7_1427100	lipase, putative	+	1497	NA	NA	NA	Upstream of one
Pf3D7_14_v3	1055265	1055715	451	1055553	136	23.248	2.67151	21.1522	PF3D7_1427000	conserved Plasmodium protein, unknown function	+	-959	PF3D7_1427100	lipase, putative	+	609	NA	NA	NA	Upstream of one
Pf3D7_14_v3	1062290	1062680	391	1062617	91	7.38046	1.82331	5.62264	PF3D7_1427100	lipase, putative	+	-2493	PF3D7_1427300	conserved Plasmodium protein, unknown function	+	1525	PF3D7_1427200	selenoprotein (Sel4)	+	Within gene
Pf3D7_14_v3	1084484	1085030	547	1084759	215	66.2188	4.21202	63.6676	PF3D7_1427500	DNA mismatch repair protein MSH2, putative (MSH2-1)	+	-551	PF3D7_1427600	CorA-like Mg2+ transporter protein, putative	+	844	NA	NA	NA	Upstream of one
Pf3D7_14_v3	1100091	1100465	375	1100281	168	42.1746	3.51158	39.8461	PF3D7_1428100	WW domain-binding protein 11, putative	-	-330	PF3D7_1428200	metabolite/drug transporter, putative	+	1677	NA	NA	NA	Upstream of two
Pf3D7_14_v3	1100558	1100812	255	1100732	115	16.6764	2.41032	14.686	PF3D7_1428100	WW domain-binding protein 11, putative	-	-781	PF3D7_1428200	metabolite/drug transporter, putative	+	1226	NA	NA	NA	Upstream of two
Pf3D7_14_v3	1106906	1107981	1076	1107294	248	93.8447	5.17387	91.0526	PF3D7_1428300	proliferation-associated protein 2g4, putative	-	-780	PF3D7_1428400	WD and tetratricopeptide repeats protein 1, putative (WDTC1)	-	1136	NA	NA	NA	Upstream of one
Pf3D7_14_v3	1115928	1117490	1563	1116220	246	92.3997	5.13231	89.6197	PF3D7_1428400	WD and tetratricopeptide repeats protein 1, putative (WDTC1)	-	-750	PF3D7_1428500	protein kinase, putative	+	2371	NA	NA	NA	Upstream of two
Pf3D7_14_v3	1125935	1126274	340	1126075	147	28.2577	2.88601	26.0893	PF3D7_1428400	WD and tetratricopeptide repeats protein 1, putative (WDTC1)	-	-10605	PF3D7_1428600	peptide chain release factor 1, putative	+	967	PF3D7_1428500	protein kinase, putative	+	Within gene
Pf3D7_14_v3	1131226	1131810	585	1131413	203	62.1506	4.17956	59.6347	PF3D7_1428700	conserved protein, unknown function	-	-642	PF3D7_1428800.1	transcription initiation TFIID-like, putative	+	1654	NA	NA	NA	Upstream of two
Pf3D7_14_v3	1148213	1148882	670	1148614	291	126.507	6.06735	123.441	PF3D7_1429200	transcription factor with AP2 domain(s), putative (ApiAP2)	-	-536	PF3D7_1429300	CPW-WPC family protein	-	1861	NA	NA	NA	Upstream of one
Pf3D7_14_v3	1153605	1154268	664	1153748	152	33.6014	3.17912	31.3653	PF3D7_1429300	CPW-WPC family protein	-	-361	PF3D7_1429400	rRNA (adenosine-2'-O-)-methyltransferase, putative	+	1607	NA	NA	NA	Upstream of two
Pf3D7_14_v3	1166161	1166862	702	1166533	174	45.5612	3.63625	43.2002	PF3D7_1429400	rRNA (adenosine-2'-O-)-methyltransferase, putative	+	-2839	PF3D7_1429600	conserved Plasmodium protein, unknown function (GEXP03)	+	611	PF3D7_1429500	diphthamide biosynthesis protein 2, putative (DPH2)	+	Within gene
Pf3D7_14_v3	1183194	1184458	1265	1183989	299	132.899	6.23358	129.773	PF3D7_1430000	conserved Plasmodium protein, unknown function	-	-1007	PF3D7_1430100	serine/threonine protein phosphatase 2A activator (PTPA)	+	921	NA	NA	NA	Upstream of two
Pf3D7_14_v3	1200432	1200666	235	1200543	114	16.2827	2.38954	14.2998	PF3D7_1430300	acid phosphatase, putative	-	-624	PF3D7_1430400	autophagy protein 5, putative (ATG5)	+	1205	NA	NA	NA	Upstream of two
Pf3D7_14_v3	1242017	1243088	1072	1242463	318	148.446	6.62837	145.187	PF3D7_1431500	mitogen-activated protein kinase 1 (MAPK1)	-	-868	PF3D7_1431600	ATP-specific succinyl-CoA synthetase beta subunit, putative	+	1555	NA	NA	NA	Upstream of two
Pf3D7_14_v3	1289264	1289537	274	1289429	118	16.8982	2.39758	14.9072	PF3D7_1432600	conserved Plasmodium protein, unknown function	-	-175	PF3D7_1432700	protein-L-isoaspartate(D-aspartate) O-methyltransferase, putative	-	1039	NA	NA	NA	Upstream of one
Pf3D7_14_v3	1295371	1295576	206	1295484	90	7.74543	1.86441	5.96895	PF3D7_1432800	conserved Plasmodium protein, unknown function	-	-398	PF3D7_1432900	SF-assemblin, putative	-	689	NA	NA	NA	Upstream of one
Pf3D7_14_v3	1331367	1332070	704	1331593	236	85.2813	4.92453	82.5592	PF3D7_1433400	conserved Plasmodium membrane protein, unknown function	-	-2016	PF3D7_1433500	DNA topoisomerase 2 (TOP2)	-	770	NA	NA	NA	Upstream of one
Pf3D7_14_v3	1340649	1341165	517	1340844	274	113.242	5.71411	110.281	PF3D7_1433500	DNA topoisomerase 2 (TOP2)	-	-3543	PF3D7_1433600	microsomal signal peptidase protein, putative (SPC1)	+	845	NA	NA	NA	Upstream of two
Pf3D7_14_v3	1358883	1359581	699	1359210	209	66.996	4.3635	64.4346	PF3D7_1433800	conserved Plasmodium protein, unknown function	-	-831	PF3D7_1433900	protein kinase, putative	+	792	NA	NA	NA	Upstream of two
Pf3D7_14_v3	1369682	1370329	648	1370051	241	62.6031	3.66006	60.0814	PF3D7_1434200	calmodulin (CAM)	-	-255	PF3D7_1434300	Hsp70/Hsp90 organizing protein (HOP)	+	2852	NA	NA	NA	Upstream of two
Pf3D7_14_v3	1371380	1372086	707	1371908	119	18.2875	2.49343	16.2695	PF3D7_1434200	calmodulin (CAM)	-	-2112	PF3D7_1434300	Hsp70/Hsp90 organizing protein (HOP)	+	995	NA	NA	NA	Upstream of two
Pf3D7_14_v3	1372388	1373019	632	1372668	234	55.9095	3.42605	53.4525	PF3D7_1434200	calmodulin (CAM)	-	-2872	PF3D7_1434300	Hsp70/Hsp90 organizing protein (HOP)	+	235	NA	NA	NA	Upstream of two
Pf3D7_14_v3	1408217	1408570	354	1408389	132	23.9076	2.76355	21.7985	PF3D7_1434700	mitochondrial import inner membrane translocase subunit TIM17, putative (TIM17)	-	-643	PF3D7_1434800	mitochondrial acidic protein MAM33, putative	+	1750	NA	NA	NA	Upstream of two
Pf3D7_14_v3	1408875	1409712	838	1409276	205	63.4185	4.22053	60.8905	PF3D7_1434700	mitochondrial import inner membrane translocase subunit TIM17, putative (TIM17)	-	-1530	PF3D7_1434800	mitochondrial acidic protein MAM33, putative	+	863	NA	NA	NA	Upstream of two
Pf3D7_14_v3	1413375	1413725	351	1413546	155	35.1562	3.24146	32.901	PF3D7_1434900	conserved Plasmodium protein, unknown function	+	-450	PF3D7_1435000	cytochrome c oxidase assembly protein, putative	+	477	NA	NA	NA	Upstream of one
Pf3D7_14_v3	1450186	1451596	1411	1451136	316	145.912	6.53888	142.681	PF3D7_1435700.1	ataxin-2 like protein, putative	-	-1645	PF3D7_1435800	GTPase Era, putative (ERA)	+	1468	NA	NA	NA	Upstream of two
Pf3D7_14_v3	1475897	1476900	1004	1476332	277	115.551	5.77645	112.569	PF3D7_1436200	conserved Plasmodium protein, unknown function	-	-1894	PF3D7_1436300	translocon component PTEX150 (PTEX150)	+	3445	NA	NA	NA	Upstream of two
Pf3D7_14_v3	1477067	1477393	327	1477254	121	19.1145	2.53499	17.0831	PF3D7_1436200	conserved Plasmodium protein, unknown function	-	-2816	PF3D7_1436300	translocon component PTEX150 (PTEX150)	+	2523	NA	NA	NA	Upstream of two
Pf3D7_14_v3	1500481	1501458	978	1501197	324	141.837	6.14013	138.637	PF3D7_1436900	histidine triad protein, putative	-	-232	PF3D7_1437000	N-acetyltransferase, putative	+	1451	NA	NA	NA	Upstream of two
Pf3D7_14_v3	1501593	1502620	1028	1502054	188	53.8032	3.92715	51.3642	PF3D7_1436900	histidine triad protein, putative	-	-1089	PF3D7_1437000	N-acetyltransferase, putative	+	594	NA	NA	NA	Upstream of two
Pf3D7_14_v3	1504824	1505778	955	1505223	142	28.6043	2.97134	26.43	PF3D7_1437000	N-acetyltransferase, putative	+	-362	PF3D7_1437100	conserved Plasmodium protein, unknown function	+	683	NA	NA	NA	Upstream of one
Pf3D7_14_v3	1519253	1519578	326	1519392	106	12.1064	2.12754	10.2138	PF3D7_1437400	pantothenate kinase, putative	+	-22	PF3D7_1437500	conserved Plasmodium membrane protein, unknown function	+	1713	NA	NA	NA	Upstream of one
Pf3D7_14_v3	1529350	1529623	274	1529490	90	8.02364	1.89085	6.23827	PF3D7_1437700	succinyl-CoA ligase, putative	-	-1005	PF3D7_1437800	trafficking protein particle complex subunit 5, putative (TRAPPC5)	-	786	NA	NA	NA	Upstream of one
Pf3D7_14_v3	1547611	1548107	497	1547817	191	44.1532	3.31743	41.8079	PF3D7_1438300	tRNA Methionine	+	-1520	PF3D7_1438400	metacaspase-like protein (MCA2)	+	1101	NA	NA	NA	Upstream of one
Pf3D7_14_v3	1603034	1603453	420	1603316	117	17.4747	2.45187	15.4702	PF3D7_1439400	ubiquinol-cytochrome c reductase iron-sulfur subunit, putative	-	-1316	PF3D7_1439500	CCAAT-binding transcription factor, putative	+	5203	NA	NA	NA	Upstream of two
Pf3D7_14_v3	1613417	1613753	337	1613585	131	22.2978	2.65951	20.2165	PF3D7_1439600	conserved Plasmodium protein, unknown function	-	-522	PF3D7_1439700	leucine carboxyl methyltransferase, putative	-	268	NA	NA	NA	Upstream of one
Pf3D7_14_v3	1621934	1622592	659	1622223	203	60.9918	4.11015	58.4877	PF3D7_1439800	vesicle-associated membrane protein, putative	+	-2429	PF3D7_1439900	triosephosphate isomerase (TIM)	+	353	NA	NA	NA	Upstream of one
Pf3D7_14_v3	1664651	1665018	368	1664823	94	9.23143	1.97397	7.40999	PF3D7_1440700	adaptor complexes medium subunit family	-	-2527	PF3D7_1440800	major facilitator superfamily, putative	+	640	NA	NA	NA	Upstream of two
Pf3D7_14_v3	1671553	1671904	352	1671688	91	8.31881	1.91163	6.52421	PF3D7_1441000	conserved Plasmodium protein, unknown function	-	-38	PF3D7_1441100	conserved Plasmodium protein, unknown function	-	1698	NA	NA	NA	Upstream of one
Pf3D7_14_v3	1675435	1675651	217	1675559	91	8.31881	1.91163	6.52421	PF3D7_1441100	conserved Plasmodium protein, unknown function	-	-1490	PF3D7_1441200	60S ribosomal protein L1, putative	+	3103	NA	NA	NA	Upstream of two
Pf3D7_14_v3	1675868	1676907	1040	1676098	240	88.1072	5.00764	85.3612	PF3D7_1441100	conserved Plasmodium protein, unknown function	-	-2029	PF3D7_1441200	60S ribosomal protein L1, putative	+	2564	NA	NA	NA	Upstream of two
Pf3D7_14_v3	1689105	1689335	231	1689213	94	9.23143	1.97397	7.40999	PF3D7_1441300	serine/threonine protein kinase, putative	+	-56	PF3D7_1441400	FACT complex subunit SSRP1, putative (FACT-S)	+	1780	NA	NA	NA	Upstream of one
Pf3D7_14_v3	1698775	1699489	715	1698980	160	37.8025	3.34535	35.5183	PF3D7_1441600	acid cluster protein 33 homologue, putative	-	-967	PF3D7_1441700	metalloprotease, putative	+	1694	NA	NA	NA	Upstream of two
Pf3D7_14_v3	1706324	1706573	250	1706422	96	9.86204	2.01552	8.02279	PF3D7_1442000	ADP-ribosylation factor, putative	-	-639	PF3D7_1442100	replication factor A protein 3, putative (RPA3)	-	98	NA	NA	NA	Upstream of one
Pf3D7_14_v3	1797163	1797466	304	1797282	105	12.9102	2.20253	10.9948	PF3D7_1443800	zinc finger protein, putative	-	-1348	PF3D7_1443900	heat shock protein 90, putative (HSP90)	+	6	NA	NA	NA	Upstream of two
Pf3D7_14_v3	1850824	1851268	445	1851002	143	29.0908	2.99212	26.9107	PF3D7_1445000	conserved Plasmodium protein, unknown function	-	-610	PF3D7_1445100	histidine--tRNA ligase, putative	-	654	NA	NA	NA	Upstream of one
Pf3D7_14_v3	1869274	1869490	217	1869402	109	14.3706	2.28564	12.4244	PF3D7_1445500	conserved Plasmodium protein, unknown function	+	-1337	PF3D7_1445600	RNA-binding protein, putative	+	2376	NA	NA	NA	Upstream of one
Pf3D7_14_v3	1896595	1897894	1300	1897721	194	57.4744	4.05182	55.0002	PF3D7_1446200	M17 leucyl aminopeptidase (LAP)	-	-2704	PF3D7_1446300	conserved Plasmodium membrane protein, unknown function	+	630	NA	NA	NA	Upstream of two
Pf3D7_14_v3	1926157	1926602	446	1926346	148	31.5678	3.09601	29.3569	PF3D7_1446800	heme detoxification protein (HDP)	+	-2564	PF3D7_1447000	40S ribosomal protein S5	+	3585	PF3D7_1446900	glutaminyl-peptide cyclotransferase, putative	-	Within gene
Pf3D7_14_v3	1928106	1928610	505	1928435	100	11.1751	2.09864	9.30013	PF3D7_1446900	glutaminyl-peptide cyclotransferase, putative	-	-1785	PF3D7_1447000	40S ribosomal protein S5	+	1496	NA	NA	NA	Upstream of two
Pf3D7_14_v3	1945996	1946215	220	1946123	90	8.02364	1.89085	6.23827	PF3D7_1447700	conserved Plasmodium protein, unknown function	-	-1159	PF3D7_1447800	calponin homology domain-containing protein, putative	+	1123	NA	NA	NA	Upstream of two
Pf3D7_14_v3	2101718	2103864	2147	2102533	273	112.476	5.69333	109.522	PF3D7_1451200	conserved Plasmodium protein, unknown function	-	-2797	PF3D7_1451300	E3 SUMO-protein ligase NSE2, putative (NSE2)	+	2414	NA	NA	NA	Upstream of two
Pf3D7_14_v3	2120744	2121202	459	2120887	110	14.3442	2.27417	12.4044	PF3D7_1451700	calcineurin subunit B (CNB)	-	-607	PF3D7_1451800	sortilin	+	2574	NA	NA	NA	Upstream of two
Pf3D7_14_v3	2132229	2132766	538	2132620	113	15.8928	2.36876	13.9173	PF3D7_1451900	ribosome biogenesis protein TSR1, putative (TSR1)	-	-1363	PF3D7_1452000	rhoptry neck protein 2 (RON2)	+	1678	NA	NA	NA	Upstream of two
Pf3D7_14_v3	2154672	2154999	328	2154730	80	5.3328	1.68307	3.64968	PF3D7_1452500	SNARE protein, putative (BET1)	-	-1116	PF3D7_1452600	conserved Plasmodium protein, unknown function	+	1006	NA	NA	NA	Upstream of two
Pf3D7_14_v3	2205911	2206746	836	2206404	248	93.8447	5.17387	91.0526	PF3D7_1453600	RAP protein, putative	-	-1696	PF3D7_1453700	co-chaperone p23 (P23)	+	623	NA	NA	NA	Upstream of two
Pf3D7_14_v3	2212988	2213386	399	2213171	149	32.0719	3.11679	29.8548	PF3D7_1453800	glucose-6-phosphate dehydrogenase-6-phosphogluconolactonase (GluPho)	-	-647	PF3D7_1453900	conserved Plasmodium protein, unknown function	+	1739	NA	NA	NA	Upstream of two
Pf3D7_14_v3	2240659	2240973	315	2240845	140	23.7601	2.66387	21.6571	PF3D7_1454600	mitochondrial ribosomal protein S11 precursor, putative	-	-618	PF3D7_1454700	6-phosphogluconate dehydrogenase, decarboxylating, putative	+	588	NA	NA	NA	Upstream of two
Pf3D7_14_v3	2251568	2252447	880	2251791	248	93.8447	5.17387	91.0526	PF3D7_1455000	protein phosphatase PPM3, putative (PPM3)	-	-2041	PF3D7_1455200.2	methyltransferase, putative	+	3271	PF3D7_1455100	protein tyrosine phosphatase, putative (PTP1)	-	Within gene
Pf3D7_14_v3	2333062	2333887	826	2333318	284	120.992	5.9219	117.967	PF3D7_1456800	V-type H(+)-translocating pyrophosphatase, putative (VP1)	-	-1232	PF3D7_1456900	conserved protein, unknown function	+	1469	NA	NA	NA	Upstream of two
Pf3D7_14_v3	2339554	2339803	250	2339725	94	9.23143	1.97397	7.40999	PF3D7_1457000	signal peptide peptidase (SPP)	-	-572	PF3D7_1457100	conserved Plasmodium protein, unknown function	+	1059	NA	NA	NA	Upstream of two
Pf3D7_14_v3	2344393	2345456	1064	2344602	193	56.8569	4.03105	54.3883	PF3D7_1457200	thioredoxin 1 (TRX1)	-	-384	PF3D7_1457300	conserved Plasmodium protein, unknown function	-	1576	NA	NA	NA	Upstream of one
Pf3D7_14_v3	2350600	2351002	403	2350788	121	19.1145	2.53499	17.0831	PF3D7_1457300	conserved Plasmodium protein, unknown function	-	-2691	PF3D7_1457400	conserved Plasmodium protein, unknown function	+	197	NA	NA	NA	Upstream of two
Pf3D7_14_v3	2434737	2435290	554	2434840	118	17.8793	2.47265	15.8679	PF3D7_1459400	conserved Plasmodium protein, unknown function	-	-457	PF3D7_1459500	conserved Plasmodium protein, unknown function	+	1855	NA	NA	NA	Upstream of two
Pf3D7_14_v3	2463190	2463879	690	2463444	137	26.2171	2.86744	24.0748	PF3D7_1460400	ubiquitin carboxyl-terminal hydrolase isozyme L3 (UCHL3)	+	-340	PF3D7_1460500	conserved Plasmodium protein, unknown function	+	2647	NA	NA	NA	Upstream of one
Pf3D7_14_v3	2501047	2501332	286	2501152	125	20.8103	2.6181	18.7507	PF3D7_1461600	splicing factor 3B subunit 2, putative (SF3B2)	-	-768	PF3D7_1461700	conserved Plasmodium protein, unknown function	-	426	NA	NA	NA	Upstream of one
Pf3D7_14_v3	2558139	2558832	694	2558367	208	66.3465	4.34272	63.7905	PF3D7_1462700	cytochrome c1 precursor, putative	-	-3263	PF3D7_1462800	glyceraldehyde-3-phosphate dehydrogenase (GAPDH)	+	731	NA	NA	NA	Upstream of two
Pf3D7_14_v3	2617159	2617739	581	2617564	162	38.8798	3.38691	36.5844	PF3D7_1464400	zinc finger protein, putative	-	-12153	PF3D7_1464600	phosphatase, putative	+	2115	PF3D7_1464500	conserved Plasmodium membrane protein, unknown function	+	Within gene
Pf3D7_14_v3	2641926	2642284	359	2642091	159	37.2678	3.32457	34.9897	PF3D7_1465200	conserved Plasmodium protein, unknown function	-	-89	PF3D7_1465300	tRNA 3'-trailer sequence RNase, putative	+	913	NA	NA	NA	Upstream of two
Pf3D7_14_v3	2682994	2684542	1549	2684137	282	119.429	5.88034	116.415	PF3D7_1465800	dynein beta chain, putative	+	-1432	PF3D7_1465900	40S ribosomal protein S3	+	4	NA	NA	NA	Upstream of one
Pf3D7_14_v3	2706440	2707821	1382	2706635	244	90.9617	5.09075	88.1925	PF3D7_1466200	conserved Plasmodium protein, unknown function	-	-2586	PF3D7_1466300	26S proteasome regulatory subunit RPN2, putative (RPN2)	+	2783	NA	NA	NA	Upstream of two
Pf3D7_14_v3	2719272	2719926	655	2719697	141	28.1208	2.95056	25.9526	PF3D7_1466400	transcription factor with AP2 domain(s) (ApiAP2)	-	-2412	PF3D7_1466500	conserved Plasmodium protein, unknown function	+	5528	NA	NA	NA	Upstream of two
Pf3D7_14_v3	2720220	2720491	272	2720406	103	12.2039	2.16097	10.3044	PF3D7_1466400	transcription factor with AP2 domain(s) (ApiAP2)	-	-3121	PF3D7_1466500	conserved Plasmodium protein, unknown function	+	4819	NA	NA	NA	Upstream of two
Pf3D7_14_v3	2720998	2721537	540	2721326	253	97.4873	5.27776	94.6624	PF3D7_1466400	transcription factor with AP2 domain(s) (ApiAP2)	-	-4041	PF3D7_1466500	conserved Plasmodium protein, unknown function	+	3899	NA	NA	NA	Upstream of two
Pf3D7_14_v3	2721707	2722034	328	2721854	133	24.3631	2.78433	22.2473	PF3D7_1466400	transcription factor with AP2 domain(s) (ApiAP2)	-	-4569	PF3D7_1466500	conserved Plasmodium protein, unknown function	+	3371	NA	NA	NA	Upstream of two
Pf3D7_14_v3	2722388	2722849	462	2722739	119	17.2928	2.41773	15.2949	PF3D7_1466400	transcription factor with AP2 domain(s) (ApiAP2)	-	-5454	PF3D7_1466500	conserved Plasmodium protein, unknown function	+	2486	NA	NA	NA	Upstream of two
Pf3D7_14_v3	2722917	2723148	232	2723062	86	6.88948	1.80774	5.14326	PF3D7_1466400	transcription factor with AP2 domain(s) (ApiAP2)	-	-5777	PF3D7_1466500	conserved Plasmodium protein, unknown function	+	2163	NA	NA	NA	Upstream of two
Pf3D7_14_v3	2764743	2766754	2012	2765221	377	199.732	7.85431	195.45	PF3D7_1467600	conserved Plasmodium protein, unknown function	-	-1071	PF3D7_1467700	conserved Plasmodium protein, unknown function	+	887	NA	NA	NA	Upstream of two
Pf3D7_14_v3	2770258	2770499	242	2770343	122	19.5332	2.55577	17.4949	PF3D7_1467800	conserved Plasmodium protein, unknown function	+	-2408	PF3D7_1467900	rab GTPase activator, putative	+	758	NA	NA	NA	Upstream of one
Pf3D7_14_v3	2798254	2799304	1051	2799061	163	39.4224	3.40769	37.1214	PF3D7_1468100	conserved Plasmodium protein, unknown function	-	-4738	PF3D7_1468200	conserved protein, unknown function	+	3447	NA	NA	NA	Upstream of two
Pf3D7_14_v3	2801874	2802314	441	2802038	116	17.0737	2.43109	15.0763	PF3D7_1468100	conserved Plasmodium protein, unknown function	-	-7715	PF3D7_1468200	conserved protein, unknown function	+	470	NA	NA	NA	Upstream of two
Pf3D7_14_v3	2830211	2830515	305	2830399	114	16.2827	2.38954	14.2998	PF3D7_1468700	eukaryotic initiation factor 4A (eIF4A)	+	-3481	PF3D7_1468900	conserved Plasmodium protein, unknown function	-	1529	PF3D7_1468800	splicing factor U2AF large subunit, putative (U2AF2)	-	Within gene
Pf3D7_14_v3	2843818	2844901	1084	2844586	314	145.132	6.54525	141.901	PF3D7_1469300	small subunit rRNA processing KH domain protein, putative	-	-2676	PF3D7_1469400	nucleoside transporter 3, putative (NT3)	+	617	NA	NA	NA	Upstream of two
Pf3D7_14_v3	2850639	2851333	695	2850998	184	51.4012	3.84404	48.9859	PF3D7_1469500	conserved Plasmodium protein, unknown function	-	-1700	PF3D7_1469600	biotin carboxylase subunit of acetyl CoA carboxylase, putative (ACC)	+	1152	NA	NA	NA	Upstream of two
Pf3D7_14_v3	2866176	2866413	238	2866308	110	14.7454	2.30642	12.792	PF3D7_1469800	conserved Plasmodium protein, unknown function	-	-63	PF3D7_1469900	conserved Plasmodium protein, unknown function	+	50	NA	NA	NA	Upstream of two
Pf3D7_14_v3	2900659	2901147	489	2900861	232	82.4846	4.84141	79.7873	PF3D7_1470900	proteasome subunit beta type-2, putative	+	-2204	PF3D7_1471000	RNA 3'-terminal phosphate cyclase-like protein, putative	+	1273	NA	NA	NA	Upstream of one
Pf3D7_14_v3	2943420	2944190	771	2943764	398	218.984	8.29066	213.475	PF3D7_1472100	protein transport protein YIP1, putative (YIP1)	-	-505	PF3D7_1472200	histone deacetylase, putative (HDA1)	+	1898	NA	NA	NA	Upstream of two
Pf3D7_14_v3	2971954	2972307	354	2972151	155	35.1562	3.24146	32.901	PF3D7_1472800	conserved Plasmodium protein, unknown function	-	-359	PF3D7_1472900	dihydroorotase, putative	+	827	NA	NA	NA	Upstream of two
Pf3D7_14_v3	2979630	2980388	759	2980057	280	117.873	5.83878	114.871	PF3D7_1473100	GTPase-activating protein, putative	-	-1940	PF3D7_1473200	DnaJ protein, putative	+	1543	NA	NA	NA	Upstream of two
Pf3D7_14_v3	3004875	3005850	976	3005171	369	192.529	7.68808	188.517	PF3D7_1473700	nucleoporin NUP116/NSP116, putative (NUP116)	-	-2816	PF3D7_1473900	conserved Plasmodium protein, unknown function	+	2430	NA	NA	NA	Upstream of two
Pf3D7_14_v3	3020309	3020661	353	3020471	162	38.8798	3.38691	36.5844	PF3D7_1474000	probable protein, unknown function	-	-2572	PF3D7_1474100	mitochondrial ribosomal protein L20 precursor, putative	+	2757	NA	NA	NA	Upstream of two
Pf3D7_14_v3	3066863	3067397	535	3067233	176	38.0069	3.14792	35.7224	PF3D7_1474700	protein kinase, putative	-	-1470	PF3D7_1474800	proteasome subunit alpha type-1, putative	+	329	NA	NA	NA	Upstream of two
Pf3D7_14_v3	3073961	3074931	971	3074329	244	90.9617	5.09075	88.1925	PF3D7_1474900	trailer hitch homolog, putative (CITH)	+	-1082	PF3D7_1475000	mediator complex subunit 31, putative	+	1459	NA	NA	NA	Upstream of one
Pf3D7_14_v3	3075329	3076773	1445	3075742	371	194.322	7.72963	190.245	PF3D7_1474900	trailer hitch homolog, putative (CITH)	+	-2495	PF3D7_1475000	mediator complex subunit 31, putative	+	46	NA	NA	NA	Upstream of one
Pf3D7_14_v3	3145695	3146609	915	3146195	370	193.425	7.70886	189.382	PF3D7_1476400	serine/threonine protein kinase, FIKK family, pseudogene (FIKK14)	+	-1854	PF3D7_1476500	probable protein, unknown function	+	1295	NA	NA	NA	Upstream of one
Pf3D7_14_v3	3150266	3151514	1249	3150792	352	177.474	7.33484	173.875	PF3D7_1476500	probable protein, unknown function	+	-2208	PF3D7_1476600	Plasmodium exported protein, unknown function	+	1178	NA	NA	NA	Upstream of one
Pf3D7_14_v3	3155928	3156579	652	3156233	290	125.715	6.04657	122.654	PF3D7_1476600	Plasmodium exported protein, unknown function	+	-1310	PF3D7_1476700	lysophospholipase, putative	+	743	NA	NA	NA	Upstream of one
Pf3D7_14_v3	3163108	3163978	871	3163425	359	183.631	7.48029	179.913	PF3D7_1476900	Plasmodium exported protein, unknown function, pseudogene	-	-682	PF3D7_1477000	Plasmodium exported protein (hyp17), unknown function, pseudogene	+	5138	NA	NA	NA	Upstream of two
Pf3D7_14_v3	3178174	3179224	1051	3178870	384	206.094	7.99976	201.533	PF3D7_1477200	Plasmodium exported protein (hyp15), unknown function	+	-2412	PF3D7_1477300	Plasmodium exported protein (PHIST), unknown function (Pfg14-744)	+	754	NA	NA	NA	Upstream of one
Pf3D7_14_v3	3179369	3179722	354	3179644	91	6.77035	1.76563	5.03345	PF3D7_1477200	Plasmodium exported protein (hyp15), unknown function	+	-3186	PF3D7_1477400	Plasmodium exported protein (PHIST), unknown function	+	3604	PF3D7_1477300	Plasmodium exported protein (PHIST), unknown function (Pfg14-744)	+	Within gene
Pf3D7_14_v3	3181998	3183335	1338	3182701	385	207.008	8.02053	202.421	PF3D7_1477300	Plasmodium exported protein (PHIST), unknown function (Pfg14-744)	+	-2091	PF3D7_1477400	Plasmodium exported protein (PHIST), unknown function	+	547	NA	NA	NA	Upstream of one
Pf3D7_14_v3	3184453	3184652	200	3184545	105	12.9102	2.20253	10.9948	PF3D7_1477400	Plasmodium exported protein (PHIST), unknown function	+	-193	PF3D7_1477500	Plasmodium exported protein (PHISTb), unknown function	+	4343	NA	NA	NA	Upstream of one
Pf3D7_14_v3	3186922	3187281	360	3187115	118	15.8813	2.32051	13.9122	PF3D7_1477400	Plasmodium exported protein (PHIST), unknown function	+	-2763	PF3D7_1477500	Plasmodium exported protein (PHISTb), unknown function	+	1773	NA	NA	NA	Upstream of one
Pf3D7_14_v3	3191168	3191428	261	3191288	120	18.6992	2.51421	16.6745	PF3D7_1477500	Plasmodium exported protein (PHISTb), unknown function	+	-740	PF3D7_1477600	surface-associated interspersed protein 14.1 (SURFIN 14.1) (SURF14.1)	+	1997	NA	NA	NA	Upstream of one
Pf3D7_14_v3	3191623	3192755	1133	3192471	278	116.323	5.79723	113.334	PF3D7_1477500	Plasmodium exported protein (PHISTb), unknown function	+	-1923	PF3D7_1477600	surface-associated interspersed protein 14.1 (SURFIN 14.1) (SURF14.1)	+	814	NA	NA	NA	Upstream of one
Pf3D7_14_v3	3200727	3201586	860	3201109	296	130.491	6.17124	127.388	PF3D7_1477600	surface-associated interspersed protein 14.1 (SURFIN 14.1) (SURF14.1)	+	-1631	PF3D7_1477700	Plasmodium exported protein (PHISTa), unknown function (Pfg14-748)	+	1822	NA	NA	NA	Upstream of one
Pf3D7_14_v3	3205035	3205572	538	3205171	118	17.8793	2.47265	15.8679	PF3D7_1477700	Plasmodium exported protein (PHISTa), unknown function (Pfg14-748)	+	-1154	PF3D7_1477800	acyl-CoA binding protein (ACBP)	+	2456	NA	NA	NA	Upstream of one
Pf3D7_14_v3	3206428	3206669	242	3206565	89	7.73309	1.87007	5.95697	PF3D7_1477700	Plasmodium exported protein (PHISTa), unknown function (Pfg14-748)	+	-2548	PF3D7_1477800	acyl-CoA binding protein (ACBP)	+	1062	NA	NA	NA	Upstream of one
Pf3D7_14_v3	3206803	3207018	216	3206989	79	5.09086	1.66229	3.41915	PF3D7_1477700	Plasmodium exported protein (PHISTa), unknown function (Pfg14-748)	+	-2972	PF3D7_1477800	acyl-CoA binding protein (ACBP)	+	638	NA	NA	NA	Upstream of one
Pf3D7_14_v3	3208093	3208847	755	3208472	266	107.155	5.54788	104.245	PF3D7_1477800	acyl-CoA binding protein (ACBP)	+	-573	PF3D7_1477900	acyl-CoA synthetase, pseudogene (ACS1b)	+	657	NA	NA	NA	Upstream of one
Pf3D7_14_v3	3218274	3218511	238	3218362	94	9.23143	1.97397	7.40999	PF3D7_1478100	Plasmodium exported protein (hyp13), unknown function	-	-1066	PF3D7_1478200	Plasmodium exported protein, unknown function, pseudogene	-	1557	NA	NA	NA	Upstream of one
Pf3D7_14_v3	3259799	3260135	337	3259971	105	12.9102	2.20253	10.9948	PF3D7_1479100	Plasmodium exported protein, unknown function	-	-2130	PF3D7_1479200	Plasmodium exported protein (PHISTa), unknown function	+	774	NA	NA	NA	Upstream of two

## Sheet: 3 Replicate 2 NCC
chr	start	end	length	abs_summit	pileup	-LOG10(pvalue)	fold_enrichment	-LOG10(qvalue)	name	left_id	left_desc	left_dist	right_id	right_desc	right_strand	right_dist	within_id	within_desc	within_strand	peak_location
Pf3D7_01_v3	108858	109766	909	109304	242	61.3614	3.59095	58.342	PF3D7_0102400	lysophospholipase, putative, pseudogene	-	-956	PF3D7_0102500	erythrocyte binding antigen-181 (EBA181)	-	1446	NA	NA	NA	Upstream of one
Pf3D7_01_v3	117680	118726	1047	117955	260	71.7808	3.85695	68.6377	PF3D7_0102500	erythrocyte binding antigen-181 (EBA181)	-	-2156	PF3D7_0102600	serine/threonine protein kinase, FIKK family (FIKK1)	-	1086	NA	NA	NA	Upstream of one
Pf3D7_01_v3	255327	255728	402	255559	175	27.6255	2.57893	25.0707	PF3D7_0105900	DNA binding protein, putative	+	-629	PF3D7_0106000	conserved Plasmodium protein, unknown function	-	216	NA	NA	NA	Downstream of two
Pf3D7_01_v3	270648	270932	285	270794	130	10.215	1.83958	8.01908	PF3D7_0106300	calcium-transporting ATPase (ATP6)	-	-1621	PF3D7_0106400	pre-rRNA-processing protein TSR2, putative	+	1660	NA	NA	NA	Upstream of two
Pf3D7_01_v3	334122	334507	386	334279	138	14.1325	2.05408	11.8308	PF3D7_0108100	conserved Plasmodium protein, unknown function	+	-1571	PF3D7_0108300	conserved Plasmodium protein, unknown function	+	2889	NA	NA	NA	Upstream of one
Pf3D7_01_v3	335313	335750	438	335622	158	21.1859	2.34963	18.7375	PF3D7_0108100	conserved Plasmodium protein, unknown function	+	-2914	PF3D7_0108300	conserved Plasmodium protein, unknown function	+	1546	NA	NA	NA	Upstream of one
Pf3D7_01_v3	373428	374111	684	373897	290	90.3223	4.30027	86.9589	PF3D7_0109300	fatty acid elongation protein, GNS1/SUR4 family, putative	-	-885	PF3D7_0109400	tubulin-specific chaperone a, putative	-	542	NA	NA	NA	Upstream of one
Pf3D7_01_v3	375367	375784	418	375519	217	47.8559	3.22151	44.9962	PF3D7_0109400	tubulin-specific chaperone a, putative	-	-432	PF3D7_0109500	N-acetyltransferase, putative	-	775	NA	NA	NA	Upstream of one
Pf3D7_01_v3	444319	444561	243	444456	152	18.9505	2.26097	16.5444	PF3D7_0111700	conserved Plasmodium protein, unknown function	-	-518	PF3D7_0111800	conserved Plasmodium protein, unknown function	+	1570	NA	NA	NA	Upstream of two
Pf3D7_01_v3	493515	494217	703	493924	325	113.639	4.81749	109.886	PF3D7_0113000	glutamic acid-rich protein (GARP)	-	-3797	PF3D7_0113100	surface-associated interspersed protein 1.1 (SURFIN 1.1) (SURF1.1)	+	1320	NA	NA	NA	Upstream of two
Pf3D7_01_v3	510668	511448	781	511172	329	116.41	4.8766	112.588	PF3D7_0113400	Plasmodium exported protein, unknown function	-	-1424	PF3D7_0113600	surface-associated interspersed protein 1.2 (SURFIN 1.2), pseudogene (SURF1.2)	+	914	NA	NA	NA	Upstream of two
Pf3D7_01_v3	538373	538626	254	538493	157	20.8065	2.33486	18.365	PF3D7_0113900	Plasmodium exported protein (hyp8), unknown function (GEXP10)	-	-468	PF3D7_0114000	exported protein family 1 (EPF1)	+	3987	NA	NA	NA	Upstream of two
Pf3D7_02_v3	251233	251942	710	251689	370	145.988	5.48248	141.48	PF3D7_0206200	pantothenate transporter (PAT)	+	-962	PF3D7_0206300	pentafunctional AROM polypeptide, putative, pseudogene (AROM)	+	705	NA	NA	NA	Upstream of one
Pf3D7_02_v3	350757	351138	382	350949	176	28.46	2.61563	25.8919	PF3D7_0208400	conserved Plasmodium protein, unknown function	-	-1609	PF3D7_0208500	acyl carrier protein (ACP)	+	1887	NA	NA	NA	Upstream of two
Pf3D7_02_v3	352639	352843	205	352776	129	11.3486	1.92108	9.118	PF3D7_0208400	conserved Plasmodium protein, unknown function	-	-3436	PF3D7_0208500	acyl carrier protein (ACP)	+	60	NA	NA	NA	Upstream of two
Pf3D7_02_v3	405629	405983	355	405824	135	12.4764	1.96435	10.2175	PF3D7_0209700	RING zinc finger protein, putative	-	-3965	PF3D7_0209900	unspecified product	+	2076	PF3D7_0209800	ATP-dependent RNA helicase UAP56 (UAP56)	-	Within gene
Pf3D7_02_v3	406053	406265	213	406071	104	5.0555	1.55164	3.06232	PF3D7_0209700	RING zinc finger protein, putative	-	-4212	PF3D7_0209900	unspecified product	+	1829	PF3D7_0209800	ATP-dependent RNA helicase UAP56 (UAP56)	-	Within gene
Pf3D7_02_v3	474112	474421	310	474283	162	22.7301	2.40874	20.2557	PF3D7_0211700	tyrosine kinase-like protein, putative (TKL1)	+	-792	PF3D7_0211800	asparagine--tRNA ligase (AsnRS)	+	959	NA	NA	NA	Upstream of one
Pf3D7_02_v3	534118	535023	906	534590	269	72.6551	3.79149	69.5042	PF3D7_0212900	Leu/Phe-tRNA protein transferase, putative	+	-240	PF3D7_0213000	conserved Plasmodium protein, unknown function	+	1056	NA	NA	NA	Upstream of one
Pf3D7_02_v3	576984	577462	479	577224	292	91.6075	4.32983	88.2281	PF3D7_0214200	mitochondrial ribosomal protein L13 precursor, putative	-	-1170	PF3D7_0214300	conserved Plasmodium protein, unknown function	+	1438	NA	NA	NA	Upstream of two
Pf3D7_02_v3	621171	621862	692	621542	356	135.656	5.27559	131.408	PF3D7_0215000	acyl-CoA synthetase (ACS9)	-	-2113	PF3D7_0215100	RING zinc finger protein, putative	-	982	NA	NA	NA	Upstream of one
Pf3D7_02_v3	632906	633135	230	632991	142	15.4503	2.11319	13.1191	PF3D7_0215300	acyl-CoA synthetase (ACS8)	-	-1683	PF3D7_0215400	conserved Plasmodium protein, unknown function	-	1598	NA	NA	NA	Upstream of one
Pf3D7_02_v3	684519	685069	551	684914	230	54.7327	3.41362	51.7936	PF3D7_0216500	conserved Plasmodium protein, unknown function	+	-1211	PF3D7_0216600	MtN3-like protein	+	1571	NA	NA	NA	Upstream of one
Pf3D7_02_v3	685254	685899	646	685643	164	23.5181	2.4383	21.0304	PF3D7_0216500	conserved Plasmodium protein, unknown function	+	-1940	PF3D7_0216600	MtN3-like protein	+	842	NA	NA	NA	Upstream of one
Pf3D7_02_v3	740312	740560	249	740418	133	9.21141	1.75953	7.05035	PF3D7_0218000	replication factor C subunit 2, putative (RFC2)	+	-566	PF3D7_0218100	conserved Plasmodium membrane protein, unknown function	+	596	NA	NA	NA	Upstream of one
Pf3D7_02_v3	788773	789398	626	789225	214	46.3157	3.17718	43.4752	PF3D7_0219800	Plasmodium exported protein (PHISTc), unknown function	-	-1285	PF3D7_0219900	Plasmodium exported protein, unknown function	+	2239	NA	NA	NA	Upstream of two
Pf3D7_02_v3	802438	802835	398	802651	121	9.09483	1.80286	6.93482	PF3D7_0220000	liver stage antigen 3 (LSA3)	+	-1065	PF3D7_0220100	DnaJ protein, putative	+	1869	NA	NA	NA	Upstream of one
Pf3D7_02_v3	808398	808684	287	808566	147	17.1643	2.18708	14.7946	PF3D7_0220100	DnaJ protein, putative	+	-825	PF3D7_0220200	Plasmodium exported protein, unknown function	-	945	NA	NA	NA	Downstream of two
Pf3D7_02_v3	812093	812435	343	812243	214	39.5987	2.86027	36.8579	PF3D7_0220200	Plasmodium exported protein, unknown function	-	-1945	PF3D7_0220300	Plasmodium exported protein, unknown function	-	1584	NA	NA	NA	Upstream of one
Pf3D7_02_v3	816089	816333	245	816214	158	21.1859	2.34963	18.7375	PF3D7_0220300	Plasmodium exported protein, unknown function	-	-1560	PF3D7_0220400	DnaJ protein, putative, pseudogene	+	4215	NA	NA	NA	Upstream of two
Pf3D7_02_v3	826367	826693	327	826555	182	30.7773	2.6893	28.1726	PF3D7_0220500	Plasmodium exported protein (hyp2), unknown function	-	-1691	PF3D7_0220600	Plasmodium exported protein (hyp9), unknown function	+	4634	NA	NA	NA	Upstream of two
Pf3D7_02_v3	829338	830442	1105	829894	245	57.9914	3.40716	55.0144	PF3D7_0220500	Plasmodium exported protein (hyp2), unknown function	-	-5030	PF3D7_0220600	Plasmodium exported protein (hyp9), unknown function	+	1295	NA	NA	NA	Upstream of two
Pf3D7_02_v3	832916	833211	296	833093	135	13.1762	2.00975	10.8958	PF3D7_0220600	Plasmodium exported protein (hyp9), unknown function	+	-1088	PF3D7_0220700	Plasmodium exported protein (hyp9), unknown function	+	712	NA	NA	NA	Upstream of one
Pf3D7_02_v3	838330	839012	683	838712	262	69.3034	3.72423	66.1952	PF3D7_0220700	Plasmodium exported protein (hyp9), unknown function	+	-4024	PF3D7_0220800	cytoadherence linked asexual protein 2 (CLAG2)	+	131	NA	NA	NA	Upstream of one
Pf3D7_02_v3	846417	847003	587	846608	165	23.916	2.45308	21.4219	PF3D7_0220900	Plasmodium exported protein, unknown function, pseudogene	-	-233	PF3D7_0221000	Plasmodium exported protein, unknown function	+	1484	NA	NA	NA	Upstream of two
Pf3D7_03_v3	98684	98946	263	98832	141	13.8932	2.02213	11.5976	PF3D7_0301700	Plasmodium exported protein, unknown function	-	-925	PF3D7_0301800	Plasmodium exported protein, unknown function	+	5493	NA	NA	NA	Upstream of two
Pf3D7_03_v3	101764	102072	309	101917	177	28.8879	2.63041	26.3132	PF3D7_0301700	Plasmodium exported protein, unknown function	-	-4010	PF3D7_0301800	Plasmodium exported protein, unknown function	+	2408	NA	NA	NA	Upstream of two
Pf3D7_03_v3	134365	135845	1481	135194	370	145.988	5.48248	141.48	PF3D7_0302400	unspecified product	-	-1692	PF3D7_0302500	cytoadherence linked asexual protein 3.1 (CLAG3.1)	+	224	NA	NA	NA	Upstream of two
Pf3D7_03_v3	158236	158874	639	158461	204	34.3047	2.69182	31.6408	PF3D7_0302900	exportin-1, putative	-	-2315	PF3D7_0303000	N-ethylmaleimide-sensitive fusion protein (NSF)	-	892	NA	NA	NA	Upstream of one
Pf3D7_03_v3	176740	177207	468	176923	163	22.7583	2.4031	20.2836	PF3D7_0303300	DNA-directed RNA polymerase subunit I, putative	-	-1124	PF3D7_0303400	palmitoyltransferase (DHHC1)	+	1497	NA	NA	NA	Upstream of two
Pf3D7_03_v3	181302	181601	300	181459	139	14.4574	2.06886	12.1484	PF3D7_0303400	palmitoyltransferase (DHHC1)	+	-332	PF3D7_0303500	spindle pole body protein, putative	+	1272	NA	NA	NA	Upstream of one
Pf3D7_03_v3	336327	336680	354	336474	151	12.2333	1.8742	9.9825	PF3D7_0307700	conserved Plasmodium protein, unknown function	-	-1205	PF3D7_0307800	conserved Plasmodium protein, unknown function	+	705	NA	NA	NA	Upstream of two
Pf3D7_03_v3	395707	396094	388	395951	188	33.7514	2.79296	31.0953	PF3D7_0309200	serine/threonine protein kinase, putative (ARK2)	-	-1347	PF3D7_0309300	N2227-like protein, putative	+	1698	NA	NA	NA	Upstream of two
Pf3D7_03_v3	396605	397053	449	396828	202	40.3379	2.99985	37.584	PF3D7_0309200	serine/threonine protein kinase, putative (ARK2)	-	-2224	PF3D7_0309300	N2227-like protein, putative	+	821	NA	NA	NA	Upstream of two
Pf3D7_03_v3	527201	527583	383	527316	184	31.9502	2.73385	29.3235	PF3D7_0312400	glycogen synthase kinase 3 (GSK3)	-	-877	PF3D7_0312500	transporter, putative	+	1721	NA	NA	NA	Upstream of two
Pf3D7_03_v3	531846	532054	209	531932	141	13.0034	1.96673	10.7293	PF3D7_0312600	tRNA Valine	+	-643	PF3D7_0312800	60S ribosomal protein L26, putative	+	2307	PF3D7_0312700	tRNA Isoleucine	-	Within gene
Pf3D7_03_v3	581981	582306	326	582165	149	17.5576	2.19795	15.1799	PF3D7_0314400	serine/threonine protein phosphatase 6, putative (PPP6)	-	-1700	PF3D7_0314500	conserved Plasmodium protein, unknown function	+	2061	NA	NA	NA	Upstream of two
Pf3D7_03_v3	594162	594676	515	594408	147	17.1643	2.18708	14.7946	PF3D7_0314700	zinc finger protein, putative	-	-1861	PF3D7_0314800	conserved Plasmodium protein, unknown function	+	10187	NA	NA	NA	Upstream of two
Pf3D7_03_v3	634477	635145	669	634932	231	55.2751	3.4284	52.3291	PF3D7_0315500	mitochondrial ribosomal protein L29/L47 precursor, putative	-	-1388	PF3D7_0315600	conserved Plasmodium protein, unknown function	+	654	NA	NA	NA	Upstream of two
Pf3D7_03_v3	666126	666406	281	666233	156	20.4298	2.32008	17.9951	PF3D7_0316400	conserved Plasmodium protein, unknown function	-	-1081	PF3D7_0316500	kinetochore protein NUF2, putative (NUF2)	+	773	NA	NA	NA	Upstream of two
Pf3D7_03_v3	726914	727692	779	727227	269	75.4057	3.91098	72.2179	PF3D7_0317600	40S ribosomal protein S11, putative (RPS11)	+	-1097	PF3D7_0317700	CPSF (cleavage and polyadenylation specific factor), subunit A, putative	+	1032	NA	NA	NA	Upstream of one
Pf3D7_03_v3	745760	746579	820	746082	293	81.8868	3.91126	78.6308	PF3D7_0318100	stomatin-like protein	+	-1029	PF3D7_0318200	DNA-directed RNA polymerase II subunit RPB1 (RPB1)	+	2383	NA	NA	NA	Upstream of one
Pf3D7_03_v3	835903	836261	359	836139	137	13.8107	2.0393	11.5157	PF3D7_0319900	conserved Plasmodium protein, unknown function	-	-1362	PF3D7_0320000	protein phosphatase inhibitor 2 (I2)	+	1168	NA	NA	NA	Upstream of two
Pf3D7_03_v3	860663	860892	230	860720	133	12.5543	1.98019	10.2888	PF3D7_0320400	oocyst capsule protein (Cap380)	-	-3216	PF3D7_0320500	nicotinamidase, putative (Nico)	+	93	NA	NA	NA	Upstream of two
Pf3D7_04_v3	135436	136096	661	135624	310	103.436	4.59582	99.8869	PF3D7_0402200	surface-associated interspersed protein 4.1 (SURFIN 4.1), pseudogene (SURF4.1)	-	-1156	PF3D7_0402300	reticulocyte binding protein homologue 1 (RH1)	+	2016	NA	NA	NA	Upstream of two
Pf3D7_04_v3	313953	314273	321	314103	145	16.3764	2.15181	14.0287	PF3D7_0405700	lysine decarboxylase, putative	-	-1110	PF3D7_0405800	conserved Plasmodium protein, unknown function	+	1459	NA	NA	NA	Upstream of two
Pf3D7_04_v3	328416	328666	251	328552	152	18.9505	2.26097	16.5444	PF3D7_0406100	V-type proton ATPase subunit B	-	-3327	PF3D7_0406200	sexual stage-specific protein precursor (Pfs16)	+	664	NA	NA	NA	Upstream of two
Pf3D7_04_v3	337526	338562	1037	338300	378	151.996	5.6007	147.195	PF3D7_0406400	cytosolic glyoxalase II (cGloII)	+	-4444	PF3D7_0406600	conserved Plasmodium protein, unknown function	+	8008	PF3D7_0406500	conserved Plasmodium protein, unknown function	-	Within gene
Pf3D7_04_v3	372008	372274	267	372140	136	9.99528	1.79893	7.80761	PF3D7_0407500	mitochondrial carrier protein, putative	+	-870	PF3D7_0407600	conserved Plasmodium protein, unknown function	+	899	NA	NA	NA	Upstream of one
Pf3D7_04_v3	469093	469369	277	469228	166	24.3165	2.46785	21.816	PF3D7_0410000	erythrocyte vesicle protein 1 (EVP1)	-	-1889	PF3D7_0410200	tRNA Isoleucine	-	630	PF3D7_0410100	tRNA Serine	+	Within gene
Pf3D7_04_v3	725797	726426	630	726012	188	33.7514	2.79296	31.0953	PF3D7_0416500	repressor of RNA polymerase III transcription MAF1, putative	-	-1770	PF3D7_0416600	prohibitin-like protein, putative	+	253	NA	NA	NA	Upstream of two
Pf3D7_04_v3	846192	846793	602	846468	136	13.4919	2.02453	11.2042	PF3D7_0418800	conserved Plasmodium protein, unknown function	+	-1299	PF3D7_0418900	conserved Plasmodium protein, unknown function	+	763	NA	NA	NA	Upstream of one
Pf3D7_04_v3	851847	852138	292	852084	108	5.90927	1.61076	3.87364	PF3D7_0418900	conserved Plasmodium protein, unknown function	+	-3025	PF3D7_0419100	conserved Plasmodium protein, unknown function	+	426	PF3D7_0419000	conserved Plasmodium protein, unknown function	+	Within gene
Pf3D7_04_v3	912319	912904	586	912445	133	12.5543	1.98019	10.2888	PF3D7_0420200	holo-[acyl-carrier-protein] synthase, putative (ACPS)	+	-474	PF3D7_0420300	transcription factor with AP2 domain(s) (ApiAP2)	+	5545	NA	NA	NA	Upstream of one
Pf3D7_04_v3	997762	998537	776	998021	266	75.375	3.94561	72.1873	PF3D7_0421900	conserved Plasmodium protein, unknown function	+	-566	PF3D7_0422000	steroid dehydrogenase, putative	+	626	NA	NA	NA	Upstream of one
Pf3D7_04_v3	1020363	1021995	1633	1021319	216	47.3405	3.20673	44.4867	PF3D7_0422200	erythrocyte membrane-associated antigen	-	-4072	PF3D7_0422300	alpha tubulin 2	+	1168	NA	NA	NA	Upstream of two
Pf3D7_04_v3	1072127	1072494	368	1072317	138	14.1325	2.05408	11.8308	PF3D7_0423700	early transcribed membrane protein 4 (ETRAMP4)	-	-472	PF3D7_0423800	cysteine-rich protective antigen (CyRPA)	+	4030	NA	NA	NA	Upstream of two
Pf3D7_04_v3	1072716	1073080	365	1072868	239	59.6798	3.54662	56.6781	PF3D7_0423700	early transcribed membrane protein 4 (ETRAMP4)	-	-1023	PF3D7_0423800	cysteine-rich protective antigen (CyRPA)	+	3479	NA	NA	NA	Upstream of two
Pf3D7_04_v3	1091662	1091900	239	1091750	142	15.4503	2.11319	13.1191	PF3D7_0424200	reticulocyte binding protein homologue 4 (RH4)	-	-473	PF3D7_0424300	erythrocyte binding antigen-165, pseudogene (EBA165)	+	1388	NA	NA	NA	Upstream of two
Pf3D7_04_v3	1098782	1099371	590	1099036	356	134.574	5.23113	130.351	PF3D7_0424300	erythrocyte binding antigen-165, pseudogene (EBA165)	+	-1201	PF3D7_0424400	surface-associated interspersed protein 4.2 (SURFIN 4.2) (SURF4.2)	+	775	NA	NA	NA	Upstream of one
Pf3D7_05_v3	71775	72055	281	71914	159	21.5679	2.36441	19.1133	PF3D7_0501300	skeleton-binding protein 1 (SBP1)	+	-1801	PF3D7_0501400	interspersed repeat antigen (FIRA)	+	2595	NA	NA	NA	Upstream of one
Pf3D7_05_v3	139941	140324	384	140125	251	66.5017	3.72395	63.4211	PF3D7_0503300	serine/arginine-rich splicing factor 12 (SRSF12)	-	-4195	PF3D7_0503400	actin-depolymerizing factor 1 (ADF1)	+	585	NA	NA	NA	Upstream of two
Pf3D7_05_v3	238040	238267	228	238155	149	9.55862	1.72346	7.38773	PF3D7_0505300	UDP-N-acetyl glucosamine:UMP antiporter	+	-2505	PF3D7_0505500	DNA mismatch repair protein MSH6, putative (MSH6)	-	1301	PF3D7_0505400	conserved Plasmodium protein, unknown function	-	Within gene
Pf3D7_05_v3	251145	251663	519	251278	163	23.1228	2.42352	20.6418	PF3D7_0505700	conserved Plasmodium membrane protein, unknown function	-	-703	PF3D7_0505800	small ubiquitin-related modifier (SUMO)	-	769	NA	NA	NA	Upstream of one
Pf3D7_05_v3	253618	253956	339	253805	137	13.8107	2.0393	11.5157	PF3D7_0505800	small ubiquitin-related modifier (SUMO)	-	-1199	PF3D7_0505900	conserved Plasmodium protein, unknown function	-	668	NA	NA	NA	Upstream of one
Pf3D7_05_v3	267054	267677	624	267327	336	121.311	4.98004	117.378	PF3D7_0506400	conserved Plasmodium protein, unknown function	-	-3402	PF3D7_0506600	histone deacetylase, putative, pseudogene	-	11447	PF3D7_0506500	conserved Plasmodium protein, unknown function	+	Within gene
Pf3D7_05_v3	310500	310707	208	310587	117	8.04991	1.74375	5.92759	PF3D7_0507500	subtilisin-like protease 1 (SUB1)	-	-1031	PF3D7_0507600	cell differentiation protein, putative (CAF40)	+	2612	NA	NA	NA	Upstream of two
Pf3D7_05_v3	339837	340153	317	340034	211	44.7935	3.13284	41.9746	PF3D7_0508200	longevity-assurance (LAG1) protein, putative	-	-1009	PF3D7_0508300	triose phosphate transporter (TPT)	+	2171	NA	NA	NA	Upstream of two
Pf3D7_05_v3	389861	390069	209	389992	131	11.945	1.95064	9.69643	PF3D7_0509300	conserved Plasmodium protein, unknown function	-	-801	PF3D7_0509500	conserved Plasmodium protein, unknown function	+	11445	PF3D7_0509400	RNA polymerase I (RNAPI)	-	Within gene
Pf3D7_05_v3	432724	433356	633	432995	319	109.521	4.72882	105.863	PF3D7_0510100	conserved Plasmodium protein, unknown function	-	-2642	PF3D7_0510200	peptidyl-prolyl cis-trans isomerase (CYP87)	+	4500	NA	NA	NA	Upstream of two
Pf3D7_05_v3	434676	434903	228	434776	149	17.8703	2.21664	15.4858	PF3D7_0510100	conserved Plasmodium protein, unknown function	-	-4423	PF3D7_0510200	peptidyl-prolyl cis-trans isomerase (CYP87)	+	2719	NA	NA	NA	Upstream of two
Pf3D7_05_v3	465579	465827	249	465674	131	11.945	1.95064	9.69643	PF3D7_0510800	WD repeat-containing protein, putative	+	-1275	PF3D7_0510900	small nucleolar RNA snoR04	+	108	NA	NA	NA	Upstream of one
Pf3D7_05_v3	579498	579765	268	579581	124	9.9148	1.8472	7.72801	PF3D7_0513600	deoxyribodipyrimidine photo-lyase, putative	-	-1076	PF3D7_0513700	secreted ookinete protein, putative (PSOP12)	+	1646	NA	NA	NA	Upstream of two
Pf3D7_05_v3	624253	624621	369	624428	177	28.4715	2.60824	25.9031	PF3D7_0515000	pre-mRNA-splicing factor CWC2, putative (CWC2)	-	-1072	PF3D7_0515100	rhomboid protease ROM9 (ROM9)	-	291	NA	NA	NA	Upstream of one
Pf3D7_05_v3	761293	761508	216	761378	134	12.8637	1.99497	10.5905	PF3D7_0518300	proteasome subunit beta type-1, putative	-	-380	PF3D7_0518400	cyclin (CYC3)	-	725	NA	NA	NA	Upstream of one
Pf3D7_05_v3	894969	895361	393	895186	223	50.9894	3.31018	48.0934	PF3D7_0521900	conserved Plasmodium protein, unknown function	+	-42	PF3D7_0522000	conserved Plasmodium protein, unknown function	+	832	NA	NA	NA	Upstream of one
Pf3D7_05_v3	971613	971946	334	971783	143	11.1535	1.84298	8.93096	PF3D7_0523300	conserved Plasmodium protein, unknown function	-	-821	PF3D7_0523400	DnaJ protein, putative	+	1735	NA	NA	NA	Upstream of two
Pf3D7_05_v3	995543	995759	217	995675	135	12.0499	1.93668	9.80022	PF3D7_0523900	conserved Plasmodium membrane protein, unknown function	-	-1068	PF3D7_0524000	karyopherin beta (KASbeta)	+	3078	NA	NA	NA	Upstream of two
Pf3D7_05_v3	1030898	1031760	863	1031478	322	111.574	4.77315	107.867	PF3D7_0524900	tRNA-YW synthesizing protein, putative	+	-1116	PF3D7_0525000	zinc finger protein, putative	+	4751	NA	NA	NA	Upstream of one
Pf3D7_05_v3	1055660	1056003	344	1055832	138	14.1325	2.05408	11.8308	PF3D7_0525300	conserved Plasmodium protein, unknown function	-	-1919	PF3D7_0525400	G-protein coupled receptor, putative	+	1819	NA	NA	NA	Upstream of two
Pf3D7_05_v3	1083967	1084172	206	1084033	126	10.4784	1.87675	8.27397	PF3D7_0526200.1	ADP-ribosylation factor GTPase-activating protein, putative (ARF-GAP)	-	-217	PF3D7_0526300	nucleolar Jumonji domain interacting protein, putative	-	1590	NA	NA	NA	Upstream of one
Pf3D7_05_v3	1149989	1150422	434	1150262	236	58.0143	3.50228	55.0317	PF3D7_0527600	conserved Plasmodium protein, unknown function	-	-1452	PF3D7_0527800	tRNA Leucine	-	965	PF3D7_0527700	tRNA Glutamic acid	+	Within gene
Pf3D7_05_v3	1150938	1151417	480	1151198	292	91.6075	4.32983	88.2281	PF3D7_0527700	tRNA Glutamic acid	+	-892	PF3D7_0527800	tRNA Leucine	-	29	NA	NA	NA	Downstream of two
Pf3D7_05_v3	1296669	1297373	705	1297190	142	15.4503	2.11319	13.1191	PF3D7_0532000	28S ribosomal RNA	+	-991	PF3D7_0532100	early transcribed membrane protein 5 (ETRAMP5)	+	4034	NA	NA	NA	Upstream of one
Pf3D7_05_v3	1297779	1298386	608	1298147	139	12.8277	1.96596	10.5605	PF3D7_0532000	28S ribosomal RNA	+	-1948	PF3D7_0532100	early transcribed membrane protein 5 (ETRAMP5)	+	3077	NA	NA	NA	Upstream of one
Pf3D7_05_v3	1300269	1300539	271	1300400	157	20.8065	2.33486	18.365	PF3D7_0532000	28S ribosomal RNA	+	-4201	PF3D7_0532100	early transcribed membrane protein 5 (ETRAMP5)	+	824	NA	NA	NA	Upstream of one
Pf3D7_06_v3	70055	70432	378	70269	334	119.905	4.95049	116.001	PF3D7_0601600	tetratricopeptide repeat protein, putative	-	-576	PF3D7_0601700	Plasmodium exported protein (PHISTa), unknown function, pseudogene	+	679	NA	NA	NA	Upstream of two
Pf3D7_06_v3	74262	74570	309	74424	159	21.5679	2.36441	19.1133	PF3D7_0601800	H/ACA snoRNA	-	-62	PF3D7_0601900	conserved Plasmodium protein, unknown function	+	3766	NA	NA	NA	Upstream of two
Pf3D7_06_v3	76347	77332	986	76645	315	96.8347	4.25998	93.3851	PF3D7_0601800	H/ACA snoRNA	-	-2283	PF3D7_0601900	conserved Plasmodium protein, unknown function	+	1545	NA	NA	NA	Upstream of two
Pf3D7_06_v3	149400	150201	802	149719	200	39.3708	2.97029	36.6306	PF3D7_0603600	conserved Plasmodium protein, unknown function	-	-776	PF3D7_0603700	phenylalanine--tRNA ligase (mFRS)	+	1336	NA	NA	NA	Upstream of two
Pf3D7_06_v3	263519	263753	235	263608	141	11.363	1.86458	9.13239	PF3D7_0606300	conserved Plasmodium protein, unknown function	+	-414	PF3D7_0606400	conserved Plasmodium protein, unknown function	-	328	NA	NA	NA	Downstream of two
Pf3D7_06_v3	269276	269545	270	269389	214	46.3157	3.17718	43.4752	PF3D7_0606500	polypyrimidine tract binding protein, putative	-	-990	PF3D7_0606600	conserved Plasmodium protein, unknown function	-	943	NA	NA	NA	Upstream of one
Pf3D7_06_v3	289848	290134	287	290026	136	13.4919	2.02453	11.2042	PF3D7_0606800	probable protein, unknown function	-	-750	PF3D7_0606900	glutaredoxin-like protein (GLP2)	-	400	NA	NA	NA	Upstream of one
Pf3D7_06_v3	292847	293552	706	293225	338	122.723	5.0096	118.761	PF3D7_0606900	glutaredoxin-like protein (GLP2)	-	-2140	PF3D7_0607000	translation initiation factor IF-2, putative	+	639	NA	NA	NA	Upstream of two
Pf3D7_06_v3	356671	357047	377	356857	160	21.9527	2.37919	19.4915	PF3D7_0608600	conserved Plasmodium protein, unknown function	+	-581	PF3D7_0608700	T-complex protein 1 subunit zeta (CCT6)	+	1534	NA	NA	NA	Upstream of one
Pf3D7_06_v3	357154	357538	385	357443	114	4.2526	1.45343	2.31392	PF3D7_0608600	conserved Plasmodium protein, unknown function	+	-1167	PF3D7_0608700	T-complex protein 1 subunit zeta (CCT6)	+	948	NA	NA	NA	Upstream of one
Pf3D7_06_v3	361010	361503	494	361243	311	104.107	4.6106	100.548	PF3D7_0608700	T-complex protein 1 subunit zeta (CCT6)	+	-1040	PF3D7_0608800	ornithine aminotransferase (OAT)	+	1392	NA	NA	NA	Upstream of one
Pf3D7_06_v3	474886	475206	321	475014	161	22.3401	2.39397	19.8723	PF3D7_0611400	SWI/SNF-related matrix-associated actin-dependent regulator of chromatin	-	-864	PF3D7_0611500	conserved Plasmodium protein, unknown function	-	7811	NA	NA	NA	Upstream of one
Pf3D7_06_v3	520564	520951	388	520772	190	34.6657	2.82252	31.9952	PF3D7_0612200	leucine-rich repeat protein (LRR6)	-	-1224	PF3D7_0612400	conserved Plasmodium protein, unknown function	+	456	PF3D7_0612300	conserved protein, unknown function	+	Within gene
Pf3D7_06_v3	641000	641566	567	641328	286	87.7696	4.24116	84.4404	PF3D7_0615400	ribonuclease, putative	-	-1154	PF3D7_0615500	cdc2-related protein kinase 5 (CRK5)	+	2724	NA	NA	NA	Upstream of two
Pf3D7_06_v3	713930	714344	415	714174	223	50.9894	3.31018	48.0934	PF3D7_0617000	mitochondrial import receptor subunit TOM40, putative (TOM40)	-	-9006	PF3D7_0617200	conserved Plasmodium protein, unknown function	+	2876	PF3D7_0617100	AP-2 complex subunit alpha, putative	+	Within gene
Pf3D7_06_v3	715911	716821	911	716589	325	113.639	4.81749	109.886	PF3D7_0617100	AP-2 complex subunit alpha, putative	+	-2013	PF3D7_0617200	conserved Plasmodium protein, unknown function	+	461	NA	NA	NA	Upstream of one
Pf3D7_06_v3	818902	819214	313	819043	138	10.1671	1.80179	7.97787	PF3D7_0619400	cell division cycle protein 48 homologue, putative	-	-796	PF3D7_0619500	acyl-CoA synthetase (ACS12)	-	1026	NA	NA	NA	Upstream of one
Pf3D7_06_v3	860947	861159	213	861084	135	12.0499	1.93668	9.80022	PF3D7_0620700	DnaJ protein, putative	-	-970	PF3D7_0620900	tRNA Leucine	-	601	PF3D7_0620800	tRNA Alanine	+	Within gene
Pf3D7_06_v3	952245	952448	204	952375	120	7.3055	1.67588	5.21198	PF3D7_0623400	RNA-binding protein mei2 homologue, putative	-	-869	PF3D7_0623500	superoxide dismutase [Fe] (SOD2)	-	531	NA	NA	NA	Upstream of one
Pf3D7_06_v3	993925	994667	743	994399	202	40.3379	2.99985	37.584	PF3D7_0624400	conserved Plasmodium protein, unknown function	-	-2201	PF3D7_0624600	SNF2 helicase, putative (ISWI)	+	5125	PF3D7_0624500	anaphase promoting complex subunit, putative	+	Within gene
Pf3D7_06_v3	1037304	1037587	284	1037416	152	18.9505	2.26097	16.5444	PF3D7_0625500	conserved Plasmodium membrane protein, unknown function	+	-1045	PF3D7_0625600	poly(A) polymerase PAP, putative	+	2239	NA	NA	NA	Upstream of one
Pf3D7_06_v3	1055401	1055826	426	1055644	157	17.7192	2.15877	15.3412	PF3D7_0626000	conserved Plasmodium protein, unknown function	-	-1679	PF3D7_0626100	oxidoreductase, short-chain dehydrogenase family, putative	+	408	NA	NA	NA	Upstream of two
Pf3D7_06_v3	1074419	1074763	345	1074613	196	37.4625	2.91118	34.7506	PF3D7_0626600	conserved Plasmodium protein, unknown function	-	-718	PF3D7_0626700	conserved protein, unknown function	+	405	NA	NA	NA	Upstream of two
Pf3D7_06_v3	1085717	1086162	446	1085944	218	48.3733	3.23629	45.5074	PF3D7_0627000	conserved Plasmodium protein, unknown function	-	-1104	PF3D7_0627100	ankyrin-repeat protein, putative	+	3246	NA	NA	NA	Upstream of two
Pf3D7_06_v3	1105998	1106256	259	1106172	130	11.6452	1.93586	9.40549	PF3D7_0627600	conserved Plasmodium protein, unknown function	+	-973	PF3D7_0627700	transportin	+	2025	NA	NA	NA	Upstream of one
Pf3D7_06_v3	1169557	1169813	257	1169669	141	15.1164	2.09841	12.7925	PF3D7_0628200	protein kinase PK4 (PK4)	+	-589	PF3D7_0628300	choline/ethanolaminephosphotransferase, putative (CEPT)	-	1144	NA	NA	NA	Downstream of two
Pf3D7_06_v3	1175746	1175997	252	1175924	134	12.8637	1.99497	10.5905	PF3D7_0628300	choline/ethanolaminephosphotransferase, putative (CEPT)	-	-2228	PF3D7_0628400	conserved Plasmodium membrane protein, unknown function	+	341	NA	NA	NA	Upstream of two
Pf3D7_06_v3	1208420	1208855	436	1208633	222	50.4623	3.2954	47.5725	PF3D7_0629300	phospholipase, putative (PL)	+	-852	PF3D7_0629400	RNA-binding protein, putative	+	1787	NA	NA	NA	Upstream of one
Pf3D7_06_v3	1294391	1294981	591	1294871	169	25.5332	2.51219	23.0126	PF3D7_0630900	ATP-dependent RNA helicase HAS1 (HAS1)	-	-1899	PF3D7_0631000	tetratricopeptide repeat protein, putative	+	603	NA	NA	NA	Upstream of two
Pf3D7_06_v3	1372562	1372779	218	1372593	120	4.46054	1.45645	2.50154	PF3D7_0632600	rifin, pseudogene (RIF)	+	-3486	PF3D7_0632800	erythrocyte membrane protein 1, PfEMP1 (VAR)	-	2204	PF3D7_0632700	rifin (RIF)	+	Within gene
Pf3D7_06_v3	1410680	1410954	275	1410848	148	8.99696	1.69273	6.8446	PF3D7_0632800	erythrocyte membrane protein 1, PfEMP1 (VAR)	-	-28221	NA	NA	.	-1	NA	NA	NA	Upstream of one
Pf3D7_07_v3	99532	101075	1544	99898	334	119.905	4.95049	116.001	PF3D7_0702300	sporozoite threonine and asparagine-rich protein (STARP)	+	-1168	PF3D7_0702400	small exported membrane protein 1 (SEMP1)	+	1796	NA	NA	NA	Upstream of one
Pf3D7_07_v3	107455	108288	834	107667	309	102.767	4.58105	99.2289	PF3D7_0702500	Plasmodium exported protein, unknown function	-	-1678	PF3D7_0702600	chitinase precursor fragment, truncated	+	2248	NA	NA	NA	Upstream of two
Pf3D7_07_v3	132268	132662	395	132421	155	17.0371	2.13144	14.6737	PF3D7_0703400	conserved Plasmodium protein, unknown function	-	-589	PF3D7_0703500	erythrocyte membrane-associated antigen	+	3185	NA	NA	NA	Upstream of two
Pf3D7_07_v3	196008	196436	429	196207	214	46.3157	3.17718	43.4752	PF3D7_0704200	tRNA m5C-methyltransferase, putative	-	-1317	PF3D7_0704300	conserved Plasmodium membrane protein, unknown function	+	1484	NA	NA	NA	Upstream of two
Pf3D7_07_v3	261684	261982	299	261835	139	14.4574	2.06886	12.1484	PF3D7_0705200	conserved Plasmodium protein, unknown function	+	-1151	PF3D7_0705300	origin recognition complex subunit 2, putative (ORC2)	+	142	NA	NA	NA	Upstream of one
Pf3D7_07_v3	327792	328003	212	327891	162	19.8009	2.24529	17.3796	PF3D7_0706900	tRNA Histidine	-	-1094	PF3D7_0707100	tRNA Lysine	-	1121	PF3D7_0707000	tRNA Lysine	+	Within gene
Pf3D7_07_v3	328316	328799	484	328502	206	39.0037	2.89876	36.2704	PF3D7_0707000	tRNA Lysine	+	-565	PF3D7_0707100	tRNA Lysine	-	510	NA	NA	NA	Downstream of two
Pf3D7_07_v3	328911	329181	271	329056	189	34.2075	2.80774	31.5439	PF3D7_0707000	tRNA Lysine	+	-1119	PF3D7_0707200	conserved Plasmodium protein, unknown function	-	880	PF3D7_0707100	tRNA Lysine	-	Within gene
Pf3D7_07_v3	380130	381276	1147	380470	164	23.5181	2.4383	21.0304	PF3D7_0708300	EKC/KEOPS complex subunit BUD32 (BUD32)	+	-1165	PF3D7_0708400	heat shock protein 90 (HSP90)	+	1122	NA	NA	NA	Upstream of one
Pf3D7_07_v3	384889	385450	562	385228	177	8.58498	1.59274	6.44356	PF3D7_0708400	heat shock protein 90 (HSP90)	+	-614	PF3D7_0708500	heat shock protein 86 family protein	-	355	NA	NA	NA	Downstream of two
Pf3D7_07_v3	393473	394442	970	393847	281	82.9899	4.09653	79.7199	PF3D7_0708700	Cg8 protein	-	-1659	PF3D7_0708800	heat shock protein 110 (HSP110c)	+	1864	NA	NA	NA	Upstream of two
Pf3D7_07_v3	473145	473571	427	473382	151	18.5876	2.24619	16.1888	PF3D7_0710200	conserved Plasmodium protein, unknown function	+	-1545	PF3D7_0710400	DNA repair protein RAD14, putative (RAD14)	+	1241	PF3D7_0710300	conserved Plasmodium membrane protein, unknown function	-	Within gene
Pf3D7_07_v3	494441	494683	243	494540	147	17.1643	2.18708	14.7946	PF3D7_0711100	conserved Plasmodium membrane protein, unknown function	-	-1308	PF3D7_0711200	conserved Plasmodium protein, unknown function	+	698	NA	NA	NA	Upstream of two
Pf3D7_07_v3	640715	640977	263	640838	142	13.5746	1.99699	11.2864	PF3D7_0713900	conserved Plasmodium protein, unknown function	-	-3062	PF3D7_0714000	histone H2B variant (H2B.Z)	-	2263	NA	NA	NA	Upstream of one
Pf3D7_07_v3	719488	719796	309	719656	158	21.1859	2.34963	18.7375	PF3D7_0716300	conserved Plasmodium protein, unknown function	+	-688	PF3D7_0716400	transcription initiation factor IIA subunit 1, putative	+	354	NA	NA	NA	Upstream of one
Pf3D7_07_v3	821371	821621	251	821455	123	9.63807	1.83242	7.45973	PF3D7_0718300	cysteine repeat modular protein 2 (CRMP2)	-	-820	PF3D7_0718400	mitochondrial ribosomal protein S8 precursor, putative	+	983	NA	NA	NA	Upstream of two
Pf3D7_07_v3	821679	821962	284	821796	127	10.7651	1.89153	8.55198	PF3D7_0718300	cysteine repeat modular protein 2 (CRMP2)	-	-1161	PF3D7_0718400	mitochondrial ribosomal protein S8 precursor, putative	+	642	NA	NA	NA	Upstream of two
Pf3D7_07_v3	823870	824248	379	824075	254	68.2462	3.76828	65.1459	PF3D7_0718400	mitochondrial ribosomal protein S8 precursor, putative	+	-1060	PF3D7_0718500	prefoldin subunit 3, putative	+	370	NA	NA	NA	Upstream of one
Pf3D7_07_v3	885660	886138	479	885966	327	115.022	4.84704	111.233	PF3D7_0720400	ferrodoxin reductase-like protein	+	-978	PF3D7_0720500	conserved Plasmodium protein, unknown function	+	380	NA	NA	NA	Upstream of one
Pf3D7_07_v3	889241	889460	220	889375	153	19.3162	2.27575	16.9029	PF3D7_0720500	conserved Plasmodium protein, unknown function	+	-1888	PF3D7_0720700	phosphoinositide-binding protein, putative	+	2308	PF3D7_0720600	conserved Plasmodium protein, unknown function	-	Within gene
Pf3D7_07_v3	889946	890176	231	890073	133	12.5543	1.98019	10.2888	PF3D7_0720600	conserved Plasmodium protein, unknown function	-	-695	PF3D7_0720700	phosphoinositide-binding protein, putative	+	1610	NA	NA	NA	Upstream of two
Pf3D7_07_v3	890663	891107	445	890853	192	35.5891	2.85207	32.9042	PF3D7_0720600	conserved Plasmodium protein, unknown function	-	-1475	PF3D7_0720700	phosphoinositide-binding protein, putative	+	830	NA	NA	NA	Upstream of two
Pf3D7_07_v3	991771	991975	205	991823	120	8.82836	1.78809	6.6777	PF3D7_0723700	metallo-hydrolase/oxidoreductase, putative	+	-580	PF3D7_0723800	conserved Plasmodium protein, unknown function	+	1409	NA	NA	NA	Upstream of one
Pf3D7_07_v3	1085784	1086024	241	1085909	120	8.82836	1.78809	6.6777	PF3D7_0725600	18S ribosomal RNA	+	-62	PF3D7_0725800	5.8S ribosomal RNA	+	304	PF3D7_0725700	unspecified product	+	Within gene
Pf3D7_07_v3	1092346	1092665	320	1092481	128	11.0552	1.90631	8.83352	PF3D7_0726000	28S ribosomal RNA	+	-2124	PF3D7_0726100	Plasmodium exported protein, unknown function	-	1085	NA	NA	NA	Downstream of two
Pf3D7_07_v3	1138666	1139202	537	1138854	275	80.8753	4.07861	77.6281	PF3D7_0726500	ubiquitin carboxyl-terminal hydrolase, putative	-	-2277	PF3D7_0726600	conserved Plasmodium protein, unknown function	+	1625	NA	NA	NA	Upstream of two
Pf3D7_07_v3	1237354	1238076	723	1237783	228	53.6538	3.38406	50.7277	PF3D7_0729000	signal recognition particle subunit SRP9 (SRP9)	+	-1076	PF3D7_0729100	conserved Plasmodium protein, unknown function	+	663	NA	NA	NA	Upstream of one
Pf3D7_07_v3	1246836	1247176	341	1247014	143	9.3835	1.73329	7.2142	PF3D7_0729100	conserved Plasmodium protein, unknown function	+	-826	PF3D7_0729200	1-cys peroxiredoxin (AOP)	+	384	NA	NA	NA	Upstream of one
Pf3D7_07_v3	1293723	1293996	274	1293889	150	18.2275	2.23141	15.836	PF3D7_0730200	AP-4 complex subunit beta, putative	-	-4490	PF3D7_0730300	transcription factor with AP2 domain(s) (AP2-L)	+	3570	NA	NA	NA	Upstream of two
Pf3D7_07_v3	1294718	1295127	410	1294886	147	17.1643	2.18708	14.7946	PF3D7_0730200	AP-4 complex subunit beta, putative	-	-5487	PF3D7_0730300	transcription factor with AP2 domain(s) (AP2-L)	+	2573	NA	NA	NA	Upstream of two
Pf3D7_07_v3	1324061	1324408	348	1324249	180	30.1861	2.67474	27.5896	PF3D7_0730800.1	Plasmodium exported protein, unknown function	+	-1882	PF3D7_0730900	EMP1-trafficking protein (PTP4)	+	1126	NA	NA	NA	Upstream of one
Pf3D7_07_v3	1336570	1337228	659	1336925	161	22.3401	2.39397	19.8723	PF3D7_0731000	unspecified product	-	-1987	PF3D7_0731100	EMP1-trafficking protein (PTP2)	+	2034	NA	NA	NA	Upstream of two
Pf3D7_07_v3	1355493	1355904	412	1355724	210	34.7017	2.66673	32.0309	PF3D7_0731400	serine/threonine protein kinase, FIKK family, pseudogene (FIKK7.2)	+	-242	PF3D7_0731500	erythrocyte binding antigen-175 (EBA175)	+	2331	NA	NA	NA	Upstream of one
Pf3D7_07_v3	1376297	1376585	289	1376409	131	11.2849	1.90657	9.06143	PF3D7_0731700	Plasmodium exported protein (hyp9), unknown function	+	-3649	PF3D7_0731800	alpha/beta hydrolase, putative (GEXP08)	+	2209	NA	NA	NA	Upstream of one
Pf3D7_08_v3	72518	72968	451	72891	116	7.7975	1.72898	5.68539	PF3D7_0800700	surface-associated interspersed protein 8.3 (SURFIN 8.3) (SURF8.3)	-	-1106	PF3D7_0800800	Plasmodium exported protein (hyp7), unknown function	+	6932	NA	NA	NA	Upstream of two
Pf3D7_08_v3	95332	95668	337	95479	108	5.90927	1.61076	3.87364	PF3D7_0801000	Plasmodium exported protein (PHISTc), unknown function	-	-7057	PF3D7_0801200	5.8S ribosomal RNA	-	3411	PF3D7_0801100	28S ribosomal RNA	-	Within gene
Pf3D7_08_v3	95781	96675	895	96435	201	39.8533	2.98507	37.1059	PF3D7_0801000	Plasmodium exported protein (PHISTc), unknown function	-	-8013	PF3D7_0801200	5.8S ribosomal RNA	-	2455	PF3D7_0801100	28S ribosomal RNA	-	Within gene
Pf3D7_08_v3	96876	97533	658	97157	171	26.3571	2.54174	23.8233	PF3D7_0801000	Plasmodium exported protein (PHISTc), unknown function	-	-8735	PF3D7_0801200	5.8S ribosomal RNA	-	1733	PF3D7_0801100	28S ribosomal RNA	-	Within gene
Pf3D7_08_v3	98167	98397	231	98267	119	8.56537	1.77331	6.424	PF3D7_0801100	28S ribosomal RNA	-	-696	PF3D7_0801200	5.8S ribosomal RNA	-	623	NA	NA	NA	Upstream of one
Pf3D7_08_v3	98472	98711	240	98657	107	5.69006	1.59598	3.66463	PF3D7_0801100	28S ribosomal RNA	-	-1086	PF3D7_0801200	5.8S ribosomal RNA	-	233	NA	NA	NA	Upstream of one
Pf3D7_08_v3	124254	124709	456	124444	208	43.2897	3.08851	40.4916	PF3D7_0801800	mannose-6-phosphate isomerase, putative	-	-2377	PF3D7_0801900	conserved Plasmodium protein, unknown function	+	4405	NA	NA	NA	Upstream of two
Pf3D7_08_v3	124996	125273	278	125179	120	8.82836	1.78809	6.6777	PF3D7_0801800	mannose-6-phosphate isomerase, putative	-	-3112	PF3D7_0801900	conserved Plasmodium protein, unknown function	+	3670	NA	NA	NA	Upstream of two
Pf3D7_08_v3	126006	126793	788	126333	246	63.6285	3.65006	60.583	PF3D7_0801800	mannose-6-phosphate isomerase, putative	-	-4266	PF3D7_0801900	conserved Plasmodium protein, unknown function	+	2516	NA	NA	NA	Upstream of two
Pf3D7_08_v3	320124	320465	342	320289	139	13.2666	1.99365	10.9854	PF3D7_0805700	serine/threonine protein kinase, FIKK family (FIKK8)	-	-1563	PF3D7_0805800	conserved Plasmodium protein, unknown function	-	2078	NA	NA	NA	Upstream of one
Pf3D7_08_v3	575588	575957	370	575823	132	8.95638	1.7464	6.80466	PF3D7_0811300	CCR4-associated factor 1 (CAF1)	+	-2675	PF3D7_0811400	conserved protein, unknown function	+	163	NA	NA	NA	Upstream of one
Pf3D7_08_v3	587745	588381	637	588210	203	40.8246	3.01462	38.0639	PF3D7_0811600	conserved Plasmodium protein, unknown function	-	-1257	PF3D7_0811700	conserved Plasmodium protein, unknown function	+	1611	NA	NA	NA	Upstream of two
Pf3D7_08_v3	603552	603844	293	603649	127	10.1447	1.8488	7.95556	PF3D7_0812000	conserved Plasmodium protein, unknown function	-	-1402	PF3D7_0812100	conserved Plasmodium protein, unknown function	+	1274	NA	NA	NA	Upstream of two
Pf3D7_08_v3	655239	655597	359	655333	148	17.5159	2.20186	15.1388	PF3D7_0813200	CS domain protein, putative	-	-2529	PF3D7_0813300	conserved Plasmodium protein, unknown function	+	745	NA	NA	NA	Upstream of two
Pf3D7_08_v3	814422	814782	361	814676	126	10.4784	1.87675	8.27397	PF3D7_0817700	rhoptry neck protein 5 (RON5)	-	-1211	PF3D7_0817800	conserved Plasmodium protein, unknown function	+	474	NA	NA	NA	Upstream of two
Pf3D7_08_v3	823234	823705	472	823412	242	61.3614	3.59095	58.342	PF3D7_0818000	conserved protein, unknown function	+	-960	PF3D7_0818100	zinc finger protein, putative	+	1152	NA	NA	NA	Upstream of one
Pf3D7_08_v3	854584	855078	495	854801	225	52.0495	3.33973	49.1413	PF3D7_0818700	DNA helicase, putative	-	-1854	PF3D7_0818800	U3 small nucleolar ribonucleoprotein protein IMP4, putative (IMP4)	-	853	NA	NA	NA	Upstream of one
Pf3D7_08_v3	859136	859519	384	859299	238	59.1228	3.53184	56.1269	PF3D7_0818800	U3 small nucleolar ribonucleoprotein protein IMP4, putative (IMP4)	-	-2557	PF3D7_0818900	heat shock protein 70 (HSP70)	+	1085	NA	NA	NA	Upstream of two
Pf3D7_08_v3	887835	888415	581	888048	185	32.397	2.74863	29.7628	PF3D7_0819600	conserved Plasmodium protein, unknown function	-	-1912	PF3D7_0819700	conserved Plasmodium protein, unknown function	-	78	NA	NA	NA	Upstream of one
Pf3D7_08_v3	908950	909235	286	909125	143	15.7872	2.12797	13.4486	PF3D7_0820000	Snf2-related CBP activator, putative (SRCAP)	-	-1411	PF3D7_0820100	conserved Plasmodium protein, unknown function	-	82	NA	NA	NA	Upstream of one
Pf3D7_08_v3	965845	966179	335	965962	145	16.4699	2.15753	14.1158	PF3D7_0821300	ATP-dependent RNA helicase prh1, putative	-	-4222	PF3D7_0821500	ribosomal RNA small subunit methyltransferase NEP1, putative (NEP1)	-	1939	PF3D7_0821400	conserved Plasmodium protein, unknown function	+	Within gene
Pf3D7_08_v3	1011943	1012176	234	1012080	134	12.8637	1.99497	10.5905	PF3D7_0822900	conserved Plasmodium protein, unknown function	-	-773	PF3D7_0823000	serine/threonine protein kinase VPS15, putative (VPS15)	-	847	NA	NA	NA	Upstream of one
Pf3D7_08_v3	1026478	1026771	294	1026634	166	24.3165	2.46785	21.816	PF3D7_0823200	RNA-binding protein, putative	-	-2788	PF3D7_0823300	histone acetyltransferase GCN5 (GCN5)	+	2118	NA	NA	NA	Upstream of two
Pf3D7_08_v3	1039372	1039792	421	1039577	239	57.9381	3.46649	54.9615	PF3D7_0823500	inner membrane complex protein 1i, putative (IMC1i)	-	-969	PF3D7_0823600	lipoate-protein ligase B (LipB)	-	330	NA	NA	NA	Upstream of one
Pf3D7_08_v3	1140719	1141192	474	1141061	135	13.1762	2.00975	10.8958	PF3D7_0826100	E3 ubiquitin-protein ligase, putative	-	-1917	PF3D7_0826200	alpha/beta hydrolase, putative	-	1438	NA	NA	NA	Upstream of one
Pf3D7_08_v3	1141928	1142140	213	1142033	125	10.1949	1.86197	7.9992	PF3D7_0826100	E3 ubiquitin-protein ligase, putative	-	-2889	PF3D7_0826200	alpha/beta hydrolase, putative	-	466	NA	NA	NA	Upstream of one
Pf3D7_08_v3	1215885	1216536	652	1216314	162	16.4283	2.06008	14.0804	PF3D7_0828100	conserved Plasmodium protein, unknown function	-	-684	PF3D7_0828300	conserved Plasmodium protein, unknown function	-	4711	PF3D7_0828200	leucine--tRNA ligase, putative	+	Within gene
Pf3D7_08_v3	1280635	1281004	370	1280862	155	18.9348	2.24042	16.5344	PF3D7_0830000	5.8S ribosomal RNA	+	-748	PF3D7_0830100	unspecified product	+	73	NA	NA	NA	Upstream of one
Pf3D7_08_v3	1308446	1309697	1252	1309329	364	141.532	5.39381	137.148	PF3D7_0830700	Plasmodium exported protein (hyp9), unknown function	+	-1405	PF3D7_0830800	surface-associated interspersed protein 8.2 (SURFIN 8.2) (SURF8.2)	+	1308	NA	NA	NA	Upstream of one
Pf3D7_08_v3	1337351	1338450	1100	1338102	247	64.1996	3.66484	61.1462	PF3D7_0831200	DnaJ protein, putative	+	-1803	PF3D7_0831300	Plasmodium exported protein, unknown function (GEXP13)	+	1557	NA	NA	NA	Upstream of one
Pf3D7_08_v3	1369052	1369839	788	1369662	172	19.7875	2.18646	17.3664	PF3D7_0831700	heat shock protein 70 (HSP70-x)	-	-2156	PF3D7_0831750	Plasmodium exported protein (PHISTa), unknown function, pseudogene	+	2185	NA	NA	NA	Upstream of two
Pf3D7_08_v3	1373670	1374265	596	1374048	207	13.4277	1.75262	11.1458	PF3D7_0831750	Plasmodium exported protein (PHISTa), unknown function, pseudogene	+	-1328	PF3D7_0831800	histidine-rich protein II (HRPII)	-	188	NA	NA	NA	Downstream of two
Pf3D7_08_v3	1376169	1376676	508	1376553	191	24.4247	2.31106	21.9237	PF3D7_0831800	histidine-rich protein II (HRPII)	-	-1254	PF3D7_0831900	Plasmodium exported protein (PHIST), unknown function, pseudogene	+	4281	NA	NA	NA	Upstream of two
Pf3D7_08_v3	1377337	1377719	383	1377487	191	35.1263	2.83729	32.4484	PF3D7_0831800	histidine-rich protein II (HRPII)	-	-2188	PF3D7_0831900	Plasmodium exported protein (PHIST), unknown function, pseudogene	+	3347	NA	NA	NA	Upstream of two
Pf3D7_08_v3	1377920	1378366	447	1378142	159	21.5679	2.36441	19.1133	PF3D7_0831800	histidine-rich protein II (HRPII)	-	-2843	PF3D7_0831900	Plasmodium exported protein (PHIST), unknown function, pseudogene	+	2692	NA	NA	NA	Upstream of two
Pf3D7_08_v3	1378456	1378817	362	1378658	206	42.2974	3.05896	39.5144	PF3D7_0831800	histidine-rich protein II (HRPII)	-	-3359	PF3D7_0831900	Plasmodium exported protein (PHIST), unknown function, pseudogene	+	2176	NA	NA	NA	Upstream of two
Pf3D7_08_v3	1379953	1380718	766	1380407	259	71.1875	3.84217	68.0513	PF3D7_0831800	histidine-rich protein II (HRPII)	-	-5108	PF3D7_0831900	Plasmodium exported protein (PHIST), unknown function, pseudogene	+	427	NA	NA	NA	Upstream of two
Pf3D7_09_v3	116593	116847	255	116738	150	17.6963	2.19986	15.3183	PF3D7_0902600	serine/threonine protein kinase, FIKK family (FIKK9.7)	-	-1189	PF3D7_0902700	Plasmodium exported protein (PHISTb), unknown function, pseudogene	-	2523	NA	NA	NA	Upstream of one
Pf3D7_09_v3	210847	211101	255	210967	161	22.3401	2.39397	19.8723	PF3D7_0904500	prefoldin subunit 4, putative	+	-358	PF3D7_0904600	ubiquitin specific protease, putative	+	1548	NA	NA	NA	Upstream of one
Pf3D7_09_v3	273759	275102	1344	274275	365	142.272	5.40859	137.873	PF3D7_0905300	dynein heavy chain, putative	-	-4566	PF3D7_0905500	conserved Plasmodium protein, unknown function	+	4094	PF3D7_0905400	high molecular weight rhoptry protein 3 (RhopH3)	-	Within gene
Pf3D7_09_v3	317436	317639	204	317512	128	11.0552	1.90631	8.83352	PF3D7_0906400	dynein light intermediate chain 2, cytosolic	-	-2525	PF3D7_0906500	arginase	+	799	NA	NA	NA	Upstream of two
Pf3D7_09_v3	329370	329640	271	329517	135	13.1762	2.00975	10.8958	PF3D7_0906600	zinc finger protein, putative	-	-6175	PF3D7_0906700	leucine-rich repeat protein (LRR9)	-	982	NA	NA	NA	Upstream of one
Pf3D7_09_v3	342830	343136	307	342972	169	25.5332	2.51219	23.0126	PF3D7_0907100	conserved Plasmodium protein, unknown function	-	-564	PF3D7_0907200	GTPase-activating protein, putative	+	2920	NA	NA	NA	Upstream of two
Pf3D7_09_v3	386754	387190	437	386999	200	39.3708	2.97029	36.6306	PF3D7_0908300.2	conserved Plasmodium membrane protein, unknown function	-	-1283	PF3D7_0908400	conserved Plasmodium protein, unknown function	+	1150	NA	NA	NA	Upstream of two
Pf3D7_09_v3	540272	540923	652	540686	241	60.799	3.57617	57.7852	PF3D7_0911900	falstatin (ICP)	-	-814	PF3D7_0912000	conserved Plasmodium protein, unknown function	-	347	NA	NA	NA	Upstream of one
Pf3D7_09_v3	775302	775609	308	775442	176	28.46	2.61563	25.8919	PF3D7_0918800	dihydrouridine synthase, putative	-	-1063	PF3D7_0918900	gamma-glutamylcysteine synthetase (gammaGCS)	+	2116	NA	NA	NA	Upstream of two
Pf3D7_09_v3	821105	821323	219	821194	122	9.36474	1.81764	7.19563	PF3D7_0919900	regulator of chromosome condensation, putative	-	-1390	PF3D7_0920000	long chain fatty acid elongation enzyme, putative (ELO3)	+	1471	NA	NA	NA	Upstream of two
Pf3D7_09_v3	821557	822376	820	821846	172	26.7727	2.55652	24.2318	PF3D7_0919900	regulator of chromosome condensation, putative	-	-2042	PF3D7_0920000	long chain fatty acid elongation enzyme, putative (ELO3)	+	819	NA	NA	NA	Upstream of two
Pf3D7_09_v3	893814	894262	449	894090	155	12.5814	1.87773	10.3157	PF3D7_0922000	dynein intermediate chain, putative	+	-823	PF3D7_0922100	ubiquitin-like protein, putative	+	1325	NA	NA	NA	Upstream of one
Pf3D7_09_v3	894626	894860	235	894706	132	12.2481	1.96542	9.99091	PF3D7_0922000	dynein intermediate chain, putative	+	-1439	PF3D7_0922100	ubiquitin-like protein, putative	+	709	NA	NA	NA	Upstream of one
Pf3D7_09_v3	902121	902472	352	902324	132	12.2481	1.96542	9.99091	PF3D7_0922100	ubiquitin-like protein, putative	+	-2020	PF3D7_0922200	S-adenosylmethionine synthetase (SAMS)	+	1038	NA	NA	NA	Upstream of one
Pf3D7_09_v3	1024085	1024289	205	1024175	124	9.9148	1.8472	7.72801	PF3D7_0925400	protein phosphatase-beta	-	-555	PF3D7_0925500	thioredoxin-like protein 2 (TLP2)	+	1318	NA	NA	NA	Upstream of two
Pf3D7_09_v3	1060361	1061479	1119	1060692	267	75.9797	3.96039	72.7856	PF3D7_0926100	protein kinase, putative	-	-2876	PF3D7_0926200	conserved Plasmodium protein, unknown function	+	2361	NA	NA	NA	Upstream of two
Pf3D7_09_v3	1061717	1062499	783	1061973	173	26.7892	2.54963	24.248	PF3D7_0926100	protein kinase, putative	-	-4157	PF3D7_0926200	conserved Plasmodium protein, unknown function	+	1080	NA	NA	NA	Upstream of two
Pf3D7_09_v3	1101150	1102045	896	1101448	307	101.433	4.55149	97.9167	PF3D7_0927100	conserved Plasmodium protein, unknown function	-	-617	PF3D7_0927200	zinc finger protein, putative	+	5695	NA	NA	NA	Upstream of two
Pf3D7_09_v3	1122765	1123023	259	1122882	152	18.9505	2.26097	16.5444	PF3D7_0927500	dynein light chain, putative	-	-1551	PF3D7_0927600	conserved Plasmodium protein, unknown function	+	979	NA	NA	NA	Upstream of two
Pf3D7_09_v3	1149990	1150388	399	1150227	165	23.916	2.45308	21.4219	PF3D7_0928600	conserved Plasmodium protein, unknown function	-	-1725	PF3D7_0928700	conserved Plasmodium protein, unknown function	-	421	NA	NA	NA	Upstream of one
Pf3D7_09_v3	1174432	1174632	201	1174541	121	6.64518	1.62304	4.57918	PF3D7_0929300	conserved Plasmodium protein, unknown function	+	-1058	PF3D7_0929400	high molecular weight rhoptry protein 2 (RhopH2)	+	662	NA	NA	NA	Upstream of one
Pf3D7_09_v3	1200412	1200849	438	1200551	164	23.5181	2.4383	21.0304	PF3D7_0930200	leucine-rich repeat protein (LRR8)	-	-2089	PF3D7_0930300	merozoite surface protein 1 (MSP1)	+	1261	NA	NA	NA	Upstream of two
Pf3D7_09_v3	1260453	1260707	255	1260585	134	12.8637	1.99497	10.5905	PF3D7_0931200	selenoprotein (Sel2)	+	-1134	PF3D7_0931300	asparagine-rich antigen, putative	+	442	NA	NA	NA	Upstream of one
Pf3D7_09_v3	1330245	1330850	606	1330526	192	35.5891	2.85207	32.9042	PF3D7_0933500	gamma-tubulin complex component, putative	-	-740	PF3D7_0933600	mitochondrial-processing peptidase subunit beta, putative (MAS1)	-	823	NA	NA	NA	Upstream of one
Pf3D7_09_v3	1393622	1393831	210	1393725	133	8.2256	1.69356	6.10145	PF3D7_0935400	gametocyte development protein 1 (GDV1)	+	-13973	PF3D7_0935500	Plasmodium exported protein, unknown function (GEXP22)	+	7075	NA	NA	NA	Upstream of one
Pf3D7_09_v3	1431681	1432012	332	1431865	172	26.7727	2.55652	24.2318	PF3D7_0936100	early transcribed membrane protein (ETRAMP9)	-	-719	PF3D7_0936200	Plasmodium exported protein (hyp11), unknown function	-	1467	NA	NA	NA	Upstream of one
Pf3D7_09_v3	1435143	1435489	347	1435362	140	14.7854	2.08364	12.4687	PF3D7_0936200	Plasmodium exported protein (hyp11), unknown function	-	-1254	PF3D7_0936300	ring-exported protein 3 (REX3)	-	1325	NA	NA	NA	Upstream of one
Pf3D7_09_v3	1438940	1439379	440	1439263	198	38.4124	2.94074	35.6869	PF3D7_0936300	ring-exported protein 3 (REX3)	-	-1282	PF3D7_0936400	ring-exported protein 4 (REX4)	+	1520	NA	NA	NA	Upstream of two
Pf3D7_09_v3	1439588	1440378	791	1439889	345	127.705	5.11304	123.634	PF3D7_0936300	ring-exported protein 3 (REX3)	-	-1908	PF3D7_0936400	ring-exported protein 4 (REX4)	+	894	NA	NA	NA	Upstream of two
Pf3D7_09_v3	1445257	1445937	681	1445675	336	121.311	4.98004	117.378	PF3D7_0936500	virulence-associated protein 1 (VAP1)	-	-828	PF3D7_0936600	Plasmodium exported protein (PHISTc), unknown function (GEXP05)	+	1254	NA	NA	NA	Upstream of two
Pf3D7_09_v3	1464463	1465157	695	1464709	239	59.6798	3.54662	56.6781	PF3D7_0936900	Plasmodium exported protein (PHISTb), unknown function, pseudogene	+	-1050	PF3D7_0937000	Plasmodium exported protein (PHISTb), unknown function	+	1195	NA	NA	NA	Upstream of one
Pf3D7_09_v3	1469890	1470312	423	1470091	221	49.9371	3.28062	47.0534	PF3D7_0937100	Plasmodium exported protein, unknown function	-	-674	PF3D7_0937200	lysophospholipase, putative	+	1760	NA	NA	NA	Upstream of two
Pf3D7_09_v3	1470981	1471309	329	1471116	192	35.5891	2.85207	32.9042	PF3D7_0937100	Plasmodium exported protein, unknown function	-	-1699	PF3D7_0937200	lysophospholipase, putative	+	735	NA	NA	NA	Upstream of two
Pf3D7_10_v3	98410	98702	293	98564	135	11.6354	1.90979	9.40247	PF3D7_1001800	Plasmodium exported protein (PHISTc), unknown function	-	-1533	PF3D7_1001900	Plasmodium exported protein (hyp16), unknown function (PfJ23)	-	815	NA	NA	NA	Upstream of one
Pf3D7_10_v3	101911	102209	299	102021	126	10.4784	1.87675	8.27397	PF3D7_1001900	Plasmodium exported protein (hyp16), unknown function (PfJ23)	-	-1660	PF3D7_1002000	Plasmodium exported protein (hyp2), unknown function	-	1097	NA	NA	NA	Upstream of one
Pf3D7_10_v3	110942	111771	830	111502	326	114.33	4.83227	110.559	PF3D7_1002100	EMP1-trafficking protein (PTP5)	-	-2840	PF3D7_1002200	tryptophan-rich antigen 3 (PArt)	+	1427	NA	NA	NA	Upstream of two
Pf3D7_10_v3	132026	132664	639	132304	162	22.7301	2.40874	20.2557	PF3D7_1002700	conserved Plasmodium protein, unknown function	+	-194	PF3D7_1002800	DnaJ protein, putative	+	691	NA	NA	NA	Upstream of one
Pf3D7_10_v3	171660	172331	672	172012	264	74.1704	3.91606	70.9971	PF3D7_1003700	conserved Plasmodium protein, unknown function	-	-1343	PF3D7_1003800	U5 small nuclear ribonuclear protein, putative	-	711	NA	NA	NA	Upstream of one
Pf3D7_10_v3	242947	243181	235	243076	150	18.2275	2.23141	15.836	PF3D7_1005500	regulator of nonsense transcripts, putative	-	-831	PF3D7_1005600	DnaJ protein, putative	-	1069	NA	NA	NA	Upstream of one
Pf3D7_10_v3	307393	307715	323	307549	160	21.9527	2.37919	19.4915	PF3D7_1007700	transcription factor with AP2 domain(s) (ApiAP2)	-	-1630	PF3D7_1007800	conserved Plasmodium protein, unknown function	-	3848	NA	NA	NA	Upstream of one
Pf3D7_10_v3	308387	309367	981	309086	197	37.9363	2.92596	35.218	PF3D7_1007700	transcription factor with AP2 domain(s) (ApiAP2)	-	-3167	PF3D7_1007800	conserved Plasmodium protein, unknown function	-	2311	NA	NA	NA	Upstream of one
Pf3D7_10_v3	315237	315440	204	315338	156	20.4298	2.32008	17.9951	PF3D7_1007800	conserved Plasmodium protein, unknown function	-	-822	PF3D7_1007900	eukaryotic translation initiation factor 3 subunit D, putative (EIF3D)	+	1311	NA	NA	NA	Upstream of two
Pf3D7_10_v3	363401	363801	401	363650	149	17.8703	2.21664	15.4858	PF3D7_1008700	tubulin beta chain	-	-1170	PF3D7_1008800	nucleolar protein 5, putative (NOP5)	-	2087	NA	NA	NA	Upstream of one
Pf3D7_10_v3	654793	654992	200	654919	134	12.3453	1.96111	10.0875	PF3D7_1016300	glycophorin binding protein (GBP)	-	-1352	PF3D7_1016400	serine/threonine protein kinase, FIKK family (FIKK10.1)	-	1790	NA	NA	NA	Upstream of one
Pf3D7_10_v3	664544	665036	493	664828	210	38.5614	2.84448	35.8355	PF3D7_1016500	Plasmodium exported protein (PHISTc), unknown function	-	-627	PF3D7_1016600	Plasmodium exported protein (PHISTc), unknown function	-	830	NA	NA	NA	Upstream of one
Pf3D7_10_v3	683014	683327	314	683197	115	7.54866	1.7142	5.44583	PF3D7_1016900	early transcribed membrane protein 10.3 (ETRAMP10.3)	-	-689	PF3D7_1017000	DNA polymerase delta catalytic subunit	+	2381	NA	NA	NA	Upstream of two
Pf3D7_10_v3	804044	804361	318	804233	124	9.9148	1.8472	7.72801	PF3D7_1019700	conserved Plasmodium protein, unknown function	-	-731	PF3D7_1019800	tRNA methyltransferase, putative	-	95	NA	NA	NA	Upstream of one
Pf3D7_10_v3	863131	863370	240	863247	133	10.287	1.83086	8.09028	PF3D7_1021300	conserved Plasmodium membrane protein, unknown function	-	-798	PF3D7_1021400	endomembrane protein 70, putative	+	660	NA	NA	NA	Upstream of two
Pf3D7_10_v3	913753	914367	615	914064	193	36.0541	2.86685	33.3622	PF3D7_1021900	conserved Plasmodium protein (10b antigen), unknown function	-	-1719	PF3D7_1022000	RNA-binding protein, putative	+	5708	NA	NA	NA	Upstream of two
Pf3D7_10_v3	929967	930213	247	930106	122	8.11129	1.72724	5.98829	PF3D7_1022200	conserved Plasmodium membrane protein, unknown function	-	-1086	PF3D7_1022300	ZIP domain-containing protein, putative (ZIPCO)	+	2591	NA	NA	NA	Upstream of two
Pf3D7_10_v3	930317	931011	695	930643	176	28.46	2.61563	25.8919	PF3D7_1022200	conserved Plasmodium membrane protein, unknown function	-	-1623	PF3D7_1022300	ZIP domain-containing protein, putative (ZIPCO)	+	2054	NA	NA	NA	Upstream of two
Pf3D7_10_v3	931133	931449	317	931320	161	22.3401	2.39397	19.8723	PF3D7_1022200	conserved Plasmodium membrane protein, unknown function	-	-2300	PF3D7_1022300	ZIP domain-containing protein, putative (ZIPCO)	+	1377	NA	NA	NA	Upstream of two
Pf3D7_10_v3	1011905	1012325	421	1012098	254	65.1875	3.63128	62.1256	PF3D7_1023900	chromodomain-helicase-DNA-binding protein 1 homolog, putative (CHD1)	-	-4637	PF3D7_1024000	conserved Plasmodium protein, unknown function	+	2798	NA	NA	NA	Upstream of two
Pf3D7_10_v3	1090848	1091214	367	1090959	135	13.1762	2.00975	10.8958	PF3D7_1025800	conserved Plasmodium protein, unknown function	-	-421	PF3D7_1025900	conserved Plasmodium protein, unknown function	-	477	NA	NA	NA	Upstream of one
Pf3D7_10_v3	1101062	1101888	827	1101408	352	93.1669	3.75705	89.77	PF3D7_1026000	conserved Plasmodium protein, unknown function	-	-1526	PF3D7_1026100	conserved Plasmodium protein, unknown function	+	410	NA	NA	NA	Upstream of two
Pf3D7_10_v3	1175546	1175930	385	1175802	141	10.9802	1.84068	8.76536	PF3D7_1028500	conserved Plasmodium protein, unknown function	-	-805	PF3D7_1028600	conserved Plasmodium protein, unknown function	-	659	NA	NA	NA	Upstream of one
Pf3D7_10_v3	1179328	1179534	207	1179428	203	13.0923	1.74805	10.8178	PF3D7_1028600	conserved Plasmodium protein, unknown function	-	-1579	PF3D7_1028700	merozoite TRAP-like protein (MTRAP)	+	1577	NA	NA	NA	Upstream of two
Pf3D7_10_v3	1204439	1204821	383	1204633	260	19.1716	1.84551	16.7645	PF3D7_1029400	conserved Plasmodium protein, unknown function	-	-2234	PF3D7_1029600	adenosine deaminase (ADA)	+	1669	PF3D7_1029500	conserved Plasmodium protein, unknown function	-	Within gene
Pf3D7_10_v3	1205244	1205617	374	1205493	281	33.355	2.25514	30.706	PF3D7_1029500	conserved Plasmodium protein, unknown function	-	-731	PF3D7_1029600	adenosine deaminase (ADA)	+	809	NA	NA	NA	Upstream of two
Pf3D7_10_v3	1259257	1259496	240	1259345	110	6.35909	1.64031	4.30342	PF3D7_1031200	MORN repeat-containing protein 1 (MORN1)	+	-867	PF3D7_1031300	conserved Plasmodium protein, unknown function	+	965	NA	NA	NA	Upstream of one
Pf3D7_10_v3	1333227	1334071	845	1333966	195	36.9908	2.8964	34.2853	PF3D7_1033100	S-adenosylmethionine decarboxylase/ornithine decarboxylase (AdoMetDC/ODC)	-	-5530	PF3D7_1033200	early transcribed membrane protein 10.2 (ETRAMP10.2)	+	1256	NA	NA	NA	Upstream of two
Pf3D7_10_v3	1334318	1334855	538	1334574	224	51.5185	3.32495	48.6166	PF3D7_1033100	S-adenosylmethionine decarboxylase/ornithine decarboxylase (AdoMetDC/ODC)	-	-6138	PF3D7_1033200	early transcribed membrane protein 10.2 (ETRAMP10.2)	+	648	NA	NA	NA	Upstream of two
Pf3D7_10_v3	1412508	1412811	304	1412664	154	19.6846	2.29052	17.2638	PF3D7_1035600	merozoite surface protein (H101)	+	-2109	PF3D7_1035700	duffy binding-like merozoite surface protein (DBLMSP)	+	536	NA	NA	NA	Upstream of one
Pf3D7_10_v3	1426354	1426991	638	1426630	282	85.2411	4.18205	81.9428	PF3D7_1035900	probable protein, unknown function (M566)	+	-947	PF3D7_1036000	merozoite surface protein (MSP11)	+	497	NA	NA	NA	Upstream of one
Pf3D7_10_v3	1485707	1485946	240	1485792	135	13.1762	2.00975	10.8958	PF3D7_1037400	conserved Plasmodium protein, unknown function	-	-439	PF3D7_1037500	dynamin-like protein (DYN2)	+	2167	NA	NA	NA	Upstream of two
Pf3D7_10_v3	1550046	1550746	701	1550335	226	52.5823	3.35451	49.6677	PF3D7_1038500	Plasmodium exported protein, unknown function	-	-604	PF3D7_1038600	Plasmodium exported protein, unknown function	-	1162	NA	NA	NA	Upstream of one
Pf3D7_10_v3	1553361	1554076	716	1553744	322	111.574	4.77315	107.867	PF3D7_1038600	Plasmodium exported protein, unknown function	-	-572	PF3D7_1038700	Plasmodium exported protein, unknown function	-	785	NA	NA	NA	Upstream of one
Pf3D7_10_v3	1556114	1556465	352	1556307	131	8.3774	1.71105	6.24465	PF3D7_1038700	Plasmodium exported protein, unknown function	-	-605	PF3D7_1038800	RESA-like protein with PHIST and DnaJ domains	+	1509	NA	NA	NA	Upstream of two
Pf3D7_11_v3	122413	123166	754	122751	379	152.752	5.61548	147.927	PF3D7_1102500	Plasmodium exported protein (PHISTb), unknown function (GEXP02)	-	-1245	PF3D7_1102600	Plasmodium exported protein, unknown function (GEXP14)	-	1067	NA	NA	NA	Upstream of one
Pf3D7_11_v3	125129	126327	1199	125596	345	127.705	5.11304	123.634	PF3D7_1102600	Plasmodium exported protein, unknown function (GEXP14)	-	-860	PF3D7_1102700	early transcribed membrane protein 11.1 (ETRAMP11.1)	+	3193	NA	NA	NA	Upstream of two
Pf3D7_11_v3	144695	145022	328	144882	203	37.7657	2.86468	35.0531	PF3D7_1103200	tRNA Glycine	+	-1457	PF3D7_1103400	FeS cluster assembly protein SufD, putative (SufD)	+	1545	PF3D7_1103300	tRNA Leucine	-	Within gene
Pf3D7_11_v3	189082	189365	284	189223	138	14.1325	2.05408	11.8308	PF3D7_1104200	chromatin remodeling protein (SNF2L)	-	-2000	PF3D7_1104300	conserved Plasmodium protein, unknown function	-	1577	NA	NA	NA	Upstream of one
Pf3D7_11_v3	316620	317179	560	316897	243	61.9255	3.60573	58.8997	PF3D7_1107300	polyadenylate-binding protein-interacting protein 1, putative (PAIP1)	-	-5610	PF3D7_1107400	DNA repair protein RAD51 (RAD51)	-	922	NA	NA	NA	Upstream of one
Pf3D7_11_v3	337144	337389	246	337242	137	13.8107	2.0393	11.5157	PF3D7_1107800	transcription factor with AP2 domain(s) (ApiAP2)	-	-1641	PF3D7_1107900	mechanosensitive ion channel protein	-	6671	NA	NA	NA	Upstream of one
Pf3D7_11_v3	340255	340609	355	340436	161	19.1158	2.21342	16.7091	PF3D7_1107800	transcription factor with AP2 domain(s) (ApiAP2)	-	-4835	PF3D7_1107900	mechanosensitive ion channel protein	-	3477	NA	NA	NA	Upstream of one
Pf3D7_11_v3	342655	342942	288	342794	181	30.6236	2.68952	28.0194	PF3D7_1107800	transcription factor with AP2 domain(s) (ApiAP2)	-	-7193	PF3D7_1107900	mechanosensitive ion channel protein	-	1119	NA	NA	NA	Upstream of one
Pf3D7_11_v3	457171	457711	541	457414	206	42.2974	3.05896	39.5144	PF3D7_1111800	peptidyl-prolyl cis-trans isomerase, putative	+	-420	PF3D7_1111900	conserved Plasmodium protein, unknown function	+	522	NA	NA	NA	Upstream of one
Pf3D7_11_v3	476191	476402	212	476334	119	8.56537	1.77331	6.424	PF3D7_1112300	conserved Plasmodium protein, unknown function	-	-1660	PF3D7_1112500	conserved protein, unknown function	+	1150	PF3D7_1112400	conserved Plasmodium protein, unknown function	+	Within gene
Pf3D7_11_v3	518683	519064	382	518798	147	13.9688	1.99518	11.673	PF3D7_1113200	conserved Plasmodium protein, unknown function	+	-813	PF3D7_1113300	UDP-galactose transporter, putative	+	391	NA	NA	NA	Upstream of one
Pf3D7_11_v3	545154	545424	271	545283	200	39.3708	2.97029	36.6306	PF3D7_1114200	GTPase-activating protein, putative	-	-518	PF3D7_1114300	unspecified product	+	1349	NA	NA	NA	Upstream of two
Pf3D7_11_v3	673049	673534	486	673242	211	44.7935	3.13284	41.9746	PF3D7_1117700	GTP-binding nuclear protein RAN/TC4 (RAN)	-	-1727	PF3D7_1117800	DNA mismatch repair protein MLH (MLH)	-	1057	NA	NA	NA	Upstream of one
Pf3D7_11_v3	677096	677696	601	677444	286	87.7696	4.24116	84.4404	PF3D7_1117800	DNA mismatch repair protein MLH (MLH)	-	-95	PF3D7_1117900	conserved Plasmodium protein, unknown function	+	1308	NA	NA	NA	Upstream of two
Pf3D7_11_v3	693092	693443	352	693267	109	6.1323	1.62553	4.08659	PF3D7_1118200	heat shock protein 90, putative	-	-1709	PF3D7_1118300	insulinase, putative	+	1388	NA	NA	NA	Upstream of two
Pf3D7_11_v3	905773	907077	1305	906086	193	36.0541	2.86685	33.3622	PF3D7_1123000	conserved Plasmodium protein, unknown function	-	-2716	PF3D7_1123100	calcium-dependent protein kinase 7 (CDPK7)	+	3280	NA	NA	NA	Upstream of two
Pf3D7_11_v3	907319	907768	450	907570	130	11.6452	1.93586	9.40549	PF3D7_1123000	conserved Plasmodium protein, unknown function	-	-4200	PF3D7_1123100	calcium-dependent protein kinase 7 (CDPK7)	+	1796	NA	NA	NA	Upstream of two
Pf3D7_11_v3	916864	917711	848	917552	184	31.9502	2.73385	29.3235	PF3D7_1123100	calcium-dependent protein kinase 7 (CDPK7)	+	-1228	PF3D7_1123200	leucine-rich repeat protein (LRR11)	+	676	NA	NA	NA	Upstream of one
Pf3D7_11_v3	935225	935539	315	935361	138	13.7679	2.03088	11.4785	PF3D7_1123500	conserved Plasmodium protein, unknown function	-	-1997	PF3D7_1123600	RAP protein, putative	+	723	NA	NA	NA	Upstream of two
Pf3D7_11_v3	971566	971815	250	971724	132	12.2481	1.96542	9.99091	PF3D7_1124600	ethanolamine kinase (EK)	-	-348	PF3D7_1124700	GrpE protein homolog, mitochondrial, putative (MGE1)	-	2769	NA	NA	NA	Upstream of one
Pf3D7_11_v3	1024993	1025217	225	1025121	141	15.1164	2.09841	12.7925	PF3D7_1126200	40S ribosomal protein S18, putative	-	-625	PF3D7_1126300	DnaJ protein, putative	+	1855	NA	NA	NA	Upstream of two
Pf3D7_11_v3	1048869	1049090	222	1048982	154	19.6846	2.29052	17.2638	PF3D7_1126700	autophagy-related protein 23, putative (ATG23)	-	-2895	PF3D7_1126800	RNA-binding protein, putative	+	939	NA	NA	NA	Upstream of two
Pf3D7_11_v3	1066482	1066934	453	1066760	309	102.767	4.58105	99.2289	PF3D7_1127400	conserved Plasmodium protein, unknown function	+	-191	PF3D7_1127500	protein disulfide isomerase, putative	+	437	NA	NA	NA	Upstream of one
Pf3D7_11_v3	1106885	1107115	231	1107022	174	27.6115	2.58607	25.0569	PF3D7_1128400	geranylgeranyl pyrophosphate synthase, putative (GGPPS)	-	-517	PF3D7_1128500	conserved protein, unknown function	+	764	NA	NA	NA	Upstream of two
Pf3D7_11_v3	1124388	1124656	269	1124580	136	13.4919	2.02453	11.2042	PF3D7_1129000	spermidine synthase (SpdSyn)	+	-1203	PF3D7_1129100	parasitophorous vacuolar protein 1 (PV1)	+	1372	NA	NA	NA	Upstream of one
Pf3D7_11_v3	1154874	1155374	501	1155171	300	86.1181	4.00438	82.8116	PF3D7_1129800	conserved Plasmodium protein, unknown function	+	-1944	PF3D7_1129900	transporter, putative	+	1266	NA	NA	NA	Upstream of one
Pf3D7_11_v3	1269933	1270915	983	1270282	254	68.2462	3.76828	65.1459	PF3D7_1132700	mitochondrial ribosomal protein L2 precursor	+	-826	PF3D7_1132800	aquaglyceroporin (AQP)	+	922	NA	NA	NA	Upstream of one
Pf3D7_11_v3	1301990	1302536	547	1302343	166	18.7516	2.16474	16.3521	PF3D7_1133600	conserved Plasmodium protein, unknown function	-	-1743	PF3D7_1133800	RNA (uracil-5-)methyltransferase, putative	+	6681	PF3D7_1133700	conserved Plasmodium protein, unknown function	+	Within gene
Pf3D7_11_v3	1308036	1308280	245	1308197	128	8.95788	1.76254	6.80597	PF3D7_1133700	conserved Plasmodium protein, unknown function	+	-2210	PF3D7_1133800	RNA (uracil-5-)methyltransferase, putative	+	827	NA	NA	NA	Upstream of one
Pf3D7_11_v3	1318161	1318680	520	1318293	132	12.2481	1.96542	9.99091	PF3D7_1133900	conserved Plasmodium protein, unknown function	+	-1120	PF3D7_1134000	heat shock protein 70 (HSP70-3)	+	1821	NA	NA	NA	Upstream of one
Pf3D7_11_v3	1358018	1358447	430	1358202	200	39.3708	2.97029	36.6306	PF3D7_1134600	zinc finger protein, putative	-	-2413	PF3D7_1134700	DNA-directed RNA polymerase I subunit RPA2, putative (RPA2)	-	1162	NA	NA	NA	Upstream of one
Pf3D7_11_v3	1377935	1378589	655	1378109	165	23.916	2.45308	21.4219	PF3D7_1135100	protein phosphatase PPM8, putative (PPM8)	-	-1448	PF3D7_1135200	regulator of chromosome condensation, putative, pseudogene	-	181	NA	NA	NA	Upstream of one
Pf3D7_11_v3	1437692	1437925	234	1437825	129	11.3486	1.92108	9.118	PF3D7_1136500.1	casein kinase 1 (CK1)	-	-2655	PF3D7_1136600	conserved Plasmodium protein, unknown function	+	3678	NA	NA	NA	Upstream of two
Pf3D7_11_v3	1565700	1566423	724	1566225	207	42.7925	3.07373	40.0023	PF3D7_1139300	transcription factor with AP2 domain(s) (ApiAP2)	-	-1180	PF3D7_1139400	unspecified product	+	3379	NA	NA	NA	Upstream of two
Pf3D7_11_v3	1574259	1574486	228	1574328	138	14.1325	2.05408	11.8308	PF3D7_1139400	unspecified product	+	-1139	PF3D7_1139500.1	AAA family ATPase, putative	-	1804	NA	NA	NA	Downstream of two
Pf3D7_11_v3	1603453	1603884	432	1603700	251	66.5017	3.72395	63.4211	PF3D7_1140200	conserved Plasmodium protein, unknown function	-	-622	PF3D7_1140300	P-loop containing nucleoside triphosphate hydrolase, putative	+	1621	NA	NA	NA	Upstream of two
Pf3D7_11_v3	1726507	1726733	227	1726673	113	7.06182	1.68464	4.97783	PF3D7_1143100	transcription factor with AP2 domain(s) (AP2-O)	-	-1812	PF3D7_1143200	DnaJ protein, putative	+	3120	NA	NA	NA	Upstream of two
Pf3D7_11_v3	1757526	1757852	327	1757675	120	8.82836	1.78809	6.6777	PF3D7_1144100	mitochondrial large subunit ribosomal protein, putative	-	-493	PF3D7_1144300	60S ribosomal protein L41 (RPL41)	-	1582	PF3D7_1144200	conserved Plasmodium protein, unknown function	-	Within gene
Pf3D7_11_v3	1798351	1798596	246	1798486	123	9.63807	1.83242	7.45973	PF3D7_1145200	serine/threonine protein kinase, putative	-	-3116	PF3D7_1145300	cysteine-rich PDZ-binding protein, putative (CRIPT)	-	290	NA	NA	NA	Upstream of one
Pf3D7_11_v3	1798716	1798934	219	1798769	126	10.4784	1.87675	8.27397	PF3D7_1145200	serine/threonine protein kinase, putative	-	-3399	PF3D7_1145300	cysteine-rich PDZ-binding protein, putative (CRIPT)	-	7	NA	NA	NA	Upstream of one
Pf3D7_11_v3	1832138	1832512	375	1832351	189	34.2075	2.80774	31.5439	PF3D7_1146500	leucine-rich repeat protein (LRR10)	+	-934	PF3D7_1146600	CCAAT-box DNA binding protein subunit B (NFYB)	+	2050	NA	NA	NA	Upstream of one
Pf3D7_11_v3	1855775	1856199	425	1855918	172	26.7727	2.55652	24.2318	PF3D7_1146800	conserved Plasmodium protein, unknown function	-	-2546	PF3D7_1146900	protein YIPF6, putative	+	472	NA	NA	NA	Upstream of two
Pf3D7_11_v3	1881944	1882779	836	1882406	229	54.1923	3.39884	51.2602	PF3D7_1147200	tubulin--tyrosine ligase, putative	+	-992	PF3D7_1147300	conserved Plasmodium protein, unknown function	+	1369	NA	NA	NA	Upstream of one
Pf3D7_11_v3	1936710	1937040	331	1936854	146	16.8157	2.1723	14.4537	PF3D7_1148700	Plasmodium exported protein (PHISTc), unknown function (GEXP12)	-	-1272	PF3D7_1148800	Plasmodium exported protein (hyp11), unknown function	+	4494	NA	NA	NA	Upstream of two
Pf3D7_11_v3	1937258	1937677	420	1937417	185	27.0168	2.47447	24.4749	PF3D7_1148700	Plasmodium exported protein (PHISTc), unknown function (GEXP12)	-	-1835	PF3D7_1148800	Plasmodium exported protein (hyp11), unknown function	+	3931	NA	NA	NA	Upstream of two
Pf3D7_12_v3	88433	88678	246	88538	147	15.8443	2.10757	13.5052	PF3D7_1201100	RESA-like protein with PHIST and DnaJ domains	-	-4087	PF3D7_1201200	Plasmodium exported protein (PHISTa-like), unknown function	+	1396	NA	NA	NA	Upstream of two
Pf3D7_12_v3	113325	113905	581	113461	226	52.5823	3.35451	49.6677	PF3D7_1202000	ATP-dependent RNA helicase, putative	-	-703	PF3D7_1202100.1	conserved protein, unknown function	+	326	NA	NA	NA	Upstream of two
Pf3D7_12_v3	117933	118270	338	118152	125	8.87531	1.76936	6.72416	PF3D7_1202200	mitochondrial phosphate carrier protein (MPC)	-	-703	PF3D7_1202300	dynein heavy chain, putative	+	1250	NA	NA	NA	Upstream of two
Pf3D7_12_v3	165548	165891	344	165718	185	32.397	2.74863	29.7628	PF3D7_1202900	high mobility group protein B1 (HMGB1)	-	-2996	PF3D7_1203000	origin recognition complex subunit 1 (ORC1)	+	1988	NA	NA	NA	Upstream of two
Pf3D7_12_v3	190422	190858	437	190731	183	31.5056	2.71907	28.8865	PF3D7_1203700	nucleosome assembly protein (NAPL)	-	-1889	PF3D7_1203900	ubiquitin-conjugating enzyme E2 (UBC)	+	3413	PF3D7_1203800	unspecified product	-	Within gene
Pf3D7_12_v3	205757	206012	256	205891	149	17.5576	2.19795	15.1799	PF3D7_1204200	conserved Plasmodium protein, unknown function	+	-1054	PF3D7_1204400	conserved Plasmodium membrane protein, unknown function	-	2274	PF3D7_1204300	eukaryotic translation initiation factor 5A (EIF5A)	-	Within gene
Pf3D7_12_v3	207012	207408	397	207239	134	10.1876	1.81993	7.99816	PF3D7_1204300	eukaryotic translation initiation factor 5A (EIF5A)	-	-1263	PF3D7_1204400	conserved Plasmodium membrane protein, unknown function	-	926	NA	NA	NA	Upstream of one
Pf3D7_12_v3	306529	306827	299	306719	158	15.157	2.00952	12.8331	PF3D7_1206700	eukaryotic translation initiation factor 5, putative	-	-3893	PF3D7_1206800	conserved Plasmodium protein, unknown function	+	1495	NA	NA	NA	Upstream of two
Pf3D7_12_v3	341802	342231	430	341960	219	48.8926	3.25107	46.021	PF3D7_1207200	conserved Plasmodium protein, unknown function	-	-4154	PF3D7_1207300	conserved Plasmodium protein, unknown function	-	1366	NA	NA	NA	Upstream of one
Pf3D7_12_v3	410964	411442	479	411152	188	28.2331	2.51438	25.6706	PF3D7_1208800	zinc finger protein, putative	-	-2002	PF3D7_1208900	protein phosphatase, putative	+	4252	NA	NA	NA	Upstream of two
Pf3D7_12_v3	412737	413350	614	413213	126	10.4784	1.87675	8.27397	PF3D7_1208800	zinc finger protein, putative	-	-4063	PF3D7_1208900	protein phosphatase, putative	+	2191	NA	NA	NA	Upstream of two
Pf3D7_12_v3	456963	457175	213	457014	122	9.36474	1.81764	7.19563	PF3D7_1210100	syntaxin, Qa-SNARE family (SYN2)	-	-778	PF3D7_1210200	zinc finger protein, putative	-	1663	NA	NA	NA	Upstream of one
Pf3D7_12_v3	466067	466271	205	466125	117	8.04991	1.74375	5.92759	PF3D7_1210300	conserved Plasmodium protein, unknown function	+	-381	PF3D7_1210400	general transcription factor 3C polypeptide 5, putative	-	477	NA	NA	NA	Downstream of two
Pf3D7_12_v3	475989	476621	633	476172	232	44.7208	2.94477	41.9076	PF3D7_1210600	conserved Plasmodium protein, unknown function	-	-715	PF3D7_1210700	conserved Plasmodium protein, unknown function	-	405	NA	NA	NA	Upstream of one
Pf3D7_12_v3	648384	648810	427	648613	194	36.5214	2.88163	33.8223	PF3D7_1216100	conserved Plasmodium membrane protein, unknown function	+	-753	PF3D7_1216200	glycerol-3-phosphate dehydrogenase, putative	+	276	NA	NA	NA	Upstream of one
Pf3D7_12_v3	666816	667633	818	667322	178	24.8783	2.41309	22.3704	PF3D7_1216800	tRNA Proline	+	-367	PF3D7_1216900	DNA-binding chaperone, putative	+	3125	NA	NA	NA	Upstream of one
Pf3D7_12_v3	691030	691309	280	691122	123	8.36261	1.74128	6.23028	PF3D7_1217400	conserved Plasmodium protein, unknown function	-	-2251	PF3D7_1217500	conserved Plasmodium protein, unknown function	+	1945	NA	NA	NA	Upstream of two
Pf3D7_12_v3	812583	812862	280	812693	137	11.4869	1.89062	9.25525	PF3D7_1220200	conserved Plasmodium protein, unknown function, pseudogene	-	-5995	PF3D7_1220400	debranching enzyme-associated ribonuclease, putative (DRN1)	+	4216	PF3D7_1220300	cell cycle associated protein, putative	+	Within gene
Pf3D7_12_v3	846119	846509	391	846388	133	12.5543	1.98019	10.2888	PF3D7_1221000	histone-lysine N-methyltransferase, H3 lysine-4 specific (SET10)	-	-2487	PF3D7_1221100	conserved Plasmodium protein, unknown function	+	1049	NA	NA	NA	Upstream of two
Pf3D7_12_v3	886747	887900	1154	887415	237	58.5677	3.51706	55.578	PF3D7_1222300	endoplasmin, putative (GRP94)	-	-1383	PF3D7_1222400	transcription factor with AP2 domain(s) (ApiAP2)	+	3166	NA	NA	NA	Upstream of two
Pf3D7_12_v3	888148	888877	730	888559	329	108.948	4.57058	105.304	PF3D7_1222300	endoplasmin, putative (GRP94)	-	-2527	PF3D7_1222400	transcription factor with AP2 domain(s) (ApiAP2)	+	2022	NA	NA	NA	Upstream of two
Pf3D7_12_v3	900873	901137	265	901001	145	16.172	2.13934	13.8254	PF3D7_1222400	transcription factor with AP2 domain(s) (ApiAP2)	+	-2744	PF3D7_1222600	transcription factor with AP2 domain(s) (AP2-G)	+	6202	PF3D7_1222500	ATP-binding protein, putative	-	Within gene
Pf3D7_12_v3	903054	905196	2143	903656	395	165.003	5.85192	159.186	PF3D7_1222500	ATP-binding protein, putative	-	-2580	PF3D7_1222600	transcription factor with AP2 domain(s) (AP2-G)	+	3547	NA	NA	NA	Upstream of two
Pf3D7_12_v3	917486	917707	222	917582	150	15.909	2.09425	13.5695	PF3D7_1222600	transcription factor with AP2 domain(s) (AP2-G)	+	-3081	PF3D7_1222700	glideosome-associated protein 45 (GAP45)	+	1140	NA	NA	NA	Upstream of one
Pf3D7_12_v3	984794	985397	604	985146	259	71.1875	3.84217	68.0513	PF3D7_1224200	conserved Plasmodium protein, unknown function	+	-671	PF3D7_1224300	polyadenylate-binding protein, putative (PABP)	+	3482	NA	NA	NA	Upstream of one
Pf3D7_12_v3	1057232	1057759	528	1057534	301	97.4637	4.46283	94.0049	PF3D7_1226000	conserved Plasmodium protein, unknown function	-	-1252	PF3D7_1226100	haloacid dehalogenase-like hydrolase, putative (HAD3)	+	668	NA	NA	NA	Upstream of two
Pf3D7_12_v3	1065212	1065444	233	1065336	146	16.8157	2.1723	14.4537	PF3D7_1226200	conserved Plasmodium protein, unknown function	-	-3867	PF3D7_1226300	haloacid dehalogenase-like hydrolase, putative (HAD2)	+	460	NA	NA	NA	Upstream of two
Pf3D7_12_v3	1122896	1123562	667	1123396	170	23.01	2.36839	20.5344	PF3D7_1227500	cyclin (CYC2)	-	-2303	PF3D7_1227600	cyclin related protein, putative	+	1392	NA	NA	NA	Upstream of two
Pf3D7_12_v3	1204379	1204676	298	1204560	152	18.9505	2.26097	16.5444	PF3D7_1229100	multidrug resistance-associated protein 2 (MRP2)	-	-5346	PF3D7_1229300	conserved Plasmodium protein, unknown function	+	431	PF3D7_1229200	unspecified product	+	Within gene
Pf3D7_12_v3	1307481	1308051	571	1307672	168	25.1251	2.49741	22.611	PF3D7_1231700	conserved Plasmodium protein, unknown function	-	-704	PF3D7_1231800	asparagine-rich protein, putative	+	7024	NA	NA	NA	Upstream of two
Pf3D7_12_v3	1308152	1308764	613	1308444	165	23.916	2.45308	21.4219	PF3D7_1231700	conserved Plasmodium protein, unknown function	-	-1476	PF3D7_1231800	asparagine-rich protein, putative	+	6252	NA	NA	NA	Upstream of two
Pf3D7_12_v3	1383879	1385054	1176	1384154	209	33.5481	2.62133	30.8984	PF3D7_1233400	conserved Plasmodium membrane protein, unknown function	-	-1776	PF3D7_1233600	asparagine and aspartate rich protein 1 (AARP1)	+	1553	NA	NA	NA	Upstream of two
Pf3D7_12_v3	1468763	1469775	1013	1469071	190	34.6657	2.82252	31.9952	PF3D7_1235200	V-type K+-independent H+-translocating inorganic pyrophosphatase (VP2)	-	-1499	PF3D7_1235300	CCR4-NOT transcription complex subunit 4, putative (NOT4)	+	1642	NA	NA	NA	Upstream of two
Pf3D7_12_v3	1593981	1594338	358	1594158	203	37.7657	2.86468	35.0531	PF3D7_1238400	conserved Plasmodium protein, unknown function	-	-526	PF3D7_1238500	conserved Plasmodium protein, unknown function	+	668	NA	NA	NA	Upstream of two
Pf3D7_12_v3	1608546	1608797	252	1608694	143	15.7872	2.12797	13.4486	PF3D7_1238700	conserved Plasmodium protein, unknown function	+	-1155	PF3D7_1238800	acyl-CoA synthetase (ACS11)	+	1669	NA	NA	NA	Upstream of one
Pf3D7_12_v3	1629242	1629460	219	1629302	132	10.3887	1.84208	8.19116	PF3D7_1239100	mitochondrial ribosomal protein L23 precursor, putative	+	-1374	PF3D7_1239200	transcription factor with AP2 domain(s) (ApiAP2)	+	5393	NA	NA	NA	Upstream of one
Pf3D7_12_v3	1630414	1630670	257	1630534	173	27.1909	2.5713	24.643	PF3D7_1239100	mitochondrial ribosomal protein L23 precursor, putative	+	-2606	PF3D7_1239200	transcription factor with AP2 domain(s) (ApiAP2)	+	4161	NA	NA	NA	Upstream of one
Pf3D7_12_v3	1681679	1681900	222	1681822	141	15.1164	2.09841	12.7925	PF3D7_1239900	vacuolar protein sorting-associated protein 16, putative (VPS16)	-	-286	PF3D7_1240000	3-hydroxyisobutyryl-coenzyme A hydrolase, putative	+	1013	NA	NA	NA	Upstream of two
Pf3D7_12_v3	1770314	1771290	977	1771042	211	44.7935	3.13284	41.9746	PF3D7_1241400	RNA-binding protein, putative	-	-4651	PF3D7_1241500	conserved Plasmodium protein, unknown function	-	954	NA	NA	NA	Upstream of one
Pf3D7_12_v3	1811252	1811539	288	1811391	135	12.9152	1.99281	10.6416	PF3D7_1242900	mitochondrial import inner membrane translocase subunit TIM13, putative (TIM13)	-	-1769	PF3D7_1243000	syntaxin, Qa-SNARE family (SYN16)	+	399	NA	NA	NA	Upstream of two
Pf3D7_12_v3	1824382	1824780	399	1824684	126	9.8678	1.83435	7.68721	PF3D7_1243500	vacuolar-sorting protein SNF7, putative (SNF7)	-	-2089	PF3D7_1243600	translation initiation factor SUI1, putative	+	1275	NA	NA	NA	Upstream of two
Pf3D7_12_v3	1824957	1825214	258	1825107	164	23.5181	2.4383	21.0304	PF3D7_1243500	vacuolar-sorting protein SNF7, putative (SNF7)	-	-2512	PF3D7_1243600	translation initiation factor SUI1, putative	+	852	NA	NA	NA	Upstream of two
Pf3D7_12_v3	1881775	1882267	493	1882171	129	11.3486	1.92108	9.118	PF3D7_1245000	conserved Plasmodium protein, unknown function	-	-765	PF3D7_1245100	kinesin-13, putative (KLP8)	+	1298	NA	NA	NA	Upstream of two
Pf3D7_12_v3	1894284	1894707	424	1894496	163	23.1228	2.42352	20.6418	PF3D7_1245300	NEDD8-conjugating enzyme UBC12, putative (UBC12)	+	-593	PF3D7_1245400	mitochondrial ribosomal protein L3 precursor, putative	+	446	NA	NA	NA	Upstream of one
Pf3D7_12_v3	2010989	2011196	208	2011052	109	6.1323	1.62553	4.08659	PF3D7_1249100	conserved Plasmodium protein, unknown function	+	-1344	PF3D7_1249300	protein phosphatase PPM4, putative (PPM4)	+	1591	PF3D7_1249200	conserved Plasmodium protein, unknown function	+	Within gene
Pf3D7_12_v3	2074876	2075116	241	2074992	157	20.8065	2.33486	18.365	PF3D7_1250600	eukaryotic translation initiation factor 2b, subunit 2, putative	-	-1351	PF3D7_1250700	conserved Plasmodium protein, unknown function	+	800	NA	NA	NA	Upstream of two
Pf3D7_12_v3	2087751	2088172	422	2087824	139	11.189	1.8625	8.96619	PF3D7_1251000	conserved Plasmodium protein, unknown function	-	-865	PF3D7_1251100	conserved Plasmodium protein, unknown function	+	1660	NA	NA	NA	Upstream of two
Pf3D7_12_v3	2129418	2129985	568	2129770	272	78.2577	4.00027	75.0435	PF3D7_1252300	conserved Plasmodium protein, unknown function	-	-984	PF3D7_1252400	reticulocyte binding protein homologue 3, pseudogene (RH3)	+	6283	NA	NA	NA	Upstream of two
Pf3D7_12_v3	2130140	2130424	285	2130330	148	17.5159	2.20186	15.1388	PF3D7_1252300	conserved Plasmodium protein, unknown function	-	-1544	PF3D7_1252400	reticulocyte binding protein homologue 3, pseudogene (RH3)	+	5723	NA	NA	NA	Upstream of two
Pf3D7_12_v3	2132377	2134147	1771	2133645	381	154.268	5.64503	149.372	PF3D7_1252300	conserved Plasmodium protein, unknown function	-	-4859	PF3D7_1252400	reticulocyte binding protein homologue 3, pseudogene (RH3)	+	2408	NA	NA	NA	Upstream of two
Pf3D7_12_v3	2147194	2147828	635	2147332	190	33.7279	2.7746	31.0779	PF3D7_1252500	Plasmodium exported protein, unknown function	-	-716	PF3D7_1252600	lysophospholipase, putative	+	3222	NA	NA	NA	Upstream of two
Pf3D7_12_v3	2152802	2153968	1167	2153328	210	44.2902	3.11807	41.4778	PF3D7_1252600	lysophospholipase, putative	+	-1413	PF3D7_1252700	Plasmodium exported protein (PHISTb), unknown function	+	1290	NA	NA	NA	Upstream of one
Pf3D7_12_v3	2166994	2167913	920	2167570	323	112.261	4.78793	108.54	PF3D7_1252900	Plasmodium exported protein, unknown function	-	-4425	PF3D7_1253000	gametocyte erythrocyte cytosolic protein (GECO)	+	611	NA	NA	NA	Upstream of two
Pf3D7_13_v3	98321	98945	625	98836	130	11.6452	1.93586	9.40549	PF3D7_1301600	erythrocyte binding antigen-140 (EBA140)	-	-5484	PF3D7_1301700	Plasmodium exported protein (hyp8), unknown function (GEXP07)	+	712	NA	NA	NA	Upstream of two
Pf3D7_13_v3	101587	101879	293	101727	148	14.7367	2.0358	12.426	PF3D7_1301700	Plasmodium exported protein (hyp8), unknown function (GEXP07)	+	-1206	PF3D7_1301800	surface-associated interspersed protein 13.1 (SURFIN 13.1), pseudogene (SURF13.1)	+	1115	NA	NA	NA	Upstream of one
Pf3D7_13_v3	115538	115836	299	115704	164	22.5289	2.38321	20.0603	PF3D7_1302000	EMP1-trafficking protein (PTP6)	-	-1889	PF3D7_1302100	gamete antigen 27/25 (G27/25)	-	5932	NA	NA	NA	Upstream of one
Pf3D7_13_v3	270644	270845	202	270734	127	10.6923	1.88652	8.48632	PF3D7_1305300	conserved Plasmodium protein, unknown function	-	-3552	PF3D7_1305500	mitogen-activated protein kinase phosphatase 1, putative (MKP1)	+	677	PF3D7_1305400	AAR2 protein, putative	-	Within gene
Pf3D7_13_v3	706176	706511	336	706352	148	17.5159	2.20186	15.1388	PF3D7_1316900	conserved Plasmodium protein, unknown function	-	-2429	PF3D7_1317000	U4/U6.U5 tri-snRNP-associated protein 2, putative (USP39)	+	1994	NA	NA	NA	Upstream of two
Pf3D7_13_v3	732501	732752	252	732652	124	9.9148	1.8472	7.72801	PF3D7_1317300	conserved Plasmodium protein, unknown function	-	-359	PF3D7_1317400	conserved Plasmodium protein, unknown function	+	593	NA	NA	NA	Upstream of two
Pf3D7_13_v3	781858	782311	454	782029	211	44.7935	3.13284	41.9746	PF3D7_1318900	conserved Plasmodium protein, unknown function	+	-350	PF3D7_1319000	conserved Plasmodium protein, unknown function	+	2081	NA	NA	NA	Upstream of one
Pf3D7_13_v3	872494	872752	259	872651	118	8.30588	1.75853	6.17391	PF3D7_1321100	conserved Plasmodium protein, unknown function	-	-319	PF3D7_1321200	conserved protein, unknown function	+	2614	NA	NA	NA	Upstream of two
Pf3D7_13_v3	1020001	1020492	492	1020261	183	31.5056	2.71907	28.8865	PF3D7_1324300	conserved Plasmodium membrane protein, unknown function	-	-958	PF3D7_1324400	MSF1-like protein, putative	+	1248	NA	NA	NA	Upstream of two
Pf3D7_13_v3	1021004	1021228	225	1021090	135	13.1762	2.00975	10.8958	PF3D7_1324300	conserved Plasmodium membrane protein, unknown function	-	-1787	PF3D7_1324400	MSF1-like protein, putative	+	419	NA	NA	NA	Upstream of two
Pf3D7_13_v3	1040102	1040551	450	1040303	295	93.5465	4.37416	90.1422	PF3D7_1324800	dihydrofolate synthase/folylpolyglutamate synthase (DHFS-FPGS)	-	-1772	PF3D7_1324900	L-lactate dehydrogenase (LDH)	+	854	NA	NA	NA	Upstream of two
Pf3D7_13_v3	1068778	1069083	306	1068954	122	9.36474	1.81764	7.19563	PF3D7_1325700	conserved Plasmodium protein, unknown function	-	-319	PF3D7_1325800	conserved Plasmodium protein, unknown function	+	2192	NA	NA	NA	Upstream of two
Pf3D7_13_v3	1144118	1145073	956	1144536	314	106.127	4.65493	102.534	PF3D7_1327200	ribonuclease P protein subunit RPR2, putative (RPR2)	+	-621	PF3D7_1327300	conserved Plasmodium protein, unknown function	+	1183	NA	NA	NA	Upstream of one
[truncated: 127 more rows]

## Sheet: 4 SCC consensus peaks
chr	start	end	left_id	left_desc	left_strand	left_dist	right_id	right_desc	right_strand	right_dist	within_id	within_desc	within_strand	peak_location
[truncated: 282 more rows]

[truncated: 2 more sheets: 5 Replicate 1 SCC, 6 Replicate 2 SCC]
