# Supplementary material for: Dissecting the role of PfAP2-G in malaria gametocytogenesis
Source: Nat Commun. 2020 Mar 20;11:1503. doi: 10.1038/s41467-020-15026-0 (PMC7083873; doi:10.1038/s41467-020-15026-0)
Supplement: Supplementary file 11 — Supplementary Data 7 [file 41467_2020_15026_MOESM11_ESM.xlsx]

## Sheet: 1 NCC and SCC overlap
chr	start	end	left_id	left_desc	left_strand	left_dist	right_id	right_desc	right_strand	right_dist	within_id	within_desc	within_strand	peak_location
Pf3D7_01_v3	117825	118094	PF3D7_0102500	erythrocyte binding antigen-181 (EBA181)	-	-2162	PF3D7_0102600	serine/threonine protein kinase, FIKK family (FIKK1)	-	1080	NA	NA	NA	Upstream of one
Pf3D7_01_v3	255358	255728	PF3D7_0105900	DNA binding protein, putative	+	-614	PF3D7_0106000	conserved Plasmodium protein, unknown function	-	231	NA	NA	NA	Downstream of two
Pf3D7_01_v3	334121	334386	PF3D7_0108100	conserved Plasmodium protein, unknown function	+	-1547	PF3D7_0108300	conserved Plasmodium protein, unknown function	+	2913	NA	NA	NA	Upstream of one
Pf3D7_01_v3	373571	374063	PF3D7_0109300	fatty acid elongation protein, GNS1/SUR4 family, putative	-	-806	PF3D7_0109400	tubulin-specific chaperone a, putative	-	621	NA	NA	NA	Upstream of one
Pf3D7_01_v3	493554	494201	PF3D7_0113000	glutamic acid-rich protein (GARP)	-	-3752	PF3D7_0113100	surface-associated interspersed protein 1.1 (SURFIN 1.1) (SURF1.1)	+	1365	NA	NA	NA	Upstream of two
Pf3D7_01_v3	510704	511448	PF3D7_0113400	Plasmodium exported protein, unknown function	-	-1329	PF3D7_0113600	surface-associated interspersed protein 1.2 (SURFIN 1.2), pseudogene (SURF1.2)	+	1009	NA	NA	NA	Upstream of two
Pf3D7_01_v3	538399	538626	PF3D7_0113900	Plasmodium exported protein (hyp8), unknown function (GEXP10)	-	-489	PF3D7_0114000	exported protein family 1 (EPF1)	+	3966	NA	NA	NA	Upstream of two
Pf3D7_02_v3	251411	251888	PF3D7_0206200	pantothenate transporter (PAT)	+	-924	PF3D7_0206300	pentafunctional AROM polypeptide, putative, pseudogene (AROM)	+	743	NA	NA	NA	Upstream of one
Pf3D7_02_v3	405680	405983	PF3D7_0209700	RING zinc finger protein, putative	-	-3974	PF3D7_0209900	unspecified product	+	2067	PF3D7_0209800	ATP-dependent RNA helicase UAP56 (UAP56)	-	Within gene
Pf3D7_02_v3	406052	406233	PF3D7_0209700	RING zinc finger protein, putative	-	-4285	PF3D7_0209900	unspecified product	+	1756	PF3D7_0209800	ATP-dependent RNA helicase UAP56 (UAP56)	-	Within gene
Pf3D7_02_v3	534117	535023	PF3D7_0212900	Leu/Phe-tRNA protein transferase, putative	+	-221	PF3D7_0213000	conserved Plasmodium protein, unknown function	+	1075	NA	NA	NA	Upstream of one
Pf3D7_02_v3	577092	577377	PF3D7_0214200	mitochondrial ribosomal protein L13 precursor, putative	-	-1182	PF3D7_0214300	conserved Plasmodium protein, unknown function	+	1426	NA	NA	NA	Upstream of two
Pf3D7_02_v3	621294	621775	PF3D7_0215000	acyl-CoA synthetase (ACS9)	-	-2107	PF3D7_0215100	RING zinc finger protein, putative	-	988	NA	NA	NA	Upstream of one
Pf3D7_02_v3	632919	633135	PF3D7_0215300	acyl-CoA synthetase (ACS8)	-	-1720	PF3D7_0215400	conserved Plasmodium protein, unknown function	-	1561	NA	NA	NA	Upstream of one
Pf3D7_02_v3	684563	685007	PF3D7_0216500	conserved Plasmodium protein, unknown function	+	-1083	PF3D7_0216600	MtN3-like protein	+	1699	NA	NA	NA	Upstream of one
Pf3D7_02_v3	789021	789342	PF3D7_0219800	Plasmodium exported protein (PHISTc), unknown function	-	-1243	PF3D7_0219900	Plasmodium exported protein, unknown function	+	2281	NA	NA	NA	Upstream of two
Pf3D7_02_v3	808397	808684	PF3D7_0220100	DnaJ protein, putative	+	-801	PF3D7_0220200	Plasmodium exported protein, unknown function	-	969	NA	NA	NA	Downstream of two
Pf3D7_02_v3	816089	816286	PF3D7_0220300	Plasmodium exported protein, unknown function	-	-1535	PF3D7_0220400	DnaJ protein, putative, pseudogene	+	4240	NA	NA	NA	Upstream of two
Pf3D7_02_v3	829780	830054	PF3D7_0220500	Plasmodium exported protein (hyp2), unknown function	-	-5054	PF3D7_0220600	Plasmodium exported protein (hyp9), unknown function	+	1271	NA	NA	NA	Upstream of two
Pf3D7_02_v3	832919	833128	PF3D7_0220600	Plasmodium exported protein (hyp9), unknown function	+	-1020	PF3D7_0220700	Plasmodium exported protein (hyp9), unknown function	+	780	NA	NA	NA	Upstream of one
Pf3D7_02_v3	838329	839012	PF3D7_0220700	Plasmodium exported protein (hyp9), unknown function	+	-3984	PF3D7_0220800	cytoadherence linked asexual protein 2 (CLAG2)	+	171	NA	NA	NA	Upstream of one
Pf3D7_03_v3	98700	98946	PF3D7_0301700	Plasmodium exported protein, unknown function	-	-917	PF3D7_0301800	Plasmodium exported protein, unknown function	+	5501	NA	NA	NA	Upstream of two
Pf3D7_03_v3	101801	101993	PF3D7_0301700	Plasmodium exported protein, unknown function	-	-3991	PF3D7_0301800	Plasmodium exported protein, unknown function	+	2427	NA	NA	NA	Upstream of two
Pf3D7_03_v3	134364	135756	PF3D7_0302400	unspecified product	-	-1559	PF3D7_0302500	cytoadherence linked asexual protein 3.1 (CLAG3.1)	+	357	NA	NA	NA	Upstream of two
Pf3D7_03_v3	527216	527583	PF3D7_0312400	glycogen synthase kinase 3 (GSK3)	-	-962	PF3D7_0312500	transporter, putative	+	1636	NA	NA	NA	Upstream of two
Pf3D7_03_v3	634774	635064	PF3D7_0315500	mitochondrial ribosomal protein L29/L47 precursor, putative	-	-1376	PF3D7_0315600	conserved Plasmodium protein, unknown function	+	666	NA	NA	NA	Upstream of two
Pf3D7_03_v3	666127	666406	PF3D7_0316400	conserved Plasmodium protein, unknown function	-	-1116	PF3D7_0316500	kinetochore protein NUF2, putative (NUF2)	+	738	NA	NA	NA	Upstream of two
Pf3D7_03_v3	727066	727567	PF3D7_0317600	40S ribosomal protein S11, putative (RPS11)	+	-1188	PF3D7_0317700	CPSF (cleavage and polyadenylation specific factor), subunit A, putative	+	941	NA	NA	NA	Upstream of one
Pf3D7_03_v3	745759	746470	PF3D7_0318100	stomatin-like protein	+	-1063	PF3D7_0318200	DNA-directed RNA polymerase II subunit RPB1 (RPB1)	+	2349	NA	NA	NA	Upstream of one
Pf3D7_03_v3	860662	860892	PF3D7_0320400	oocyst capsule protein (Cap380)	-	-3274	PF3D7_0320500	nicotinamidase, putative (Nico)	+	35	NA	NA	NA	Upstream of two
Pf3D7_04_v3	135435	136096	PF3D7_0402200	surface-associated interspersed protein 4.1 (SURFIN 4.1), pseudogene (SURF4.1)	-	-1299	PF3D7_0402300	reticulocyte binding protein homologue 1 (RH1)	+	1873	NA	NA	NA	Upstream of two
Pf3D7_04_v3	337650	338477	PF3D7_0406400	cytosolic glyoxalase II (cGloII)	+	-4209	PF3D7_0406600	conserved Plasmodium protein, unknown function	+	8243	PF3D7_0406500	conserved Plasmodium protein, unknown function	-	Within gene
Pf3D7_04_v3	912399	912904	PF3D7_0420200	holo-[acyl-carrier-protein] synthase, putative (ACPS)	+	-682	PF3D7_0420300	transcription factor with AP2 domain(s) (ApiAP2)	+	5337	NA	NA	NA	Upstream of one
Pf3D7_04_v3	997875	998386	PF3D7_0421900	conserved Plasmodium protein, unknown function	+	-677	PF3D7_0422000	steroid dehydrogenase, putative	+	515	NA	NA	NA	Upstream of one
Pf3D7_04_v3	1021332	1021902	PF3D7_0422200	erythrocyte membrane-associated antigen	-	-4371	PF3D7_0422300	alpha tubulin 2	+	869	NA	NA	NA	Upstream of two
Pf3D7_04_v3	1072290	1072494	PF3D7_0423700	early transcribed membrane protein 4 (ETRAMP4)	-	-548	PF3D7_0423800	cysteine-rich protective antigen (CyRPA)	+	3954	NA	NA	NA	Upstream of two
Pf3D7_04_v3	1072715	1073066	PF3D7_0423700	early transcribed membrane protein 4 (ETRAMP4)	-	-1047	PF3D7_0423800	cysteine-rich protective antigen (CyRPA)	+	3455	NA	NA	NA	Upstream of two
Pf3D7_04_v3	1091661	1091900	PF3D7_0424200	reticulocyte binding protein homologue 4 (RH4)	-	-505	PF3D7_0424300	erythrocyte binding antigen-165, pseudogene (EBA165)	+	1356	NA	NA	NA	Upstream of two
Pf3D7_04_v3	1098781	1099371	PF3D7_0424300	erythrocyte binding antigen-165, pseudogene (EBA165)	+	-1242	PF3D7_0424400	surface-associated interspersed protein 4.2 (SURFIN 4.2) (SURF4.2)	+	734	NA	NA	NA	Upstream of one
Pf3D7_05_v3	139977	140266	PF3D7_0503300	serine/arginine-rich splicing factor 12 (SRSF12)	-	-4193	PF3D7_0503400	actin-depolymerizing factor 1 (ADF1)	+	587	NA	NA	NA	Upstream of two
Pf3D7_05_v3	238039	238239	PF3D7_0505300	UDP-N-acetyl glucosamine:UMP antiporter	+	-2490	PF3D7_0505500	DNA mismatch repair protein MSH6, putative (MSH6)	-	1316	PF3D7_0505400	conserved Plasmodium protein, unknown function	-	Within gene
Pf3D7_05_v3	267171	267456	PF3D7_0506400	conserved Plasmodium protein, unknown function	-	-3390	PF3D7_0506600	histone deacetylase, putative, pseudogene	-	11459	PF3D7_0506500	conserved Plasmodium protein, unknown function	+	Within gene
Pf3D7_05_v3	310510	310707	PF3D7_0507500	subtilisin-like protease 1 (SUB1)	-	-1054	PF3D7_0507600	cell differentiation protein, putative (CAF40)	+	2589	NA	NA	NA	Upstream of two
Pf3D7_05_v3	432723	433356	PF3D7_0510100	conserved Plasmodium protein, unknown function	-	-2688	PF3D7_0510200	peptidyl-prolyl cis-trans isomerase (CYP87)	+	4454	NA	NA	NA	Upstream of two
Pf3D7_05_v3	1031039	1031652	PF3D7_0524900	tRNA-YW synthesizing protein, putative	+	-985	PF3D7_0525000	zinc finger protein, putative	+	4882	NA	NA	NA	Upstream of one
Pf3D7_05_v3	1150115	1150350	PF3D7_0527600	conserved Plasmodium protein, unknown function	-	-1424	PF3D7_0527800	tRNA Leucine	-	993	PF3D7_0527700	tRNA Glutamic acid	+	Within gene
Pf3D7_05_v3	1151169	1151385	PF3D7_0527700	tRNA Glutamic acid	+	-972	PF3D7_0527900	RNA helicase 1	+	2398	PF3D7_0527800	tRNA Leucine	-	Within gene
Pf3D7_06_v3	76452	77189	PF3D7_0601800	H/ACA snoRNA	-	-2460	PF3D7_0601900	conserved Plasmodium protein, unknown function	+	1368	NA	NA	NA	Upstream of two
Pf3D7_06_v3	149666	149913	PF3D7_0603600	conserved Plasmodium protein, unknown function	-	-848	PF3D7_0603700	phenylalanine--tRNA ligase (mFRS)	+	1264	NA	NA	NA	Upstream of two
Pf3D7_06_v3	269325	269522	PF3D7_0606500	polypyrimidine tract binding protein, putative	-	-1026	PF3D7_0606600	conserved Plasmodium protein, unknown function	-	907	NA	NA	NA	Upstream of one
Pf3D7_06_v3	292925	293448	PF3D7_0606900	glutaredoxin-like protein (GLP2)	-	-2103	PF3D7_0607000	translation initiation factor IF-2, putative	+	676	NA	NA	NA	Upstream of two
Pf3D7_06_v3	361040	361389	PF3D7_0608700	T-complex protein 1 subunit zeta (CCT6)	+	-1013	PF3D7_0608800	ornithine aminotransferase (OAT)	+	1419	NA	NA	NA	Upstream of one
Pf3D7_06_v3	520675	520899	PF3D7_0612200	leucine-rich repeat protein (LRR6)	-	-1240	PF3D7_0612400	conserved Plasmodium protein, unknown function	+	440	PF3D7_0612300	conserved protein, unknown function	+	Within gene
Pf3D7_06_v3	641159	641505	PF3D7_0615400	ribonuclease, putative	-	-1159	PF3D7_0615500	cdc2-related protein kinase 5 (CRK5)	+	2719	NA	NA	NA	Upstream of two
Pf3D7_06_v3	714006	714253	PF3D7_0617000	mitochondrial import receptor subunit TOM40, putative (TOM40)	-	-8963	PF3D7_0617200	conserved Plasmodium protein, unknown function	+	2919	PF3D7_0617100	AP-2 complex subunit alpha, putative	+	Within gene
Pf3D7_06_v3	715983	716821	PF3D7_0617100	AP-2 complex subunit alpha, putative	+	-1827	PF3D7_0617200	conserved Plasmodium protein, unknown function	+	647	NA	NA	NA	Upstream of one
Pf3D7_06_v3	993925	994651	PF3D7_0624400	conserved Plasmodium protein, unknown function	-	-2091	PF3D7_0624600	SNF2 helicase, putative (ISWI)	+	5235	PF3D7_0624500	anaphase promoting complex subunit, putative	+	Within gene
Pf3D7_06_v3	1074436	1074714	PF3D7_0626600	conserved Plasmodium protein, unknown function	-	-681	PF3D7_0626700	conserved protein, unknown function	+	442	NA	NA	NA	Upstream of two
Pf3D7_06_v3	1169560	1169813	PF3D7_0628200	protein kinase PK4 (PK4)	+	-608	PF3D7_0628300	choline/ethanolaminephosphotransferase, putative (CEPT)	-	1125	NA	NA	NA	Downstream of two
Pf3D7_07_v3	99591	100848	PF3D7_0702300	sporozoite threonine and asparagine-rich protein (STARP)	+	-1491	PF3D7_0702400	small exported membrane protein 1 (SEMP1)	+	1473	NA	NA	NA	Upstream of one
Pf3D7_07_v3	107516	108200	PF3D7_0702500	Plasmodium exported protein, unknown function	-	-1870	PF3D7_0702600	chitinase precursor fragment, truncated	+	2056	NA	NA	NA	Upstream of two
Pf3D7_07_v3	132286	132662	PF3D7_0703400	conserved Plasmodium protein, unknown function	-	-643	PF3D7_0703500	erythrocyte membrane-associated antigen	+	3131	NA	NA	NA	Upstream of two
Pf3D7_07_v3	196106	196335	PF3D7_0704200	tRNA m5C-methyltransferase, putative	-	-1332	PF3D7_0704300	conserved Plasmodium membrane protein, unknown function	+	1469	NA	NA	NA	Upstream of two
Pf3D7_07_v3	380202	381276	PF3D7_0708300	EKC/KEOPS complex subunit BUD32 (BUD32)	+	-1435	PF3D7_0708400	heat shock protein 90 (HSP90)	+	852	NA	NA	NA	Upstream of one
Pf3D7_07_v3	384888	385450	PF3D7_0708400	heat shock protein 90 (HSP90)	+	-556	PF3D7_0708500	heat shock protein 86 family protein	-	413	NA	NA	NA	Downstream of two
Pf3D7_07_v3	393582	394005	PF3D7_0708700	Cg8 protein	-	-1607	PF3D7_0708800	heat shock protein 110 (HSP110c)	+	1916	NA	NA	NA	Upstream of two
Pf3D7_07_v3	885778	886048	PF3D7_0720400	ferrodoxin reductase-like protein	+	-926	PF3D7_0720500	conserved Plasmodium protein, unknown function	+	432	NA	NA	NA	Upstream of one
Pf3D7_07_v3	1138677	1139146	PF3D7_0726500	ubiquitin carboxyl-terminal hydrolase, putative	-	-2336	PF3D7_0726600	conserved Plasmodium protein, unknown function	+	1566	NA	NA	NA	Upstream of two
Pf3D7_07_v3	1324100	1324362	PF3D7_0730800.1	Plasmodium exported protein, unknown function	+	-1865	PF3D7_0730900	EMP1-trafficking protein (PTP4)	+	1143	NA	NA	NA	Upstream of one
Pf3D7_07_v3	1355492	1355904	PF3D7_0731400	serine/threonine protein kinase, FIKK family, pseudogene (FIKK7.2)	+	-217	PF3D7_0731500	erythrocyte binding antigen-175 (EBA175)	+	2356	NA	NA	NA	Upstream of one
Pf3D7_08_v3	96352	96648	PF3D7_0801000	Plasmodium exported protein (PHISTc), unknown function	-	-8079	PF3D7_0801200	5.8S ribosomal RNA	-	2389	PF3D7_0801100	28S ribosomal RNA	-	Within gene
Pf3D7_08_v3	126005	126713	PF3D7_0801800	mannose-6-phosphate isomerase, putative	-	-4293	PF3D7_0801900	conserved Plasmodium protein, unknown function	+	2489	NA	NA	NA	Upstream of two
Pf3D7_08_v3	814421	814782	PF3D7_0817700	rhoptry neck protein 5 (RON5)	-	-1138	PF3D7_0817800	conserved Plasmodium protein, unknown function	+	547	NA	NA	NA	Upstream of two
Pf3D7_08_v3	823255	823648	PF3D7_0818000	conserved protein, unknown function	+	-1001	PF3D7_0818100	zinc finger protein, putative	+	1111	NA	NA	NA	Upstream of one
Pf3D7_08_v3	887834	888366	PF3D7_0819600	conserved Plasmodium protein, unknown function	-	-1965	PF3D7_0819700	conserved Plasmodium protein, unknown function	-	25	NA	NA	NA	Upstream of one
Pf3D7_08_v3	908986	909196	PF3D7_0820000	Snf2-related CBP activator, putative (SRCAP)	-	-1378	PF3D7_0820100	conserved Plasmodium protein, unknown function	-	115	NA	NA	NA	Upstream of one
Pf3D7_08_v3	1011959	1012176	PF3D7_0822900	conserved Plasmodium protein, unknown function	-	-762	PF3D7_0823000	serine/threonine protein kinase VPS15, putative (VPS15)	-	858	NA	NA	NA	Upstream of one
Pf3D7_08_v3	1039381	1039790	PF3D7_0823500	inner membrane complex protein 1i, putative (IMC1i)	-	-979	PF3D7_0823600	lipoate-protein ligase B (LipB)	-	320	NA	NA	NA	Upstream of one
Pf3D7_08_v3	1216133	1216521	PF3D7_0828100	conserved Plasmodium protein, unknown function	-	-698	PF3D7_0828300	conserved Plasmodium protein, unknown function	-	4697	PF3D7_0828200	leucine--tRNA ligase, putative	+	Within gene
Pf3D7_08_v3	1308559	1308785	PF3D7_0830700	Plasmodium exported protein (hyp9), unknown function	+	-749	PF3D7_0830800	surface-associated interspersed protein 8.2 (SURFIN 8.2) (SURF8.2)	+	1964	NA	NA	NA	Upstream of one
Pf3D7_08_v3	1308850	1309697	PF3D7_0830700	Plasmodium exported protein (hyp9), unknown function	+	-1351	PF3D7_0830800	surface-associated interspersed protein 8.2 (SURFIN 8.2) (SURF8.2)	+	1362	NA	NA	NA	Upstream of one
Pf3D7_08_v3	1373669	1374265	PF3D7_0831750	Plasmodium exported protein (PHISTa), unknown function, pseudogene	+	-1248	PF3D7_0831800	histidine-rich protein II (HRPII)	-	268	NA	NA	NA	Downstream of two
Pf3D7_08_v3	1379952	1380502	PF3D7_0831800	histidine-rich protein II (HRPII)	-	-4929	PF3D7_0831900	Plasmodium exported protein (PHIST), unknown function, pseudogene	+	606	NA	NA	NA	Upstream of two
Pf3D7_09_v3	273758	275102	PF3D7_0905300	dynein heavy chain, putative	-	-4722	PF3D7_0905500	conserved Plasmodium protein, unknown function	+	3938	PF3D7_0905400	high molecular weight rhoptry protein 3 (RhopH3)	-	Within gene
Pf3D7_09_v3	540481	540797	PF3D7_0911900	falstatin (ICP)	-	-768	PF3D7_0912000	conserved Plasmodium protein, unknown function	-	393	NA	NA	NA	Upstream of one
Pf3D7_09_v3	1060479	1060970	PF3D7_0926100	protein kinase, putative	-	-2910	PF3D7_0926200	conserved Plasmodium protein, unknown function	+	2327	NA	NA	NA	Upstream of two
Pf3D7_09_v3	1200411	1200758	PF3D7_0930200	leucine-rich repeat protein (LRR8)	-	-2124	PF3D7_0930300	merozoite surface protein 1 (MSP1)	+	1226	NA	NA	NA	Upstream of two
Pf3D7_09_v3	1439649	1440190	PF3D7_0936300	ring-exported protein 3 (REX3)	-	-1940	PF3D7_0936400	ring-exported protein 4 (REX4)	+	862	NA	NA	NA	Upstream of two
Pf3D7_09_v3	1445527	1445767	PF3D7_0936500	virulence-associated protein 1 (VAP1)	-	-801	PF3D7_0936600	Plasmodium exported protein (PHISTc), unknown function (GEXP05)	+	1281	NA	NA	NA	Upstream of two
Pf3D7_10_v3	101910	102209	PF3D7_1001900	Plasmodium exported protein (hyp16), unknown function (PfJ23)	-	-1700	PF3D7_1002000	Plasmodium exported protein (hyp2), unknown function	-	1057	NA	NA	NA	Upstream of one
Pf3D7_10_v3	110978	111767	PF3D7_1002100	EMP1-trafficking protein (PTP5)	-	-2712	PF3D7_1002200	tryptophan-rich antigen 3 (PArt)	+	1555	NA	NA	NA	Upstream of two
Pf3D7_10_v3	132091	132324	PF3D7_1002700	conserved Plasmodium protein, unknown function	+	-99	PF3D7_1002800	DnaJ protein, putative	+	786	NA	NA	NA	Upstream of one
Pf3D7_10_v3	363400	363763	PF3D7_1008700	tubulin beta chain	-	-1103	PF3D7_1008800	nucleolar protein 5, putative (NOP5)	-	2154	NA	NA	NA	Upstream of one
Pf3D7_10_v3	664580	664999	PF3D7_1016500	Plasmodium exported protein (PHISTc), unknown function	-	-590	PF3D7_1016600	Plasmodium exported protein (PHISTc), unknown function	-	867	NA	NA	NA	Upstream of one
Pf3D7_10_v3	804043	804278	PF3D7_1019700	conserved Plasmodium protein, unknown function	-	-660	PF3D7_1019800	tRNA methyltransferase, putative	-	166	NA	NA	NA	Upstream of one
Pf3D7_10_v3	1011974	1012236	PF3D7_1023900	chromodomain-helicase-DNA-binding protein 1 homolog, putative (CHD1)	-	-4645	PF3D7_1024000	conserved Plasmodium protein, unknown function	+	2790	NA	NA	NA	Upstream of two
Pf3D7_10_v3	1101139	1101682	PF3D7_1026000	conserved Plasmodium protein, unknown function	-	-1530	PF3D7_1026100	conserved Plasmodium protein, unknown function	+	406	NA	NA	NA	Upstream of two
Pf3D7_10_v3	1412507	1412803	PF3D7_1035600	merozoite surface protein (H101)	+	-2101	PF3D7_1035700	duffy binding-like merozoite surface protein (DBLMSP)	+	544	NA	NA	NA	Upstream of one
Pf3D7_10_v3	1426353	1426991	PF3D7_1035900	probable protein, unknown function (M566)	+	-990	PF3D7_1036000	merozoite surface protein (MSP11)	+	454	NA	NA	NA	Upstream of one
Pf3D7_10_v3	1553382	1554064	PF3D7_1038600	Plasmodium exported protein, unknown function	-	-552	PF3D7_1038700	Plasmodium exported protein, unknown function	-	805	NA	NA	NA	Upstream of one
Pf3D7_11_v3	122474	123081	PF3D7_1102500	Plasmodium exported protein (PHISTb), unknown function (GEXP02)	-	-1273	PF3D7_1102600	Plasmodium exported protein, unknown function (GEXP14)	-	1039	NA	NA	NA	Upstream of one
Pf3D7_11_v3	144763	144991	PF3D7_1103200	tRNA Glycine	+	-1453	PF3D7_1103400	FeS cluster assembly protein SufD, putative (SufD)	+	1549	PF3D7_1103300	tRNA Leucine	-	Within gene
Pf3D7_11_v3	342654	342905	PF3D7_1107800	transcription factor with AP2 domain(s) (ApiAP2)	-	-7180	PF3D7_1107900	mechanosensitive ion channel protein	-	1132	NA	NA	NA	Upstream of one
Pf3D7_11_v3	457220	457627	PF3D7_1111800	peptidyl-prolyl cis-trans isomerase, putative	+	-431	PF3D7_1111900	conserved Plasmodium protein, unknown function	+	511	NA	NA	NA	Upstream of one
Pf3D7_11_v3	677302	677568	PF3D7_1117800	DNA mismatch repair protein MLH (MLH)	-	-87	PF3D7_1117900	conserved Plasmodium protein, unknown function	+	1316	NA	NA	NA	Upstream of two
Pf3D7_11_v3	905820	906538	PF3D7_1123000	conserved Plasmodium protein, unknown function	-	-2810	PF3D7_1123100	calcium-dependent protein kinase 7 (CDPK7)	+	3186	NA	NA	NA	Upstream of two
Pf3D7_11_v3	916863	917711	PF3D7_1123100	calcium-dependent protein kinase 7 (CDPK7)	+	-964	PF3D7_1123200	leucine-rich repeat protein (LRR11)	+	940	NA	NA	NA	Upstream of one
Pf3D7_11_v3	1066505	1066907	PF3D7_1127400	conserved Plasmodium protein, unknown function	+	-138	PF3D7_1127500	protein disulfide isomerase, putative	+	490	NA	NA	NA	Upstream of one
Pf3D7_11_v3	1154926	1155343	PF3D7_1129800	conserved Plasmodium protein, unknown function	+	-1909	PF3D7_1129900	transporter, putative	+	1301	NA	NA	NA	Upstream of one
Pf3D7_11_v3	1269932	1270879	PF3D7_1132700	mitochondrial ribosomal protein L2 precursor	+	-951	PF3D7_1132800	aquaglyceroporin (AQP)	+	797	NA	NA	NA	Upstream of one
Pf3D7_11_v3	1377938	1378431	PF3D7_1135100	protein phosphatase PPM8, putative (PPM8)	-	-1525	PF3D7_1135200	regulator of chromosome condensation, putative, pseudogene	-	104	NA	NA	NA	Upstream of one
Pf3D7_11_v3	1565699	1566416	PF3D7_1139300	transcription factor with AP2 domain(s) (ApiAP2)	-	-1014	PF3D7_1139400	unspecified product	+	3545	NA	NA	NA	Upstream of two
Pf3D7_11_v3	1603584	1603830	PF3D7_1140200	conserved Plasmodium protein, unknown function	-	-630	PF3D7_1140300	P-loop containing nucleoside triphosphate hydrolase, putative	+	1613	NA	NA	NA	Upstream of two
Pf3D7_11_v3	1726512	1726733	PF3D7_1143100	transcription factor with AP2 domain(s) (AP2-O)	-	-1763	PF3D7_1143200	DnaJ protein, putative	+	3169	NA	NA	NA	Upstream of two
Pf3D7_11_v3	1798350	1798596	PF3D7_1145200	serine/threonine protein kinase, putative	-	-3104	PF3D7_1145300	cysteine-rich PDZ-binding protein, putative (CRIPT)	-	302	NA	NA	NA	Upstream of one
Pf3D7_11_v3	1798715	1798831	PF3D7_1145200	serine/threonine protein kinase, putative	-	-3404	PF3D7_1145300	cysteine-rich PDZ-binding protein, putative (CRIPT)	-	2	NA	NA	NA	Upstream of one
Pf3D7_11_v3	1832137	1832512	PF3D7_1146500	leucine-rich repeat protein (LRR10)	+	-909	PF3D7_1146600	CCAAT-box DNA binding protein subunit B (NFYB)	+	2075	NA	NA	NA	Upstream of one
Pf3D7_11_v3	1882171	1882572	PF3D7_1147200	tubulin--tyrosine ligase, putative	+	-959	PF3D7_1147300	conserved Plasmodium protein, unknown function	+	1402	NA	NA	NA	Upstream of one
Pf3D7_12_v3	113344	113630	PF3D7_1202000	ATP-dependent RNA helicase, putative	-	-730	PF3D7_1202100.1	conserved protein, unknown function	+	299	NA	NA	NA	Upstream of two
Pf3D7_12_v3	205756	206012	PF3D7_1204200	conserved Plasmodium protein, unknown function	+	-1048	PF3D7_1204400	conserved Plasmodium membrane protein, unknown function	-	2280	PF3D7_1204300	eukaryotic translation initiation factor 5A (EIF5A)	-	Within gene
Pf3D7_12_v3	648383	648810	PF3D7_1216100	conserved Plasmodium membrane protein, unknown function	+	-738	PF3D7_1216200	glycerol-3-phosphate dehydrogenase, putative	+	291	NA	NA	NA	Upstream of one
Pf3D7_12_v3	888174	888877	PF3D7_1222300	endoplasmin, putative (GRP94)	-	-2495	PF3D7_1222400	transcription factor with AP2 domain(s) (ApiAP2)	+	2054	NA	NA	NA	Upstream of two
Pf3D7_12_v3	903053	905196	PF3D7_1222500	ATP-binding protein, putative	-	-3050	PF3D7_1222600	transcription factor with AP2 domain(s) (AP2-G)	+	3077	NA	NA	NA	Upstream of two
Pf3D7_12_v3	917493	917707	PF3D7_1222600	transcription factor with AP2 domain(s) (AP2-G)	+	-3100	PF3D7_1222700	glideosome-associated protein 45 (GAP45)	+	1121	NA	NA	NA	Upstream of one
Pf3D7_12_v3	984862	985288	PF3D7_1224200	conserved Plasmodium protein, unknown function	+	-601	PF3D7_1224300	polyadenylate-binding protein, putative (PABP)	+	3552	NA	NA	NA	Upstream of one
Pf3D7_12_v3	1057432	1057658	PF3D7_1226000	conserved Plasmodium protein, unknown function	-	-1264	PF3D7_1226100	haloacid dehalogenase-like hydrolase, putative (HAD3)	+	656	NA	NA	NA	Upstream of two
Pf3D7_12_v3	1122906	1123553	PF3D7_1227500	cyclin (CYC2)	-	-2138	PF3D7_1227600	cyclin related protein, putative	+	1557	NA	NA	NA	Upstream of two
Pf3D7_12_v3	1594061	1594279	PF3D7_1238400	conserved Plasmodium protein, unknown function	-	-539	PF3D7_1238500	conserved Plasmodium protein, unknown function	+	655	NA	NA	NA	Upstream of two
Pf3D7_12_v3	1629256	1629460	PF3D7_1239100	mitochondrial ribosomal protein L23 precursor, putative	+	-1431	PF3D7_1239200	transcription factor with AP2 domain(s) (ApiAP2)	+	5336	NA	NA	NA	Upstream of one
Pf3D7_12_v3	1824381	1824685	PF3D7_1243500	vacuolar-sorting protein SNF7, putative (SNF7)	-	-1939	PF3D7_1243600	translation initiation factor SUI1, putative	+	1425	NA	NA	NA	Upstream of two
Pf3D7_12_v3	2129608	2129941	PF3D7_1252300	conserved Plasmodium protein, unknown function	-	-990	PF3D7_1252400	reticulocyte binding protein homologue 3, pseudogene (RH3)	+	6277	NA	NA	NA	Upstream of two
Pf3D7_12_v3	2133098	2134147	PF3D7_1252300	conserved Plasmodium protein, unknown function	-	-4838	PF3D7_1252400	reticulocyte binding protein homologue 3, pseudogene (RH3)	+	2429	NA	NA	NA	Upstream of two
Pf3D7_12_v3	2167326	2167738	PF3D7_1252900	Plasmodium exported protein, unknown function	-	-4388	PF3D7_1253000	gametocyte erythrocyte cytosolic protein (GECO)	+	648	NA	NA	NA	Upstream of two
Pf3D7_13_v3	101586	101879	PF3D7_1301700	Plasmodium exported protein (hyp8), unknown function (GEXP07)	+	-1213	PF3D7_1301800	surface-associated interspersed protein 13.1 (SURFIN 13.1), pseudogene (SURF13.1)	+	1108	NA	NA	NA	Upstream of one
Pf3D7_13_v3	115537	115836	PF3D7_1302000	EMP1-trafficking protein (PTP6)	-	-1873	PF3D7_1302100	gamete antigen 27/25 (G27/25)	-	5948	NA	NA	NA	Upstream of one
Pf3D7_13_v3	872521	872752	PF3D7_1321100	conserved Plasmodium protein, unknown function	-	-306	PF3D7_1321200	conserved protein, unknown function	+	2627	NA	NA	NA	Upstream of two
Pf3D7_13_v3	1020081	1020426	PF3D7_1324300	conserved Plasmodium membrane protein, unknown function	-	-952	PF3D7_1324400	MSF1-like protein, putative	+	1254	NA	NA	NA	Upstream of two
Pf3D7_13_v3	1040190	1040475	PF3D7_1324800	dihydrofolate synthase/folylpolyglutamate synthase (DHFS-FPGS)	-	-1803	PF3D7_1324900	L-lactate dehydrogenase (LDH)	+	823	NA	NA	NA	Upstream of two
Pf3D7_13_v3	1144392	1144705	PF3D7_1327200	ribonuclease P protein subunit RPR2, putative (RPR2)	+	-635	PF3D7_1327300	conserved Plasmodium protein, unknown function	+	1169	NA	NA	NA	Upstream of one
Pf3D7_13_v3	1354803	1355015	PF3D7_1332900	isoleucine--tRNA ligase, putative	-	-1050	PF3D7_1333000	20 kDa chaperonin (CPN20)	+	375	NA	NA	NA	Upstream of two
Pf3D7_13_v3	1416401	1418465	PF3D7_1334900	MSP7-like protein, fragment, pseudogene	-	-2416	PF3D7_1335100	merozoite surface protein 7 (MSP7)	-	1652	PF3D7_1335000	MSP7-like protein (MSRP1)	-	Within gene
Pf3D7_13_v3	1427251	1427584	PF3D7_1335200	reticulocyte binding protein homologue 6, pseudogene (RH6)	-	-1823	PF3D7_1335300	reticulocyte binding protein 2 homologue b (RH2b)	-	1455	NA	NA	NA	Upstream of one
Pf3D7_13_v3	1506796	1507019	PF3D7_1337300	exoribonuclease, putative	+	-887	PF3D7_1337400	conserved Plasmodium protein, unknown function	+	56	NA	NA	NA	Upstream of one
Pf3D7_13_v3	1522220	1522412	PF3D7_1337500	conserved Plasmodium protein, unknown function	-	-2724	PF3D7_1337600	tRNA Serine	-	1794	NA	NA	NA	Upstream of one
Pf3D7_13_v3	1579367	1579598	PF3D7_1339200	tRNA Proline	-	-2487	PF3D7_1339300	conserved Plasmodium protein, unknown function	+	3742	NA	NA	NA	Upstream of two
Pf3D7_13_v3	1632631	1633399	PF3D7_1341100	U6 spliceosomal RNA	-	-307	PF3D7_1341200	60S ribosomal protein L18, putative	-	844	NA	NA	NA	Upstream of one
Pf3D7_13_v3	1695106	1695645	PF3D7_1342900	transcription factor with AP2 domain(s) (ApiAP2)	-	-1408	PF3D7_1343000	phosphoethanolamine N-methyltransferase (PMT)	+	1517	NA	NA	NA	Upstream of two
Pf3D7_13_v3	1703595	1703903	PF3D7_1343100	conserved Plasmodium protein, unknown function	-	-3120	PF3D7_1343200	tRNA guanosine-2'-O-methyltransferase, putative	+	820	NA	NA	NA	Upstream of two
Pf3D7_13_v3	1908068	1908277	PF3D7_1347600	conserved Plasmodium protein, unknown function	+	-2819	PF3D7_1347700	ethanolamine-phosphate cytidylyltransferase (ECT)	+	786	NA	NA	NA	Upstream of one
Pf3D7_13_v3	2126754	2127062	PF3D7_1353100	Plasmodium exported protein, unknown function	-	-1639	PF3D7_1353200	membrane associated histidine-rich protein (MAHRP2)	+	3622	NA	NA	NA	Upstream of two
Pf3D7_13_v3	2128928	2129314	PF3D7_1353100	Plasmodium exported protein, unknown function	-	-3852	PF3D7_1353200	membrane associated histidine-rich protein (MAHRP2)	+	1409	NA	NA	NA	Upstream of two
Pf3D7_13_v3	2205257	2205624	PF3D7_1355600	conserved Plasmodium protein, unknown function	-	-961	PF3D7_1355700	NLI interacting factor-like phosphatase, putative (NIF3)	-	1150	NA	NA	NA	Upstream of one
Pf3D7_13_v3	2434389	2434740	PF3D7_1360700	E3 SUMO-protein ligase PIAS, putative (PIAS)	-	-3383	PF3D7_1360800	falcilysin (FLN)	+	777	NA	NA	NA	Upstream of two
Pf3D7_13_v3	2547368	2548030	PF3D7_1363400	polyubiquitin binding protein, putative (DOA1)	-	-1217	PF3D7_1363500	DNase I-like protein, putative	+	64	NA	NA	NA	Upstream of two
Pf3D7_13_v3	2654275	2654712	PF3D7_1366300	conserved Plasmodium protein, unknown function	-	-1798	PF3D7_1366400	rhoptry protein RHOP148 (RHOP148)	-	782	NA	NA	NA	Upstream of one
Pf3D7_13_v3	2720106	2721032	PF3D7_1368300	conserved Plasmodium protein, unknown function	+	-1193	PF3D7_1368500	conserved Plasmodium protein, unknown function	+	2120	PF3D7_1368400	conserved Plasmodium protein, unknown function	-	Within gene
Pf3D7_13_v3	2783092	2783865	PF3D7_1370100	tRNA Cysteine	-	-259	PF3D7_1370200	tRNA Glycine	+	286	NA	NA	NA	Upstream of two
Pf3D7_13_v3	2786113	2786527	PF3D7_1370200	tRNA Glycine	+	-2485	PF3D7_1370300	membrane associated histidine-rich protein (MAHRP1)	+	1651	NA	NA	NA	Upstream of one
Pf3D7_14_v3	136060	136327	PF3D7_1403700	translocation associated membrane protein, putative (TRAM)	-	-1122	PF3D7_1403800	nuclear formin-like protein (MISFIT)	-	335	NA	NA	NA	Upstream of one
Pf3D7_14_v3	311900	312226	PF3D7_1408200	transcription factor with AP2 domain(s) (AP2-G2)	-	-6231	PF3D7_1408300	conserved Plasmodium protein, unknown function	+	505	NA	NA	NA	Upstream of two
Pf3D7_14_v3	613330	614073	PF3D7_1415200	DNA-directed RNA polymerase I/III subunit, putative	+	-967	PF3D7_1415300	RNA-binding protein Nova-1, putative	+	1464	NA	NA	NA	Upstream of one
Pf3D7_14_v3	692535	693154	PF3D7_1417100	conserved Plasmodium protein, unknown function	+	-1574	PF3D7_1417200	NOT family protein, putative	+	1739	NA	NA	NA	Upstream of one
Pf3D7_14_v3	782164	782372	PF3D7_1418700	5S ribosomal RNA	+	-1235	PF3D7_1418900	DEAD/DEAH box ATP-dependent RNA helicase, putative	-	809	PF3D7_1418800	signal recognition particle RNA	-	Within gene
Pf3D7_14_v3	921321	922037	PF3D7_1422800	actin-related protein, putative (ARP4a)	-	-1683	PF3D7_1422900	14-3-3 protein, putative	+	1251	NA	NA	NA	Upstream of two
Pf3D7_14_v3	1116247	1116482	PF3D7_1428400	WD and tetratricopeptide repeats protein 1, putative (WDTC1)	-	-896	PF3D7_1428500	protein kinase, putative	+	2225	NA	NA	NA	Upstream of two
Pf3D7_14_v3	1116531	1116936	PF3D7_1428400	WD and tetratricopeptide repeats protein 1, putative (WDTC1)	-	-1265	PF3D7_1428500	protein kinase, putative	+	1856	NA	NA	NA	Upstream of two
Pf3D7_14_v3	1131318	1131527	PF3D7_1428700	conserved protein, unknown function	-	-653	PF3D7_1428800.1	transcription initiation TFIID-like, putative	+	1643	NA	NA	NA	Upstream of two
Pf3D7_14_v3	1183790	1184185	PF3D7_1430000	conserved Plasmodium protein, unknown function	-	-1007	PF3D7_1430100	serine/threonine protein phosphatase 2A activator (PTPA)	+	921	NA	NA	NA	Upstream of two
Pf3D7_14_v3	1242315	1242639	PF3D7_1431500	mitogen-activated protein kinase 1 (MAPK1)	-	-883	PF3D7_1431600	ATP-specific succinyl-CoA synthetase beta subunit, putative	+	1540	NA	NA	NA	Upstream of two
Pf3D7_14_v3	1242796	1243001	PF3D7_1431500	mitogen-activated protein kinase 1 (MAPK1)	-	-1305	PF3D7_1431600	ATP-specific succinyl-CoA synthetase beta subunit, putative	+	1118	NA	NA	NA	Upstream of two
Pf3D7_14_v3	1359078	1359377	PF3D7_1433800	conserved Plasmodium protein, unknown function	-	-850	PF3D7_1433900	protein kinase, putative	+	773	NA	NA	NA	Upstream of two
Pf3D7_14_v3	1372662	1372976	PF3D7_1434200	calmodulin (CAM)	-	-3024	PF3D7_1434300	Hsp70/Hsp90 organizing protein (HOP)	+	83	NA	NA	NA	Upstream of two
Pf3D7_14_v3	1413451	1413678	PF3D7_1434900	conserved Plasmodium protein, unknown function	+	-470	PF3D7_1435000	cytochrome c oxidase assembly protein, putative	+	457	NA	NA	NA	Upstream of one
Pf3D7_14_v3	1450985	1451234	PF3D7_1435700.1	ataxin-2 like protein, putative	-	-1620	PF3D7_1435800	GTPase Era, putative (ERA)	+	1493	NA	NA	NA	Upstream of two
Pf3D7_14_v3	1500984	1501326	PF3D7_1436900	histidine triad protein, putative	-	-191	PF3D7_1437000	N-acetyltransferase, putative	+	1492	NA	NA	NA	Upstream of two
Pf3D7_14_v3	1547626	1548025	PF3D7_1438300	tRNA Methionine	+	-1530	PF3D7_1438400	metacaspase-like protein (MCA2)	+	1091	NA	NA	NA	Upstream of one
Pf3D7_14_v3	1698827	1699229	PF3D7_1441600	acid cluster protein 33 homologue, putative	-	-1016	PF3D7_1441700	metalloprotease, putative	+	1645	NA	NA	NA	Upstream of two
Pf3D7_14_v3	2102997	2103667	PF3D7_1451200	conserved Plasmodium protein, unknown function	-	-3597	PF3D7_1451300	E3 SUMO-protein ligase NSE2, putative (NSE2)	+	1614	NA	NA	NA	Upstream of two
Pf3D7_14_v3	2333168	2333484	PF3D7_1456800	V-type H(+)-translocating pyrophosphatase, putative (VP1)	-	-1241	PF3D7_1456900	conserved protein, unknown function	+	1460	NA	NA	NA	Upstream of two
Pf3D7_14_v3	2344472	2344675	PF3D7_1457200	thioredoxin 1 (TRX1)	-	-357	PF3D7_1457300	conserved Plasmodium protein, unknown function	-	1603	NA	NA	NA	Upstream of one
Pf3D7_14_v3	2684028	2684228	PF3D7_1465800	dynein beta chain, putative	+	-1424	PF3D7_1465900	40S ribosomal protein S3	+	12	NA	NA	NA	Upstream of one
Pf3D7_14_v3	2719357	2719821	PF3D7_1466400	transcription factor with AP2 domain(s) (ApiAP2)	-	-2305	PF3D7_1466500	conserved Plasmodium protein, unknown function	+	5635	NA	NA	NA	Upstream of two
Pf3D7_14_v3	2721147	2721490	PF3D7_1466400	transcription factor with AP2 domain(s) (ApiAP2)	-	-4035	PF3D7_1466500	conserved Plasmodium protein, unknown function	+	3905	NA	NA	NA	Upstream of two
Pf3D7_14_v3	2764963	2765371	PF3D7_1467600	conserved Plasmodium protein, unknown function	-	-1018	PF3D7_1467700	conserved Plasmodium protein, unknown function	+	940	NA	NA	NA	Upstream of two
Pf3D7_14_v3	2900716	2901052	PF3D7_1470900	proteasome subunit beta type-2, putative	+	-2228	PF3D7_1471000	RNA 3'-terminal phosphate cyclase-like protein, putative	+	1249	NA	NA	NA	Upstream of one
Pf3D7_14_v3	2943551	2943982	PF3D7_1472100	protein transport protein YIP1, putative (YIP1)	-	-509	PF3D7_1472200	histone deacetylase, putative (HDA1)	+	1894	NA	NA	NA	Upstream of two
Pf3D7_14_v3	2979943	2980221	PF3D7_1473100	GTPase-activating protein, putative	-	-1966	PF3D7_1473200	DnaJ protein, putative	+	1517	NA	NA	NA	Upstream of two
Pf3D7_14_v3	3004966	3005765	PF3D7_1473700	nucleoporin NUP116/NSP116, putative (NUP116)	-	-3012	PF3D7_1473900	conserved Plasmodium protein, unknown function	+	2234	NA	NA	NA	Upstream of two
Pf3D7_14_v3	3075492	3076165	PF3D7_1474900	trailer hitch homolog, putative (CITH)	+	-2583	PF3D7_1475100	conserved Plasmodium protein, unknown function	+	612	PF3D7_1475000	mediator complex subunit 31, putative	+	Within gene
Pf3D7_14_v3	3146071	3146346	PF3D7_1476400	serine/threonine protein kinase, FIKK family, pseudogene (FIKK14)	+	-1869	PF3D7_1476500	probable protein, unknown function	+	1280	NA	NA	NA	Upstream of one
Pf3D7_14_v3	3150642	3150859	PF3D7_1476500	probable protein, unknown function	+	-2168	PF3D7_1476600	Plasmodium exported protein, unknown function	+	1218	NA	NA	NA	Upstream of one
Pf3D7_14_v3	3163340	3163789	PF3D7_1476900	Plasmodium exported protein, unknown function, pseudogene	-	-823	PF3D7_1477000	Plasmodium exported protein (hyp17), unknown function, pseudogene	+	4997	NA	NA	NA	Upstream of two
Pf3D7_14_v3	3178592	3179014	PF3D7_1477200	Plasmodium exported protein (hyp15), unknown function	+	-2346	PF3D7_1477300	Plasmodium exported protein (PHIST), unknown function (Pfg14-744)	+	820	NA	NA	NA	Upstream of one

## Sheet: 2 NCC only
chr	start	end	left_id	left_desc	left_strand	left_dist	right_id	right_desc	right_strand	right_dist	within_id	within_desc	within_strand	peak_location	Schizont	Ring	StageI
Pf3D7_01_v3	108857	109766	PF3D7_0102400	lysophospholipase, putative, pseudogene	-	-965	PF3D7_0102500	erythrocyte binding antigen-181 (EBA181)	-	1437	NA	NA	NA	Upstream of one	0	0	1
Pf3D7_01_v3	270647	270932	PF3D7_0106300	calcium-transporting ATPase (ATP6)	-	-1618	PF3D7_0106400	pre-rRNA-processing protein TSR2, putative	+	1663	NA	NA	NA	Upstream of two	0	0	0
Pf3D7_01_v3	375366	375784	PF3D7_0109400	tubulin-specific chaperone a, putative	-	-489	PF3D7_0109500	N-acetyltransferase, putative	-	718	NA	NA	NA	Upstream of one	0	0	1
Pf3D7_01_v3	444318	444561	PF3D7_0111700	conserved Plasmodium protein, unknown function	-	-503	PF3D7_0111800	conserved Plasmodium protein, unknown function	+	1585	NA	NA	NA	Upstream of two	0	0	0
Pf3D7_02_v3	350756	351138	PF3D7_0208400	conserved Plasmodium protein, unknown function	-	-1608	PF3D7_0208500	acyl carrier protein (ACP)	+	1888	NA	NA	NA	Upstream of two	0	0	1
Pf3D7_02_v3	352638	352843	PF3D7_0208400	conserved Plasmodium protein, unknown function	-	-3402	PF3D7_0208500	acyl carrier protein (ACP)	+	94	NA	NA	NA	Upstream of two	0	0	0
Pf3D7_02_v3	474111	474421	PF3D7_0211700	tyrosine kinase-like protein, putative (TKL1)	+	-776	PF3D7_0211800	asparagine--tRNA ligase (AsnRS)	+	975	NA	NA	NA	Upstream of one	0	0	0
Pf3D7_02_v3	685253	685899	PF3D7_0216500	conserved Plasmodium protein, unknown function	+	-1874	PF3D7_0216600	MtN3-like protein	+	908	NA	NA	NA	Upstream of one	0	0	1
Pf3D7_02_v3	740312	740560	PF3D7_0218000	replication factor C subunit 2, putative (RFC2)	+	-585	PF3D7_0218100	conserved Plasmodium membrane protein, unknown function	+	577	NA	NA	NA	Upstream of one	0	0	0
Pf3D7_02_v3	802437	802835	PF3D7_0220000	liver stage antigen 3 (LSA3)	+	-1051	PF3D7_0220100	DnaJ protein, putative	+	1883	NA	NA	NA	Upstream of one	0	0	1
Pf3D7_02_v3	812092	812435	PF3D7_0220200	Plasmodium exported protein, unknown function	-	-1967	PF3D7_0220300	Plasmodium exported protein, unknown function	-	1562	NA	NA	NA	Upstream of one	0	0	1
Pf3D7_02_v3	826366	826693	PF3D7_0220500	Plasmodium exported protein (hyp2), unknown function	-	-1667	PF3D7_0220600	Plasmodium exported protein (hyp9), unknown function	+	4658	NA	NA	NA	Upstream of two	0	0	1
Pf3D7_02_v3	846416	847003	PF3D7_0220900	Plasmodium exported protein, unknown function, pseudogene	-	-336	PF3D7_0221000	Plasmodium exported protein, unknown function	+	1381	NA	NA	NA	Upstream of two	0	0	1
Pf3D7_03_v3	158235	158874	PF3D7_0302900	exportin-1, putative	-	-2410	PF3D7_0303000	N-ethylmaleimide-sensitive fusion protein (NSF)	-	797	NA	NA	NA	Upstream of one	0	0	1
Pf3D7_03_v3	176739	177207	PF3D7_0303300	DNA-directed RNA polymerase subunit I, putative	-	-1175	PF3D7_0303400	palmitoyltransferase (DHHC1)	+	1446	NA	NA	NA	Upstream of two	0	0	1
Pf3D7_03_v3	181301	181601	PF3D7_0303400	palmitoyltransferase (DHHC1)	+	-325	PF3D7_0303500	spindle pole body protein, putative	+	1279	NA	NA	NA	Upstream of one	0	0	1
Pf3D7_03_v3	336326	336680	PF3D7_0307700	conserved Plasmodium protein, unknown function	-	-1235	PF3D7_0307800	conserved Plasmodium protein, unknown function	+	675	NA	NA	NA	Upstream of two	0	0	1
Pf3D7_03_v3	395706	396094	PF3D7_0309200	serine/threonine protein kinase, putative (ARK2)	-	-1297	PF3D7_0309300	N2227-like protein, putative	+	1748	NA	NA	NA	Upstream of two	0	0	1
Pf3D7_03_v3	396604	397053	PF3D7_0309200	serine/threonine protein kinase, putative (ARK2)	-	-2226	PF3D7_0309300	N2227-like protein, putative	+	819	NA	NA	NA	Upstream of two	0	0	1
Pf3D7_03_v3	581980	582306	PF3D7_0314400	serine/threonine protein phosphatase 6, putative (PPP6)	-	-1679	PF3D7_0314500	conserved Plasmodium protein, unknown function	+	2082	NA	NA	NA	Upstream of two	0	0	1
Pf3D7_03_v3	594161	594676	PF3D7_0314700	zinc finger protein, putative	-	-1873	PF3D7_0314800	conserved Plasmodium protein, unknown function	+	10175	NA	NA	NA	Upstream of two	0	0	1
Pf3D7_03_v3	835902	836261	PF3D7_0319900	conserved Plasmodium protein, unknown function	-	-1306	PF3D7_0320000	protein phosphatase inhibitor 2 (I2)	+	1224	NA	NA	NA	Upstream of two	0	0	1
Pf3D7_04_v3	313952	314273	PF3D7_0405700	lysine decarboxylase, putative	-	-1121	PF3D7_0405800	conserved Plasmodium protein, unknown function	+	1448	NA	NA	NA	Upstream of two	0	0	0
Pf3D7_04_v3	328415	328666	PF3D7_0406100	V-type proton ATPase subunit B	-	-3317	PF3D7_0406200	sexual stage-specific protein precursor (Pfs16)	+	674	NA	NA	NA	Upstream of two	0	0	1
Pf3D7_04_v3	725796	726415	PF3D7_0416500	repressor of RNA polymerase III transcription MAF1, putative	-	-1865	PF3D7_0416600	prohibitin-like protein, putative	+	158	NA	NA	NA	Upstream of two	0	0	1
Pf3D7_04_v3	846191	846793	PF3D7_0418800	conserved Plasmodium protein, unknown function	+	-1324	PF3D7_0418900	conserved Plasmodium protein, unknown function	+	738	NA	NA	NA	Upstream of one	0	0	1
Pf3D7_04_v3	851846	852138	PF3D7_0418900	conserved Plasmodium protein, unknown function	+	-2934	PF3D7_0419100	conserved Plasmodium protein, unknown function	+	517	PF3D7_0419000	conserved Plasmodium protein, unknown function	+	Within gene	0	0	0
Pf3D7_05_v3	71774	72055	PF3D7_0501300	skeleton-binding protein 1 (SBP1)	+	-1803	PF3D7_0501400	interspersed repeat antigen (FIRA)	+	2593	NA	NA	NA	Upstream of one	0	0	1
Pf3D7_05_v3	251144	251663	PF3D7_0505700	conserved Plasmodium membrane protein, unknown function	-	-830	PF3D7_0505800	small ubiquitin-related modifier (SUMO)	-	642	NA	NA	NA	Upstream of one	0	0	0
Pf3D7_05_v3	253617	253956	PF3D7_0505800	small ubiquitin-related modifier (SUMO)	-	-1182	PF3D7_0505900	conserved Plasmodium protein, unknown function	-	685	NA	NA	NA	Upstream of one	0	0	0
Pf3D7_05_v3	339836	340153	PF3D7_0508200	longevity-assurance (LAG1) protein, putative	-	-971	PF3D7_0508300	triose phosphate transporter (TPT)	+	2209	NA	NA	NA	Upstream of two	0	0	1
Pf3D7_05_v3	389860	390069	PF3D7_0509300	conserved Plasmodium protein, unknown function	-	-775	PF3D7_0509500	conserved Plasmodium protein, unknown function	+	11471	PF3D7_0509400	RNA polymerase I (RNAPI)	-	Within gene	0	0	0
Pf3D7_05_v3	434675	434903	PF3D7_0510100	conserved Plasmodium protein, unknown function	-	-4437	PF3D7_0510200	peptidyl-prolyl cis-trans isomerase (CYP87)	+	2705	NA	NA	NA	Upstream of two	0	0	0
Pf3D7_05_v3	579497	579765	PF3D7_0513600	deoxyribodipyrimidine photo-lyase, putative	-	-1127	PF3D7_0513700	secreted ookinete protein, putative (PSOP12)	+	1595	NA	NA	NA	Upstream of two	0	0	1
Pf3D7_05_v3	624252	624621	PF3D7_0515000	pre-mRNA-splicing factor CWC2, putative (CWC2)	-	-1082	PF3D7_0515100	rhomboid protease ROM9 (ROM9)	-	281	NA	NA	NA	Upstream of one	0	0	1
Pf3D7_05_v3	761292	761508	PF3D7_0518300	proteasome subunit beta type-1, putative	-	-403	PF3D7_0518400	cyclin (CYC3)	-	702	NA	NA	NA	Upstream of one	0	0	0
Pf3D7_05_v3	971612	971946	PF3D7_0523300	conserved Plasmodium protein, unknown function	-	-818	PF3D7_0523400	DnaJ protein, putative	+	1738	NA	NA	NA	Upstream of two	0	0	0
Pf3D7_05_v3	995542	995759	PF3D7_0523900	conserved Plasmodium membrane protein, unknown function	-	-1045	PF3D7_0524000	karyopherin beta (KASbeta)	+	3101	NA	NA	NA	Upstream of two	0	0	1
Pf3D7_05_v3	1055659	1056003	PF3D7_0525300	conserved Plasmodium protein, unknown function	-	-1919	PF3D7_0525400	G-protein coupled receptor, putative	+	1819	NA	NA	NA	Upstream of two	0	0	1
Pf3D7_05_v3	1083966	1084172	PF3D7_0526200.1	ADP-ribosylation factor GTPase-activating protein, putative (ARF-GAP)	-	-254	PF3D7_0526300	nucleolar Jumonji domain interacting protein, putative	-	1553	NA	NA	NA	Upstream of one	0	0	0
Pf3D7_05_v3	1296668	1297373	PF3D7_0532000	28S ribosomal RNA	+	-823	PF3D7_0532100	early transcribed membrane protein 5 (ETRAMP5)	+	4202	NA	NA	NA	Upstream of one	0	0	1
Pf3D7_05_v3	1297778	1298386	PF3D7_0532000	28S ribosomal RNA	+	-1884	PF3D7_0532100	early transcribed membrane protein 5 (ETRAMP5)	+	3141	NA	NA	NA	Upstream of one	0	0	1
Pf3D7_06_v3	70054	70432	PF3D7_0601600	tetratricopeptide repeat protein, putative	-	-551	PF3D7_0601700	Plasmodium exported protein (PHISTa), unknown function, pseudogene	+	704	NA	NA	NA	Upstream of two	0	0	1
Pf3D7_06_v3	74261	74548	PF3D7_0601800	H/ACA snoRNA	-	-44	PF3D7_0601900	conserved Plasmodium protein, unknown function	+	3784	NA	NA	NA	Upstream of two	0	0	1
Pf3D7_06_v3	263518	263753	PF3D7_0606300	conserved Plasmodium protein, unknown function	+	-443	PF3D7_0606400	conserved Plasmodium protein, unknown function	-	299	NA	NA	NA	Downstream of two	0	0	0
Pf3D7_06_v3	289847	290134	PF3D7_0606800	probable protein, unknown function	-	-716	PF3D7_0606900	glutaredoxin-like protein (GLP2)	-	434	NA	NA	NA	Upstream of one	0	0	0
Pf3D7_06_v3	357153	357538	PF3D7_0608600	conserved Plasmodium protein, unknown function	+	-1071	PF3D7_0608700	T-complex protein 1 subunit zeta (CCT6)	+	1044	NA	NA	NA	Upstream of one	0	0	0
Pf3D7_06_v3	474885	475206	PF3D7_0611400	SWI/SNF-related matrix-associated actin-dependent regulator of chromatin	-	-897	PF3D7_0611500	conserved Plasmodium protein, unknown function	-	7778	NA	NA	NA	Upstream of one	0	0	0
Pf3D7_06_v3	818901	819214	PF3D7_0619400	cell division cycle protein 48 homologue, putative	-	-812	PF3D7_0619500	acyl-CoA synthetase (ACS12)	-	1010	NA	NA	NA	Upstream of one	0	0	0
Pf3D7_06_v3	952244	952448	PF3D7_0623400	RNA-binding protein mei2 homologue, putative	-	-841	PF3D7_0623500	superoxide dismutase [Fe] (SOD2)	-	559	NA	NA	NA	Upstream of one	0	0	0
Pf3D7_06_v3	1037303	1037587	PF3D7_0625500	conserved Plasmodium membrane protein, unknown function	+	-1075	PF3D7_0625600	poly(A) polymerase PAP, putative	+	2209	NA	NA	NA	Upstream of one	0	0	0
Pf3D7_06_v3	1085716	1086162	PF3D7_0627000	conserved Plasmodium protein, unknown function	-	-1100	PF3D7_0627100	ankyrin-repeat protein, putative	+	3250	NA	NA	NA	Upstream of two	0	0	1
Pf3D7_06_v3	1105997	1106256	PF3D7_0627600	conserved Plasmodium protein, unknown function	+	-929	PF3D7_0627700	transportin	+	2069	NA	NA	NA	Upstream of one	0	0	1
Pf3D7_06_v3	1175745	1175997	PF3D7_0628300	choline/ethanolaminephosphotransferase, putative (CEPT)	-	-2176	PF3D7_0628400	conserved Plasmodium membrane protein, unknown function	+	393	NA	NA	NA	Upstream of two	0	0	0
Pf3D7_06_v3	1208419	1208855	PF3D7_0629300	phospholipase, putative (PL)	+	-857	PF3D7_0629400	RNA-binding protein, putative	+	1782	NA	NA	NA	Upstream of one	0	0	1
Pf3D7_06_v3	1294390	1294981	PF3D7_0630900	ATP-dependent RNA helicase HAS1 (HAS1)	-	-1715	PF3D7_0631000	tetratricopeptide repeat protein, putative	+	787	NA	NA	NA	Upstream of two	0	0	1
Pf3D7_07_v3	261683	261982	PF3D7_0705200	conserved Plasmodium protein, unknown function	+	-1150	PF3D7_0705300	origin recognition complex subunit 2, putative (ORC2)	+	143	NA	NA	NA	Upstream of one	0	0	0
Pf3D7_07_v3	328315	328799	PF3D7_0707000	tRNA Lysine	+	-621	PF3D7_0707100	tRNA Lysine	-	454	NA	NA	NA	Downstream of two	0	0	1
Pf3D7_07_v3	328910	329174	PF3D7_0707000	tRNA Lysine	+	-1106	PF3D7_0707200	conserved Plasmodium protein, unknown function	-	893	PF3D7_0707100	tRNA Lysine	-	Within gene	0	1	1
Pf3D7_07_v3	473144	473571	PF3D7_0710200	conserved Plasmodium protein, unknown function	+	-1522	PF3D7_0710400	DNA repair protein RAD14, putative (RAD14)	+	1264	PF3D7_0710300	conserved Plasmodium membrane protein, unknown function	-	Within gene	0	0	1
Pf3D7_07_v3	494440	494683	PF3D7_0711100	conserved Plasmodium membrane protein, unknown function	-	-1331	PF3D7_0711200	conserved Plasmodium protein, unknown function	+	675	NA	NA	NA	Upstream of two	0	0	0
Pf3D7_07_v3	640714	640977	PF3D7_0713900	conserved Plasmodium protein, unknown function	-	-3071	PF3D7_0714000	histone H2B variant (H2B.Z)	-	2254	NA	NA	NA	Upstream of one	0	0	0
Pf3D7_07_v3	821370	821621	PF3D7_0718300	cysteine repeat modular protein 2 (CRMP2)	-	-862	PF3D7_0718400	mitochondrial ribosomal protein S8 precursor, putative	+	941	NA	NA	NA	Upstream of two	0	0	1
Pf3D7_07_v3	821678	821962	PF3D7_0718300	cysteine repeat modular protein 2 (CRMP2)	-	-1186	PF3D7_0718400	mitochondrial ribosomal protein S8 precursor, putative	+	617	NA	NA	NA	Upstream of two	0	0	1
Pf3D7_07_v3	823869	824248	PF3D7_0718400	mitochondrial ribosomal protein S8 precursor, putative	+	-1045	PF3D7_0718500	prefoldin subunit 3, putative	+	385	NA	NA	NA	Upstream of one	0	0	1
Pf3D7_07_v3	889240	889460	PF3D7_0720500	conserved Plasmodium protein, unknown function	+	-1864	PF3D7_0720700	phosphoinositide-binding protein, putative	+	2332	PF3D7_0720600	conserved Plasmodium protein, unknown function	-	Within gene	0	0	1
Pf3D7_07_v3	889945	890176	PF3D7_0720600	conserved Plasmodium protein, unknown function	-	-684	PF3D7_0720700	phosphoinositide-binding protein, putative	+	1621	NA	NA	NA	Upstream of two	0	0	0
Pf3D7_07_v3	890662	891107	PF3D7_0720600	conserved Plasmodium protein, unknown function	-	-1508	PF3D7_0720700	phosphoinositide-binding protein, putative	+	797	NA	NA	NA	Upstream of two	0	0	1
Pf3D7_07_v3	991770	991975	PF3D7_0723700	metallo-hydrolase/oxidoreductase, putative	+	-631	PF3D7_0723800	conserved Plasmodium protein, unknown function	+	1358	NA	NA	NA	Upstream of one	0	0	0
Pf3D7_07_v3	1085783	1086024	PF3D7_0725600	18S ribosomal RNA	+	-58	PF3D7_0725800	5.8S ribosomal RNA	+	308	PF3D7_0725700	unspecified product	+	Within gene	0	1	1
Pf3D7_07_v3	1092384	1092665	PF3D7_0726000	28S ribosomal RNA	+	-2169	PF3D7_0726100	Plasmodium exported protein, unknown function	-	1040	NA	NA	NA	Downstream of two	0	0	0
Pf3D7_07_v3	1237353	1238076	PF3D7_0729000	signal recognition particle subunit SRP9 (SRP9)	+	-1009	PF3D7_0729100	conserved Plasmodium protein, unknown function	+	730	NA	NA	NA	Upstream of one	0	0	1
Pf3D7_07_v3	1246835	1247176	PF3D7_0729100	conserved Plasmodium protein, unknown function	+	-819	PF3D7_0729200	1-cys peroxiredoxin (AOP)	+	391	NA	NA	NA	Upstream of one	0	0	1
Pf3D7_07_v3	1293722	1293996	PF3D7_0730200	AP-4 complex subunit beta, putative	-	-4461	PF3D7_0730300	transcription factor with AP2 domain(s) (AP2-L)	+	3599	NA	NA	NA	Upstream of two	0	0	1
Pf3D7_07_v3	1294717	1295127	PF3D7_0730200	AP-4 complex subunit beta, putative	-	-5524	PF3D7_0730300	transcription factor with AP2 domain(s) (AP2-L)	+	2536	NA	NA	NA	Upstream of two	0	0	1
Pf3D7_07_v3	1336569	1337228	PF3D7_0731000	unspecified product	-	-1962	PF3D7_0731100	EMP1-trafficking protein (PTP2)	+	2059	NA	NA	NA	Upstream of two	0	0	1
Pf3D7_07_v3	1376296	1376585	PF3D7_0731700	Plasmodium exported protein (hyp9), unknown function	+	-3682	PF3D7_0731800	alpha/beta hydrolase, putative (GEXP08)	+	2176	NA	NA	NA	Upstream of one	0	0	0
Pf3D7_08_v3	72517	72958	PF3D7_0800700	surface-associated interspersed protein 8.3 (SURFIN 8.3) (SURF8.3)	-	-954	PF3D7_0800800	Plasmodium exported protein (hyp7), unknown function	+	7084	NA	NA	NA	Upstream of two	0	0	1
Pf3D7_08_v3	95331	95668	PF3D7_0801000	Plasmodium exported protein (PHISTc), unknown function	-	-7079	PF3D7_0801200	5.8S ribosomal RNA	-	3389	PF3D7_0801100	28S ribosomal RNA	-	Within gene	0	0	1
Pf3D7_08_v3	96875	97533	PF3D7_0801000	Plasmodium exported protein (PHISTc), unknown function	-	-8783	PF3D7_0801200	5.8S ribosomal RNA	-	1685	PF3D7_0801100	28S ribosomal RNA	-	Within gene	0	0	1
Pf3D7_08_v3	98166	98397	PF3D7_0801100	28S ribosomal RNA	-	-712	PF3D7_0801200	5.8S ribosomal RNA	-	607	NA	NA	NA	Upstream of one	0	0	1
Pf3D7_08_v3	98471	98711	PF3D7_0801100	28S ribosomal RNA	-	-1021	PF3D7_0801200	5.8S ribosomal RNA	-	298	NA	NA	NA	Upstream of one	0	0	1
Pf3D7_08_v3	124995	125273	PF3D7_0801800	mannose-6-phosphate isomerase, putative	-	-3068	PF3D7_0801900	conserved Plasmodium protein, unknown function	+	3714	NA	NA	NA	Upstream of two	0	0	1
Pf3D7_08_v3	320123	320465	PF3D7_0805700	serine/threonine protein kinase, FIKK family (FIKK8)	-	-1569	PF3D7_0805800	conserved Plasmodium protein, unknown function	-	2072	NA	NA	NA	Upstream of one	0	0	1
Pf3D7_08_v3	587744	588381	PF3D7_0811600	conserved Plasmodium protein, unknown function	-	-1111	PF3D7_0811700	conserved Plasmodium protein, unknown function	+	1757	NA	NA	NA	Upstream of two	0	0	1
Pf3D7_08_v3	603551	603844	PF3D7_0812000	conserved Plasmodium protein, unknown function	-	-1452	PF3D7_0812100	conserved Plasmodium protein, unknown function	+	1224	NA	NA	NA	Upstream of two	0	0	1
Pf3D7_08_v3	655238	655597	PF3D7_0813200	CS domain protein, putative	-	-2615	PF3D7_0813300	conserved Plasmodium protein, unknown function	+	659	NA	NA	NA	Upstream of two	0	0	1
Pf3D7_08_v3	1026477	1026771	PF3D7_0823200	RNA-binding protein, putative	-	-2779	PF3D7_0823300	histone acetyltransferase GCN5 (GCN5)	+	2127	NA	NA	NA	Upstream of two	0	0	1
Pf3D7_08_v3	1140718	1141192	PF3D7_0826100	E3 ubiquitin-protein ligase, putative	-	-1812	PF3D7_0826200	alpha/beta hydrolase, putative	-	1543	NA	NA	NA	Upstream of one	0	0	1
Pf3D7_08_v3	1141927	1142140	PF3D7_0826100	E3 ubiquitin-protein ligase, putative	-	-2891	PF3D7_0826200	alpha/beta hydrolase, putative	-	464	NA	NA	NA	Upstream of one	0	0	1
Pf3D7_08_v3	1280634	1281004	PF3D7_0830000	5.8S ribosomal RNA	+	-706	PF3D7_0830100	unspecified product	+	115	NA	NA	NA	Upstream of one	0	0	0
Pf3D7_08_v3	1369051	1369839	PF3D7_0831700	heat shock protein 70 (HSP70-x)	-	-1940	PF3D7_0831750	Plasmodium exported protein (PHISTa), unknown function, pseudogene	+	2401	NA	NA	NA	Upstream of two	0	0	1
Pf3D7_08_v3	1377336	1377719	PF3D7_0831800	histidine-rich protein II (HRPII)	-	-2230	PF3D7_0831900	Plasmodium exported protein (PHIST), unknown function, pseudogene	+	3305	NA	NA	NA	Upstream of two	0	0	1
Pf3D7_08_v3	1377919	1378366	PF3D7_0831800	histidine-rich protein II (HRPII)	-	-2845	PF3D7_0831900	Plasmodium exported protein (PHIST), unknown function, pseudogene	+	2690	NA	NA	NA	Upstream of two	0	0	1
Pf3D7_08_v3	1378455	1378817	PF3D7_0831800	histidine-rich protein II (HRPII)	-	-3338	PF3D7_0831900	Plasmodium exported protein (PHIST), unknown function, pseudogene	+	2197	NA	NA	NA	Upstream of two	0	0	1
Pf3D7_09_v3	116592	116847	PF3D7_0902600	serine/threonine protein kinase, FIKK family (FIKK9.7)	-	-1172	PF3D7_0902700	Plasmodium exported protein (PHISTb), unknown function, pseudogene	-	2540	NA	NA	NA	Upstream of one	0	0	1
Pf3D7_09_v3	210846	211101	PF3D7_0904500	prefoldin subunit 4, putative	+	-366	PF3D7_0904600	ubiquitin specific protease, putative	+	1540	NA	NA	NA	Upstream of one	0	0	1
Pf3D7_09_v3	317435	317639	PF3D7_0906400	dynein light intermediate chain 2, cytosolic	-	-2551	PF3D7_0906500	arginase	+	773	NA	NA	NA	Upstream of two	0	0	1
Pf3D7_09_v3	342829	343136	PF3D7_0907100	conserved Plasmodium protein, unknown function	-	-576	PF3D7_0907200	GTPase-activating protein, putative	+	2908	NA	NA	NA	Upstream of two	0	0	1
Pf3D7_09_v3	386753	387190	PF3D7_0908300.2	conserved Plasmodium membrane protein, unknown function	-	-1257	PF3D7_0908400	conserved Plasmodium protein, unknown function	+	1176	NA	NA	NA	Upstream of two	0	0	1
Pf3D7_09_v3	775301	775609	PF3D7_0918800	dihydrouridine synthase, putative	-	-1077	PF3D7_0918900	gamma-glutamylcysteine synthetase (gammaGCS)	+	2102	NA	NA	NA	Upstream of two	0	0	1
Pf3D7_09_v3	821104	821305	PF3D7_0919900	regulator of chromosome condensation, putative	-	-1402	PF3D7_0920000	long chain fatty acid elongation enzyme, putative (ELO3)	+	1459	NA	NA	NA	Upstream of two	0	0	1
Pf3D7_09_v3	821556	822376	PF3D7_0919900	regulator of chromosome condensation, putative	-	-2163	PF3D7_0920000	long chain fatty acid elongation enzyme, putative (ELO3)	+	698	NA	NA	NA	Upstream of two	0	0	1
Pf3D7_09_v3	893813	894262	PF3D7_0922000	dynein intermediate chain, putative	+	-772	PF3D7_0922100	ubiquitin-like protein, putative	+	1376	NA	NA	NA	Upstream of one	0	0	1
Pf3D7_09_v3	894625	894860	PF3D7_0922000	dynein intermediate chain, putative	+	-1477	PF3D7_0922100	ubiquitin-like protein, putative	+	671	NA	NA	NA	Upstream of one	0	0	0
Pf3D7_09_v3	902120	902472	PF3D7_0922100	ubiquitin-like protein, putative	+	-1993	PF3D7_0922200	S-adenosylmethionine synthetase (SAMS)	+	1065	NA	NA	NA	Upstream of one	0	0	0
Pf3D7_09_v3	1024084	1024289	PF3D7_0925400	protein phosphatase-beta	-	-568	PF3D7_0925500	thioredoxin-like protein 2 (TLP2)	+	1305	NA	NA	NA	Upstream of two	0	0	0
Pf3D7_09_v3	1061716	1062499	PF3D7_0926100	protein kinase, putative	-	-4293	PF3D7_0926200	conserved Plasmodium protein, unknown function	+	944	NA	NA	NA	Upstream of two	0	0	1
Pf3D7_09_v3	1149989	1150388	PF3D7_0928600	conserved Plasmodium protein, unknown function	-	-1688	PF3D7_0928700	conserved Plasmodium protein, unknown function	-	458	NA	NA	NA	Upstream of one	0	0	0
Pf3D7_09_v3	1260452	1260707	PF3D7_0931200	selenoprotein (Sel2)	+	-1130	PF3D7_0931300	asparagine-rich antigen, putative	+	446	NA	NA	NA	Upstream of one	0	0	0
Pf3D7_09_v3	1330244	1330847	PF3D7_0933500	gamma-tubulin complex component, putative	-	-761	PF3D7_0933600	mitochondrial-processing peptidase subunit beta, putative (MAS1)	-	802	NA	NA	NA	Upstream of one	0	0	1
Pf3D7_09_v3	1393621	1393831	PF3D7_0935400	gametocyte development protein 1 (GDV1)	+	-13975	PF3D7_0935500	Plasmodium exported protein, unknown function (GEXP22)	+	7073	NA	NA	NA	Upstream of one	0	0	0
Pf3D7_09_v3	1431680	1432012	PF3D7_0936100	early transcribed membrane protein (ETRAMP9)	-	-701	PF3D7_0936200	Plasmodium exported protein (hyp11), unknown function	-	1485	NA	NA	NA	Upstream of one	0	0	1
Pf3D7_09_v3	1435142	1435489	PF3D7_0936200	Plasmodium exported protein (hyp11), unknown function	-	-1209	PF3D7_0936300	ring-exported protein 3 (REX3)	-	1370	NA	NA	NA	Upstream of one	0	0	1
Pf3D7_09_v3	1438939	1439379	PF3D7_0936300	ring-exported protein 3 (REX3)	-	-1179	PF3D7_0936400	ring-exported protein 4 (REX4)	+	1623	NA	NA	NA	Upstream of two	0	0	1
Pf3D7_09_v3	1464462	1465157	PF3D7_0936900	Plasmodium exported protein (PHISTb), unknown function, pseudogene	+	-1152	PF3D7_0937000	Plasmodium exported protein (PHISTb), unknown function	+	1093	NA	NA	NA	Upstream of one	0	0	1
Pf3D7_09_v3	1469889	1470312	PF3D7_0937100	Plasmodium exported protein, unknown function	-	-685	PF3D7_0937200	lysophospholipase, putative	+	1749	NA	NA	NA	Upstream of two	0	0	1
Pf3D7_09_v3	1470980	1471309	PF3D7_0937100	Plasmodium exported protein, unknown function	-	-1729	PF3D7_0937200	lysophospholipase, putative	+	705	NA	NA	NA	Upstream of two	0	0	1
Pf3D7_10_v3	98409	98702	PF3D7_1001800	Plasmodium exported protein (PHISTc), unknown function	-	-1526	PF3D7_1001900	Plasmodium exported protein (hyp16), unknown function (PfJ23)	-	822	NA	NA	NA	Upstream of one	0	0	1
Pf3D7_10_v3	242946	243181	PF3D7_1005500	regulator of nonsense transcripts, putative	-	-820	PF3D7_1005600	DnaJ protein, putative	-	1080	NA	NA	NA	Upstream of one	0	0	0
Pf3D7_10_v3	307392	307715	PF3D7_1007700	transcription factor with AP2 domain(s) (ApiAP2)	-	-1636	PF3D7_1007800	conserved Plasmodium protein, unknown function	-	3842	NA	NA	NA	Upstream of one	0	0	1
Pf3D7_10_v3	308386	309367	PF3D7_1007700	transcription factor with AP2 domain(s) (ApiAP2)	-	-2959	PF3D7_1007800	conserved Plasmodium protein, unknown function	-	2519	NA	NA	NA	Upstream of one	0	0	1
Pf3D7_10_v3	315236	315440	PF3D7_1007800	conserved Plasmodium protein, unknown function	-	-823	PF3D7_1007900	eukaryotic translation initiation factor 3 subunit D, putative (EIF3D)	+	1310	NA	NA	NA	Upstream of two	0	0	1
Pf3D7_10_v3	654792	654992	PF3D7_1016300	glycophorin binding protein (GBP)	-	-1326	PF3D7_1016400	serine/threonine protein kinase, FIKK family (FIKK10.1)	-	1816	NA	NA	NA	Upstream of one	0	0	0
Pf3D7_10_v3	683013	683327	PF3D7_1016900	early transcribed membrane protein 10.3 (ETRAMP10.3)	-	-663	PF3D7_1017000	DNA polymerase delta catalytic subunit	+	2407	NA	NA	NA	Upstream of two	0	0	1
Pf3D7_10_v3	863130	863370	PF3D7_1021300	conserved Plasmodium membrane protein, unknown function	-	-802	PF3D7_1021400	endomembrane protein 70, putative	+	656	NA	NA	NA	Upstream of two	0	0	0
Pf3D7_10_v3	913752	914367	PF3D7_1021900	conserved Plasmodium protein (10b antigen), unknown function	-	-1716	PF3D7_1022000	RNA-binding protein, putative	+	5711	NA	NA	NA	Upstream of two	0	0	1
Pf3D7_10_v3	929966	930213	PF3D7_1022200	conserved Plasmodium membrane protein, unknown function	-	-1071	PF3D7_1022300	ZIP domain-containing protein, putative (ZIPCO)	+	2606	NA	NA	NA	Upstream of two	0	0	1
Pf3D7_10_v3	931132	931449	PF3D7_1022200	conserved Plasmodium membrane protein, unknown function	-	-2272	PF3D7_1022300	ZIP domain-containing protein, putative (ZIPCO)	+	1405	NA	NA	NA	Upstream of two	0	0	1
Pf3D7_10_v3	1090847	1091214	PF3D7_1025800	conserved Plasmodium protein, unknown function	-	-494	PF3D7_1025900	conserved Plasmodium protein, unknown function	-	404	NA	NA	NA	Upstream of one	0	0	0
Pf3D7_10_v3	1175545	1175930	PF3D7_1028500	conserved Plasmodium protein, unknown function	-	-742	PF3D7_1028600	conserved Plasmodium protein, unknown function	-	722	NA	NA	NA	Upstream of one	0	0	0
Pf3D7_10_v3	1204438	1204821	PF3D7_1029400	conserved Plasmodium protein, unknown function	-	-2232	PF3D7_1029600	adenosine deaminase (ADA)	+	1671	PF3D7_1029500	conserved Plasmodium protein, unknown function	-	Within gene	0	0	1
Pf3D7_10_v3	1205243	1205617	PF3D7_1029500	conserved Plasmodium protein, unknown function	-	-669	PF3D7_1029600	adenosine deaminase (ADA)	+	871	NA	NA	NA	Upstream of two	0	0	1
Pf3D7_10_v3	1259256	1259496	PF3D7_1031200	MORN repeat-containing protein 1 (MORN1)	+	-899	PF3D7_1031300	conserved Plasmodium protein, unknown function	+	933	NA	NA	NA	Upstream of one	0	0	0
Pf3D7_10_v3	1333226	1334071	PF3D7_1033100	S-adenosylmethionine decarboxylase/ornithine decarboxylase (AdoMetDC/ODC)	-	-5214	PF3D7_1033200	early transcribed membrane protein 10.2 (ETRAMP10.2)	+	1572	NA	NA	NA	Upstream of two	0	0	1
Pf3D7_10_v3	1485706	1485946	PF3D7_1037400	conserved Plasmodium protein, unknown function	-	-474	PF3D7_1037500	dynamin-like protein (DYN2)	+	2132	NA	NA	NA	Upstream of two	0	0	0
Pf3D7_10_v3	1550045	1550746	PF3D7_1038500	Plasmodium exported protein, unknown function	-	-666	PF3D7_1038600	Plasmodium exported protein, unknown function	-	1100	NA	NA	NA	Upstream of one	0	0	1
Pf3D7_10_v3	1556113	1556465	PF3D7_1038700	Plasmodium exported protein, unknown function	-	-588	PF3D7_1038800	RESA-like protein with PHIST and DnaJ domains	+	1526	NA	NA	NA	Upstream of two	0	0	1
Pf3D7_11_v3	125128	126327	PF3D7_1102600	Plasmodium exported protein, unknown function (GEXP14)	-	-993	PF3D7_1102700	early transcribed membrane protein 11.1 (ETRAMP11.1)	+	3060	NA	NA	NA	Upstream of two	0	0	1
Pf3D7_11_v3	189081	189365	PF3D7_1104200	chromatin remodeling protein (SNF2L)	-	-2001	PF3D7_1104300	conserved Plasmodium protein, unknown function	-	1576	NA	NA	NA	Upstream of one	0	0	0
Pf3D7_11_v3	316619	317179	PF3D7_1107300	polyadenylate-binding protein-interacting protein 1, putative (PAIP1)	-	-5613	PF3D7_1107400	DNA repair protein RAD51 (RAD51)	-	919	NA	NA	NA	Upstream of one	0	0	1
Pf3D7_11_v3	337143	337389	PF3D7_1107800	transcription factor with AP2 domain(s) (ApiAP2)	-	-1666	PF3D7_1107900	mechanosensitive ion channel protein	-	6646	NA	NA	NA	Upstream of one	0	0	1
Pf3D7_11_v3	340254	340609	PF3D7_1107800	transcription factor with AP2 domain(s) (ApiAP2)	-	-4832	PF3D7_1107900	mechanosensitive ion channel protein	-	3480	NA	NA	NA	Upstream of one	1	0	1
Pf3D7_11_v3	476213	476402	PF3D7_1112300	conserved Plasmodium protein, unknown function	-	-1635	PF3D7_1112500	conserved protein, unknown function	+	1175	PF3D7_1112400	conserved Plasmodium protein, unknown function	+	Within gene	0	0	0
Pf3D7_11_v3	518682	519064	PF3D7_1113200	conserved Plasmodium protein, unknown function	+	-889	PF3D7_1113300	UDP-galactose transporter, putative	+	315	NA	NA	NA	Upstream of one	0	0	0
Pf3D7_11_v3	545153	545424	PF3D7_1114200	GTPase-activating protein, putative	-	-525	PF3D7_1114300	unspecified product	+	1342	NA	NA	NA	Upstream of two	0	0	1
Pf3D7_11_v3	693091	693443	PF3D7_1118200	heat shock protein 90, putative	-	-1710	PF3D7_1118300	insulinase, putative	+	1387	NA	NA	NA	Upstream of two	0	0	1
Pf3D7_11_v3	907318	907768	PF3D7_1123000	conserved Plasmodium protein, unknown function	-	-4174	PF3D7_1123100	calcium-dependent protein kinase 7 (CDPK7)	+	1822	NA	NA	NA	Upstream of two	0	0	1
Pf3D7_11_v3	935224	935539	PF3D7_1123500	conserved Plasmodium protein, unknown function	-	-2019	PF3D7_1123600	RAP protein, putative	+	701	NA	NA	NA	Upstream of two	0	0	0
Pf3D7_11_v3	971565	971815	PF3D7_1124600	ethanolamine kinase (EK)	-	-315	PF3D7_1124700	GrpE protein homolog, mitochondrial, putative (MGE1)	-	2802	NA	NA	NA	Upstream of one	0	0	0
Pf3D7_11_v3	1024992	1025217	PF3D7_1126200	40S ribosomal protein S18, putative	-	-610	PF3D7_1126300	DnaJ protein, putative	+	1870	NA	NA	NA	Upstream of two	0	0	0
Pf3D7_11_v3	1048868	1049090	PF3D7_1126700	autophagy-related protein 23, putative (ATG23)	-	-2893	PF3D7_1126800	RNA-binding protein, putative	+	941	NA	NA	NA	Upstream of two	0	0	0
Pf3D7_11_v3	1106884	1107115	PF3D7_1128400	geranylgeranyl pyrophosphate synthase, putative (GGPPS)	-	-496	PF3D7_1128500	conserved protein, unknown function	+	785	NA	NA	NA	Upstream of two	0	0	0
Pf3D7_11_v3	1124387	1124656	PF3D7_1129000	spermidine synthase (SpdSyn)	+	-1146	PF3D7_1129100	parasitophorous vacuolar protein 1 (PV1)	+	1429	NA	NA	NA	Upstream of one	0	0	0
Pf3D7_11_v3	1308035	1308280	PF3D7_1133700	conserved Plasmodium protein, unknown function	+	-2172	PF3D7_1133800	RNA (uracil-5-)methyltransferase, putative	+	865	NA	NA	NA	Upstream of one	0	0	0
Pf3D7_11_v3	1318160	1318680	PF3D7_1133900	conserved Plasmodium protein, unknown function	+	-1248	PF3D7_1134000	heat shock protein 70 (HSP70-3)	+	1693	NA	NA	NA	Upstream of one	0	0	0
Pf3D7_11_v3	1358017	1358447	PF3D7_1134600	zinc finger protein, putative	-	-2444	PF3D7_1134700	DNA-directed RNA polymerase I subunit RPA2, putative (RPA2)	-	1131	NA	NA	NA	Upstream of one	0	0	0
Pf3D7_11_v3	1437691	1437925	PF3D7_1136500.1	casein kinase 1 (CK1)	-	-2639	PF3D7_1136600	conserved Plasmodium protein, unknown function	+	3694	NA	NA	NA	Upstream of two	0	0	0
Pf3D7_11_v3	1574258	1574486	PF3D7_1139400	unspecified product	+	-1184	PF3D7_1139500.1	AAA family ATPase, putative	-	1759	NA	NA	NA	Downstream of two	0	0	0
Pf3D7_11_v3	1757525	1757852	PF3D7_1144100	mitochondrial large subunit ribosomal protein, putative	-	-508	PF3D7_1144300	60S ribosomal protein L41 (RPL41)	-	1567	PF3D7_1144200	conserved Plasmodium protein, unknown function	-	Within gene	0	0	0
Pf3D7_11_v3	1855774	1856199	PF3D7_1146800	conserved Plasmodium protein, unknown function	-	-2616	PF3D7_1146900	protein YIPF6, putative	+	402	NA	NA	NA	Upstream of two	0	0	1
Pf3D7_11_v3	1936709	1937040	PF3D7_1148700	Plasmodium exported protein (PHISTc), unknown function (GEXP12)	-	-1294	PF3D7_1148800	Plasmodium exported protein (hyp11), unknown function	+	4472	NA	NA	NA	Upstream of two	0	0	1
Pf3D7_11_v3	1937257	1937677	PF3D7_1148700	Plasmodium exported protein (PHISTc), unknown function (GEXP12)	-	-1886	PF3D7_1148800	Plasmodium exported protein (hyp11), unknown function	+	3880	NA	NA	NA	Upstream of two	0	0	1
Pf3D7_12_v3	88432	88678	PF3D7_1201100	RESA-like protein with PHIST and DnaJ domains	-	-4105	PF3D7_1201200	Plasmodium exported protein (PHISTa-like), unknown function	+	1378	NA	NA	NA	Upstream of two	0	0	0
Pf3D7_12_v3	117932	118270	PF3D7_1202200	mitochondrial phosphate carrier protein (MPC)	-	-653	PF3D7_1202300	dynein heavy chain, putative	+	1300	NA	NA	NA	Upstream of two	0	0	1
Pf3D7_12_v3	165547	165891	PF3D7_1202900	high mobility group protein B1 (HMGB1)	-	-2998	PF3D7_1203000	origin recognition complex subunit 1 (ORC1)	+	1986	NA	NA	NA	Upstream of two	0	0	1
Pf3D7_12_v3	207011	207408	PF3D7_1204300	eukaryotic translation initiation factor 5A (EIF5A)	-	-1235	PF3D7_1204400	conserved Plasmodium membrane protein, unknown function	-	954	NA	NA	NA	Upstream of one	0	0	1
Pf3D7_12_v3	306528	306827	PF3D7_1206700	eukaryotic translation initiation factor 5, putative	-	-3853	PF3D7_1206800	conserved Plasmodium protein, unknown function	+	1535	NA	NA	NA	Upstream of two	0	0	0
Pf3D7_12_v3	341801	342231	PF3D7_1207200	conserved Plasmodium protein, unknown function	-	-4211	PF3D7_1207300	conserved Plasmodium protein, unknown function	-	1309	NA	NA	NA	Upstream of one	0	0	1
Pf3D7_12_v3	412736	413350	PF3D7_1208800	zinc finger protein, putative	-	-3894	PF3D7_1208900	protein phosphatase, putative	+	2360	NA	NA	NA	Upstream of two	0	0	0
Pf3D7_12_v3	456962	457175	PF3D7_1210100	syntaxin, Qa-SNARE family (SYN2)	-	-834	PF3D7_1210200	zinc finger protein, putative	-	1607	NA	NA	NA	Upstream of one	0	0	0
Pf3D7_12_v3	466066	466271	PF3D7_1210300	conserved Plasmodium protein, unknown function	+	-426	PF3D7_1210400	general transcription factor 3C polypeptide 5, putative	-	432	NA	NA	NA	Downstream of two	0	0	0
Pf3D7_12_v3	475988	476621	PF3D7_1210600	conserved Plasmodium protein, unknown function	-	-849	PF3D7_1210700	conserved Plasmodium protein, unknown function	-	271	NA	NA	NA	Upstream of one	0	0	1
Pf3D7_12_v3	666817	667633	PF3D7_1216800	tRNA Proline	+	-271	PF3D7_1216900	DNA-binding chaperone, putative	+	3221	NA	NA	NA	Upstream of one	0	0	1
Pf3D7_12_v3	691029	691309	PF3D7_1217400	conserved Plasmodium protein, unknown function	-	-2299	PF3D7_1217500	conserved Plasmodium protein, unknown function	+	1897	NA	NA	NA	Upstream of two	0	0	1
Pf3D7_12_v3	846118	846509	PF3D7_1221000	histone-lysine N-methyltransferase, H3 lysine-4 specific (SET10)	-	-2414	PF3D7_1221100	conserved Plasmodium protein, unknown function	+	1122	NA	NA	NA	Upstream of two	0	0	0
Pf3D7_12_v3	886746	887900	PF3D7_1222300	endoplasmin, putative (GRP94)	-	-1292	PF3D7_1222400	transcription factor with AP2 domain(s) (ApiAP2)	+	3257	NA	NA	NA	Upstream of two	0	0	1
Pf3D7_12_v3	900872	901137	PF3D7_1222400	transcription factor with AP2 domain(s) (ApiAP2)	+	-2749	PF3D7_1222600	transcription factor with AP2 domain(s) (AP2-G)	+	6197	PF3D7_1222500	ATP-binding protein, putative	-	Within gene	0	0	1
Pf3D7_12_v3	1065211	1065444	PF3D7_1226200	conserved Plasmodium protein, unknown function	-	-3860	PF3D7_1226300	haloacid dehalogenase-like hydrolase, putative (HAD2)	+	467	NA	NA	NA	Upstream of two	0	0	0
Pf3D7_12_v3	1204378	1204676	PF3D7_1229100	multidrug resistance-associated protein 2 (MRP2)	-	-5314	PF3D7_1229300	conserved Plasmodium protein, unknown function	+	463	PF3D7_1229200	unspecified product	+	Within gene	0	0	0
Pf3D7_12_v3	1307480	1308051	PF3D7_1231700	conserved Plasmodium protein, unknown function	-	-799	PF3D7_1231800	asparagine-rich protein, putative	+	6929	NA	NA	NA	Upstream of two	0	0	1
Pf3D7_12_v3	1308151	1308764	PF3D7_1231700	conserved Plasmodium protein, unknown function	-	-1491	PF3D7_1231800	asparagine-rich protein, putative	+	6237	NA	NA	NA	Upstream of two	0	0	1
Pf3D7_12_v3	1468762	1469775	PF3D7_1235200	V-type K+-independent H+-translocating inorganic pyrophosphatase (VP2)	-	-1698	PF3D7_1235300	CCR4-NOT transcription complex subunit 4, putative (NOT4)	+	1443	NA	NA	NA	Upstream of two	0	0	1
Pf3D7_12_v3	1608545	1608797	PF3D7_1238700	conserved Plasmodium protein, unknown function	+	-1133	PF3D7_1238800	acyl-CoA synthetase (ACS11)	+	1691	NA	NA	NA	Upstream of one	0	0	0
Pf3D7_12_v3	1630413	1630670	PF3D7_1239100	mitochondrial ribosomal protein L23 precursor, putative	+	-2615	PF3D7_1239200	transcription factor with AP2 domain(s) (ApiAP2)	+	4152	NA	NA	NA	Upstream of one	0	0	0
Pf3D7_12_v3	1681678	1681900	PF3D7_1239900	vacuolar protein sorting-associated protein 16, putative (VPS16)	-	-254	PF3D7_1240000	3-hydroxyisobutyryl-coenzyme A hydrolase, putative	+	1045	NA	NA	NA	Upstream of two	0	0	0
Pf3D7_12_v3	1811251	1811539	PF3D7_1242900	mitochondrial import inner membrane translocase subunit TIM13, putative (TIM13)	-	-1774	PF3D7_1243000	syntaxin, Qa-SNARE family (SYN16)	+	394	NA	NA	NA	Upstream of two	0	0	0
Pf3D7_12_v3	1824956	1825214	PF3D7_1243500	vacuolar-sorting protein SNF7, putative (SNF7)	-	-2491	PF3D7_1243600	translation initiation factor SUI1, putative	+	873	NA	NA	NA	Upstream of two	0	0	0
Pf3D7_12_v3	1881774	1882267	PF3D7_1245000	conserved Plasmodium protein, unknown function	-	-616	PF3D7_1245100	kinesin-13, putative (KLP8)	+	1447	NA	NA	NA	Upstream of two	0	0	1
Pf3D7_12_v3	2010988	2011196	PF3D7_1249100	conserved Plasmodium protein, unknown function	+	-1385	PF3D7_1249300	protein phosphatase PPM4, putative (PPM4)	+	1550	PF3D7_1249200	conserved Plasmodium protein, unknown function	+	Within gene	0	0	0
Pf3D7_12_v3	2087750	2088172	PF3D7_1251000	conserved Plasmodium protein, unknown function	-	-1003	PF3D7_1251100	conserved Plasmodium protein, unknown function	+	1522	NA	NA	NA	Upstream of two	0	0	1
Pf3D7_12_v3	2130139	2130424	PF3D7_1252300	conserved Plasmodium protein, unknown function	-	-1497	PF3D7_1252400	reticulocyte binding protein homologue 3, pseudogene (RH3)	+	5770	NA	NA	NA	Upstream of two	0	0	1
Pf3D7_12_v3	2147193	2147828	PF3D7_1252500	Plasmodium exported protein, unknown function	-	-896	PF3D7_1252600	lysophospholipase, putative	+	3042	NA	NA	NA	Upstream of two	0	0	1
Pf3D7_12_v3	2152801	2153968	PF3D7_1252600	lysophospholipase, putative	+	-1471	PF3D7_1252700	Plasmodium exported protein (PHISTb), unknown function	+	1232	NA	NA	NA	Upstream of one	0	0	1
Pf3D7_13_v3	98320	98945	PF3D7_1301600	erythrocyte binding antigen-140 (EBA140)	-	-5282	PF3D7_1301700	Plasmodium exported protein (hyp8), unknown function (GEXP07)	+	914	NA	NA	NA	Upstream of two	0	0	1
Pf3D7_13_v3	270643	270845	PF3D7_1305400	AAR2 protein, putative	-	-8	PF3D7_1305500	mitogen-activated protein kinase phosphatase 1, putative (MKP1)	+	666	NA	NA	NA	Upstream of two	0	0	0
Pf3D7_13_v3	706175	706511	PF3D7_1316900	conserved Plasmodium protein, unknown function	-	-2421	PF3D7_1317000	U4/U6.U5 tri-snRNP-associated protein 2, putative (USP39)	+	2002	NA	NA	NA	Upstream of two	0	0	0
Pf3D7_13_v3	732500	732752	PF3D7_1317300	conserved Plasmodium protein, unknown function	-	-334	PF3D7_1317400	conserved Plasmodium protein, unknown function	+	618	NA	NA	NA	Upstream of two	0	0	0
Pf3D7_13_v3	781857	782311	PF3D7_1318900	conserved Plasmodium protein, unknown function	+	-406	PF3D7_1319000	conserved Plasmodium protein, unknown function	+	2025	NA	NA	NA	Upstream of one	0	0	1
Pf3D7_13_v3	1021003	1021228	PF3D7_1324300	conserved Plasmodium membrane protein, unknown function	-	-1814	PF3D7_1324400	MSF1-like protein, putative	+	392	NA	NA	NA	Upstream of two	0	0	0
Pf3D7_13_v3	1068777	1069083	PF3D7_1325700	conserved Plasmodium protein, unknown function	-	-296	PF3D7_1325800	conserved Plasmodium protein, unknown function	+	2215	NA	NA	NA	Upstream of two	0	0	0
Pf3D7_13_v3	1522653	1522886	PF3D7_1337500	conserved Plasmodium protein, unknown function	-	-3178	PF3D7_1337600	tRNA Serine	-	1340	NA	NA	NA	Upstream of one	0	0	1
Pf3D7_13_v3	1729806	1730011	PF3D7_1343700	kelch protein K13 (K13)	-	-2913	PF3D7_1343800	conserved Plasmodium protein, unknown function	-	792	NA	NA	NA	Upstream of one	0	0	0
Pf3D7_13_v3	1787040	1787265	PF3D7_1344400	conserved Plasmodium protein, unknown function	-	-349	PF3D7_1344500	U6 snRNA phosphodiesterase, putative (USB1)	-	666	NA	NA	NA	Upstream of one	0	0	0
Pf3D7_13_v3	1880593	1881147	PF3D7_1346800	6-cysteine protein (P47)	-	-677	PF3D7_1346900	conserved Plasmodium protein, unknown function	+	1031	NA	NA	NA	Upstream of two	0	0	1
Pf3D7_13_v3	1895305	1895648	PF3D7_1347300	conserved Plasmodium membrane protein, unknown function	-	-455	PF3D7_1347400	conserved Plasmodium protein, unknown function	+	505	NA	NA	NA	Upstream of two	0	0	1
Pf3D7_13_v3	2003308	2003577	PF3D7_1349900	conserved Plasmodium protein, unknown function	-	-455	PF3D7_1350100	lysine--tRNA ligase (KRS1)	-	2518	PF3D7_1350000	conserved Plasmodium protein, unknown function	-	Within gene	0	0	0
Pf3D7_13_v3	2030177	2030433	PF3D7_1350900	transcription factor with AP2 domain(s) (ApiAP2)	-	-1668	PF3D7_1351000	phosphatidylinositol transfer protein, putative	+	3532	NA	NA	NA	Upstream of two	0	0	0
Pf3D7_13_v3	2064388	2064640	PF3D7_1351700	inner membrane complex protein 1f, putative (IMC1f)	+	-591	PF3D7_1351800.1	conserved Plasmodium protein, unknown function	+	858	NA	NA	NA	Upstream of one	0	0	0
Pf3D7_13_v3	2567766	2568191	PF3D7_1364000	conserved Plasmodium protein, unknown function	+	-872	PF3D7_1364100	6-cysteine protein (P92)	+	576	NA	NA	NA	Upstream of one	0	0	1
Pf3D7_13_v3	2737507	2738371	PF3D7_1368800	DNA repair endonuclease, putative (ERCC4)	-	-1797	PF3D7_1368900	conserved Plasmodium protein, unknown function	+	1410	NA	NA	NA	Upstream of two	0	0	1
Pf3D7_13_v3	2835387	2836251	PF3D7_1372000	Plasmodium exported protein (PHISTa), unknown function	+	-1498	PF3D7_1372100	Plasmodium exported protein (PHISTb), unknown function (GEXP04)	+	1233	NA	NA	NA	Upstream of one	0	0	1
Pf3D7_14_v3	51421	52035	PF3D7_1401300	aminopeptidase, putative	-	-1314	PF3D7_1401400	early transcribed membrane protein 14.1 (ETRAMP14)	-	1682	NA	NA	NA	Upstream of one	0	0	0
Pf3D7_14_v3	282212	282465	PF3D7_1407700	conserved Plasmodium protein, unknown function	+	-1667	PF3D7_1407800	plasmepsin IV (PM4)	+	746	NA	NA	NA	Upstream of one	0	0	1
Pf3D7_14_v3	381868	382310	PF3D7_1409700	conserved Plasmodium protein, unknown function	-	-1908	PF3D7_1409800	CUGBP Elav-like family member 2, putative (CELF2)	+	1098	NA	NA	NA	Upstream of two	0	0	0
Pf3D7_14_v3	387059	387777	PF3D7_1409800	CUGBP Elav-like family member 2, putative (CELF2)	+	-2687	PF3D7_1409900	cytidine diphosphate-diacylglycerol synthase (CDS)	+	2173	NA	NA	NA	Upstream of one	0	0	1
Pf3D7_14_v3	550603	550844	PF3D7_1413800	diphthamide biosynthesis protein 1, putative (DPH1)	+	-1308	PF3D7_1413900	DnaJ protein, putative	+	1137	NA	NA	NA	Upstream of one	0	0	0
Pf3D7_14_v3	831086	831493	PF3D7_1420000	splicing factor 3B subunit 4, putative (SF3B4)	-	-518	PF3D7_1420100	conserved Plasmodium protein, unknown function	-	1044	NA	NA	NA	Upstream of one	0	0	0
Pf3D7_14_v3	856856	857369	PF3D7_1420600	pantothenate kinase, putative (PANK)	-	-1151	PF3D7_1420700	surface protein P113 (P113)	+	2897	NA	NA	NA	Upstream of two	0	0	1
Pf3D7_14_v3	857456	857835	PF3D7_1420600	pantothenate kinase, putative (PANK)	-	-1684	PF3D7_1420700	surface protein P113 (P113)	+	2364	NA	NA	NA	Upstream of two	0	0	1
Pf3D7_14_v3	1054490	1054709	PF3D7_1427000	conserved Plasmodium protein, unknown function	+	-7	PF3D7_1427100	lipase, putative	+	1561	NA	NA	NA	Upstream of one	0	0	0
Pf3D7_14_v3	1055350	1055635	PF3D7_1427000	conserved Plasmodium protein, unknown function	+	-900	PF3D7_1427100	lipase, putative	+	668	NA	NA	NA	Upstream of one	0	0	0
Pf3D7_14_v3	1084520	1084961	PF3D7_1427500	DNA mismatch repair protein MSH2, putative (MSH2-1)	+	-534	PF3D7_1427600	CorA-like Mg2+ transporter protein, putative	+	861	NA	NA	NA	Upstream of one	0	0	1
Pf3D7_14_v3	1107697	1107981	PF3D7_1428300	proliferation-associated protein 2g4, putative	-	-1326	PF3D7_1428400	WD and tetratricopeptide repeats protein 1, putative (WDTC1)	-	590	NA	NA	NA	Upstream of one	0	0	1
Pf3D7_14_v3	1166381	1166730	PF3D7_1429400	rRNA (adenosine-2'-O-)-methyltransferase, putative	+	-2863	PF3D7_1429600	conserved Plasmodium protein, unknown function (GEXP03)	+	587	PF3D7_1429500	diphthamide biosynthesis protein 2, putative (DPH2)	+	Within gene	0	0	0
Pf3D7_14_v3	1183324	1183525	PF3D7_1430000	conserved Plasmodium protein, unknown function	-	-444	PF3D7_1430100	serine/threonine protein phosphatase 2A activator (PTPA)	+	1484	NA	NA	NA	Upstream of two	0	0	1
Pf3D7_14_v3	1331425	1331786	PF3D7_1433400	conserved Plasmodium membrane protein, unknown function	-	-2030	PF3D7_1433500	DNA topoisomerase 2 (TOP2)	-	756	NA	NA	NA	Upstream of one	0	0	1
Pf3D7_14_v3	1340672	1341106	PF3D7_1433500	DNA topoisomerase 2 (TOP2)	-	-3589	PF3D7_1433600	microsomal signal peptidase protein, putative (SPC1)	+	799	NA	NA	NA	Upstream of two	0	0	1
Pf3D7_14_v3	1475988	1476833	PF3D7_1436200	conserved Plasmodium protein, unknown function	-	-1974	PF3D7_1436300	translocon component PTEX150 (PTEX150)	+	3365	NA	NA	NA	Upstream of two	0	0	1
Pf3D7_14_v3	1501687	1502536	PF3D7_1436900	histidine triad protein, putative	-	-1148	PF3D7_1437000	N-acetyltransferase, putative	+	535	NA	NA	NA	Upstream of two	0	0	1
Pf3D7_14_v3	1505511	1505720	PF3D7_1437000	N-acetyltransferase, putative	+	-756	PF3D7_1437100	conserved Plasmodium protein, unknown function	+	289	NA	NA	NA	Upstream of one	0	0	0
Pf3D7_14_v3	1622003	1622395	PF3D7_1439800	vesicle-associated membrane protein, putative	+	-2406	PF3D7_1439900	triosephosphate isomerase (TIM)	+	376	NA	NA	NA	Upstream of one	0	0	1
Pf3D7_14_v3	1896815	1897477	PF3D7_1446200	M17 leucyl aminopeptidase (LAP)	-	-2130	PF3D7_1446300	conserved Plasmodium membrane protein, unknown function	+	1204	NA	NA	NA	Upstream of two	0	0	1
Pf3D7_14_v3	1897536	1897828	PF3D7_1446200	M17 leucyl aminopeptidase (LAP)	-	-2666	PF3D7_1446300	conserved Plasmodium membrane protein, unknown function	+	668	NA	NA	NA	Upstream of two	0	0	1
Pf3D7_14_v3	1926253	1926491	PF3D7_1446800	heme detoxification protein (HDP)	+	-2591	PF3D7_1447000	40S ribosomal protein S5	+	3558	PF3D7_1446900	glutaminyl-peptide cyclotransferase, putative	-	Within gene	0	0	0
Pf3D7_14_v3	2120911	2121134	PF3D7_1451700	calcineurin subunit B (CNB)	-	-744	PF3D7_1451800	sortilin	+	2437	NA	NA	NA	Upstream of two	0	0	0
Pf3D7_14_v3	2206027	2206634	PF3D7_1453600	RAP protein, putative	-	-1624	PF3D7_1453700	co-chaperone p23 (P23)	+	695	NA	NA	NA	Upstream of two	0	0	1
Pf3D7_14_v3	2213042	2213307	PF3D7_1453800	glucose-6-phosphate dehydrogenase-6-phosphogluconolactonase (GluPho)	-	-652	PF3D7_1453900	conserved Plasmodium protein, unknown function	+	1734	NA	NA	NA	Upstream of two	0	0	0
Pf3D7_14_v3	2251643	2251933	PF3D7_1455000	protein phosphatase PPM3, putative (PPM3)	-	-2039	PF3D7_1455200.2	methyltransferase, putative	+	3273	PF3D7_1455100	protein tyrosine phosphatase, putative (PTP1)	-	Within gene	0	0	1
Pf3D7_14_v3	2252092	2252370	PF3D7_1455100	protein tyrosine phosphatase, putative (PTP1)	-	-298	PF3D7_1455200.2	methyltransferase, putative	+	2830	NA	NA	NA	Upstream of two	0	0	0
Pf3D7_14_v3	2558212	2558774	PF3D7_1462700	cytochrome c1 precursor, putative	-	-3390	PF3D7_1462800	glyceraldehyde-3-phosphate dehydrogenase (GAPDH)	+	604	NA	NA	NA	Upstream of two	0	0	1
Pf3D7_14_v3	2617438	2617646	PF3D7_1464400	zinc finger protein, putative	-	-12132	PF3D7_1464600	phosphatase, putative	+	2136	PF3D7_1464500	conserved Plasmodium membrane protein, unknown function	+	Within gene	0	0	1
Pf3D7_14_v3	2641929	2642208	PF3D7_1465200	conserved Plasmodium protein, unknown function	-	-68	PF3D7_1465300	tRNA 3'-trailer sequence RNase, putative	+	934	NA	NA	NA	Upstream of two	0	0	0
Pf3D7_14_v3	2706480	2706985	PF3D7_1466200	conserved Plasmodium protein, unknown function	-	-2685	PF3D7_1466300	26S proteasome regulatory subunit RPN2, putative (RPN2)	+	2684	NA	NA	NA	Upstream of two	0	0	1
Pf3D7_14_v3	2707061	2707760	PF3D7_1466200	conserved Plasmodium protein, unknown function	-	-3363	PF3D7_1466300	26S proteasome regulatory subunit RPN2, putative (RPN2)	+	2006	NA	NA	NA	Upstream of two	0	0	1
Pf3D7_14_v3	2765668	2766470	PF3D7_1467600	conserved Plasmodium protein, unknown function	-	-1920	PF3D7_1467700	conserved Plasmodium protein, unknown function	+	38	NA	NA	NA	Upstream of two	0	0	1
Pf3D7_14_v3	2798360	2798661	PF3D7_1468100	conserved Plasmodium protein, unknown function	-	-4189	PF3D7_1468200	conserved protein, unknown function	+	3996	NA	NA	NA	Upstream of two	0	0	1
Pf3D7_14_v3	2798717	2799213	PF3D7_1468100	conserved Plasmodium protein, unknown function	-	-4643	PF3D7_1468200	conserved protein, unknown function	+	3542	NA	NA	NA	Upstream of two	0	0	1
Pf3D7_14_v3	2972032	2972249	PF3D7_1472800	conserved Plasmodium protein, unknown function	-	-350	PF3D7_1472900	dihydroorotase, putative	+	836	NA	NA	NA	Upstream of two	0	0	0
Pf3D7_14_v3	3020373	3020647	PF3D7_1474000	probable protein, unknown function	-	-2612	PF3D7_1474100	mitochondrial ribosomal protein L20 precursor, putative	+	2717	NA	NA	NA	Upstream of two	0	0	1
Pf3D7_14_v3	3066935	3067314	PF3D7_1474700	protein kinase, putative	-	-1363	PF3D7_1474800	proteasome subunit alpha type-1, putative	+	436	NA	NA	NA	Upstream of two	0	0	0
Pf3D7_14_v3	3151173	3151374	PF3D7_1476500	probable protein, unknown function	+	-2691	PF3D7_1476600	Plasmodium exported protein, unknown function	+	695	NA	NA	NA	Upstream of one	0	0	0
Pf3D7_14_v3	3156003	3156508	PF3D7_1476600	Plasmodium exported protein, unknown function	+	-1334	PF3D7_1476700	lysophospholipase, putative	+	719	NA	NA	NA	Upstream of one	0	0	1
Pf3D7_14_v3	3191686	3192713	PF3D7_1477500	Plasmodium exported protein (PHISTb), unknown function	+	-1653	PF3D7_1477600	surface-associated interspersed protein 14.1 (SURFIN 14.1) (SURF14.1)	+	1084	NA	NA	NA	Upstream of one	0	0	1
Pf3D7_14_v3	3200783	3201512	PF3D7_1477600	surface-associated interspersed protein 14.1 (SURFIN 14.1) (SURF14.1)	+	-1671	PF3D7_1477700	Plasmodium exported protein (PHISTa), unknown function (Pfg14-748)	+	1782	NA	NA	NA	Upstream of one	0	0	1
Pf3D7_14_v3	3205096	3205498	PF3D7_1477700	Plasmodium exported protein (PHISTa), unknown function (Pfg14-748)	+	-1281	PF3D7_1477800	acyl-CoA binding protein (ACBP)	+	2329	NA	NA	NA	Upstream of one	0	0	1
Pf3D7_14_v3	3208160	3208704	PF3D7_1477800	acyl-CoA binding protein (ACBP)	+	-534	PF3D7_1477900	acyl-CoA synthetase, pseudogene (ACS1b)	+	696	NA	NA	NA	Upstream of one	0	0	1

## Sheet: 3 SCC only
chr	start	end	left_id	left_desc	left_strand	left_dist	right_id	right_desc	right_strand	right_dist	within_id	within_desc	within_strand	peak_location	Schizont	Ring	StageI
Pf3D7_01_v3	6431	6752	NA	NA	.	-1	PF3D7_0100100	erythrocyte membrane protein 1, PfEMP1 (VAR)	+	22917	NA	NA	NA	Upstream of one	1	1	0
Pf3D7_01_v3	7950	8645	NA	NA	.	-1	PF3D7_0100100	erythrocyte membrane protein 1, PfEMP1 (VAR)	+	21211	NA	NA	NA	Upstream of one	1	1	1
Pf3D7_02_v3	273134	273431	PF3D7_0206700	adenylosuccinate lyase (ASL)	+	-275	PF3D7_0206800	merozoite surface protein 2 (MSP2)	-	405	NA	NA	NA	Downstream of two	0	0	0
Pf3D7_02_v3	326126	326395	PF3D7_0208000	serine repeat antigen 1 (SERA1)	-	-539	PF3D7_0208100.1	conserved Plasmodium protein, unknown function	+	1670	NA	NA	NA	Upstream of two	0	0	0
Pf3D7_02_v3	592636	593094	PF3D7_0214500	conserved Plasmodium protein, unknown function	+	-1445	PF3D7_0214600	serine/threonine protein kinase, putative	+	1330	NA	NA	NA	Upstream of one	0	0	0
Pf3D7_02_v3	938892	939178	PF3D7_0223500	erythrocyte membrane protein 1, PfEMP1 (VAR)	-	-15388	NA	NA	.	-1	NA	NA	NA	Upstream of one	1	1	0
Pf3D7_02_v3	941242	941526	PF3D7_0223500	erythrocyte membrane protein 1, PfEMP1 (VAR)	-	-17737	NA	NA	.	-1	NA	NA	NA	Upstream of one	1	1	0
Pf3D7_03_v3	8341	8624	NA	NA	.	-1	PF3D7_0300100	erythrocyte membrane protein 1, PfEMP1 (VAR)	+	28481	NA	NA	NA	Upstream of one	1	1	0
Pf3D7_03_v3	10650	10887	NA	NA	.	-1	PF3D7_0300100	erythrocyte membrane protein 1, PfEMP1 (VAR)	+	26195	NA	NA	NA	Upstream of one	1	1	0
Pf3D7_03_v3	862423	862818	PF3D7_0320500	nicotinamidase, putative (Nico)	+	-520	PF3D7_0320600	conserved Plasmodium protein, unknown function	-	119	NA	NA	NA	Downstream of two	0	0	0
Pf3D7_03_v3	1055573	1055778	PF3D7_0324900	erythrocyte membrane protein 1, PfEMP1 (VAR)	-	-17423	NA	NA	.	-1	NA	NA	NA	Upstream of one	1	1	0
Pf3D7_04_v3	5148	5528	NA	NA	.	-1	PF3D7_0400100	erythrocyte membrane protein 1, PfEMP1 (VAR)	+	23367	NA	NA	NA	Upstream of one	1	1	0
Pf3D7_04_v3	5922	6279	NA	NA	.	-1	PF3D7_0400100	erythrocyte membrane protein 1, PfEMP1 (VAR)	+	22604	NA	NA	NA	Upstream of one	1	1	0
Pf3D7_04_v3	7597	7812	NA	NA	.	-1	PF3D7_0400100	erythrocyte membrane protein 1, PfEMP1 (VAR)	+	21000	NA	NA	NA	Upstream of one	1	1	0
Pf3D7_04_v3	224102	224617	PF3D7_0404000	conserved Plasmodium protein, unknown function	-	-230	PF3D7_0404100	transcription factor with AP2 domain(s), putative (ApiAP2)	-	418	NA	NA	NA	Upstream of one	0	0	0
Pf3D7_04_v3	268990	269296	PF3D7_0404900	6-cysteine protein (P41)	-	-764	PF3D7_0405100	protein transport protein Sec24B (SEC24B)	-	3111	PF3D7_0405000	ATP-dependent RNA helicase, putative	-	Within gene	0	0	0
Pf3D7_04_v3	441301	441503	PF3D7_0409200	protein SOF1, putative (SOF1)	+	-1068	PF3D7_0409400	heat shock protein 40 (DnaJ)	+	4597	PF3D7_0409300	conserved Plasmodium protein, unknown function	-	Within gene	0	0	0
Pf3D7_04_v3	736754	737053	PF3D7_0416800	small GTP-binding protein sar1 (SAR1)	+	-5682	PF3D7_0417000	conserved Plasmodium protein, unknown function	+	5244	PF3D7_0416900	conserved Plasmodium protein, unknown function	-	Within gene	1	1	1
Pf3D7_05_v3	232626	233084	PF3D7_0505200	actin-like protein, putative (ALP2b)	+	-464	PF3D7_0505300	UDP-N-acetyl glucosamine:UMP antiporter	+	959	NA	NA	NA	Upstream of one	0	0	0
Pf3D7_05_v3	1070037	1070105	PF3D7_0525700	conserved Plasmodium protein, unknown function	+	-787	PF3D7_0525800	inner membrane complex protein 1g, putative (IMC1g)	+	1175	NA	NA	NA	Upstream of one	0	0	0
Pf3D7_05_v3	1070212	1070466	PF3D7_0525700	conserved Plasmodium protein, unknown function	+	-1055	PF3D7_0525800	inner membrane complex protein 1g, putative (IMC1g)	+	907	NA	NA	NA	Upstream of one	0	1	0
Pf3D7_06_v3	527106	527363	PF3D7_0612700	6-cysteine protein (P12)	-	-206	PF3D7_0612800	6-cysteine protein (P12p)	-	824	NA	NA	NA	Upstream of one	0	0	0
Pf3D7_06_v3	586172	586477	PF3D7_0613900	myosin E, putative (myoE)	-	-430	PF3D7_0614000	thiamin-phosphate pyrophosphorylase, putative	-	693	NA	NA	NA	Upstream of one	0	0	0
Pf3D7_06_v3	757741	757941	PF3D7_0617900	histone H3 variant, putative (H3.3)	+	-3037	PF3D7_0618000	conserved Plasmodium membrane protein, unknown function	+	767	NA	NA	NA	Upstream of one	1	0	0
Pf3D7_06_v3	784462	784856	PF3D7_0618800	conserved Plasmodium protein, unknown function	-	-1364	PF3D7_0619000.1	conserved Plasmodium protein, unknown function	-	4047	PF3D7_0618900.2	phosphatidylinositol N-acetylglucosaminyltransferase subunit GPI1 (GPI1)	+	Within gene	0	0	0
Pf3D7_06_v3	1154688	1155031	PF3D7_0628100	HECT-domain (ubiquitin-transferase), putative	-	-1197	PF3D7_0628200	protein kinase PK4 (PK4)	+	5001	NA	NA	NA	Upstream of two	1	1	0
Pf3D7_06_v3	1407004	1407368	PF3D7_0632800	erythrocyte membrane protein 1, PfEMP1 (VAR)	-	-24560	NA	NA	.	-1	NA	NA	NA	Upstream of one	1	1	0
Pf3D7_07_v3	633071	633309	PF3D7_0713800	negative elongation factor A, putative (NELFA)	-	-7891	PF3D7_0714000	histone H2B variant (H2B.Z)	-	9910	PF3D7_0713900	conserved Plasmodium protein, unknown function	-	Within gene	0	0	0
Pf3D7_07_v3	644854	645131	PF3D7_0714000	histone H2B variant (H2B.Z)	-	-1522	PF3D7_0714100	conserved Plasmodium protein, unknown function	-	1725	NA	NA	NA	Upstream of one	1	0	0
Pf3D7_07_v3	1000868	1001069	PF3D7_0723800	conserved Plasmodium protein, unknown function	+	-737	PF3D7_0724000	Rab GTPase activator and protein kinase, putative	+	5365	PF3D7_0723900	conserved Plasmodium protein, unknown function	-	Within gene	0	0	0
Pf3D7_07_v3	1319808	1320263	PF3D7_0730700	tRNA Threonine	-	-955	PF3D7_0730800.1	Plasmodium exported protein, unknown function	+	1269	NA	NA	NA	Upstream of two	0	0	0
Pf3D7_07_v3	1438475	1438921	PF3D7_0733000	erythrocyte membrane protein 1, PfEMP1 (VAR)	-	-12465	NA	NA	.	-1	NA	NA	NA	Upstream of one	1	1	0
Pf3D7_08_v3	813977	814194	PF3D7_0817700	rhoptry neck protein 5 (RON5)	-	-622	PF3D7_0817800	conserved Plasmodium protein, unknown function	+	1063	NA	NA	NA	Upstream of two	1	0	0
Pf3D7_09_v3	5247	5459	NA	NA	.	-1	PF3D7_0900100	erythrocyte membrane protein 1, PfEMP1 (VAR)	+	14726	NA	NA	NA	Upstream of one	1	1	0
Pf3D7_09_v3	6791	7079	NA	NA	.	-1	PF3D7_0900100	erythrocyte membrane protein 1, PfEMP1 (VAR)	+	13144	NA	NA	NA	Upstream of one	1	1	0
Pf3D7_09_v3	504440	504749	PF3D7_0911000	phosphatidylinositol N-acetylglucosaminyltransferase, putative	+	-1863	PF3D7_0911200	conserved Plasmodium protein, unknown function	+	5338	PF3D7_0911100	conserved Plasmodium protein, unknown function	+	Within gene	1	1	0
Pf3D7_09_v3	616489	617134	PF3D7_0914300	met-10+ like protein, putative	-	-1321	PF3D7_0914400	conserved Plasmodium protein, unknown function	+	1150	NA	NA	NA	Upstream of two	1	0	0
Pf3D7_09_v3	1201868	1202237	PF3D7_0930200	leucine-rich repeat protein (LRR8)	-	-3592	PF3D7_0930400.1	conserved Plasmodium protein, unknown function	+	5920	PF3D7_0930300	merozoite surface protein 1 (MSP1)	+	Within gene	1	1	1
Pf3D7_09_v3	1359533	1359762	PF3D7_0934700	UBX domain, putative	+	-387	PF3D7_0934800	cAMP-dependent protein kinase catalytic subunit (PKAc)	+	2286	NA	NA	NA	Upstream of one	1	1	0
Pf3D7_09_v3	1361294	1361552	PF3D7_0934700	UBX domain, putative	+	-2162	PF3D7_0934800	cAMP-dependent protein kinase catalytic subunit (PKAc)	+	511	NA	NA	NA	Upstream of one	1	1	0
Pf3D7_09_v3	1532915	1533268	PF3D7_0937800	erythrocyte membrane protein 1, PfEMP1 (VAR)	-	-29757	NA	NA	.	-1	NA	NA	NA	Upstream of one	1	1	0
Pf3D7_09_v3	1534604	1534840	PF3D7_0937800	erythrocyte membrane protein 1, PfEMP1 (VAR)	-	-31387	NA	NA	.	-1	NA	NA	NA	Upstream of one	1	1	0
Pf3D7_10_v3	8623	8891	NA	NA	.	-1	PF3D7_1000100	erythrocyte membrane protein 1, PfEMP1 (VAR)	+	19732	NA	NA	NA	Upstream of one	1	1	0
Pf3D7_10_v3	163625	164021	PF3D7_1003500	40S ribosomal protein S20e, putative	-	-2862	PF3D7_1003600	inner membrane complex protein 1c, putative (IMC1c)	+	1121	NA	NA	NA	Upstream of two	1	1	0
Pf3D7_10_v3	470106	470371	PF3D7_1012100	conserved Plasmodium protein, unknown function	-	-704	PF3D7_1012200	conserved Plasmodium protein, unknown function	+	739	NA	NA	NA	Upstream of two	1	0	0
Pf3D7_10_v3	553734	554173	PF3D7_1014000	GDP-L-fucose synthase (FS)	-	-1384	PF3D7_1014100	conserved Plasmodium protein, unknown function	+	1205	NA	NA	NA	Upstream of two	1	1	0
Pf3D7_10_v3	1143946	1144262	PF3D7_1027300	peroxiredoxin (nPrx)	-	-1503	PF3D7_1027400	DNA-directed RNA polymerase II, putative	-	1718	NA	NA	NA	Upstream of one	1	0	0
Pf3D7_10_v3	1197264	1197481	PF3D7_1029200	WD repeat-containing protein, putative	+	-30	PF3D7_1029300	conserved Plasmodium protein, unknown function	-	451	NA	NA	NA	Downstream of two	0	0	0
Pf3D7_10_v3	1393674	1394648	PF3D7_1035100	probable protein, unknown function	+	-1032	PF3D7_1035200	S-antigen	+	677	NA	NA	NA	Upstream of one	1	1	1
Pf3D7_11_v3	1137331	1137621	PF3D7_1129300	conserved Plasmodium protein, unknown function	-	-643	PF3D7_1129400	RNA methyltransferase, putative	-	598	NA	NA	NA	Upstream of one	1	0	0
Pf3D7_11_v3	1383903	1384149	PF3D7_1135300	conserved Plasmodium membrane protein, unknown function	-	-1783	PF3D7_1135400	conserved Plasmodium protein, unknown function	-	351	NA	NA	NA	Upstream of one	0	0	0
Pf3D7_12_v3	5297	5766	NA	NA	.	-1	PF3D7_1200100	erythrocyte membrane protein 1, PfEMP1 (VAR)	+	11440	NA	NA	NA	Upstream of one	1	1	1
Pf3D7_12_v3	6144	6399	NA	NA	.	-1	PF3D7_1200100	erythrocyte membrane protein 1, PfEMP1 (VAR)	+	10700	NA	NA	NA	Upstream of one	1	1	0
Pf3D7_12_v3	929917	930122	PF3D7_1223100	cAMP-dependent protein kinase regulatory subunit (PKAr)	-	-30	PF3D7_1223200	nucleus export protein BRR6, putative	+	2896	NA	NA	NA	Upstream of two	1	0	0
Pf3D7_12_v3	1163464	1164111	PF3D7_1228600	merozoite surface protein 9 (MSP9)	-	-829	PF3D7_1228700	conserved Plasmodium protein, unknown function	+	1719	NA	NA	NA	Upstream of two	1	1	1
Pf3D7_12_v3	1827332	1827694	PF3D7_1243600	translation initiation factor SUI1, putative	+	-630	PF3D7_1243700	ubiquitin-conjugating enzyme E2, putative	+	2146	NA	NA	NA	Upstream of one	1	1	0
Pf3D7_12_v3	2123281	2123554	PF3D7_1252100	rhoptry neck protein 3 (RON3)	-	-932	PF3D7_1252200	chitinase (CHT1)	+	2016	NA	NA	NA	Upstream of two	1	1	0
Pf3D7_13_v3	274131	274330	PF3D7_1305500	mitogen-activated protein kinase phosphatase 1, putative (MKP1)	+	-506	PF3D7_1305700	conserved Plasmodium protein, unknown function	+	2907	PF3D7_1305600	membrane integral peptidase, M50 family, putative	-	Within gene	0	0	0
Pf3D7_13_v3	469428	469700	PF3D7_1310700	RNA-binding protein, putative	-	-902	PF3D7_1310800	conserved Plasmodium protein, unknown function	-	1030	NA	NA	NA	Upstream of one	1	0	0
Pf3D7_13_v3	470370	470640	PF3D7_1310700	RNA-binding protein, putative	-	-1843	PF3D7_1310800	conserved Plasmodium protein, unknown function	-	89	NA	NA	NA	Upstream of one	1	1	0
Pf3D7_13_v3	1701888	1702112	PF3D7_1343100	conserved Plasmodium protein, unknown function	-	-1371	PF3D7_1343200	tRNA guanosine-2'-O-methyltransferase, putative	+	2569	NA	NA	NA	Upstream of two	1	1	0
Pf3D7_13_v3	2058258	2058577	PF3D7_1351600	glycerol kinase (GK)	+	-1698	PF3D7_1351700	inner membrane complex protein 1f, putative (IMC1f)	+	1197	NA	NA	NA	Upstream of one	0	0	0
Pf3D7_13_v3	2913196	2913580	PF3D7_1373500	erythrocyte membrane protein 1, PfEMP1 (VAR)	-	-21049	NA	NA	.	-1	NA	NA	NA	Upstream of one	1	1	0
Pf3D7_14_v3	440512	440772	PF3D7_1410900	ribosome maturation protein SBDS, putative	+	-1177	PF3D7_1411100.1	conserved Plasmodium membrane protein, unknown function	-	7280	PF3D7_1411000.1	conserved Plasmodium protein, unknown function	+	Within gene	0	0	0
Pf3D7_14_v3	440958	441379	PF3D7_1410900	ribosome maturation protein SBDS, putative	+	-1704	PF3D7_1411100.1	conserved Plasmodium membrane protein, unknown function	-	6753	PF3D7_1411000.1	conserved Plasmodium protein, unknown function	+	Within gene	0	1	0
Pf3D7_14_v3	680402	680646	PF3D7_1416600	conserved Plasmodium protein, unknown function	-	-1753	PF3D7_1416700	conserved Plasmodium protein, unknown function	-	530	NA	NA	NA	Upstream of one	1	0	0
Pf3D7_14_v3	1237617	1237841	PF3D7_1431400	conserved Plasmodium protein, unknown function	-	-605	PF3D7_1431500	mitogen-activated protein kinase 1 (MAPK1)	-	1121	NA	NA	NA	Upstream of one	1	0	0
Pf3D7_14_v3	2800304	2800631	PF3D7_1468100	conserved Plasmodium protein, unknown function	-	-6146	PF3D7_1468200	conserved protein, unknown function	+	2039	NA	NA	NA	Upstream of two	1	1	1
Pf3D7_14_v3	2805748	2806113	PF3D7_1468300	leucine-rich repeat protein (LRR14.1)	+	-1319	PF3D7_1468400	zinc finger protein, putative (D13)	+	3546	NA	NA	NA	Upstream of one	1	0	0
Pf3D7_14_v3	2806472	2806921	PF3D7_1468300	leucine-rich repeat protein (LRR14.1)	+	-2085	PF3D7_1468400	zinc finger protein, putative (D13)	+	2780	NA	NA	NA	Upstream of one	1	1	1

## Sheet: 4 NCC only GO terms
GO ID	GO Term	Genes in the bkgd with this term	Genes in your result with this term	Fold enrichment	Odds ratio	P-value	Benjamini	Bonferroni
GO:0006006	glucose metabolic process	6	3	14.21	27.92	0.000791	0.214	0.376
GO:0005996	monosaccharide metabolic process	7	3	12.18	20.94	0.00135	0.214	0.641
GO:0019318	hexose metabolic process	7	3	12.18	20.94	0.00135	0.214	0.641
GO:0035690	cellular response to drug	3	2	18.94	55.52	0.00361	0.308	1
GO:0044248	cellular catabolic process	142	12	2.4	2.66	0.00393	0.308	1
GO:0051336	regulation of hydrolase activity	10	3	8.52	11.96	0.00428	0.308	1
GO:1901575	organic substance catabolic process	147	12	2.32	2.55	0.00521	0.308	1
GO:0009056	catabolic process	153	12	2.23	2.44	0.00714	0.308	1
GO:1901565	organonitrogen compound catabolic process	102	9	2.51	2.75	0.00919	0.308	1

## Sheet: 5 SCC only GO terms
GO ID	GO Term	Genes in the bkgd with this term	Genes in your result with this term	Fold enrichment	Odds ratio	P-value	Benjamini	Bonferroni
GO:0051806	entry into cell of other organism involved in symbiotic interaction	66	4	11.41	14.3	0.000354	0.00854	0.0245
GO:0030260	entry into host cell	66	4	11.41	14.3	0.000354	0.00854	0.0245
GO:0051828	entry into other organism involved in symbiotic interaction	72	4	10.46	13.02	0.000495	0.00854	0.0342
GO:0044409	entry into host	72	4	10.46	13.02	0.000495	0.00854	0.0342
GO:0090481	pyrimidine nucleotide-sugar transmembrane transport	1	1	188.25	Infinity	0.00531	0.0611	0.367
GO:0015780	nucleotide-sugar transmembrane transport	1	1	188.25	Infinity	0.00531	0.0611	0.367
