# Supplementary material for: Dissecting the role of PfAP2-G in malaria gametocytogenesis
Source: Nat Commun. 2020 Mar 20;11:1503. doi: 10.1038/s41467-020-15026-0 (PMC7083873; doi:10.1038/s41467-020-15026-0)
Supplement: Supplementary file 12 — Supplementary Data 8 [file 41467_2020_15026_MOESM12_ESM.xlsx]

## Sheet: Sheet1
		AP2-G-FKBP + Shld1 (Cy5/Cy3)											AP2-G-FKBP - Shld1 (Cy5/Cy3)											TP 1-3		TP 4-7		TP 8-11		TP 1-11
Gene ID	Description	TP 1 (30 hpi)	TP2 (36 hpi)	TP 3 (42 hpi)	TP 4 (0 hpi)	TP 5 (6 hpi)	TP 6 (12 hpi)	TP 7 (18 hpi)	TP 8 (24 hpi)	TP 9 (30 hpi)	TP 10 (36 hpi)	TP 11 (42 hpi)	TP 1 (30 hpi)	TP2 (36 hpi)	TP 3 (42 hpi)	TP 4 (0 hpi)	TP 5 (6 hpi)	TP 6 (12 hpi)	TP 7 (18 hpi)	TP 8 (24 hpi)	TP 9 (30 hpi)	TP 10 (36 hpi)	TP 11 (42 hpi)	Fold change	FDR (%)	Fold change	FDR (%)	Fold change	FDR (%)	Fold change	FDR (%)
PF3D7_1477300	Plasmodium exported protein, unknown function (Pfg14-744)	-2.53	-2.28	-1.19	-1.42	-1.49	0.87	1.73	3.36	2.51	2.09	2.47	-1.71	-2.11	-2.74	-2.32	-1.17	-3.17	-2.62	-2.74	-2.3	-2.92	-2.02	1.13813	100	4.73216	38.3271	34.3562	0	6.59704	0
PF3D7_1477400	probable protein, unknown function	-2.6	-2.05	-2.15	-1.88	0.15	0.8	1.9	2.9	2.55	2.26	2.33	-2.37	-2.17	-2.53	-0.5	-0.53	-3.22	-1	-2.78	-2.63	-2.85	-2.26	1.06437	100	2.93834	59.7364	35.261	0	5.4987	0.512659
PF3D7_1302100	gamete antigen 27/25 (Pfg27)	-2.13	-1.98	-1.53	-2.47	-2.26	-1.64	0.13	0.8	2.1	2.29	2.76	-2.29	-2.34	-2.37	-2.46	-2.83	-3.87	-3.27	-2.48	-1.45	-2.28	-1.87	1.3692	100	2.9231	45.8902	16.0834	0.100763	4.41874	0
PF3D7_1102500	Plasmodium exported protein (PHISTb), unknown function (GEXP02)	-1.13	-1.42	-1.38	2.12	1.09	2.69	0.73	1.83	1.84	1.05	0.64	-1.53	-1.62	-1.52	-1.69	-0.57	-1.37	-0.56	-1.36	-1.48	-1.75	-1.64	1.18646	100	6.52058	13.2336	7.45134	0.112082	4.30062	0
PF3D7_1476600	Plasmodium exported protein, unknown function	-1.65	-1.66	-1.15	0.46	0.93	2.66	1.49	2.38	1.9	1.54	1.93	-1.31	-2.03	-1.63	-0.28	0.07	-1.39	-0.1	-1.8	-1.6	-2.02	-1.41	1.12506	100	3.50642	33.0765	12.5099	0	4.08405	0
PF3D7_1473700	conserved Plasmodium protein, unknown function	-0.89	-0.47	0.71	2.8	2.55	3.56	2.35	2.8	1.64	1.26	1.68	-0.83	-0.83	-0.83	0.13	0.78	0.05	0.14	-0.71	-0.38	-0.99	-0.22	1.52979	100	5.81589	12.8633	5.35171	0	3.92015	0.0153146
PF3D7_1477700	Plasmodium exported protein (PHISTa), unknown function (Pfg14-748)	-2.05	-1.3	-1.28	-1.69	-1.08	-0.2	0.25	2.47	2.9	3.04	2.91	-1.91	-1.29	-1.11	-1.86	-0.25	-2.48	-1.73	-1.79	-1.56	-1.5	-1.27	0.928731	100	1.86607	65.2337	20.5348	0	3.69004	2.93357
PF3D7_1476900	Plasmodium exported protein, unknown function, pseudogene	-1.79	-0.83		-1.37	-0.36	2.02	1.22	2.71	2.52	1.69	1.02		-1.1	-1.66	-2.16	0.69	-1.25	-0.74	-1.55	-1.27	-1.59	-1.68	0.956387	100	2.36608	60.7109	11.3727	0.102525	3.39161	1.23363
PF3D7_0422000	steroid dehydrogenase, putative	-0.77	-0.95	-0.75	0.26	0.74	1.9	1.78	2.33	1.5	1.08	1.32	-0.79	-1.01	-1.35	-0.82	-1.02	-1.08	-1.16	-0.48	-0.62	-1.03	-0.86	1.17013	100	4.56305	13.0751	4.94167	0.0385563	3.24083	0
PF3D7_0423700	early transcribed membrane protein 4 (ETRAMP4)	-0.28	-0.34	-0.73	-0.92	-1.65	-0.28	0.56	0.91	2.34	2.13	2.46	-0.48	-0.57	-0.84	-1.36	-2.46	-2.94	-2.92	-1.07	-0.17	-0.41	-0.88	1.13288	100	3.59876	28.6638	6.03143	0	3.16814	0
PF3D7_0406200	sexual stage-specific protein precursor (Pfs16)	-1.58	-1.74	-1.33	-0.66	-0.97	-0.01	-1.03	0.32	1.74	1.1	1.36	-1.43	-1.68	-1.54	-1.45	-1.8	-2.26	-2.54	-1.58	-1.48	-1.38	-1.34	1	100	2.5403	22.4848	5.95871	0	2.68599	0
PF3D7_1372100	Plasmodium exported protein (PHISTb), unknown function (GEXP04)	-1.37	-2	-0.17	-1.31	-0.97	-0.5	-0.22	1.24	2.46	1.64	0.78	-2.33	-1.9	-1.58	-0.36	0.21	-1.43	-0.73	-2.28	-1.67	-1.9	-1.77	1.68958	100	0.887304	88.7386	10.8153	0.098344	2.62575	10.4
PF3D7_0920000	long chain fatty acid elongation enzyme, putative	-0.07	0.01	-0.54	-0.28	-0.11	1.22	1.49	2.23	1.54	1.46	1.76	-0.69	-0.25	-0.71	-0.81	-1.62	-1.47	-1.04	0.33	0.14	-0.25	-0.18	1.27456	100	3.5186	16.7822	3.33457	0	2.61584	0
PF3D7_0315600	conserved Plasmodium protein, unknown function	0.2	0.26	0.41	-0.25	0.4	0.24	1.91	2.91	2.37	2.35	2.74	0.28	0.29	-0.12	-0.64	0.04	-1.45	-0.95	0.3	0.72	-0.09	0.17	1.10191	100	2.50533	45.4458	4.98468	0	2.57171	0
PF3D7_0937200	lysophospholipase, putative	-0.34	-0.31	0.65	0.15	-0.66	2.55	0.82	1.56	2.08	0.84	0.13	-0.16	-0.68	-0.66	-1.16	-0.5	-0.04	-0.37	-0.82	-1.16	-1.18	-0.73	1.41421	100	2.34974	47.9258	4.36203	0	2.562	0
PF3D7_1252500	Plasmodium exported protein, unknown function	-1.26	-0.47	0.41	2.21	0.88	1.68	0.33	1.35	0.96	0.88	1.03	-0.99	-0.57	-0.43	-0.69	0.29	-0.88	-1.33	-0.89	-0.73	-0.52	0.11	1.16743	100	3.80395	15.4172	2.95365	0	2.51403	0
PF3D7_1102600	Plasmodium exported protein, unknown function (GEXP14)	-0.84	-1.31	-1.01	-0.92	0.46	0.96	2.1	2.05	1.77	1.4	1.05	-1	-1.29	-0.84	-0.06	-0.09	-0.67	0.12	-1.09	-1.19	-1.55	-0.57	0.993092	100	1.77154	65.13	6.35327	0	2.40706	3.21159
PF3D7_1476500	probable protein, unknown function	-0.98	-1.08	-0.56	-0.39	-0.34	0.44	0.92	1.43	1.84	1.22	1.69	-1.24	-1.2	-1.08	-0.4	0.29	-1.02	-0.44	-1.65	-0.82	-0.99	-0.94	1.23114	100	1.46409	71.3605	6.25496	0.11757	2.36795	1.08874
PF3D7_1472900	dihydroorotase, putative	-0.9	-0.86	-0.65	-0.17	0.27	0.73	1.57	1.76	1.62	1.83	2.25	-0.63	-0.77	-1.26	-0.33	-0.28	0.1	-0.22	-0.59	-0.54	-1.04	-0.66	1.05946	100	1.72011	58.2444	5.94839	0.108028	2.36645	0.285299
PF3D7_1335000	MSP7-like protein (MSRP1)	1.67	2.1	1.35	2.2	1.44	0.69	0.67	0.21	0.78	0.96	0.48	-0.24	0.31	0.02	0.33	-0.1	-0.56	-0.16	-0.63	0	0.08	-0.03	3.19688	100	2.58919	14.6126	1.68471	3.77472	2.34567	0
PF3D7_1038600	Plasmodium exported protein, unknown function	-0.05	0.12	0.77	0.38	0.06	1.96	0.84	2.17	1.55	0.89	1.02	0.11	-0.05	-0.16	-0.41	-0.33	-0.8	-1.2	-0.36	-0.28	-0.09	0.08	1.24258	100	2.81864	32.0908	2.96905	2.64887	2.2974	0
PF3D7_0801900	conserved Plasmodium protein, unknown function	-0.69	-0.23	-0.04	2.12	0.95	2.15	0.47	1.05	0.47	0.1	0.12	-0.6	-0.8	-0.65	-0.48	-0.1	-0.51	-0.62	-0.51	-0.85	-0.81	-0.72	1.28639	100	3.605	14.6779	2.23071	0	2.28584	0
PF3D7_1222600	transcription factor with AP2 domain(s) (ApiAP2)	0.67	1.14	1.45	2.87	1.65	2.65	0.63	0.62	0.64	0.36	0.29	-0.03	-0.57	0.05	0.33	0.71	-0.07	0.64	-0.23	-0.09	-0.26	0.02	2.41162	100	2.9231	37.6868	1.53421	21.7945	2.19411	0
PF3D7_1467600	conserved Plasmodium protein, unknown function	-0.5	-0.4	0.1	1.47	1.43	2.58	1.51	1.97	1.62	0.97	0.97	-0.13	-0.38	-0.67	0.46	1.13	0.11	0.8	-0.37	-0.09	-0.88	-0.4	1.09177	100	2.17724	47.8438	3.5247	0	2.14896	0
PF3D7_0206300	conserved Plasmodium protein, unknown function, pseudogene	-0.42	-0.37	0.95	2.62	0.89	1.81	0.01	0.66	-0.03	-0.14	0.21	-0.54	-0.9	-0.63	-0.66	0.01	-0.06	-0.63	-0.24	-0.83	-0.87	-0.51	1.67404	100	3.17664	27.4425	1.72608	0	2.1368	0
PF3D7_1038700	Plasmodium exported protein, unknown function	-0.67	-0.36	0.49	0.71	0.87	1.08	1.61	2.08	1.21	1.16	1.83	-0.48	-0.09	-0.18	0.66	-0.34	-0.45	-0.44	-0.05	-0.43	-0.47	0.4	1.04972	100	2.31338	38.189	3.26594	0	2.11404	0
PF3D7_1473200	DnaJ protein, putative	0	-0.28	-0.36	0.98	0.84	1.47	0.79	1.02	0.73	0.18	0.22	-0.06	-0.4	-1.11	-1.08	-0.72	-0.51	-0.34	0	-0.11	-0.62	-0.82	1.23971	100	3.20984	12.929	1.89868	0	2.04589	0
PF3D7_1472200	histone deacetylase, putative	-0.7	-0.17	0.7	1.94	0.12	0.87	-0.62	0.39	0.15	0.04	0.32	-0.82	-0.85	-0.28	-0.54	-0.62	-0.91	-1.48	-0.62	-1.11	-0.69	-0.37	1.50873	100	2.76063	22.2793	1.8954	2.11851	2.04202	0
PF3D7_0936400	ring-exported protein 4 (REX4)	-2.06	-1.09	0.22	1.92	1.43	1.3	0.18	-0.51	-0.54	-0.5	-0.07	-2.3	-2.18	-0.64	0.5	0.22	0.7	-0.65	-1.85	-2.44	-1.75	-0.33	1.65864	100	2.0209	26.0307	2.27758	12.5196	2	0.0126407
PF3D7_0936600	Plasmodium exported protein (PHISTb), unknown function (GEXP05)	-1.99	-2.12	-0.52	1.16	0.8	1.47	-0.01	-0.49	-0.23	-0.72	-0.67	-2.16	-2.76	-1.47	0.01	0.37	0.11	-0.49	-1.85	-2.57	-2.1	-0.9	1.50177	100	1.80876	45.6769	2.50967	14.9346	1.93675	0
PF10TR007	putative ncRNA	1.08	2.16	1.5		1.45	1.59	1.6	3.15	2.49	2.45	3.94	0.99	1.07	1.4	1.25	0.44	0.95	0.05	2.05	1.49	1.83	1.99	1.34412	100	1.68374	60.0845	2.24622	7.2742	1.92809	0
PF3D7_0215000	acyl-CoA synthetase (ACS9)	0.13	0	-0.19	0.47	0.63	1.38	0.44	1.36	1.33	1.01	1.09	0.03	-0.09	-0.36	-0.47	-0.08	-0.66	-0.38	0.25	0.05	-0.19	-0.32	1.08673	100	2.1848	32.0823	2.37841	0	1.86254	0
PF3D7_1410100	alpha/beta hydrolase, putative	-0.87	-0.17		-0.24	-0.04	-0.47	0.15	1.48	1.16	1.23	1.64		-0.34	-0.41	-0.95	0.11	-0.85	-1.23	-0.45	-0.56	-0.51	-0.1	1.00412	100	1.49485	65.1063	3.44022	0.115276	1.79186	3.52853
PF3D7_1466200	conserved Plasmodium protein, unknown function	-0.03	-0.03	-0.15	0.09	0.1	1.08	0.53	1.49	1.37	1.28	1.53	-0.13	-0.09	-0.17	-0.16	-0.28	-0.48	-0.4	0.04	0.14	-0.09	0	1.04247	100	1.71713	55.8055	2.62989	0	1.7499	0
PF3D7_0513700	secreted ookinete protein, putative (PSOP12)	-0.54	-0.57	-0.22	-0.44	-0.74	-0.86	0.02	1.25	1.23	1.42	2.07	-0.63	-0.49	-0.73	-0.24	-0.62	-0.96	-0.38	-0.45	-0.66	-0.56	-0.38	1.12766	100	1.03168	90.8107	4.01389	0	1.73235	12.4065
PF3D7_1016500	Plasmodium exported protein (PHISTc), unknown function	-0.69	-0.89	0.3	1.01	0.48	1.91	0.31	0.22	0.59	-0.19	-0.33	-0.02	-1.09	-0.91	-0.27	1.2	-0.45	-0.29	-1.06	-0.85	-1.13	-0.98	1.18646	100	1.84038	63.756	2.11038	1.00966	1.71605	8.66672
PF3D7_1236200	conserved Plasmodium protein, unknown function	-0.28	-0.23	-0.07	-0.46	-0.66	-0.45	-0.06	0.99	1.84	2.24	2.67	-0.44	-0.09	-0.07	-0.44	-0.57	-1.01	-0.62	-0.05	0.2	0.06	0.15	1.00463	100	1.19127	78.2591	3.59253	0	1.69883	12.3108
PF3D7_0109300	fatty acid elongation protein, GNS1/SUR4 family, putative	0.2	-0.12	-0.16	-0.32	0.29	-0.75	0.95	1.54	1.42	1.25	1.39	0.41	-0.14	-0.9	-0.71	-0.61	-1.03	0.38	0.12	0.39	-0.31	-0.3	1.1355	100	1.44894	60.0493	2.68515	0	1.6967	0
PF3D7_0937000	Plasmodium exported protein (PHISTb), unknown function	-1.1	-0.34		-0.78	0.25	1.04	1.42	1.18	2.32	1.09	0.08	-0.47	-0.67	-0.56	-0.44	0.6	-0.26	0.9	-0.66	-0.85	-0.61	-0.74	1.05922	100	1.2163	81.4606	3.68713	2.05361	1.69444	25.8433
PF3D7_1474000	probable protein, unknown function	-0.76	-0.44	0.3	0.7	-0.29	0.27	-0.89	0.89	1.47	2.01	2.68	-0.73	-0.19	0.45	0.25	-0.01	-0.16	-1.39	-0.73	-0.52	0.12	0.66	0.905425	100	1.20999	76.8919	3.68075	0.0810197	1.67545	13.6232
PF3D7_1350900	transcription factor with AP2 domain(s) (ApiAP2)	-0.57	-0.75	-0.51	1.08	1.49	1.71	1.25	0.38	0.5	-0.09	0.39	-0.68	-0.81	-0.93	0.16	0.89	-0.06	1	-0.59	-0.54	-1	-0.66	1.14605	100	1.84676	51.4711	1.98963	0	1.66597	0
PF3D7_0113400	Plasmodium exported protein, unknown function	-0.46	-0.08	0.05	1	0.47	1.36	0.46	1.26	0.9	0.5	0.37	-0.09	0	-0.1	-0.39	-0.23	0	-0.37	-0.16	-0.61	-0.34	0.13	0.933033	100	2.09943	21.7561	2.00347	17.2818	1.65446	0.976742
PF3D7_1467700	conserved Plasmodium protein, unknown function	0.52	0.21	-0.29	0.65	1.03	1.68	1.49	1.32	0.97	0.95	1.05	0.37	0.2	-0.47	-0.25	-0.34	0.37	0.83	0.73	0.43	-0.04	-0.17	1.08172	100	2.08493	21.4429	1.78386	10.2674	1.64718	0
Pfa_npcR_6753a	putative ncRNA	-0.19	-0.12	-0.49	-0.67	-1.61	-1.17	0.1	0.61	0.79	-0.04	0.59	-1.08	-0.22	-0.42	-0.97	-3.04	-2.41	-1.4	0	0.04	-0.01	-0.57	1.23685	100	2.16971	29.4904	1.53954	41.5484	1.64304	0
PF3D7_0936100	early transcribed membrane protein	0.54	0.12	-0.47	0.54	0.23	0.08	0.27	1.68	1.1	0.88	0.56	0.31	0.2	-0.22	0	-1.13	-0.65	-0.94	0.48	0.25	-0.22	-0.15	0.97716	100	1.94531	31.5795	1.95206	0	1.6143	0
PF3D7_0113600	surface-associated interspersed protein 1.2 (SURFIN 1.2), pseudogene (SURF1.2)	-0.41	0.67	1.34	2.85	1.57	1.71	1.36	-0.05	-0.35	-0.06	0.2	0.16	-0.58	-0.36	0.12	1.61	0.18	1.37	-0.19	0.43	-0.75	-0.19	1.73307	100	2.07412	59.6345	1.07923	85.3971	1.55735	34.7111
PF3D7_1016900	early transcribed membrane protein 10.3 (ETRAMP10.3)	-0.59	-0.21	-0.49	-0.76	-1.35	-1.08	-0.94	-0.03	0.8	1.17	1.52	-0.81	-0.55	-0.36	-0.93	-1.33	-2.12	-1.79	-0.57	-0.1	-0.05	-0.33	1.10445	100	1.42405	66.0365	2.1848	8.7333	1.55245	2.40971
PF3D7_1301800	surface-associated interspersed protein 13.1 (SURFIN 13.1), pseudogene (SURF13.1)	-1.63	0.76	2.3	3.23	1.54	1.27	-1.17	-0.16	-1.52	-0.09	1.08	-0.24	-0.56	0.62	0.78	0.81	-0.48	-1.12	-1.06	-0.71	-0.25	0.88	1.45062	100	2.32947	47.8849	1.0811	85.5264	1.54854	41.3041
PF3D7_0214300	conserved Plasmodium protein, unknown function	0.01	0.18	0.57	0.04	-0.19	1.13	0.67	2	1.78	1.53	1.53	0.11	0.08	0.22	-0.28	-0.12	0.17	1.22	0.21	0.16	0.26	0.31	1.08423	100	1.12117	86.6095	2.77984	0	1.54562	14.3044
PF3D7_0831300	Plasmodium exported protein, unknown function (GEXP13)	-0.38	-0.59	-0.7	-0.52	-0.05	0.35	0.34	0.75	0.94	0.48	0.31	-0.51	-0.75	-0.51	-0.68	0.29	-0.57	-0.03	-0.51	-0.74	-0.81	-1.07	1.02337	100	1.21209	78.8453	2.64359	0	1.53688	9.49121
PF3D7_1134600	zinc finger protein, putative	-0.27	0.13	0.68	0.63	0.03	1.42	0.06	1.07	0.77	0.6	0.68	0.05	0.08	-0.07	0.01	-0.18	-0.27	-0.96	-0.03	0.21	0.26	0.08	1.11729	100	1.84676	50.7235	1.56917	25.0812	1.51763	1.96197
PF3D7_0936500	Plasmodium exported protein, unknown function	-0.23	-0.1	1.29	1.95	1.91	1.44	1.54	1.24	0.25	0.63	1.42	-0.85	0.28	0.24	0.88	1.77	0.58	1.49	0.05	0.02	-0.5	0.79	1.34723	100	1.44393	65.1103	1.73508	22.7168	1.51476	1.20292
PF3D7_1029000	putative conserved pseudogene	0.62	-0.05	-0.4	-0.5	-1.04	0.77	0.2	1.36	1.36	0.97	0.87	0.54	-0.06	-0.31	-0.98	-1.77	1.04	0	0.6	0.16	-0.69	-0.75	1	100	1.21841	77.08	2.47942	0	1.49485	11.9378
PF3D7_1127500	protein disulfide isomerase, putative	0.34	0.38	0.23	-0.45	-1.17	-0.71	0.9	1.28	1.06	1.04	1.09	0.3	0.47	0.04	-0.41	-1.44	-1.86	-0.69	0.33	0.6	0.32	0.04	1.03288	100	1.67307	60.8622	1.73508	8.15493	1.4864	4.15148
PF3D7_0603600	conserved Plasmodium protein, unknown function	-0.14	-0.48	-0.25	0.04	0.84	1.49	1.14	0.79	1.14	0.54	0.4	-0.48	-0.31	-0.56	0.2	0.86	-0.09	1.02	-0.33	-0.14	-0.29	-0.59	1.11729	100	1.30134	76.4973	2.07772	0	1.47985	8.85863
PF3D7_1236300	conserved Plasmodium protein, unknown function	-0.09	-0.55	-0.43	-1.18	-1.48	-0.89	0.18	0.42	1.4	0.93	0.65	-0.31	-0.34	-0.73	-0.59	-1.95	-1.07	-0.49	-0.23	-0.2	-0.28	-0.94	1.07425	100	1.13485	85.0821	2.39911	0	1.46778	17.0594
PF3D7_1476700	lysophospholipase, putative	-0.53	-1.29			-0.78	1.02	1.04	-0.4	0.57	-0.22	-0.46		-1.36	-1.25	-1.43	-1.99	0.88	0.38	-0.8		-1.65	-1.7	0.976709	100	1.53076	60.307	2.10964	5.93842	1.45737	12.5096
PF3D7_1204200	conserved Plasmodium protein, unknown function	0.73	0.52	0.08	0.05	-0.36	-0.13	1.27	1.7	1.24	1.32	1.8	0.5	0.44	-0.19	-0.25	-0.79	0.27	0.31	1.02	0.77	0.17	0.09	1.1434	100	1.2505	76.5617	2.00347	14.9396	1.44849	8.66032
PF3D7_1145900	conserved Plasmodium protein, unknown function	-0.19	-0.17	0.28	-0.58	-0.58	0.1	0.04	-0.08	0.67	0.38	0.29	-0.19	-0.49	-0.34	-0.19	-0.05	-0.58	-0.58	-0.73	-1.28	-0.67	-0.55	1.24258	100	1.06807	89.7327	2.17724	9.98783	1.44211	20.2034
PF3D7_0422300	alpha tubulin 2	0.45	0.41	-0.1	-0.83	-0.76	-1.4	0.58	0.98	1.38	1.42	1.52	0.45	0.25	-0.3	-0.57	-0.89	-1.24	-0.14	0.18	0.33	0.14	-0.26	1.08673	100	1.07736	88.5757	2.34161	0	1.43215	18.5811
PF3D7_1006100	CCR4-NOT transcription complex subunit 5, putative (NOT5)	0.42	0.31	-0.19	-0.43	-0.49	-1.07	0.25	0.89	0.77	1.01	1.49	0.16	0.16	-0.3	-0.46	-1.88	-1.06	-0.14	0.28	0.67	0.05	-0.15	1.12766	100	1.36604	70.9065	1.77461	33.3552	1.42585	11.706
PF08TR002	putative ncRNA	0.69	1.16	1.1	1.38	1.9	1.31	2.44	2.19	1.22	1.2	1.86	0.97	0.41	0.36	1.19	-0.11	1.84	1.75	1.67	0.66	0.87	1.24	1.32256	100	1.50525	70.3206	1.42158	20.9974	1.42315	19.7258
PF3D7_1478900	putative ncRNA	0.26	0.81	0.09	0.17	-1.19	-0.74	0.13	0.51	1.75	1.66	1.02	0.07	0.77	0.52	-0.18	-1.07	-1.48	-0.69	-0.41	0.5	0.81	0.04	0.954842	100	1.36368	67.5535	2	0	1.42226	8.37742
PF3D7_1412900	ubiquitin-conjugating enzyme E2, putative	0.15	0.17	0.41	0.62	0.53	0.85	0.71	1.55	0.66	0.65	1.17	0.27	0.12	-0.32	0.42	0	0	-0.05	0.37	0.58	-0.05	0.56	1.16473	100	1.50004	57.7352	1.56103	36.5059	1.42047	0.779899
PF3D7_1132800	aquaglyceroporin (AQP)	-0.24	0.19	-0.09	-0.7	-0.95	-0.86	-0.15	-0.12	0.33	0.28	0.21	-0.24	-0.19	-0.24	-0.77	-1.59	-2.64	-1.05	-0.42	0.21	-0.19	-0.5	1.13027	100	1.79938	55.4815	1.31951	49.2424	1.416	7.41836
Pfa_asR_7307	putative ncRNA	0.88	1.24	1.45	3.23	1.93	2.37	1.4	2.78	1.28	1	2.45	1.32	0.83	1.07	1.35	0.82	2.04	0.28	2.29	0.82	1.51	2.19	1.08423	100	2.15846	34.3093	1.12896	81.4213	1.41332	24.595
PF3D7_0522000	conserved Plasmodium protein, unknown function	0.19	0.07	-0.27	0.57	0.03	0.99	-0.32	0.75	0.98	0.75	0.77	0.18	-0.08	-0.24	-0.5	-0.19	0.52	-0.68	0.44	-0.21	-0.04	-0.17	1.03049	100	1.44393	62.6236	1.75018	15.4807	1.41243	2.31939
PF3D7_0601700	Plasmodium exported protein (PHISTa), unknown function, pseudogene	-0.17	-0.01	0.64	0.24	0.01	1.44	0.35	0.99	0.87	0.49	0.33	-0.02	-0.1	0.13	-0.23	0	0.1	-0.31	-0.35	0.02	0.26	0.22	1.10957	100	1.53688	62.0547	1.55025	45.6049	1.41065	8.02504
PF3D7_1430100	phosphotyrosyl phosphatase activator, putative	0.35	-0.03	-0.48	-1.29	0.14	0.01	1.21	1.52	0.96	1.02	0.89	0.19	-0.19	-0.72	-0.53	-0.04	-0.24	0.87	0.66	0.24	-0.58	-0.82	1.13813	100	1.00173	91.717	2.33351	2.80324	1.41065	26.8586
PF3D7_0823500	membrane skeletal protein IMC1-related	0.03	0.11	0.33	-0.22	-0.01	0.54	0.77	0.75	1.24	0.92	1.03	-0.32	0.01	-0.16	-0.37	1.44	-0.15	0.5	-0.24	-0.06	-0.25	-0.36	1.24258	100	0.942785	91.0251	2.31739	0	1.40976	35.5146
Pfa_asR_7602	putative ncRNA	1.87	1.63	1.33	1.93	1.34	1.13	1.34	3.12	1.7	1.86	2.36	1.91	1.62	0.76	0.58	0.39	0.43	0.6	2.57	2.2	1.4	1.71	1.13288	100	1.91189	27.7209	1.22264	74.6506	1.40888	7.98587
PF3D7_1362700	conserved Plasmodium protein, unknown function	-0.2	0.09	-0.08	0.11	-0.18	0.26	0.32	1.23	1.16	1.16	1.33	-0.23	0.05	0.19	-0.58	0.2	-0.44	-0.28	0.18	0.21	0.34	0.14	0.954842	100	1.3218	71.4088	2.00347	0	1.4071	11.5634
PF3D7_0314700	zinc finger protein, putative	-0.1	-0.22	-0.33	0.03	0.23	0.76	0.61	0.97	0.96	0.62	1.06	-0.29	-0.37	-0.47	0.09	0.84	0.2	0.16	0.12	-0.23	-0.44	-0.41	1.11729	100	1.06069	89.855	2.20763	0	1.40444	18.8778
PF3D7_0730900	Plasmodium exported protein, unknown function	-0.69	-0.77	0.11	1.42	1.12	1.69	-0.28	0.37	-0.74	-1.38	-0.29	-0.73	-1.62	-0.72	-0.08	1.39	0.85	-1	-0.08	-1.21	-1.38	-0.18	1.48796	100	1.62169	62.0775	1.15069	76.2588	1.39826	11.5365
PF3D7_1117900	conserved Plasmodium protein, unknown function	-0.04	0.04	-0.29	0.08	-0.53	0.46	-0.33	0.29	0.54	0.25	0.22	-0.24	0.05	0.2	-1.08	-1.05	-1.33	-0.82	-0.05	-0.06	0.05	-0.28	0.933033	100	1.98618	42.557	1.32869	40.7029	1.3965	18.5252
PF3D7_0821500	ribosome biogenesis protein nep1 homologue, putative	1.24	0.53	1.55	3.38	2.42	3.1	1.87	1.32	1.24	0.87	1.31	0.93	0.62	-0.13	2.17	1.34	2.69	1.66	1.17	0.41	1.12	1.6	1.55114	100	1.65577	55.5763	1.07923	84.9683	1.39211	24.1685
PF3D7_1469400	nucleoside transporter 3, putative (NT3)	-0.39	-1.01	-1.53	-1.17	-0.29	0.53	1.07	0.31	0.35	-0.18	-0.23	-0.51	-1.12	-1.7	-1.4	-0.43	0.74	0.05	-0.34	-0.54	-1.03	-1.48	1.09682	100	1.22688	77.7069	1.87905	1.75586	1.38948	7.28165
PF3D7_1126800	RNA binding protein, putative	0.84	0.43	1.06	1.76	2.12	1.97	1.56	1.63	0.78	0.3	0.78	0.97	0.37	0.53	0.98	1.44	1.78	1.3	0.31	0.78	-0.17	-0.11	1.11214	100	1.39233	63.5702	1.59107	41.7272	1.37468	6.0536
Pfa_asR_6624	putative ncRNA	1.41	1.98	1.96	3.35	2.38	2.11	1.58	2.64	1.27	1.6	2.48	1.73	1.41	1.42	1.81	1.18	1.9	0.71	2.3	1.52	1.65	2.13	1.20025	100	1.93858	42.7127	1.06992	84.2526	1.37035	21.6149
PF3D7_1335200	reticulocyte binding protein homologue 6, pseudogene (RH6)	-0.49	1.18	0.83	1.99	0.37	-0.3	-0.77	-1.06	-0.4	-0.14	-0.45		-0.5	0.16	0.24	-0.93			-1.12	-0.82	0.1	-0.09	1.50438	100	1.62952	65.1518	0.97942	87.2678	1.36935	42.5389
PF3D7_1354800	metacaspase 1 (MCA1)	-0.49	-0.35	-0.77	0.01	0.49	0.81	0.61	-0.04	0.6	0.21	0.39	-0.87	-0.51	-0.44	-0.27	0.06	-0.35	0.58	-0.29	-0.54	-0.38	-0.5	1.04972	100	1.38992	67.1562	1.64433	24.0324	1.36863	9.11474
PF3D7_0831900	Plasmodium exported protein (PHIST), unknown function, pseudogene	-1.47	-2.18	-1.64	-0.13	-0.3	1.39	-0.97	-0.13	-0.6	-1.54	-1.46	-1.37	-2.14	-1.68	-0.54	-0.07	0.14	-1.55	-1.59	-2.37	-2.07	-0.76	0.97716	100	1.41667	67.8373	1.69937	58.4499	1.36776	40.934
PF3D7_1217100	meiotic recombination protein SPO11, putative	-0.01	-0.33	0.63	1.11	1.22	0.95	1.03	0.99	0.15	0.58	1.21	-0.53	-0.14	0.12	0.58	0.44	0.84	0.71	0.08	-0.06	-0.03	0.6	1.21419	100	1.35191	65.5568	1.50004	28.9043	1.36346	0.226255
PF3D7_1033200	early transcribed membrane protein 10.2 (ETRAMP10.2)	0.52	0.42	-0.12	-0.13	0.01	0.58	0.8	0.93	1.16	0.83	0.83	0.54	0.25	-0.22	-0.8	0.11	0.07	-0.1	0.67	0.65	0.14	-0.38	1.05946	100	1.40932	65.2455	1.58832	30.2493	1.36174	5.02373
PF3D7_0518700	mRNA-binding protein PUF1 (PUF1)	0.03	-0.17	0.19	1.04	0.47	1.02	0.48	0.34	0.58	0.05	0.22	0.14	-0.1	-0.2	-0.17	0.07	-0.05	0.16	-0.1	0.07	-0.1	-0.32	1.04972	100	1.68179	52.918	1.32869	40.9204	1.35746	5.67961
PF3D7_1020400	S-adenosyl-L-methionine-dependent methyltransferase, putative	-0.69	-1.09	-0.08	0.39	0.11	0.67	0.18	-0.16	-0.44	-0.85	-0.52	-1.08	-1.12	-0.9	0.1	-0.22	0.18	-1.15	-0.73	-1.25	-0.79	-0.32	1.33176	100	1.52626	61.261	1.21419	74.3327	1.35319	9.45709
PF3D7_1139000	putative ncRNA	0.15	-0.2	-0.68	-0.08	-0.38	0.41	0.05	0.78	0.28	0.16	0.15	-0.17	-0.38	-0.89	-0.87	-0.98	-0.15	-0.44	0.44	0.18	-0.28	-0.58	1.17827	100	1.52626	48.453	1.3218	49.6893	1.34978	0
PF3D7_1319800	probable protein, unknown function	-0.16	0.26	0.14	0.88	0.95	0.51	1.05	0.43	1.01	1.62	2.65	-0.67	0.08	0.43	1.05	1.03	0.56	0.95	-0.53	0.54	0.5	0.68	1.09682	100	0.965936	90.8675	2.18859	12.2811	1.34638	37.3965
PF3D7_1466800	conserved Plasmodium protein, unknown function	-0.69	-1.31	-0.45	0.11	0.31	0.88	0.61	0.08	0.38	0.55	1.2	-0.94	-1.15	-0.4	0.32	0.58	0.86	0.31	-0.8	-0.88	-0.69	-0.22	1.00928	100	0.972655	91.3901	2.2974	0	1.343	34.7484
PF3D7_0811600	conserved Plasmodium protein, unknown function	0.24	0.42	0.41	0.35	-0.04	-0.14	-0.39	-0.03	0.49	0.53	0.41	0.18	0.43	0.33	-0.21	-1.1	-1.97	-1.53	0.07	0.73	0.5	0.17	1.03049	100	2.2153	25.6354	0.987943	87.3204	1.34046	35.5447
PF3D7_1038500	Plasmodium exported protein, unknown function	-0.1	-0.27	-0.85	-0.47	0.1	0.59	0.82	0.66	0.65	0.27	0.17	-0.29	-0.44	-0.25	-0.4	-0.54	-0.36	0.43	0.25	-0.66	-0.12	-0.63	0.946058	100	1.39233	66.116	1.65577	26.9164	1.33456	21.6009
PF3D7_0818900	heat shock protein 70 (HSP70)	0.08	-0.48	-1.04	-0.19	-0.71	0.23	-0.59	0.54	0.39	-0.37	-0.57	0.05	-0.69	-0.88	-0.84	-0.63	-0.74	-1.3	0.3	-0.7	-0.95	-0.89	1.01866	100	1.47683	62.6263	1.47172	40.3523	1.33288	10.0642
PF05TR003	putative ncRNA	0.96	0.24	0.73		2.41	1.59	1.39	1.75	0.93	0.25	0.68	0.97	-0.09	-0.36	1.72	0.7	1.73	-0.01	1.58		0.38	0.37	1.38511	100	1.86154	56.1494	1.09032	80.8687	1.33288	41.5704
PF3D7_1322400	conserved Plasmodium protein, unknown function	-0.23	-0.53		-0.01	0.67	0.95	0.4	0.54	0.71	0.31	0.1		-0.22	-1.06	0.27	0.73	-0.46	0.19	-0.22	0.2	-0.73	-0.39	1.17229	100	1.24833	79.0629	1.6245	14.7366	1.3307	28.1747
PF3D7_1477900	acyl-CoA synthetase, pseudogene (ACS1b)	-1.17	-1.11	-0.25	-0.06	0.89	1.68	1.58	0.81	1.06	0.46	-0.09		-0.85	-0.59	0.4	1.37	0.05	1.48	-0.78	-0.43	-0.65	-0.44	0.862542	100	1.14671	86.8732	2.19619	8.74579	1.32722	58.4163
PF3D7_0611900	lsm12, putative	0.19	-0.25	-0.8	-0.91	-0.8	-0.12	0.55	0.82	0.18	0.33	0.36	-0.16	-0.49	-0.91	-1.3	-0.73	-0.3	0.12	0.18	0.08	-0.62	-0.81	1.17555	100	1.17487	77.7614	1.64148	30.5308	1.32701	6.8486
PF3D7_1412900.1	non-canonical ubiquitin conjugating enzyme, putative	0.15	0.13	0.09	0.46	0.38	0.66	0.88	1.42	0.67	0.73	1.18	0.23	0.09	-0.25	0.09	0.66	-0.12	0.22	0.53	0.65	-0.08	0.25	1.07177	100	1.3036	71.7252	1.58282	33.0295	1.32618	13.1173
PF3D7_1226100	hydrolase/phosphatase, putative	-0.32	0.06	0.08	0.06	0.69	0.73	1.15	1.16	1.33	1.21	1.2	-0.21	0.23	0.09	0.19	1.03	-0.21	0.86	-0.19	0.35	0.34	0.4	0.935191	100	1.14076	84.7303	2	0	1.32534	32.5125
PF3D7_1470300	conserved Plasmodium protein, unknown function	-0.31	-0.56	-0.6	1.17	0.93	1.59	0.16	-0.41	0.2	-0.12	-0.05	-0.87	-0.71	0.25	0.96	0.05	1.11	-0.09	-0.6	-1.06	-0.43	-1.07	0.968171	100	1.37078	64.9322	1.61888	36.7837	1.32451	28.9464
PF3D7_0915800	glycolipid transfer protein, putative	0.19	-0.01	-0.15	-0.03	-0.17		-0.6	0.27	0.39	0.65	0.85	-0.04	0.2	0.17	-0.35	-1.49	-1.26	-0.6	0.15	-1.01	0.35	0.1	0.933033	100	1.52838	62.8218	1.56103	44.5509	1.32409	29.4749
PF3D7_0631100	Plasmodium exported protein (PHISTb), unknown function	-0.71	-1.04	-0.97	-0.52	-0.06	1.36	0.23	0.36	1.03	-0.12	-0.81	-0.59	-1.01	-0.72	-0.48	1.1	-0.5	0.05	-0.74	-0.73	-1.1	-0.95	0.911722	100	1.15669	87.3909	1.99308	22.4132	1.32117	59.4673
PF3D7_1467800	conserved Plasmodium protein, unknown function	1.21	0.66	0.09	0.18	0.67	0.8	1.76	1.68	1.24	0.95	0.8	0.99	0.67	-0.29	-0.15	0.13	0.37	1.48	1.31	1.13	0.25	-0.23	1.14605	100	1.31494	64.0484	1.46662	42.1381	1.31785	1.07628
PF3D7_0212800	multidrug efflux pump, putative	0.42	0.17	0.03	-0.6	-0.41	-0.39	0.25	1.22	0.97	0.79	1.1	0.53	0.14	-0.25	-0.29	-1.61	-0.36	-0.32	0.53	0.55	0.09	0.17	1.04729	100	1.2812	76.0134	1.6077	11.5983	1.31702	19.9863
PF07TR001	antisense to MAL7P1.230	0.15	0.51	0.55	1.63	1.25	2.06	1.04	2.16	0.49	0.02	0.32	0.55	0.25	0.2	0.61	0.87	1.44	0.12	0.95	-0.51	0.1	1.25	1.04972	100	1.6644	46.1817	1.23114	80.6517	1.31536	41.9385
PF3D7_0107900	conserved Plasmodium protein, unknown function	0.73	0.06	-0.74	-0.63	0.18	0.98	0.61	0.47	0.72	0.22	-0.16	0.31	0.05	-0.89	-0.94	-0.39	0.44	0.05	0.5	0.24	-0.34	-0.93	1.1434	100	1.40932	58.1376	1.36131	50.2448	1.31453	0.200709
PF3D7_1368600	mitochondrial import inner membrane translocase subunit Tim9, putative (TIM9)	1.05	0.36	-0.68	0.03	0.25	1.58	0.53	1.35	1.01	0.61	0.29	0.88	0.38	-0.3	-0.33	-1.57	1.15	0.17	1.47	0.61	-0.08	-0.33	0.948246	100	1.67307	60.1953	1.31722	57.7431	1.3137	32.8655
PF3D7_0708400	heat shock protein 90 (HSP90)	0.13	-0.67	-1	-0.31	-1.11	0.1	-1.02	0.49	0.37	-0.47	-0.58	0.09	-0.88	-0.99	-1.22	-0.96	-0.74	-1.47	0.32	-0.64	-0.94	-0.95	1.05702	100	1.42652	65.4564	1.41912	44.4768	1.31205	10.7521
PF3D7_0906910	tubulin-specific chaperone, putative	1.07	0.74	-0.53	0.7	0.81	2.04	0.93	1.27	1.49	0.74	0.38	0.71	0.64	0.07	0.37	0.49	1.58	0.85	1.04	-0.01	0.4	-0.77	0.968171	100	1.22901	71.3367	1.74715	33.4209	1.30874	31.5015
Pfa_asR_6906	putative ncRNA	1.6	1.35	1.05		1.15	1.39	0.48	2.39	2.04		1.53	1.72	0.93		0.7	-0.9	1.95	0.01	2.78	1.06	1.43	0.86	1.17494	100	1.48081	71.3983	1.25963	73.3267	1.30678	49.3181
PF3D7_0309300	N2227-like protein, putative	-0.34	-0.46	-0.03	0.46	0.69	1	0.88	0.76	0.46	0.24	0.37	-0.35	-0.29	-0.32	0.35	0.56	0.31	0.28	-0.29	-0.19	-0.34	0.11	1.03049	100	1.3036	68.7735	1.55294	26.9311	1.30298	9.00215
PF3D7_0603700	phenylalanyl-tRNA synthetase subunit, putative	0.86	0.57	0.22	-0.18	0.71	0.68	1.41	1.69	0.94	0.77	0.76	0.77	0.56	0.07	0.4	-0.38	-0.05	0.86	1.11	0.64	0.28	-0.02	1.05946	100	1.36368	71.9945	1.45146	25.6504	1.30216	21.3205
Pfa_asR_6891	putative ncRNA	2.2	2.28	2.14	2.54	2.84	2.47	3.24	3.39	1.74	2.03	2.54	2.55	2.03	1.16	1.68	1.94	2.6	2.37	2.67	2.33	1.72	2.18	1.22547	100	1.54221	60.9203	1.1487	81.0245	1.30134	32.8801
PF3D7_1355200	RAP protein, putative	-0.08	-0.35	0.2	1.15	0.51	1.1	-0.36	0.2	0.26	0.12	0.31	-0.44	-0.56	0.14	0.23	-0.36	0.74	-0.56	0.2	-0.72	-0.01	0.23	1.15669	100	1.50264	59.5512	1.22901	72.0748	1.30052	10.2721
Pfa_asR_7256	putative ncRNA	1.92	1.86	1.5	2.84	2.1	2.62	1.49	3.1	1.76	1.87	2.31	2.27	1.71	1.22	1.43	1.14	2.13	0.89	2.96	1.81	1.68	1.96	1.01866	100	1.82134	41.6959	1.11535	77.0009	1.30052	25.418
PF3D7_0927200	zinc finger protein, putative	-0.4	-0.17	-0.17	-0.19	0.02	0.35	0.1	0.39	1.23	1.09	1.35	-0.63	-0.16	0.39	0.34	0.4	-0.27	-0.31	-0.49	-0.11	0.29	-0.02	0.92445	100	1.02101	91.4026	2.13984	0	1.30052	48.3097
PF3D7_0927100	conserved Plasmodium protein, unknown function	0.53	0.04	-0.48	-0.68	-0.95	-0.66	0.86	0.77	0.84	0.99	1.07	0.14	0.14	-0.38	-0.77	-0.73	-0.81	0.28	0.55	0.26	-0.09	-0.4	1.04488	100	1.10957	85.3381	1.78695	26.2559	1.29807	31.1213
PF3D7_0812600	ubiquitin conjugating enzyme, putative	0	-0.32	-0.15	-0.13	0.42	-0.14	1.24	0.95	0.61	0.64	1.27	0.13	0	-0.73	-0.02	-0.51	0.37	0.9	0.38	0.27	-0.25	-0.29	1.03049	100	1.11922	86.6252	1.79005	24.7297	1.29807	41.578
PF04TR001	putative ncRNA	1.51	1.94	1.1	1.9	1.66	1.34	1.01	1.5	1.05	1.38	1.06	1.76	1.25	1.26	1.19	-0.4	1.37	0.56	2.02	0.26	0.98	1.06	1.06683	100	1.73809	61.1505	1.12311	82.749	1.29807	49.7905
PF3D7_1409900	cytidine diphosphate-diacylglycerol synthase (CDS)	0.47	0.23	-0.21	-0.3	-0.37	0.27	0.44	1.13	0.98	0.7	0.72	0.45	0.09	-0.5	-0.64	-0.38	0.07	-0.03	0.71	0.46	-0.03	-0.27	1.10957	100	1.19334	75.38	1.58557	17.3361	1.29725	3.57963
PF3D7_0204700	hexose transporter (HT)	-0.31	-0.69	-0.57	-0.1	0.09	0.14	0.52	0.26	0.62	0.16	0.11	-0.32	-0.7	-0.79	-0.31	-0.19	0.01	0.05	-0.2	-0.28	-0.54	-0.62	1.05702	100	1.2079	72.9507	1.62169	8.26777	1.29643	3.95585
PF3D7_1026000	conserved Plasmodium protein, unknown function	0.39	0.11	0.09	1.17	0.39	1.23	-0.14	0.87	0.62	0.22	0.18	0.32	-0.1	-0.25	-0.22	0.52	0.44	-0.22	0.55	0.13	-0.08	-0.06	1.15402	100	1.44643	67.8088	1.26357	44.9402	1.2948	17.4518
PF3D7_1461800	conserved Plasmodium protein, unknown function	-0.95	-0.43	0.36	0.01	-0.28	0.17	-0.42	-0.49	0.61	0.87	1.54	-1.08	-0.74	0.1	0.07	0.48	-0.35	0.03	-0.71	-0.66	-0.31	0.07	1.17555	100	0.878126	85.4897	2.04911	13.4302	1.29398	50.1844
PF3D7_1303900	conserved Plasmodium protein, unknown function	0.78	1.51	0.7		1		0.41	0.66	1.1	1.05	0.29		0.62		-0.02	-0.7	-0.13	0.64	0.97	-0.43	1.51	0.46	1.27199	100	1.18268	84.8323	1.10765	85.241	1.29121	53.8396
PF3D7_1465700	plasmepsin VIII	0.51	1.06	0.38	0.83	1.15	0.5	1.11	0.94	0.77	0.87	0.56	0.56	0.94	0.62	0.06	-0.43	0.31	0.93	0.73	-0.06	0.34	0.68	0.961483	100	1.60214	61.5693	1.28565	63.9148	1.28666	34.7599
PF3D7_0830800	surface-associated interspersed protein 8.2 (SURFIN 8.2) (SURF8.2)	-0.31	-0.33	0.02	0.21	0.66	1.83	0.84	0.45	0.25	0.09	-0.02	-0.28	-0.44	-0.35	-0.11	1.12	0.7	0.76	-0.63	-0.2	-0.46	-0.41	1.10957	100	1.20372	81.0396	1.53421	27.9359	1.28585	26.265
PF3D7_1026100	conserved Plasmodium protein, unknown function	-0.19	-0.5	0.69	0.41	1.04	1.1	0.88	0.55	0.11	0.37	1.13	0.07	-0.25	0.23	0.9	0.85	0.38	-0.22	0.17	0.02	-0.2	-0.35	0.988514	100	1.30134	75.0269	1.54756	47.4421	1.28585	42.4359
PF3D7_0718500	prefoldin subunit 3, putative	0.97	0.64	-0.04	-0.04	-0.05	0.6	0.88	1.63	1.1	0.93	0.78	0.84	0.52	-0.04	-0.35	-0.29	0.46	0.76	1.04	0.41	0.25	-0.18	1.05946	100	1.15069	77.7674	1.65864	4.50706	1.28504	6.82275
PF3D7_1210600	conserved Plasmodium protein, unknown function	-0.21	-0.31	-0.03	0.84	0.25	0.51	0.05	0.24	0.12	-0.07	0.08	-0.41	-0.35	0.1	0	-0.08	-0.27	-0.25	-0.18	-0.53	-0.23	-0.26	1.02574	100	1.47683	58.9572	1.31267	46.0333	1.281	6.0787
PF3D7_1146900	conserved Plasmodium membrane protein, unknown function	0.23	-0.06	-0.45	0.49	0.03	0.01	0.07	0.68	0.38	0.14	0.51	-0.07	-0.34	-0.52	-0.65	-0.65	-0.19	-0.1	0.49	0.29	-0.14	-0.01	1.16205	100	1.46155	63.4476	1.20581	62.8933	1.2802	7.92184
Pfa_asR_6767	putative ncRNA	0.18	0.86	0.63	0.35	1.58		0.96	1.96	0.2	0.76	0.69	1	0.23	0.21	-0.38	-0.72	0.43	0.05	1.51	0.56	0.62	1.22	1.05458	100	2.02675	52.5546	0.949342	86.6577	1.27921	62.5402
PF3D7_1008700	tubulin beta chain	0.39	0.35	-0.3	-0.91	-1.62	-1.89	-0.01	0.69	1.03	0.94	0.97	0.4	0.14	-0.44	-1.23	-1.85	-1.63	-0.14	0.5	0.43	0.05	-0.47	1.08172	100	1.07549	87.7998	1.71713	29.2557	1.27697	29.7035
PF3D7_1237300	conserved Plasmodium protein, unknown function	0.57	0.78	0.59	0.39	1.78	-0.32	0.24	0.73	0.64	0.61	0.7	0.47	0.57	0.58	0.53	-0.65	0.34	-0.98	0.61	0.13	0.56	0.67	1.07674	100	1.63864	69.5555	1.13092	76.6271	1.27697	61.8601
Pfa_asR_6533	putative ncRNA	2.05	2.37			2	1.36	1.86	2.64	1.58	1.81	2.39		1.84	1.32	1.32	0.96	1.01	2.12	2.25	1.55	1.49	2.16	1.21251	100	1.11826	87.0415	1.18304	65.1706	1.27601	11.5154
PF3D7_0601500	Plasmodium exported protein (PHISTb), unknown function	-0.89	-0.7	-0.82	0.23	-0.12	0.87	0.31	0.42	0.93	-0.16	-0.65	-0.82	-1.07	-0.86	-0.97	0.97	0.1	0.17	-0.39	-0.31	-0.61	-0.65	1.08172	100	1.19334	84.391	1.54221	43.517	1.27536	51.2621
PF3D7_0708300	O-sialoglycoprotein endopeptidase, putative	0.01	-0.54	-0.74	0.8	0.72	0.88	1.08	0.73	-0.02	-0.32	-0.13	-0.1	-0.75	-0.9	-0.06	0.02	0.82	0.88	0.34	-0.32	-0.85	-0.45	1.11729	100	1.37078	66.3916	1.30586	36.4096	1.27376	2.61688
PF3D7_1311700	cytochrome c2 precursor, putative	0.56	-0.03	-0.31	1.15	1.2	1.49	1.46	0.96	0.48	0.19	0.41	0.06	-0.41	-0.32	0.54	0.78	1.47	1.2	0.78	0.05	-0.44	0.04	1.2283	100	1.25484	71.1136	1.3218	42.7799	1.27135	0.459043
Pfa_asR_6905	putative ncRNA	1.74	1.69	1.37	2.01	2.29	1.38	1.33	2.9	1.41	1.51	1.58	1.94	1.57	1.04	1.14	0.52	1.68	1.48	2.37	1.13	1.12	1.43	1.05946	100	1.46155	70.7442	1.26357	50.5969	1.26975	44.9727
PF3D7_0723600	conserved Plasmodium protein, unknown function	0.14	-0.51	-1.03	0.85	0.67	1.41	0.94	0.54	0.48	0.12	0.04	-0.02	-0.77	-0.85	0.64	-0.09	1.56	0.7	0.22	-0.58	-0.57	-0.36	1.05702	100	1.20164	77.6455	1.53421	29.7027	1.26815	18.6895
PF3D7_0727300	DNA (cytosine-5)-methyltransferase, putative (DNMT2)	0.35	0.07	0.02	0.8	0.82	1.17	0.63	1.38	0.55	0.49	0.75	0.31	-0.01	-0.11	0.42	0.13	0.84	0.06	0.81	0.46	-0.06	0.43	1.05946	100	1.40688	59.6641	1.3036	49.5358	1.26655	1.85666
PF3D7_0408300	zinc finger, RAN binding protein, putative	-0.19	-0.32	-0.05	0.38	0.58	1.1	0.96	0.55	0.25	-0.18	-0.06	0.15	-0.38	-0.4	0.17	0.35	0.56	0.14	-0.32	-0.4	-0.47	-0.11	1.0163	100	1.36604	64.8289	1.38032	49.7106	1.26496	17.6543
PF3D7_0406500	conserved Plasmodium protein, unknown function	-0.6	-0.35	0.97	0.89	0.19	0.43	0.05	0.03	-0.22	-0.24	0.07	-0.56	-0.62	0.02	-0.39	0.86	-0.21	-0.17	-0.47	-0.43	-0.43	-0.1	1.31342	100	1.29012	77.2488	1.20372	61.3108	1.26416	38.697
PF3D7_1424800	putative ncRNA	0.9	1.24	0.61	1.95	1.39	1.19	1.79	1.55	0.7	0.75	1.17	1.13	0.58	0.23	0.25	0.86	2.04	2.39	0.85	0.54	0.34	0.34	1.20581	100	1.14472	87.6513	1.43893	37.1488	1.26177	57.5543
PF3D7_1404600.1	adenylyl cyclase alpha (ACalpha)	-0.14	0.18	0.25	0.37	0.5	-0.02	0.16	-0.02	0.36	0.03	0.67	-0.81	-0.12	0.12	-0.19	0.24	-0.02	0.01	-0.5	-0.35	0.05	0.25	1.28937	100	1.18304	77.0968	1.31722	53.7424	1.25939	4.68258
PF3D7_0802900	conserved Plasmodium protein, unknown function	0.58	0.46	-0.1	-0.07	0.27	0.33	0.65	1.16	0.76	0.86	0.92	0.48	0.44	-0.17	-0.4	-0.15	0.23	0.25	1.08	0.45	-0.05	0.03	1.04488	100	1.24186	70.0108	1.46155	44.0362	1.25701	12.912
PF3D7_1363400	polyubiquitin binding protein, putative (DOA1)	-0.22	-0.57	-1	-0.68	-1.17	-0.05	-1	0.09	0.33	-0.06	-0.46	-0.41	-0.51	-0.75	-1.17	-1.52	-0.94	-1.22	-0.09	-0.46	-0.51	-0.84	0.972655	100	1.40201	62.9489	1.36604	42.5978	1.25701	15.5973
PF3D7_0210800	conserved Plasmodium protein, unknown function	-1.42	-1.01	0.28	1.38	0.78	0.84	-0.23	-0.77	-0.85	-0.57	0.14	-1.65	-1	0.26	0.9	0.29	0.37	-1.53	-1.35	-1.39	-0.31	0.36	1.05702	100	1.6077	55.4918	1.11729	82.2324	1.25622	32.5311
PF3D7_0105000	putative ncRNA	2.83		2.47		3.9	3.19	3.62	3.61	1.44	2.09	3.14		1.87	2.55	3.06	2.73	2.37	3.58	2.26	2.38	2.31	2.31	1.24487	100	1.34853	72.2359	1.19334	82.5302	1.2559	58.2052
PF3D7_0829200	prohibitin, putative	0.89	-0.09	-0.76	-0.98	-0.68	0.72	1.4	1.37	0.51	0.48	0.16	0.79	-0.05	-0.78	-1.44	-1.19	1.39	1.25	0.82	0.09	-0.55	-0.92	1.01866	100	1.0811	88.7423	1.70527	15.4711	1.25543	39.4101
PF3D7_0508200	longevity-assurance (LAG1) domain protein, putative	0.26	0.32	0.3	-0.41	0.06	-1.53	0.53	1.03	0.75	0.85	1.33	0.21	0.22	-0.3	-0.35	-0.55	-1.56	0.41	0.49	0.85	0.26	0.21	1.18921	100	1.12896	83.2342	1.45146	50.4697	1.25464	24.3939
PF3D7_1403700	translocation associated membrane protein, putative (TRAM)	0.22	-0.24	-0.64	-0.91	-0.4	-0.53	0.71	0.65	1.04	0.9	0.82	-0.09	-0.38	-0.56	-0.74	0.08	-0.42	0.57	0.21	0.16	-0.19	-0.56	1.08925	100	0.898132	84.9681	1.92853	8.37103	1.2499	49.5831
PF3D7_1346800	6-cysteine protein (P47)	-0.57	-0.12	0.19	-0.36	0.18	-0.04	-0.27	0.42	1.12	0.98	1.35	-0.03	-0.35	-0.14	-0.28	0.91	-0.16	0.34	-0.73	-0.19	-0.17	0.15	1.00463	100	0.798298	74.6265	2.30138	0	1.24912	64.3099
PF3D7_1111900	conserved Plasmodium protein, unknown function	0.27	-0.22	-0.43	-0.56	-1.38	-0.52	0.98	1.24	0.57	0.37	0.49	0.22	-0.25	-0.77	-0.53	-0.82	-0.57	0.28	0.26	0.26	-0.2	-0.56	1.10191	100	1.02811	91.182	1.65577	20.2793	1.24597	39.9884
PF3D7_1355600	conserved Plasmodium protein, unknown function	-0.01	0.2	0.25	0.3	0.64	0.97	0.95	1.04	1.06	0.78	0.96	0.25	0.28	0.15	0.22	0.86	0.45	0.82	0.33	0.3	0.14	-0.14	0.946058	100	1.0924	86.6592	1.74412	3.71478	1.24519	36.4222
PF3D7_0512000	prefoldin subunit, putative	0.74	0.32	-0.8	-0.3	-0.07	0.82	0.03	0.47	0.65	0.41	-0.32	0.67	0.19	-0.32	-0.77	-0.19	0.51	0.19	0.33	-0.25	-0.94	-0.94	0.937354	100	1.13682	82.132	1.68471	30.3209	1.2444	43.4661
PF3D7_1435700	ataxin-2 like protein, putative	0.37	0.41	-0.28	-0.76	-1.14	-0.19	-0.21	1.28	0.98	0.88	0.78	0.35	0.29	-0.11	-1.23	-1.15	-0.54	-0.47	0.82	0.5	0.26	-0.06	0.993092	100	1.2079	73.9703	1.51572	16.0829	1.24362	14.0635
PF3D7_0626700	conserved protein, unknown function	-0.5	-1.04	-0.42	0.14	-0.38	-0.01	-0.21	0.18	-0.46	-0.76	-0.63	-0.57	-1.12	-1.13	-0.46	-0.8	-0.3	-0.14	-0.55	-0.85	-1.02	-0.6	1.21982	100	1.23971	72.9398	1.26357	61.9166	1.24284	11.9747
PF3D7_0616700	ras GTPAse, putative	1.13	0.69	0.36	0.08	1.35	1.3	1.23	1.39	1.34	1.18	1.23	0.87	0.76	0.48	0.61	0.64	0.77	0.7	1.04	0.72	0.68	0.57	1.0163	100	1.23971	77.4061	1.44643	19.5873	1.24205	29.4549
PF3D7_0822200	conserved Plasmodium membrane protein, unknown function	0.27	-0.69	-0.55	0.46	0.71	1.03	0.81	0.82	0.27	-0.08	0.24	0.05	-0.62	-0.67	0.02	0.49	0.79	0.62	0.29	-0.07	-0.76	-0.28	1.06437	100	1.2079	72.2659	1.43147	21.3786	1.24127	3.34584
PF3D7_0521600	conserved Plasmodium protein, unknown function	-0.49	-0.68	-0.19	0.85	0.23	0.71	-0.15	0.37	0.15	-0.02	0.46	-0.59	-0.7	-0.26	0.2	-0.08	0.16	-0.5	-0.07	-0.25	-0.38	0.3	1.04488	100	1.38032	61.1407	1.26576	46.4146	1.23971	2.44126
PF3D7_0517600	f-actin capping protein beta subunit, putative (CP)	-0.48	0.38	0.61	1.85	0.62	0.29	-0.79	-0.1	0.45	0.81	1.28	-0.59	0.22	1.05	0.91	-0.45	0.52	-0.95	-0.34	-0.51	0.85	0.8	0.961483	100	1.39959	68.845	1.32869	59.5581	1.23971	44.1602
PF3D7_0925900	conserved Plasmodium protein, unknown function	-0.74	-0.93	-0.57	-0.53	-1.29	-0.37	-1.21	-0.3	-0.42	-0.64	-0.35	-0.83	-1.15	-0.63	-0.8	-1.11	-1.24	-2.02	-0.68	-0.85	-0.92	-0.51	1.08925	100	1.35896	68.8746	1.24186	50.6226	1.23815	17.4824
PF3D7_1208600	mitochondrial import inner membrane translocase subunit tim10, putative (TIM10)	-0.38	-1.02	-2.17	-1.75	-1.21	-0.32	-0.39	-0.04	-0.23	-0.41	-1.01	-0.47	-1.25	-2.14	-1.93	-1.42	-0.07	-0.49	-0.3	-0.79	-1.48	-1.98	1.0693	100	1.04247	90.1055	1.64148	23.5031	1.23815	32.2283
PF3D7_1007800	conserved Plasmodium protein, unknown function	-0.08	-0.1	0.33	0.42	1.02	1.6	1.23	0.44	0.43	-0.01	0	0.15	-0.47	-0.5	-0.2	0.62	1.28	1.75	-0.35	0.29	-0.4	-0.27	1.25122	100	1.15269	83.2462	1.31722	51.9546	1.23737	32.3494
PF3D7_0411400	DEAD box ATP-dependent RNA helicase, putative	0.29	-0.62	-1.07	-0.63	-0.64	0.93	-0.83	0.36	0.21	-0.31	-0.38	-0.01	-0.63	-1.25	-0.92	-0.78	0.51	-0.81	0.19	-0.51	-0.8	-1.03	1.11987	100	1.15469	79.1406	1.42158	34.1182	1.23503	7.78013
PF3D7_1365400	ubiquitin-activating enzyme (Uba2)	-0.25	-0.8	-1.17	-0.24	-0.26	1.13	-0.13	0.37	0.36	-0.04	0	-0.44	-0.86	-0.81	-0.31	-0.51	0.69	-0.61	0.07	-0.49	-0.74	-0.37	0.974905	100	1.23971	71.0797	1.46917	30.0377	1.23503	21.4009
PF3D7_0525000	zinc finger protein, putative	0.01	-0.23	-0.69	-0.41	0.81	1.48	1.77	0.85	0.44	0.16	0.05	0.02	-0.25	-0.71	-0.74	0.16	1.71	0.88	0.44	0.08	-0.16	-0.54	1.00696	100	1.32869	70.3791	1.33793	32.628	1.23503	22.0387
PF3D7_0214200	mitochondrial ribosomal protein L13 precursor, putative	1.01	0.49	-0.19	-0.57	-0.45	0.43	1.42	1.37	1.08	0.92	0.6	0.61	0.43	-0.08	-0.41	-0.24	0.07	0.99	0.86	0.65	0.22	-0.34	1.08423	100	1.07549	88.2403	1.56374	16.826	1.23503	27.8653
PF3D7_0931300	asparagine-rich antigen, putative	0.26	0	0.01	2.76	2.42	2.27	1.3	-0.42	0.17	-0.15	0.08	0.06	-0.2	0.15	1.42	0.89	1.63	1.92	-0.38	0.03	-0.17	0	1.06191	100	1.65004	64.6559	1.03526	85.4904	1.23503	58.1981
PF3D7_1243200	conserved Plasmodium protein, unknown function	0.19	-0.52	-1.14	-0.57	-0.35	0.1	0.87	0.43	0.11	-0.34	-0.03	-0.16	-0.4	-0.92	-1.07	-2.02	0.61	0.88	0.48	-0.13	-0.86	-1	1.00231	100	1.33099	76.3148	1.33793	59.0406	1.23425	56.544
PF3D7_1430800	conserved Plasmodium protein, unknown function	-0.2	0.04	1.12	0.41	1.57	-0.2	2.03	-0.24	0.51	0.89	1.62	-0.21	0.23	0.34	0.81	0.97	-0.32	2.22	-0.68	-0.05	0.28	0.63	1.1487	100	1.02278	91.2963	1.56917	17.3704	1.23347	40.6147
PF3D7_1423600	serine/threonine protein kinase, putative	0.13	-0.43	-0.81	-0.35	-0.11	0.82	0.74	0.84	0.14	0.1	0.02	0.02	-0.41	-1.04	-1.2	-0.2	0.89	0.54	0.44	0.08	-0.56	-0.79	1.07674	100	1.20372	77.9047	1.39716	44.7999	1.2327	22.5213
PF3D7_0720600	conserved Plasmodium protein, unknown function	1.08	0.83	0.4	0.39	0.23	0.69	0.23	1.24	0.92	1.02	0.73	0.82	0.82	0.53	0.31	-0.42	-0.23	-0.03	1.09	0.63	0.56	0.37	1.03288	100	1.39233	65.1881	1.24401	51.2968	1.23192	16.9908
PF3D7_1302900	conserved Plasmodium protein, unknown function	0.36	-0.22	-1.35	-1.24	-0.97	0.56	0.35	1.31	0.56	0.13	0.09	0.24	-0.29	-1.12	-1.37	-1.13	0.54	-0.03	0.77	0.07	-0.61	-0.8	0.990801	100	1.12701	81.5162	1.58557	11.0854	1.23192	23.79
PF3D7_1218900	conserved Plasmodium protein, unknown function	0.35	0.19	-0.09	0.24	-0.26	0.39	0	0.77	0.61	0.25	0.39	0.18	-0.14	-0.4	-0.42	-0.67	0.35	-0.1	0.65	0.24	-0.08	-0.07	1.20581	100	1.23328	73.5493	1.24833	51.7907	1.23114	1.78303
PF3D7_1249000	conserved Plasmodium membrane protein, unknown function	0.27	-0.05	-0.24	-0.18	0.57	0.76	0.5	1.41	0.32	0.44	0.65	0.41	-0.03	-0.63	-0.32	0.15	0.74	0.03	0.74	0.33	-0.41	0.14	1.05458	100	1.19956	75.1754	1.41912	45.3413	1.23114	21.4062
PF3D7_0901900	probable protein, unknown function	-0.83	-1.23	-0.57	0.41	-0.31	-0.17	-0.99	-1.28	-0.79	-1.38	-1.63	-1.46	-1.52	-0.88	-0.44	-1.47	-1.04	-0.74	-0.86	-1.58	-1	-1.08	1.32869	100	1.57735	61.7713	0.907519	85.4121	1.23114	57.1724
PF3D7_1428400	probable protein, unknown function	0.23	0.05	0.38	0.63	0.71	0.84	0.96	1.22	1.08	0.72	0.87	0.34	0.14	-0.07	0.36	1.38	0.46	0.96	0.37	0.38	0.04	0.04	1.05946	100	0.99654	91.7503	1.69937	0	1.23037	44.2658
PF3D7_1006700	conserved Plasmodium protein, unknown function	0.31	-0.13	0	1.13	0.18	1.06	0.03	1.01	0.18	0.05	0.31	0.21	-0.38	0.06	-0.05	0.09	0.06	-0.2	0.6	0.12	-0.06	0.4	1.0693	100	1.54221	61.7154	1.08862	81.5189	1.22959	36.9044
PF3D7_1009900	conserved Plasmodium protein, unknown function	0.14	-0.43	-0.12	0.42	0.4	0.78	0.3	0.87	0.2	-0.08	0.26	-0.01	-0.44	-0.33	0.09	-0.41	0.55	-0.05	0.54	-0.2	-0.28	0.01	1.08925	100	1.34723	65.2557	1.22688	50.4742	1.22882	3.82442
PF3D7_1407800	plasmepsin IV (PM4)	-1.26	-0.97	-0.33	0.44	-0.07	-0.08	-0.54	-0.66	-0.4	-0.44	0.06	-1.25	-1.11	-0.27	0.24	-0.23	-0.66	-1.29	-1.03	-1.09	-0.62	-0.21	1.0163	100	1.34025	66.2548	1.29909	49.9777	1.22882	13.6277
PF3D7_1461700	conserved Plasmodium protein, unknown function	0.11	0.61	0.92	0.82	1.18	0.9	1.15	1.18	1.18	2.03	2.82	-0.05	0.54	0.89	0.68	1.44	1.1	1.78	0.54	0.73	0.96	1.03	1.06191	100	0.848214	79.3116	1.98275	18.5796	1.22805	62.4737
PF3D7_1237600	rRNA processing WD-repeat protein, putative	-0.83	-1.07	-0.32	0.23	0.31	0.51	-0.14	-0.3	-0.21	-0.28	0.12	-0.69	-1.09	-0.51	0.43	-0.32	0.23	-0.87	-0.57	-1.03	-0.57	-0.24	1.0163	100	1.28343	72.149	1.35191	45.1387	1.22727	24.5569
PF3D7_0908300	conserved protein, unknown function	0.32	-0.19	-0.6	-1.47	-2.16	-1.95	0.3	0.93	0.45	0.24	0.56	0.07	-0.37	-1.22	-1.71	-1.76	-1.52	0.06	0.44	0.62	-0.52	-0.91	1.27456	100	0.941152	89.9491	1.55563	50.9466	1.22727	52.6613
PF01TR004	putative ncRNA	-0.07	0.76	1.13	0.71	-0.43	-0.63	-0.54	0.59	0.22	0.9	1.4	-0.19	0.74	0.7	-0.22	-0.93	-0.95	-0.94	-0.01	0.87	0.74	0.99	1.14076	100	1.45146	59.932	1.09429	84.3447	1.2265	35.4159
PF3D7_0406600	conserved Plasmodium protein, unknown function	0.19	0.23	0.03	-0.99	-0.48	-0.92	0.45	0.85	0.72	0.75	0.84	0.39	0.25	-0.7	-0.34	-2.49	-0.07	0.34	0.37	0.58	0.09	0.01	1.12506	100	1.11342	89.2538	1.44143	36.408	1.2265	68.882
PF3D7_1476400	serine/threonine protein kinase, FIKK family, pseudogene (FIKK14)	-0.99	-1.18	-0.82	0.6	0.64	1.28	-0.07	-0.66	-0.26	-1.04	-0.85	-1.06	-1.63	-0.37	0.48	-0.31	0.78	-0.7	-0.97	-1.55	-0.95	-0.3	1.0163	100	1.46409	61.007	1.18099	81.3188	1.22573	54.0005
PF3D7_0623400	RNA-binding protein mei2 homologue, putative	0.08	-0.15	-0.02	-1.17	-0.24		-0.12	0.16	0.39	0.16	0.15	0.09	0.05	-0.22	-0.59	-1.24	-1.65	-1	-0.08	-0.06	-0.08	-0.29	0.997692	100	1.24682	79.1623	1.26795	45.3346	1.22503	43.377
PF3D7_0106400	pre-rRNA-processing protein TSR2, putative	0.2	-0.49	-0.33	0.98	0.82	1.72	1.05	0.81	0.35	0.08	0.06	0	-0.47	-0.02	0.75	0.85	1.37	0.37	0.34	-0.65	-0.49	0	0.97041	100	1.23756	73.3195	1.43893	44.2072	1.22341	32.5046
PF3D7_1337500	conserved Plasmodium protein, unknown function	-0.57	-0.45	-0.34	0.51	-0.32	0.17	-0.66	0.09	-0.21	-0.07	0.29	-0.47	-0.55	-0.14	-0.35	-0.33	-0.28	-1.05	-0.42	-0.67	-0.35	-0.14	0.954842	100	1.3449	67.107	1.33793	30.0862	1.22264	22.4583
PF3D7_1142200	conserved Plasmodium protein, unknown function	0.48	-0.37	-0.23	-0.64	-0.52	0.57	0.57	1.5	0.62	0.57	0.11	0.34	0.05	-0.38	-0.7	-0.11	-0.27	0.38	0.65	0.01	-0.1	-0.4	0.97041	100	1.12506	85.5423	1.58008	7.69934	1.22264	43.2612
PF3D7_1032600	conserved protein, unknown function	-0.55	-0.56	-0.03	-0.69	-0.27	-0.15	0.33	-0.52	-0.43	-0.83	-0.79	0.2	-0.56	-1.02	-0.79	-1.56	-0.3	-0.56	-0.75	-0.96	-0.64	-0.73	1.05702	100	1.52362	63.0665	1.0924	82.6662	1.22187	57.8961
PF3D7_0104600	conserved Plasmodium protein, unknown function	0.36	-0.25	-0.38	-0.24	-0.11	0.57	-0.18	0.71	0.27	0.06	0.09	0.08	-0.34	-0.66	-0.6	-0.17	0.33	-0.5	0.32	0.05	-0.58	-0.2	1.16205	100	1.18509	74.926	1.30586	45.2815	1.2211	0.917584
PF3D7_1125200	conserved Plasmodium protein, unknown function	0.25	-0.57	-1.05	-0.69	-0.45	0.22	0.17	0.82	0.32	-0.04	0.19	-0.08	-0.56	-1.09	-0.89	-0.52	0.27	-0.03	0.4	-0.08	-0.75	-0.67	1.08673	100	1.07549	86.8487	1.51309	21.4547	1.2211	20.0986
PF3D7_1358400	conserved Plasmodium protein, unknown function	0	0.61	1.52	1.44	0.88	-0.71	-0.19	0.05	0.16	0.65	1.24	-0.14	0.46	0.81	-0.22	0.9	-1.16	-0.62	-0.17	0.67	0.74	1.21	1.25992	100	1.54756	64.3918	0.941152	85.8312	1.2211	55.2172
PF3D7_1342900	transcription factor with AP2 domain(s) (ApiAP2)	-0.32	-0.56	-0.98	0.25	-0.16	0.71	-0.56	-0.04	-0.04	-0.56	-0.71	-0.51	-0.62	-0.66	-0.67	-0.63	0.1	-0.74	-0.16	-0.84	-0.63	-0.77	0.983957	100	1.45902	60.4233	1.19956	72.1954	1.22033	33.0566
PF14TR004	putative ncRNA	1.21	1.41	0.72	1.52	2.49	0.85	2.34	1.7	1.04	1.32	1.5	1.2	0.99	0.46	0.88	2.04	1.87	2.88	1.06	0.56	0.56	0.44	1.17283	100	0.921784	89.9242	1.6644	10.8741	1.22033	59.1673
PF3D7_1305800	conserved Plasmodium protein, unknown function	-0.66	-0.44	-0.32		0.78		0.3	-0.02	-0.04	0.11	0.28		-0.01	-0.12	-0.36	0.34	-0.46	-0.1	-0.05	-1.19	-0.12	-0.15	0.812628	100	1.36925	58.6019	1.37554	57.7023	1.22019	45.4997
PF3D7_0609400	mitochondrial cardiolipin synthase, putative (CLS)	-0.38	-0.59	-0.98	-1.08	-0.89	0.25	-0.02	-0.57	0.58	-0.14	-0.6	-0.43	-0.67	-0.93	-0.79	-0.73	-0.3	-0.71	-0.22	-0.65	-1	-1.14	1.01866	100	1.14671	83.6709	1.48452	56.4835	1.21956	51.8624
PF3D7_0511100	conserved Plasmodium protein, unknown function	-0.52	-0.75	-1.5	-0.71	-0.32	0.6	0.32	-0.23	0.49	0.44	0.54	-1.02	-0.94	-0.61	-0.5	-0.52	0.74	0.31	-0.36	-0.84	-0.34	-0.7	0.954842	100	0.976032	91.4449	1.82766	23.719	1.21879	62.8819
PF3D7_1143700	conserved Plasmodium protein, unknown function	0.13	-0.17	-0.08	-0.36	0.09	-0.33	0.19	-0.02	0.54	0.35	0.46	0.18	-0.19	-0.62	-0.09	-0.05	-0.86	-0.06	-0.38	0.36	-0.14	-0.48	1.12506	100	1.11922	84.4862	1.40688	43.2147	1.21803	28.3318
PF3D7_0115000	surface-associated interspersed protein 1.3 (SURFIN 1.3)	-0.02	0.18	0.52	0.81	0.77	1.33	0.93	0.73	0.31	0.18	0.08	-0.01	0	0.27	-0.17	0.69	0.7	1	0.14	0.05	-0.19	0.21	1.10191	100	1.32409	70.6953	1.2079	68.9155	1.21803	28.751
PF3D7_1003700	conserved Plasmodium protein, unknown function	-0.54	-0.63	-0.45	-0.39	0.32	0.06	0.73	0.25	0.38	0.23	0.3	-0.47	-0.41	-0.25	-0.11	0.03	-0.81	0.25	-0.49	-0.13	-0.22	-0.26	0.89296	100	1.26576	74.3082	1.47939	14.3503	1.21803	39.625
Pfa_asR_5879	putative ncRNA	1.47	2	1.81	2.52	2.05	1.67	1.61	2.59	1.52	1.69	2.4	1.84	1.63	1.37	1.25	1.15	1.39	1.4	2.32	2.08	1.77	2	1.10701	100	1.58557	59.2321	1.00521	87.2529	1.21803	52.4083
PF3D7_1251700	tryptophan--tRNA ligase, putative	-0.05	-0.28	-0.9	-0.79	-0.75	0.31	0.39	0.96	0.46	0.41	0.58	-0.22	-0.34	-0.82	-1.21	-0.36	0.23	0.08	0.49	0.18	-0.34	-0.47	1.03526	100	1.07549	88.3483	1.55563	27.6818	1.21726	37.6458
Pfa_asR_433	putative ncRNA	1.07	1.72	1.86	3.24	1.69	1.76	0.56	2.3	0.95	1.07	2.34	1.32	1	1.14	1.11	0.85	1.88	0.47	2.18	1.55	1.63	2.31	1.31646	100	1.6644	64.8043	0.839441	75.5703	1.21726	70.455
PF3D7_0921100	conserved Plasmodium protein, unknown function	0.29	-0.75	-1.78	-1.96	-1.84	0.6	1.01	0.89	0.28	0.04	0.06	0.06	-1.07	-1.58	-2.37	-1.3	1.11	0.75	0.47	-0.02	-1.11	-1.21	1.08423	100	0.936272	89.9932	1.72309	26.7086	1.21649	58.0127
PF3D7_0205100	conserved Plasmodium protein, unknown function	-0.05	-0.02	0.45	1.09	0.45	1.58	0.69	0.66	0.62	0.58	0.53	0.67	-0.16	-0.48	-0.35	1.56	1.16	0.94	0.25	0.14	-0.17	-0.08	1.08423	100	1.09051	89.6578	1.47683	17.3536	1.21573	68.4012
PF3D7_1316700	conserved Plasmodium protein, unknown function	1.6	0.78	1.75	2.7	0.77	1.59	0.22	0.76	0.46	0.84	1.21	2.3	1.03	0.57	0.55	0.06	0.16	1.62	0.7	0.68	1	0.91	1.05458	100	1.65004	70.5684	0.99654	87.3293	1.21573	78.5402
PF3D7_1401500	lysophospholipase, putative	-1.13	-1.87	-1.42	-0.52	1.06	1.74	0.39	-0.52	-0.73	-1.53	-1.28	-1.42	-2.01	-1.75	-0.48	1.04	1.81	0.04	-1.27	-1.62	-2.04	-1.2	1.19196	100	1.04608	89.8146	1.43147	48.0463	1.21496	28.6679
PF3D7_1210500	conserved Plasmodium protein, unknown function	-0.15	-0.49	-0.68	0.59	0.45	0.6	0.14	0.54	0.13	-0.17	0.16	-0.44	-0.82	-0.49	0.31	-0.41	0.47	-0.25	0.36	-0.36	-0.6	0.27	1.10445	100	1.3333	67.1571	1.18715	70.5934	1.21419	21.2365
PF3D7_1473500	conserved Plasmodium protein, unknown function	-0.06	-0.43	-1.09	0.43	0.2	1.13	-0.02	0.47	0.2	0.16	0.16	-0.34	-0.5	-0.42	0.04	0.02	0.28	-0.47	0.15	-0.22	-0.41	-0.05	0.928731	100	1.38271	63.7488	1.30134	42.8901	1.21343	36.7658
PF3D7_0729200	1-cys peroxiredoxin (AOP)	1.04	0.64			-0.61		0.39	0.58	1.1	0.31	-0.38	0.89	0.29	-0.56	-0.65	-1.83	0.1	1.12	0.39	-0.09	-0.03	-0.98	1.17854	100	0.929644	90.5536	1.49485	42.1802	1.21297	58.7283
PF3D7_1458100	conserved Plasmodium protein, unknown function	1.01	0.36	0.48	0.66	0.65	0.03	-0.06	0.47	0.63	0.51	0.61	0.56	0.61	0.26	0.57	0.05	-0.89	-0.88	0.87	0.7	0.14	0.3	1.10191	100	1.52362	58.7217	1.03706	86.3915	1.21267	42.6118
PF3D7_1029300	conserved Plasmodium protein, unknown function	0.61	0.24	-0.53	-0.64	-0.44	-0.2	-0.22	1	0.86	0.6	0.37	0.45	0.14	-0.44	-0.87	-0.72	0.01	0.03	0.77	-0.07	-0.19	-0.52	1.04006	100	1.0087	91.605	1.6358	19.7657	1.21267	42.888
PF3D7_1203100	conserved Plasmodium protein, unknown function	0.51	0.63	0.47	0.8	0.93	1.15	1.24	1.49	1.35	1.08	1.13	0.29	0.5	0.62	0.67	1.24	0.52	1.4	0.84	0.57	0.55	0.53	1.04729	100	1.05154	90.0585	1.55833	5.88252	1.2119	37.634
PF3D7_0911000	phosphatidylinositol N-acetylglucosaminyltransferase, putative	0.54	0.27	0.19	-0.42	-0.84	-1.77	0.31	0.96	0.47	0.65	1.25	0.38	0.12	-0.46	-0.67	-1.29	-1.71	-0.03	0.73	1.15	0.2	0.14	1.24833	100	1.18509	76.5846	1.21209	79.035	1.2119	46.0282
PF3D7_0819500	conserved protein, unknown function	0.21	-0.61	-1.21	-1.46	-0.5	1.32	1.35	0.97	0.91	0.53	0.15	0.14	-0.64	-1	-1.42	0	1.62	1.09	0.61	-0.15	-0.57	-1.07	0.974905	100	0.904379	86.3928	1.91189	8.64698	1.2119	60.8733
Pfa_asR_7035	putative ncRNA	1.08	1.17	1.74	3.01	2.63	2.64	1.99	2.81	1	1.42	2.12	1.59	1.08	1.45	1.92	1.95	2.43	1.2	1.9	1.4	1.33	2.32	0.97041	100	1.61608	53.3782	1.07177	85.5187	1.21114	56.0681
PF3D7_0307800	conserved Plasmodium protein, unknown function	0.4	0.18	-0.14	0.33	0.18	0.5	-0.29	0.81	0.43	0.28	0.03	0.32	0.32	-0.27	-0.36	-0.42	-0.08	-0.89	0.87	0.3	-0.05	-0.06	1.0163	100	1.53421	41.691	1.08862	80.6113	1.21038	24.3287
Pfa_asR_7253	putative ncRNA	1.74	2.41	2.36	3.15	3.53	2.06	2.29	3.05	0.89	1.48	2.01	2.25	2.1	1.78	2.15	2.09	1.93	1.64	2.37	1.8	1.6	2.23	1.09177	100	1.74715	52.9976	0.905948	85.4464	1.21038	66.9555
PF3D7_0604800	RAP protein, putative	-0.16	-1.11	-1.19	-1.28	-0.9	0.16	-0.19	-0.13	0.17	-0.75	-1.12	-0.51	-0.95	-1.58	-1.14	-0.71	0.23	-0.49	-0.26	-0.83	-1.3	-1.97	1.1434	100	0.982821	91.6484	1.55025	32.2666	1.20885	42.6529
PF3D7_0423100	clathrin assembly protein, putative	0.21	0.19	-0.6	0.55	-0.16	0.44	-0.55	0.08	0.33	0.07	-0.22	0.15	-0.14	0	-0.05	-0.61	-0.27	-0.69	0.21	-0.8	-0.12	-0.32	0.952638	100	1.38992	62.66	1.2505	72.7086	1.20657	49.5024
PF3D7_0831100	surface-associated interspersed protein 8.1 (SURFIN 8.1) (SURF8.1)	0.1	-0.04	0.6	0.75	0.96	2.26	1.04	0.89	0.91	0.04	0.13	0.41	-0.09	0.15	0.32	1.33	0.82	1.32	-0.14	0.77	-0.37	0.14	1.04488	100	1.23542	80.6949	1.31267	63.1118	1.20657	59.9399
PF3D7_1412500	actin II (ACT2)	-0.62	-1.24	-1.03	0.21	0.58	1.08	0.8	0.25	-0.31	-0.58	-0.48	-0.76	-1.21	-1.02	-0.16	0.54	1.04	0.47	-0.41	-0.95	-1.24	-0.61	1.02337	100	1.14472	80.0259	1.43644	33.8951	1.20581	22.4209
PF3D7_1250900	conserved Plasmodium protein, unknown function	0.48	0.04	-0.41	0.4	0.09	0.89	0.11	0.56	0.51	0.1	-0.26	0.34	0.05	-0.17	-0.17	-0.66	0.51	-0.2	0.66	-0.08	-0.08	-0.66	0.974905	100	1.41667	59.9405	1.20372	69.2873	1.20581	28.2578
PF3D7_0911500	conserved Plasmodium protein, unknown function	0.21	0.19	-0.64		-1.08	-1.71	0.33	0.56	0.8	0.83	1.17		-0.09	-0.48	-0.51	-2.07	-0.38	0.61	0.12	0.04	-0.04	-0.73	1.04972	100	0.808601	82.428	1.98963	20.5599	1.20512	75.4217
PF3D7_1254600	stevor	2.03	2.18	2.45	4.55	4.36	3.31	3.54	2.27	0.42	0.71	0.87	2.61	1.92	1.48	3.39	3.49	4.03	3.62	1.18	0.46	0.31	1.24	1.16205	100	1.23756	80.8316	1.20581	77.9206	1.20505	67.805
PF3D7_1254300	stevor	1.82	1.91	2.19	4.81	4.35	3.31	3.28	2.38	0.13	0.59	0.57	2.44	2.04	0.7	3.39	3.39	3.95	3.55	1.36	0.59	0.06	0.92	1.18646	100	1.29012	78.9309	1.13682	83.0989	1.20429	74.4747
PF3D7_0208800	conserved Plasmodium protein, unknown function	-0.41	-0.31	-0.87	-0.12	0.14	0.15	0.25	0.18	-0.45	-0.26	-0.11	-0.51	-0.41	-0.74	-0.16	-0.42	-0.12	-0.74	-0.22	-0.18	-0.7	-0.55	1.0163	100	1.38032	66.3384	1.19127	72.8359	1.20353	36.3105
PF3D7_1148700	Plasmodium exported protein (PHISTc), unknown function (GEXP12)	-1.81	-2.03	-0.28	1.12	0.6	1.27	-1.01	-0.12	-0.92	-1.1	0.03	-1.82	-2.3	-0.58	0.52	1.7	0.61	-1.39	-1.01	-1.93	-1.68	0.7	1.1434	100	1.09809	88.757	1.36841	68.8395	1.20277	66.0155
PF3D7_0719000	conserved Plasmodium protein, unknown function	-0.42	-0.69	-1.56	-0.85	-0.42	0.13	-0.12	-0.2	-0.19	-0.36	-0.9	-0.48	-0.79	-1.21	-1.37	-1.06	-0.04	-0.57	-0.12	-0.67	-1	-1.19	0.95705	100	1.36131	63.1767	1.25919	62.2378	1.20201	31.0688
PF3D7_1467200	conserved Plasmodium protein, unknown function	-1.04	-1.59	-0.98	0.18	-0.36	0.08	-1.16	-1.02	-0.9	-1.62	-1.35	-1.52	-1.61	-1.21	0.07	-1.47	-0.32	-1.12	-1.52	-1.53	-1.47	-0.98	1.18372	100	1.31494	71.6108	1.11149	82.8768	1.20201	45.852
PF3D7_0815900	lipoamide dehydrogenase (aLipDH)	0.04	0.03		-0.46	0.62		0.8	0.13	0.98	-0.13	0.03	0.03	0	-0.65	-0.02	-0.51	-0.46	0.65	0.08	-0.25	0.1	-0.53	1.04536	100	1.12225	86.8018	1.3218	68.899	1.20058	57.5752
Pfa_npcR_7031	putative ncRNA	0.75	0.36	-0.53	1.03	0.91	0.73	0.87	1.06	0.71	-0.21	0.16	0.48	0.41	-0.42	0.25	-0.12	0.75	0.83	1.02	0.45	-0.46	-0.24	1.02574	100	1.37316	68.6579	1.17895	65.4346	1.19974	38.8544
PF3D7_0219100	conserved protein, unknown function	0.45	-0.18	0.04	0.07	1	1.22	1.45	0.49	0.6	-0.17	0.12	0.26	-0.56	-0.44	0.18	0.4	1.25	1.12	0.47	0.34	-0.5	-0.31	1.27456	100	1.14671	81.916	1.19748	63.7552	1.19899	14.8247
PF3D7_0108600	conserved Plasmodium protein, unknown function	0.17	1.44	2.07	3.12	2.06	1.33	0.2	0.83	0.09	0.98	2.38	0.02	1.22	1.95	2.2	1.57	0.45	-0.34	0.53	0.46	1.53	2.21	1.11987	100	1.63297	44.6113	0.924984	85.3631	1.19823	51.6373
PF3D7_0506000	conserved Plasmodium protein, unknown function	0.18	-0.44	-0.52	-0.17	0.12	0.35	0.42	0.74	0.15	-0.29	-0.09	-0.03	-0.44	-0.9	-0.45	-0.39	0.4	-0.22	0.44	0.12	-0.52	-0.42	1.14605	100	1.27015	70.9832	1.16675	66.876	1.19748	13.0598
PF3D7_1143900	carbohydrate kinase, putative	0.22	0.39	-0.08	1.11	1.2	1.04	1.03	0.75	0.7	0.35	0.56	0.05	0	0.18	0.76	0.65	1.02	0.81	0.52	0.02	0.1	0.31	1.07177	100	1.21841	73.5717	1.27677	53.3094	1.19672	20.771
PF3D7_1463500	conserved Plasmodium protein, unknown function	-0.31	-0.42	0.01	0.77	0.1	-0.36	-0.68	-0.08	-0.19	0.04	0.52	-0.46	-0.47	0.03	0.49	-0.34	-1.02	-1.02	-0.36	-0.24	-0.25	0.2	1.04247	100	1.34723	63.2555	1.17691	64.2128	1.19597	10.5836
PF3D7_1123900	splicing factor, putative	-0.38	-0.87	-0.53	0.2	0.45	0.29	0.53	0.35	-0.29	-0.51	-0.17	-0.53	-1.03	-0.76	-0.08	0.37	0.09	0.19	-0.21	-0.57	-0.89	-0.34	1.13288	100	1.16878	76.2187	1.27235	49.3815	1.19522	2.03543
PF3D7_1316000	protein kinase, putative	0.09	0.64	0.47	0.11	0.56	0.26	0.56	0.48	0.74	0.69	0.84	0.4	0.69	0.04	-0.3	-0.05	-0.05	0.69	0.63	0.03	0.09	0.44	1.0163	100	1.23114	74.1638	1.31039	59.5127	1.19522	39.7972
PF3D7_1108800	conserved Plasmodium protein, unknown function	0.95	0.6	0.58	1.74	1.84	0.8	2.03	1.2	0.77	0.97	1.19	0.59	0.82	0.26	0.89	1.62	1.17	1.83	0.98	0.77	0.31	0.6	1.11214	100	1.16878	81.9454	1.29012	58.0147	1.19522	41.4103
PF3D7_0829800	just upstream of MAL8_rRNA cluster	-0.24	0.36	0.58	0.46	0.27	-1.14	0.24	0.4	0.39	0.99	1.46	0.08	0.44	0.47	0.28	-0.11	-0.66	0.09	-0.16	0.31	0.05	0.15	0.935191	100	1.04066	90.5348	1.65004	34.3551	1.19522	59.442
PF3D7_1458200	conserved Plasmodium protein, unknown function	0.5	0.36	0.41	1.05	0.27	0.16	-0.19	0.62	0.3	0.47	0.56	0.39	0.41	0.3	0.4	-0.35	-0.51	-1.09	0.6	0.67	0.44	0.43	1.04006	100	1.6358	37.2103	0.967612	86.8684	1.19446	45.3054
PF3D7_1310000	mitochondrial ATP synthase delta subunit, putative (OSCP)	0.52	0.37	-0.24	-0.78	-1.2	-0.86	0.17	0.71	0.63	0.6	0.71	0.25	0.32	-0.25	-1.01	-2.33	-0.39	-0.04	0.74	0.68	0.32	-0.48	1.07923	100	1.20999	80.5549	1.27235	71.4712	1.19446	57.0769
PF3D7_1117700	GTP-binding nuclear protein ran/tc4 (RAN)	0.07	-0.09	-0.58	-0.41	-0.93	-0.31	-1.2	0.11	0.53	0.04	-0.21	0.15	-0.32	-0.41	-0.78	-0.94	-1.18	-1.39	0.15	-0.32	-0.16	-0.59	0.99539	100	1.28343	71.29	1.27235	63.976	1.19371	39.3567
PF3D7_1123600	RAP protein, putative	0.17	-0.3	-0.45	-0.15	-0.86	0.34	-0.74	0.26	0.13	-0.13	-0.23	0	-0.31	-0.31	-0.59	-1.53	0.05	-1.12	-0.02	-0.35	-0.28	-0.3	1.00928	100	1.36131	62.2929	1.18509	66.2176	1.19296	18.9043
PF3D7_0823200	RNA binding protein, putative	-0.08	-0.32	-0.2	0.75	0.63	0.41	0.57	0.55	-0.19	-0.42	-0.05	-0.1	-0.51	-0.52	0.14	0.73	-0.17	-0.14	0.19	0.03	-0.62	-0.18	1.13027	100	1.36604	66.3806	1.08485	82.4319	1.19296	31.2288
PF3D7_0524700	mitochondrial import receptor subunit tom22, putative (TOM22)	0.11	-0.78	-1.09	-0.79	-0.4	0.43	0.92	0.88	0.09	-0.31	-0.33	-0.01	-0.73	-1.42	-1.1	-0.33	0.58	0.32	0.35	0.12	-0.94	-0.91	1.09682	100	1.12701	83.943	1.3449	50.0797	1.19296	32.0593
PF3D7_0317700	CPSF (cleavage and polyadenylation specific factor), subunit A, putative	0.2	-0.04	-0.1	0.36	0.06	0.6	-0.14	0.5	0.4	0.22	0.35	0.04	-0.09	-0.13	-0.11	-0.01	0.02	-0.34	0.19	0.11	-0.1	0.04	1.05702	100	1.25701	70.6642	1.23756	38.3102	1.19221	7.90904
PF3D7_1128100	cochaperone prefoldin complex subunit, putative	0.31	-0.05	-0.97	-1.1	-0.67	-0.34	-0.2	0.45	0.31	0.1	-0.34	0.16	-0.14	-0.85	-1.21	-0.9	-0.6	-0.34	0.57	-0.14	-0.82	-1.01	1.02811	100	1.13682	79.06	1.39474	53.126	1.19146	35.3173
PF10TR001	putative ncRNA	2.19	2.48	2.27	3.05	3.08	2.73	2.8	3.28	1.85	2.12	2.52	2.53	2.26	1.99	2.61	2.56	2.55	1.89	2.85	1.99	2	2.36	1.03766	100	1.42652	61.9541	1.10382	80.2205	1.19146	37.9079
PF3D7_0531500	just upstream of MAL5_rRNA cluster	-0.35	-0.24	-1.67	-0.56	-0.56	-0.12	0.6	-0.11	-0.11	-0.35	-0.61	-0.09	-0.88	-1.62	-0.91	-0.93	0.35	0.38	-0.22	-0.12	-1.36	-1.46	1.07923	100	1.08485	87.8454	1.40932	55.2419	1.19146	53.9759
PF3D7_1202800	conserved Plasmodium protein, unknown function	0.3	0.12	-0.29	0.2	-0.31	0.38	0.21	0.52	0.28	0.19	0.3	-0.03	-0.14	-0.18	-0.17	-0.69	0.26	-0.28	0.43	0.04	-0.14	0.03	1.11729	100	1.26576	68.3638	1.17487	62.9755	1.19071	6.97186
PF3D7_1002900	conserved Plasmodium protein, unknown function	-0.11	-0.27	-0.6	-0.09	-0.51	-0.78	-0.85	-0.32	0.02	-0.24	-0.26	-0.26	-0.47	-0.61	-0.62	-0.98	-1.63	-1.1	-0.1	-0.13	-0.34	-0.54	1.08673	100	1.43893	59.9958	1.05519	84.7556	1.19071	29.8833
Apico-tufA	elongagion factor EF-Tu	0.87	1	0.7	0.11	-0.35	-0.27	-0.18	0.19	0.86	1.15	0.94	0.65	0.92	0.88	-0.06	-1.09	-0.31	-0.5	0.39	0.38	0.83	0.16	1.02811	100	1.24617	72.8091	1.27015	65.7894	1.19071	36.7776
PF3D7_0214500	conserved Plasmodium protein, unknown function	0	-0.16	-0.55	0.71	0.54	1.13	0.91	0.74	0.27	0.2	0.27	-0.06	-0.28	-0.38	0.03	0.44	0.91	0.54	0.45	0.19	-0.35	-0.19	1.00231	100	1.26795	70.1462	1.27015	53.4633	1.18996	23.178
PF3D7_1206800	conserved Plasmodium protein, unknown function	0.37	-0.08	-0.56	-0.36	-0.17	0.34	0.82	0.61	0.51	0.29	0.15	0.17	-0.06	-0.46	-0.44	-0.67	0.34	0.64	0.4	0.03	-0.25	-0.54	1.01866	100	1.14076	81.039	1.39474	33.207	1.18996	25.9612
PF3D7_0220600	Plasmodium exported protein (hyp9), unknown function	-0.29	-0.72	-1.32	-0.19	0.42	0.59	0.78	0.09	-0.26	-0.7	-0.95	-0.33	-0.88	-1.47	-0.87	0.21	0.6	0.47	0.04	-0.6	-1.07	-1.4	1.08423	100	1.22901	73.8941	1.23328	57.2917	1.18921	14.8051
PF3D7_1147500	farnesyltransferase beta subunit, putative	-0.07	-0.76	-0.71	0.22	0.02	1.17	0.45	0.47	0.03	-0.34	-0.35	-0.1	-0.63	-1.11	-0.35	-0.13	0.73	0.03	0.31	-0.25	-0.76	-0.36	1.07177	100	1.31494	65.453	1.16272	69.8135	1.18921	17.9331
PF3D7_1310100	conserved Plasmodium protein, unknown function	0.76	0.01	-0.38	-1.15	-0.8	-1.39	-0.28	1.03	0.72	0.74	0.93	0.5	-0.06	-0.68	-0.82	-1.49	-0.3	-0.41	0.78	0.46	-0.12	-0.42	1.15669	100	0.90125	88.5612	1.60214	38.4845	1.18921	68.2215
PF3D7_1405500	COBW domain-containing protein 1, putative (CBWD1)	-0.08	0.05	-0.54	0.05	-0.5	0.46	-0.54	0.09	-0.1	-0.44	-0.67	-0.42	-0.69	-0.6	-0.47	-0.43	0.06	-0.69	0.01	-0.63	-0.76	-0.34	1.30134	100	1.18921	76.9644	1.10957	81.7764	1.18846	34.7184
PF3D7_0108100	conserved Plasmodium protein, unknown function	0.88	0.71	-0.12	-0.2	-0.32	-0.22	0.33	0.65	0.54	0.87	0.58	0.58	0.81	0.18	-0.43	-1.07	-0.56	-0.47	0.8	0.6	0.49	0.03	0.97716	100	1.44393	60.7136	1.13288	79.1002	1.18846	44.3543
PF3D7_1368900	conserved Plasmodium protein, unknown function	0.51	0.17	0.03	0.18	-0.11	0.35	0.55	1.2	0.46	0.58	0.91	0.43	0.19	-0.23	-0.21	-0.13	0.17	0.28	0.8	0.67	0	0.13	1.07674	100	1.1607	77.918	1.30812	62.1423	1.18771	30.8747
PF3D7_0919600	dolichyl-diphosphooligosaccharide-protein glycosyltransferase, putative	0.21	-0.2	-0.9	-1.28	-1.95	-0.62	0.12	0.66	0.39	-0.02	-0.2	0.02	-0.23	-1.18	-1.54	-2.53	-0.1	-0.01	0.32	0.12	-0.4	-0.99	1.12246	100	1.0811	88.416	1.36131	41.4671	1.18771	38.8473
PF3D7_1473900	conserved Plasmodium protein, unknown function	-1.48	-1.41	-0.4	0.75	0.41	1.08	-0.9	-0.76	-0.56	-0.78	-0.4	-1.44	-1.38	-0.17	0.38	0.03	0.25	-0.75	-1.46	-1.42	-1.02	-0.2	0.933033	100	1.2812	71.9666	1.31951	63.2356	1.18771	50.4842
PF3D7_0914200	phospholipid or glycerol acyltransferase, putative	-0.38	-0.01	0.58	1.22	1.2	0.7	1.09	0.38	-0.08	0.22	0.74	-0.57	0.05	0.42	0.97	0.79	0.6	-0.05	-0.24	0.17	0.17	0.63	1.0693	100	1.38992	66.7484	1.09619	82.7906	1.18696	45.7379
PF3D7_1233400	conserved Plasmodium membrane protein, unknown function	-0.42	-0.79	-0.4	0.22	-0.17	0.34	-0.74	-0.06	-0.47	-0.72	-0.28	-0.48	-0.82	-0.78	-0.21	-0.26	-0.14	-1.23	-0.66	-0.5	-0.8	-0.32	1.11471	100	1.29459	67.0651	1.13879	77.0301	1.18621	20.3115
PF3D7_1362200	RuvB-like helicase (RUVB3)	0.22	-0.48	-0.44	0.31	0.96	1.08	1.47	0.83	0.31	0.1	0.06	-0.01	-0.41	-0.56	0.21	0.68	1.3	1.14	0.3	-0.04	-0.64	-0.26	1.06683	100	1.08862	86.5882	1.39959	31.7917	1.18621	28.0657
PF3D7_0306300	glutaredoxin 1 (GRX1)	1.3	0.61	-0.27	-0.71	-0.5	0.96	0.76	1.12	1.28	0.64	0.4	1.13	0.52	-0.32	-0.51	-0.51	1.04	0.41	1.16	0.3	0.31	-0.65	1.07425	100	1.01396	91.4661	1.49485	47.7836	1.18621	51.2452
PF3D7_0213500	conserved Plasmodium protein, unknown function	0.03	-0.17	-0.49	-0.65	-0.73	0.13	-0.16	0.4	0.35	0.24	0.25	-0.2	-0.22	-0.46	-0.9	-0.91	0	-0.41	0.14	0.01	-0.22	-0.33	1.05946	100	1.15069	77.1596	1.32869	36.6869	1.18547	9.77526
Pfa_asR_6143	putative ncRNA	0.38	0.8	0.6	1.09	1.44	-0.12	0.87	1.4	0.25	0.64	1.15	0.66	0.44	0.42	0.23	-0.56	0.92	0.31	1.01	0.39	0.8	1.18	1.06191	100	1.51047	72.1086	1.01045	87.1366	1.18547	75.3679
PF3D7_1233600	asparagine and aspartate rich protein 1 (AARP1)	0.19	-0.08	-0.59	-0.14	-0.73	-0.02	-0.82	0.4	0.49	0.1	-0.08	0.09	-0.09	-0.26	-0.69	-0.87	-0.77	-0.92	0.27	-0.21	-0.17	-0.35	0.950439	100	1.30586	68.8491	1.26795	56.9398	1.18472	38.0915
PF3D7_1124500	pyruvate dehydrogenase E1 alpha subunit (pdhA)	-0.01	-0.11	0.07	0.49	0.67	0.87	0.56	-0.01	0.24	-0.02	0.14	0.03	-0.08	-0.27	0.29	0.61	0.13	0	-0.05	-0.14	-0.05	-0.26	1.06437	100	1.31039	68.5129	1.15869	71.8944	1.18397	28.0268
PF3D7_1208300	mitochondrial ACP precursor, putative	0.36	-0.15	-0.92	-1.45	-1.57	-0.06	-0.01	0.83	0.32	0.09	-0.16	0.26	-0.31	-0.97	-1.63	-1.47	-0.1	-0.22	0.57	-0.03	-0.49	-1.01	1.07425	100	1.05885	88.603	1.42405	35.6446	1.18397	29.6849
Pfa_asR_6730	putative ncRNA	0.99	1.33			2.49	0.57	1.23	1.61	1.33	1.03	0.69		0.62	0.58	1.34	0.67	0.83	0.87	1.92		0.6	0.6	1.14552	100	1.28852	79.4799	1.08429	83.299	1.18308	70.8214
PF3D7_1441100	conserved Plasmodium protein, unknown function	0.08	-0.16	-0.06	0.3	-0.33	-0.01	-0.61	0.07	0.17	-0.22	0	-0.03	-0.28	-0.08	-0.47	-0.24	-0.72	-1.02	-0.1	-0.14	-0.26	-0.09	1.05946	100	1.36604	66.7766	1.11149	76.008	1.18248	32.6848
PF3D7_0630500	microtubule-associated protein ytm1 homologue, putative	-0.9	-1.66	-1.11	-0.41	-0.85	0.35	-0.7	-0.76	-0.63	-1.46	-1.6	-0.98	-1.83	-1.79	-0.75	-1.24	0.35	-0.85	-1	-1.39	-1.7	-1.21	1.23971	100	1.16473	77.9154	1.15869	79.0457	1.18248	38.5154
PF3D7_1325700	conserved Plasmodium protein, unknown function	0.73	0.5	-0.18	-0.9	-1.93	-1.24	-0.64	0.62	0.91	0.75	0.6	0.52	0.34	-0.21	-1.37	-2.03	-1.05	-0.86	0.68	0.59	0.34	-0.39	1.09682	100	1.10957	84.8309	1.3333	59.5633	1.18248	38.711
PF3D7_1453700	co-chaperone p23 (P23)	0.17	-0.38	-1.17	-0.39	-1.08	0.09	-0.57	0.29	0.02	-0.28	-0.9	0.16	-0.54	-0.57	-1.07	-0.75	-0.59	-0.82	0.05	-0.87	-0.68	-1.18	0.905425	100	1.24833	75.547	1.36841	46.2122	1.18248	55.3008
PF3D7_1453600	RAP protein, putative	0.44	-0.49	-1.31	-0.71	-0.24	0.85	0.15	0.78	0.54	-0.22	-0.4	0.06	-0.62	-1.22	-0.92	-0.33	0.96	0.14	0.51	-0.03	-0.64	-1.17	1.10191	100	1.03526	90.3762	1.42158	30.9401	1.18174	32.0364
PF3D7_0502800	DnaJ protein, putative	-0.3	-1.01		0.53	0.78	0.96	0.84	0.25	-0.1	-0.39	-0.15	-0.49	-0.93	-0.63	0.31	0.66	0.72	0.69	-0.29	-0.43	-0.99	-0.18	0.955062	100	1.13485	79.0223	1.29684	53.2078	1.18129	16.9425
PF3D7_0725800	5.8S ribosomal RNA	2.79	2.94	1.46	2.84	3.04	2.58	3.39	3.86	1.93	1.84	1.69	2.66	2.95	1.75	1.87	2.95	2.8	3.29	2.69	1.8	1.83	1.13	0.961483	100	1.17691	81.4474	1.38271	58.7752	1.18099	58.4962
PF3D7_0726500	ubiquitin carboxyl-terminal hydrolase, putative	0.29	-0.04	-0.29	-0.2	-0.46	0.27	-0.46	0.42	0.45	0.15	0.15	0.13	0	-0.18	-0.38	-0.52	-0.45	-0.82	0.19	-0.02	-0.05	-0.25	1.00231	100	1.25701	71.6742	1.25266	49.6459	1.18025	25.2748
PF3D7_1204400	conserved Plasmodium membrane protein, unknown function	0.09	0.21	1.34		0.82	-0.1	0.7	1.27	0.76	1.16	0.93	0.4	0.75		1.02	-0.94	0.63	-0.09	0.4	0.05	1	1.51	0.977386	100	1.19956	85.3906	1.22264	77.0773	1.17957	77.652
PF3D7_1360300	conserved Plasmodium protein, unknown function	0.76	-0.33	-0.98	-0.98	-0.5	0.7	0.8	1.11	0.71	0.52	0.23	0.39	0.09	-0.83	-0.67	-0.7	0.64	0.28	0.72	0.41	-0.32	-0.59	0.954842	100	1.08485	87.5511	1.50264	28.1798	1.17951	53.95
PF3D7_1304300	conserved Plasmodium protein, unknown function	0.91	0.86	0.73	0.9	1.12	1.35	1.46	1.31	0.72	0.95	0.85	0.82	0.85	0.71	0.75	0.29	1.14	1	1.07	0.55	0.76	0.61	1.02811	100	1.33099	67.174	1.15669	61.4862	1.17876	24.5324
PF3D7_1123400	translation elongation factor EF-1, subunit alpha, putative	0.04	-0.59	-1.03	-0.32	-0.59	0.32	-0.31	0.28	0.08	-0.55	-0.75	-0.09	-0.71	-0.87	-0.48	-0.38	-0.2	-0.88	-0.08	-0.65	-0.82	-0.87	1.02101	100	1.19748	77.8199	1.29235	54.0573	1.17876	36.1951
PF3D7_1006800	RNA binding protein, putative	0.13	-0.32	-0.71	0.5	-0.42	0.29	-0.65	0.12	0.27	-0.23	-0.58	0	-0.41	-0.02	-0.24	-0.46	-0.38	-0.96	0.17	-0.87	-0.47	-0.57	0.897095	100	1.3566	66.0635	1.25701	72.1233	1.17876	60.6984
PF3D7_0113300	Plasmodium exported protein (hyp1), unknown function	-2.64	-1.82	0.59	1.53	0.78	0.62	-1.06	-1.13	-1.76	-1.32	0.12	-2.18	-1.74	0.41	0.96	0.15	-0.13	-2.06	-2.1	-2.4	-0.44	0.83	0.920188	100	1.66728	39.0329	1.00347	87.2848	1.17876	72.7144
PF3D7_0108400	mitochondrial carrier protein, putative	-0.03	-0.16	0.27	0.72	0.55	0.63	0.9	0.45	0.1	0.26	0.64	-0.2	-0.23	0.02	0.25	0.13	0.71	0.76	0.13	-0.09	0	0.26	1.11987	100	1.17895	77.8218	1.22052	51.135	1.17728	10.2948
PF3D7_1211400	heat shock protein DNAJ homologue Pfj4 (PfJ4)	-0.28	-0.7	-0.83	-0.47	-0.4	-0.04	-0.08	0.01	0.05	-0.46	-0.43	-0.27	-0.76	-0.9	-0.52	-0.58	-0.42	-0.68	-0.16	-0.6	-0.68	-0.65	1.02811	100	1.23328	72.6441	1.24401	59.1783	1.17728	22.8402
PF3D7_1469600	biotin carboxylase subunit of acetyl CoA carboxylase, putative (ACC1)	-0.01	0.02	0.66	0.74	1	0.78	1.09	0.68	1.04	0.68	0.95	0	-0.05	-0.05	0.7	1.31	1.27	1.43	0.02	0.59	-0.08	-0.1	1.19472	100	0.82645	74.8315	1.65864	11.6016	1.17728	63.8251
Apico-rps12	apicoplast ribosomal protein S12	0.26	0.32	0.2	-0.65	-1.29	-0.86	-1.09	-0.41	0.53	0.46	0.36	0.07	0.26	0.25	-0.69	-1.83	-0.79	-1.77	-0.21	-0.03	0.25	-0.26	1.04729	100	1.22901	75.2863	1.22901	69.3416	1.17654	40.7432
PF3D7_0621200	pyridoxine biosynthesis protein PDX1 (PDX1)	-0.32	-1.19	-1.48	-0.51	-0.02	1.05	0.55	0.2	-0.51	-0.89	-1.02	-0.38	-1.27	-1.54	-0.7	0.36	0.91	-0.28	-0.08	-1.19	-1.37	-1.18	1.04729	100	1.14472	83.8438	1.31951	47.28	1.17654	43.5882
PF3D7_1203700	nucleosome assembly protein (NAPL)	-0.27	-0.34	-0.35	0.37	-0.26	-0.08	-0.48	-0.04	0.05	-0.3	-0.32	-0.26	-0.6	-0.13	0	-0.33	-0.99	-1.01	-0.13	-0.6	-0.23	-0.32	1.00696	100	1.38511	65.0074	1.12311	79.9071	1.17654	45.8775
PF3D7_1304400	conserved Plasmodium protein, unknown function	0.45	0.08	-0.5	0.32	0.36	0.46	-0.16	-0.02	0.49	0.16	-0.08	0.03	0.05	0.04	0.11	-0.56	-0.24	-0.51	0.23	-0.06	0.16	-0.27	0.97942	100	1.45902	60.8127	1.08862	83.1527	1.17654	55.3064
PF3D7_0831000	Plasmodium exported protein (PHISTb), unknown function (GEXP09)	-1.24	-2.95	-2.1	-0.64	0.23	1.7	0.05	-0.88	-1.12	-2.03	-2.41	-1.45	-2.7	-2.66	-0.77	-0.05	2.04	-0.14	-1.17	-2.36	-2.6	-2.11	1.12766	100	1.04608	90.046	1.36604	65.0644	1.17654	59.1066
PF3D7_1474900	trailer hitch homolog, putative (CITH)	-0.09	-0.65	-0.15	-1.15	-1.42	-1.11	-0.31	0.42	0.55	0.28	0.52	0.03	-0.22	-0.8	-0.7	-2.43	-0.49	-0.43	-0.11	0.08	-0.12	-0.5	1.02337	100	1.01045	91.6288	1.52098	26.1722	1.17654	68.146
PF3D7_0708100	DNA-directed RNA polymerase 2 8.2 kDa polypeptide, putative	-0.42	-0.88	-0.75	0.29	0.46	0.45	0.32	-0.13	-0.38	-0.7	-0.5	-0.87	-1.07	-0.67	-0.01	0.16	0.36	0.2	-0.38	-0.95	-0.98	-0.6	1.13813	100	1.15069	78.2317	1.23114	59.3415	1.17579	14.6396
PF3D7_1222300	endoplasmin, putative (GRP94)	0.33	-0.13	-0.87	-1.12	-1.04	-0.34	-0.42	0.35	0.71	0.14	-0.39	0.38	-0.06	-0.81	-1.12	-0.9	-0.81	-0.92	0.41	-0.24	-0.28	-1	0.959264	100	1.15469	81.1252	1.39474	51.7478	1.17579	49.2664
PF3D7_1028300	nucleolar preribosomal assembly protein, putative	-0.29	-1.22	0.22	0.91	0.86	1.42	0.36	0.33	-0.11	-0.49	-0.17	-0.26	-1.1	-0.03	0.87	0.3	1.27	-0.49	-0.28	-0.78	-0.56	0.31	1.02337	100	1.31951	69.048	1.16272	79.7443	1.17579	53.1616
PF3D7_0212000	GDP-fructose:GMP antiporter, putative	0.81	0.17	-0.07	-0.64	-0.46	-2.05	-0.31	0.69	0.57	0.36	0.6	0.54	0.17	-0.52	-0.72	-1.02	-1.75	-0.69	0.6	0.89	-0.14	-0.25	1.18099	100	1.13288	83.6964	1.21419	74.8092	1.17505	48.8402
PF3D7_1241400	RNA binding protein, putative	-0.19	-0.25	0.48	0.01	-0.14	-0.06	0.43	-0.11	0.58	0.63	0.95	-0.1	-0.12	0.25	0.33	0.7	-0.41	0.26	-0.74	-0.03	0	-0.37	1.00231	100	0.895025	86.9617	1.73809	14.5271	1.17505	68.5486
PF3D7_0410400	exosome complex component RRP4, putative (RRP4)	0.14	-0.2	-0.27	0.74	0.8	0.97	0.77	0.36	0.02	0.17	0.03	0.09	-0.2	-0.2	0.28	0.13	0.6	0.46	0.31	-0.09	-0.31	-0.09	0.99539	100	1.36841	61.7484	1.14076	74.2585	1.17431	27.9524
PF3D7_1130900	mitochondrial rpoD precursor, putative	0.48	-0.63	-0.58	-0.26	-0.74	0.12	0.45	0.52	0.49	0.03	-0.04	0.23	-0.22	-0.76	-0.96	-0.5	0.46	0.43	0.19	-0.07	-0.5	-1.01	1.00463	100	1.02456	91.2618	1.51309	25.7287	1.17431	58.5533
PF3D7_0418900	conserved Plasmodium protein, unknown function	0.3	0.12	-0.61	-0.67	-0.45	-1.31	0.67	0.89	0.73	0.68	0.96	0.15	0.01	-0.51	-0.66	-1.21	-0.56	0.92	0.75	0.49	-0.1	-0.52	1.03766	100	0.957603	91.2072	1.58008	45.5767	1.17431	69.6222
PF3D7_0801600	conserved Plasmodium protein, unknown function	0.71	0.43	0.39	-0.27	-0.43	-1.21	1.13	1.16	0.42	0.77	0.89	0.74	0.44	-0.09	-0.5	-1.84	-0.25	0.94	0.74	0.96	0.09	0.21	1.10701	100	1.16272	85.9062	1.23971	74.2556	1.17431	71.7702
PF3D7_0716900	drug metabolite transporter, putative	-0.04	-0.56	-1.07	-0.91	-0.99	-0.28	-0.3	0.26	0.07	-0.36	-0.37	-0.26	-0.52	-1.36	-1.44	-0.93	-0.33	-0.93	0.16	0.08	-0.64	-0.92	1.11471	100	1.22052	75.5642	1.17283	71.4307	1.17357	30.4988
PF3D7_1428300	proliferation-associated protein 2g4, putative	-0.09	-0.75	-1	0.19	-0.3	0.45	-0.64	-0.02	-0.03	-0.64	-1.01	-0.23	-0.99	-0.63	-0.38	-0.29	-0.05	-1.2	-0.15	-1	-0.82	-0.64	1.00231	100	1.32409	66.9936	1.1708	79.3592	1.17357	54.6567
PF3D7_0707900	large ribosomal subunit processing protein, putative	-0.19	-0.46	-0.53	0.63	0.07	0.67	-0.03	0.07	-0.06	-0.25	-0.39	-0.31	-0.57	-0.3	0.05	-0.17	0.48	-0.23	-0.25	-0.7	-0.56	-0.44	1	100	1.23328	71.5592	1.25701	58.2623	1.17283	29.0113
PF3D7_0916100	thioredoxin 3 (TRX3)	1.07	0.88	0.72	1.13	1.01	0.91	1.32	1.17	1.05	0.99	0.98	0.92	0.9	0.64	0.7	0.32	0.41	1.17	1.06	1.2	0.83	0.56	1.04972	100	1.35896	63.8563	1.09809	80.8743	1.1721	31.1548
PF3D7_1401300	aminopeptidase, putative	-0.37	-0.83	-1.03	-0.14	0.99	1.45	0.88	-0.02	0.19	-0.39	-0.54	-0.65	-0.95	-0.72	-0.78	0.82	1.81	0.8	-0.25	-0.89	-0.77	-0.75	1.02101	100	1.09619	87.0538	1.38992	51.5918	1.1721	54.4794
PF3D7_0915500	conserved Plasmodium protein, unknown function	0.34	-0.5	-0.34	-0.92	-0.56	-0.51	-0.35	0.33	0.41	-0.12	-0.49	0.38	-0.41	-1	-0.53	-0.7	-0.8	-0.14	0.32	-0.63	-0.49	-1.23	1.13027	100	0.970971	91.3767	1.45397	46.8909	1.1721	58.7642
PF3D7_0605100	RNA binding protein, putative	0.57	0.69	0.39	0.7	0.79	1.02	0.58	0.79	0.61	0.49	0.45	0.37	0.34	0.46	0.37	0.44	0.66	0.09	0.65	0.37	0.51	0.31	1.11729	100	1.3036	63.7637	1.09051	79.0612	1.17136	14.6
PF3D7_1365500	glycine cleavage T protein, putative (GCVT)	0.14	-0.31	-1.02	-1.3	-0.71	0.2	0.39	0.33	0.21	-0.17	-0.62	-0.08	-0.44	-0.84	-1.21	-1.32	0.37	0.23	0.13	-0.47	-0.6	-1.14	1.04006	100	1.0924	86.9833	1.37316	36.3106	1.17136	41.2809
PF3D7_1436900	histidine triad protein, putative	0.07	-0.24	0.17	-0.14	0.53	0.7	0.36	0.29	0.32	0.4	0.75	-0.29	0.19	0.01	0.42	0.05	0.45	-0.09	-0.22	0	0.01	0.18	1.02101	100	1.11342	86.2282	1.36368	27.7194	1.17062	52.3465
PF3D7_0504700	conserved Plasmodium protein, unknown function	-0.18	0.04	-0.15	-0.12	0.6	0.16	0.8	0.81	0.4	0.24	0.42	0.07	0	-0.37	-0.46	1.14	-0.32	0.82	0.34	0.04	-0.2	-0.54	1.00231	100	1.04608	90.4122	1.47172	30.6569	1.17062	55.7557
PF3D7_0907600	translation initiation factor SUI1, putative	-0.5	-0.86	-0.36	0.04	-0.13	0.29	-0.78	-0.3	-0.35	-0.57	-0.39	-0.7	-0.75	-0.35	-0.26	-0.24	-0.46	-1.14	-0.62	-0.81	-0.76	-0.31	1.01866	100	1.30134	68.2147	1.16675	71.7137	1.16988	32.8444
PF3D7_0606500	polypyrimidine tract binding protein, putative	-0.16	-0.41	0.17	1.22	0.74	1.08	0.14	0.56	0.14	-0.05	0.23	-0.12	-0.28	0.12	0.55	0.78	0.32	0.04	-0.11	-0.22	-0.22	0.31	0.972655	100	1.29459	71.0847	1.21419	68.7157	1.16988	46.6717
PF3D7_1363200	bifunctional polynucleotide phosphatase/kinase (PNKP)	0.15	-0.66	-0.68	-0.01	-0.2	0.22	-0.33	0.51	0.05	-0.34	-0.1	-0.02	-0.52	-0.95	-0.18	-0.83	-0.13	-0.58	0.29	0.04	-0.57	-0.42	1.07177	100	1.27456	68.6608	1.14472	70.7623	1.16915	20.7159
PF3D7_0611800	conserved Plasmodium protein, unknown function	-0.14	0	-0.15	0.01	-0.79	0.21	-0.75	0.32	0.46	0.57	0.77	-0.22	-0.03	0.18	-0.43	-0.48	-0.27	-1.01	0.04	-0.13	0.25	0.13	0.950439	100	1.16272	80.8918	1.37316	34.5283	1.16915	46.3918
Apico-rps7	apicoplast ribosomal protein S7	0.76	0.88	0.54	0.1	-0.63	0.3	-0.67	0.25	0.88	0.96	0.91	0.59	0.74	0.79	-0.36	-1.22	0.31	-1.15	0.62	0.49	0.76	0.23	1.01396	100	1.30134	68.1661	1.16878	77.6456	1.16915	47.5056
PF3D7_0721300	DEAD/DEAH box ATP-dependent RNA helicase, putative	-0.25	-0.44	-0.2	0.83	0.23	0.92	-0.24	0.47	-0.09	-0.26	0.08	-0.23	-0.46	-0.15	0.04	0.13	0.43	-0.47	0.07	-0.44	-0.43	0.09	0.988514	100	1.3218	67.6416	1.1708	69.0764	1.16841	35.3232
PF3D7_1009200	small subunit rRNA synthesis-associated protein, putative	-0.46	-0.86	-0.19	0.38	0.62	0.92	0.12	0.02	-0.3	-0.45	-0.13	-0.39	-0.56	-0.27	0.47	0.08	0.34	-0.62	-0.5	-0.65	-0.73	0.03	0.935191	100	1.35896	66.6566	1.18715	71.246	1.16841	49.7305
PfNC13_1.1	putative ncRNA	0.94	0.8	1.42	2.55	1.32	1.92	1.12	2.24	0.77	0.89	1.88	0.98	0.67	1.1	0.92	1.48	1.95	0.8	1.57	1.12	1.05	1.74	1.09936	100	1.3566	73.6389	1.05336	85.9126	1.16841	68.0899
PF3D7_1222400	transcription factor with AP2 domain(s) (ApiAP2)	0.42	0.1	-0.38	-0.66	-1.05	0.17	-0.52	0.5	0.55	0.31	-0.13	0.28	0.1	-0.24	-1.01	-0.79	-0.56	-0.61	0.35	-0.09	0.04	-0.62	1	100	1.1708	80.8559	1.30812	48.2678	1.16767	44.1572
PF3D7_0213600	conserved Plasmodium protein, unknown function	0.33	0.3	0.28	0.3	1.08	0.52	0.87	0.59	0.78	0.5	0.54	0.44	0.08	-0.16	0.3	0.86	0.04	1.36	0.37	0.23	0.1	0.01	1.1355	100	1.03706	90.7552	1.34257	35.7561	1.16767	45.3947
PF3D7_0606900	glutaredoxin-like protein (GLP2)	0	-0.78	-1.19	-0.53	-0.7	0.22	0.44	0.18	0.24	-0.16	-0.42	-0.25	-0.6	-1.11	-0.87	-0.58	0.46	0.38	-0.18	-0.58	-0.82	-1.01	0.997692	100	1.00696	91.635	1.52362	16.9543	1.16767	51.8889
PF3D7_1441700	metalloprotease, putative	0.3	0.02	0.06	-0.4	-0.63	0.3	0.39	0.4	0.07	0.02	-0.1	0.28	-0.04	-0.74	0.12	-0.63	-0.27	-0.06	-0.12	0.14	-0.14	-0.57	1.22547	100	1.09051	87.929	1.20581	68.1083	1.16767	53.3351
PF3D7_0815000	selenoprotein	0.83	0.28	-0.75	-1.21	-1.89	-0.24	-0.09	1.48	0.56	0.21	0.03	0.6	0.05	-1.02	-2.03	-1.6	0.13	-0.38	1.23	0.72	-0.14	-0.81	1.18372	100	1.0811	88.7795	1.24833	68.3531	1.16767	55.0213
PF11TR001	putative ncRNA	0.74	1.83	1.53	1.97	2.13	1.56	1.06	0.6	0.58	1.23	1.48	0.73	1.36	1.76	1.77	0.68	1.8	0.16	0.33	0.79	1.47	1.4	1.05946	100	1.49226	66.757	0.982821	87.276	1.16767	67.9599
PF3D7_1473100	GTPase activator, putative	0.36	0.05	-0.29	0.26	-0.21	0.32	0	0.6	0.29	0.13	0.07	0.28	0.19	-0.36	-0.23	-0.68	-0.31	-0.75	0.65	0.52	-0.03	-0.15	1.00231	100	1.50004	51.1238	1.01748	86.9067	1.16694	46.1961
PF3D7_0826200	alpha/beta hydrolase, putative	1.05	0.92	0.96	0.21	-0.01	0.11	-0.51	0.4	1.05	0.88	1.09	0.31	0.79	0.44	0.03	-0.2	-0.88	-0.22	0.73	1.17	0.9	0.63	1.37872	100	1.20372	79.5963	0.998269	87.3164	1.16694	58.4174
PF3D7_0919100	DnaJ protein, putative	0.18	-0.2	-0.59	-0.17	-0.93	-0.36	-0.74	-0.14	0.09	-0.08	-0.4	-0.06	-0.16	-0.38	-0.84	-1.08	-0.79	-1.28	0.01	-0.27	-0.32	-0.61	0.997692	100	1.36368	63.5326	1.12117	77.7751	1.1662	38.9661
PF3D7_1302300	Plasmodium exported protein, unknown function	0.36	0.27	0.07	0.3	-0.23	-0.05	0.94	0.52	0.75	0.65	0.44	0.02	0.25	-0.09	-0.3	-0.37	-0.11	1.12	0.42	0.54	0.16	-0.05	1.12766	100	1.11342	84.9636	1.2505	56.1453	1.16547	31.4324
PF3D7_1210300	conserved Plasmodium protein, unknown function	-0.68	-1.2	-1.63	-0.76	-0.56	-0.08	0.1	-0.25	-0.26	-0.65	-0.75	-0.77	-1.29	-1.51	-0.93	-0.83	0.08	0.01	-0.49	-0.9	-1.25	-1.27	1.01396	100	1.06622	88.183	1.41421	28.3284	1.16547	38.0721
PF3D7_1433000	ribosome biogenesis protein, NOP10-like	0.27	-0.51	-0.12	1.13	0.82	0.62	-0.17	0.42	-0.2	-0.41	-0.06	-0.15	-0.44	-0.24	0.46	0.81	0.15	-0.85	0.38	-0.22	-0.68	0.14	1.11471	100	1.37316	64.9301	1.02278	86.6825	1.16547	43.5501
PF3D7_0213200	conserved Plasmodium protein, unknown function	0.77	0.08	-0.11	-0.54	-1.31	-1.1	-0.38	1.07	0.57	0.35	0.57	0.58	0.29	-0.5	-0.91	-2.36	-0.66	-0.56	1.01	0.85	0.12	-0.32	1.08925	100	1.22264	79.1958	1.16878	78.5376	1.16547	62.4138
PF3D7_1130200	60S ribosomal protein P0 (PfP0)	-0.39	-0.92	-0.95	-0.47	-0.65	-0.27	-0.7	-0.33	-0.45	-1.04	-1.15	-0.41	-1.12	-1.31	-0.84	-0.7	-0.79	-1.13	-0.21	-0.86	-1.22	-1.15	1.1434	100	1.26795	69.2166	1.08485	82.2412	1.16473	26.6679
PF3D7_0908900	conserved Plasmodium protein, unknown function	-0.01	-0.32	-0.52	-0.49	-0.73	0.51	-0.69	0.33	0.26	-0.1	-0.17	-0.04	-0.41	-0.57	-0.58	-1.57	0.21	-0.73	0.1	-0.18	-0.14	-0.44	1.04006	100	1.24617	73.9076	1.18509	65.3152	1.16473	33.9081
PF3D7_1118300	insulinase, putative	-0.21	-0.38	-0.16	0.73	-0.21	0.17	-0.85	0.04	-0.05	-0.33	-0.15	-0.44	-0.41	-0.04	0.09	-0.22	-0.56	-1.35	-0.05	-0.51	-0.31	-0.02	1.03288	100	1.38511	64.4499	1.07177	83.7579	1.16473	45.4323
PF3D7_1137300	conserved Plasmodium membrane protein, unknown function	-0.2	-0.58	-0.5	0.2	-0.33	0.1	-0.71	0.16	-0.09	-0.28	-0.22	-0.41	-0.62	-0.52	-0.41	-0.23	-0.33	-0.95	-0.05	-0.4	-0.56	-0.38	1.06437	100	1.22688	74.3534	1.18099	58.7041	1.164	23.7165
PF3D7_1303300	conserved Plasmodium protein, unknown function	0.74	0.17	-0.95	-0.42	-0.34	0.62	-0.37	0.57	0.71	0.54	0.2	0.29	0.16	-0.33	-0.51	-0.8	0.5	-0.34	0.5	0.07	-0.12	-0.36	0.963707	100	1.11729	83.3648	1.39716	40.5256	1.164	55.392
PF3D7_0112800	Plasmodium exported protein (hyp11), unknown function	0.04	0.03	1.07	1.13	1.4	0.86	1.77	0.31	-0.41	-0.24	0.01	0.22	-0.08	0.03	1.09	1.26	0.36	1.58	-0.42	-0.27	-0.31	0.1	1.25122	100	1.16272	78.4507	1.10382	82.614	1.164	55.5914
PF3D7_1314100	conserved Plasmodium protein, unknown function	-0.27	-0.56	-1.55	-0.74	-0.88	0.33	-0.38	0.08	-0.09	-0.54	-0.95	-0.45	-0.81	-1.42	-1.08	-1.29	0.17	-0.32	0.05	-0.56	-1.04	-1.19	1.07177	100	1.15869	79.0538	1.23971	59.5582	1.16253	27.0839
PF3D7_0822100	RNA polymerase II mediator complex protein MED7, putative	-0.03	-0.07	0.01	0.31	1.17	0.5	0.28	0.69	0.05	-0.08	0.04	0.33	0.03	-0.31	0.29	0.58	0.51	-0.35	0.3	-0.31	-0.55	-0.04	0.968171	100	1.23756	74.2995	1.25266	53.3526	1.16253	46.6801
PF3D7_1212600.1	conserved protein, unknown function	0.44	-0.27	-0.71	-0.59	-0.89	-0.14	0.47	0.68	0.22	0.13	-0.05	0.21	-0.17	-0.94	-1.11	-1.34	0.19	0.62	0.45	0.33	-0.47	-0.87	1.08673	100	1.08862	87.7173	1.30586	61.5459	1.16253	53.3473
PF3D7_0913100	conserved Plasmodium protein, unknown function	0.05	-0.49	-0.04	-0.73	-0.69	0.2	0.08	0.02	0.14	-0.61	-0.85	-0.08	-0.67	-1.18	-0.69	0.43	0.05	0.01	-0.24	-0.69	-0.8	-1.45	1.39797	100	0.849685	82.9804	1.38511	43.9653	1.16253	71.0934
PF3D7_0102400	lysophospholipase, putative, pseudogene	0.32	0.36	0.38	-0.27	1.73	0.33	1.15	0.45	1.24	0.92	0.71	0.06	0.52	0.75	0.83	0.86	-0.07	0.83	0.09	-0.14	0.74	0.46	0.939523	100	1.08862	89.2557	1.45649	53.5535	1.16253	74.3987
PF3D7_1009300	conserved Plasmodium protein, unknown function	0.41	-0.01	-0.17	0.11	-0.45	0.25	-0.42	0.14	0.7	0.24	0.12	0.31	-0.23	0.13	-0.05	-0.89	-0.19	-0.6	0.24	-0.01	-0.09	-0.08	1.00463	100	1.23542	70.7438	1.21841	68.9816	1.1618	40.2691
PF3D7_1463400	DNA-directed RNA polymerase III subunit RPC4, putative	-0.91	-1.33	-1.09	0.67	0.21	0.44	-0.05	-0.69	-0.77	-1.31	-0.98	-1.65	-1.7	-0.64	0.13	-0.35	0.31	-0.22	-0.77	-1.51	-1.26	-0.53	1.16473	100	1.27456	69.2924	1.05702	85.8923	1.1618	60.4192
PF3D7_0912000	conserved Plasmodium protein, unknown function	0.28	-0.18	-0.85	-0.45	-0.45	0.02	-0.64	0.1	0.39	-0.16	-0.47	-0.02	-0.22	-0.35	-0.81	-1.23	-0.4	-0.56	0.24	-0.42	-0.22	-0.79	0.963707	100	1.29235	70.3749	1.19956	73.7848	1.16107	57.5519
PF3D7_0627600	conserved Plasmodium protein, unknown function	-0.52	-0.64		-0.4	-0.23	0.58	-0.27	-0.13	0.07	-0.42	-0.22	-0.05	-0.68	-0.87	-0.53	0.49	0.39	-0.55	-0.58	-0.97	-1.12	-0.91	0.961261	100	0.97942	91.6545	1.64718	11.7962	1.161	67.8196
PF3D7_1144300	conserved Plasmodium protein, unknown function	2.19	1.98	1.21	1.98	1.97	2.56	2.04	2.11	1.94	1.56	1.28	2.29	1.63	1.55	1.53	2.1	2.37	1.41	1.77	1.45	1.2	1.16	0.97942	100	1.21841	75.526	1.25484	51.4578	1.16034	45.4924
PF3D7_1253800	Plasmodium exported protein (PHISTa), unknown function	-0.54	-0.02	0.72	0.78	0.63	1.45	0.53	0.26	-0.15	-0.32	-0.54	0.51	-0.35	0.27	0.7	0.82	0.11	-0.69	-0.56	-0.35	-0.35	0.33	0.939523	100	1.52891	65.8886	1.03168	86.9056	1.16034	79.2788
PF3D7_1135000	PQ-loop repeat-containing protein, unspecified product	0.33	-0.2	-0.57	-1.34	-1.28	-2.38	-0.27	0.86	0.4	0.11	0.4	0.41	-0.14	-1.18	-0.92	-3.06	-1.24	-0.26	0.47	0.56	-0.37	-0.57	1.11471	100	1.03706	91.2995	1.33793	60.5094	1.16034	79.6217
PF3D7_1478000	Plasmodium exported protein (PHISTa), unknown function (GEXP17)	-3.57	-1.57	0.69	1.33	0.88	1.62	-0.38	-0.85	-1.05	-1	-0.14	-3.44	-1.36	0.96	1.36	0.4	0.65	-1.48	-2.87	-1.89	0.31	0.96	0.868541	100	1.54756	60.9223	1.0811	86.6413	1.16034	84.9299
PF3D7_1124800	nuclear preribosomal assembly protein, putative	0.25	-0.16	0.15	0.86	1.1	1.25	1.15	0.93	0.16	-0.07	0.35	0.28	-0.28	-0.14	0.65	1.09	1.05	0.4	0.39	0.03	-0.14	0.29	1.09177	100	1.22476	74.7937	1.1487	74.2926	1.15961	34.5323
PF3D7_0531800	5.8S ribosomal RNA	2.63	2.86	1.5	2.48	2.18	2.32	2.43	3.03	1.59	2.01	1.69	2.81	2.89	1.71	1.14	2.41	2.4	2.57	1.95	1.59	1.73	1.17	0.907519	100	1.16675	84.3033	1.38511	55.0811	1.15961	70.2662
PF3D7_1328100	proteasome subunit beta type 7 precursor, putative	0.43	0.28	-0.61	-0.54	-1.21	-0.27	-0.52	0.41	0.29	0.11	-0.33	0.43	0.09	-0.46	-1.06	-1.35	-0.66	-0.98	0.61	-0.07	-0.09	-0.76	1.00928	100	1.29909	66.2719	1.14671	76.2236	1.15888	36.8606
PF3D7_0110700	chromatin assembly factor 1 protein WD40 domain, putative	0.68	0.18	-0.41	-0.69	-1.36	-0.91	-0.4	0.74	0.5	0.45	0.45	0.5	0.14	-0.39	-0.87	-1.75	-0.6	-0.32	0.6	0.13	-0.12	-0.43	1.04729	100	1.03168	90.8577	1.40444	42.6536	1.15888	50.5866
PF3D7_0912100	conserved Plasmodium protein, unknown function	-0.08	-0.18	0.06	0.57	0.27	0.65	-0.17	0.4	0.21	-0.02	0.31	-0.19	-0.22	0	0.27	0.15	0.21	-0.57	0.08	-0.12	-0.06	0.14	1.04972	100	1.24401	69.7461	1.1607	68.1753	1.15815	15.3975
PF3D7_1470700	conserved Plasmodium protein, unknown function	-0.32	-0.73	-0.77	-1.39	-1.25	-0.17	-0.78	-0.07	-0.17	-0.49	-0.61	-0.45	-0.56	-1.21	-1.71	-1.06	-0.38	-0.92	-0.3	-0.62	-0.79	-1.08	1.09682	100	1.08673	86.5365	1.28565	41.6897	1.15815	33.1819
PF3D7_0626200	conserved Plasmodium protein, unknown function	0.17	-0.13	-0.21	0.74	0.43	1.1	0.21	0.7	0.3	0.15	0.07	0.02	-0.28	0.07	0.48	0.08	0.65	-0.19	0.35	-0.1	-0.05	0.17	1.00463	100	1.28788	65.0611	1.15869	72.7086	1.15815	33.2095
PF3D7_0724700	conserved Plasmodium protein, unknown function	-0.1	-0.43	-0.5	0.3	0.08	0.77	-0.28	0.31	0.19	-0.08	-0.02	-0.27	-0.34	-0.29	-0.16	-0.13	0.27	-0.62	0.1	-0.38	-0.23	-0.04	0.97041	100	1.29909	65.4632	1.17895	70.1347	1.15815	36.8871
PF3D7_1433200	conserved Plasmodium protein, unknown function	-0.12	-0.21	0.37	0.47	0.18	0.46	0.7	0.18	0.35	0.01	-0.05	-0.15	-0.35	-0.45	0	0.85	0.17	0.56	0.04	-0.09	-0.23	-0.34	1.25701	100	1.04066	90.72	1.21209	57.1949	1.15815	55.5301
PF3D7_1108300	pterin-4a-carbinolamine dehydratase (PCD)	0.76	0.67	0.57	0.67	0.53	0.68	0.55	0.96	0.44	0.76	0.75	0.54	0.8	0.48	0.31	-0.07	0.27	0.17	0.78	0.67	0.54	0.53	1.04247	100	1.35426	61.3875	1.06992	83.5521	1.15742	35.9131
PF3D7_1135600	conserved Plasmodium protein, unknown function	0.2	-0.13	-0.62	-0.61	-0.51	-0.41	0.05	0.2	0.64	0.17	0.05	-0.01	-0.16	-0.71	-0.68	-0.52	-0.54	-0.12	0.32	-0.09	-0.06	-0.72	1.07923	100	1.06807	87.2238	1.3218	60.4903	1.15742	44.3767
PF3D7_0828100	conserved Plasmodium protein, unknown function	0.44	-0.09	-0.75	-1.07	-0.21	0.38	0.56	1	0.65	0.31	0.22	0.32	0.05	-0.77	-0.62	-0.61	0.19	0.5	0.63	0.23	-0.16	-0.64	1	100	1.03526	90.7695	1.44393	29.1433	1.15742	53.9739
PF3D7_0607500	para-hydroxybenzoate--polyprenyltransferase, putative	0.57	0.2	0.19	-0.26	-0.49	-0.03	-0.14	0.91	0.5	0.4	0.58	0.45	0.25	-0.42	-0.19	-0.95	-0.43	-0.6	0.92	0.91	0.14	0.04	1.17013	100	1.24186	72.2587	1.06807	85.0293	1.15669	50.1881
PF3D7_0513600	deoxyribodipyrimidine photo-lyase, putative	0.34	0.05	-0.46	-1.22	-1.63	-1.08	-0.61	0.71	0.66	0.56	0.63	0.31	0.12	-0.56	-1.36	-1.62	-0.87	-0.57	0.5	0.26	-0.05	-0.52	1.01396	100	0.97942	91.529	1.50786	38.274	1.15669	58.5815
PF3D7_1479200	Plasmodium exported protein (PHISTa), unknown function	-0.96	-0.42	-0.19	0.58	0.43	2.12	0.24	0.09	0.01	-0.03	-0.82	-0.72	-0.23	0.68	0.38	0.77	-0.25	-0.14	-0.72	-0.66	-0.12	-0.25	0.740549	100	1.57189	69.3691	1.18921	79.0865	1.15669	83.2071
PF3D7_0313200	conserved Plasmodium protein, unknown function	0.22	-0.3	-0.69	-1.2	-1.64	-0.97	-0.68	0.12	0.23	-0.01	-0.2	-0.14	-0.37	-0.73	-1.35	-2.09	-0.93	-0.74	0.22	-0.04	-0.35	-0.9	1.11471	100	1.11342	83.7814	1.23328	66.6938	1.15596	36.8666
Pfa_asR_7414	putative ncRNA	1.54	1.57	1.23	1.24	0.8	1.23	0.86	2.7	1.48	1.39	1.78	1.91	1.38	0.65	0.17	0.93	1.31	0.51	2.17	1.76	1.41	1.32	1.09682	100	1.23328	77.717	1.12701	80.5169	1.15596	63.4596
PF3D7_1429300	CPW-WPC family protein	0.5	0.72	0.96	1.09	1.29	0.95	1.28	1.3	0.86	1.13	1.86	0.45	0.8	0.78	0.92	0.93	0.94	1.24	0.77	0.9	0.75	1.17	1.03526	100	1.10573	83.9897	1.31039	55.2739	1.15523	39.3666
PF3D7_1420000	splicing factor 3B subunit 4, putative (SF3B4)	-0.14	-0.56	0.03	0.94	0.79	0.71	0.24	0.56	0.2	-0.19	0.13	-0.11	-0.38	-0.18	0.43	0.48	0.3	-0.17	0.08	-0.18	-0.17	0.32	1	100	1.32869	62.2965	1.11922	80.1394	1.15523	42.1224
PF3D7_1436400	conserved Plasmodium protein, unknown function	-0.28	-0.38	-0.99	-0.86	-0.31	0.66	-0.55	-0.07	0.12	-0.3	-0.48	-0.62	-0.68	-1.05	-0.96	-0.08	0.43	-0.46	-0.1	-0.61	-0.67	-0.93	1.17555	100	1.00173	91.7125	1.31494	52.8346	1.15523	42.9631
PF3D7_0213700	conserved protein, unknown function	-0.07	-0.78	-1.19	-0.4	0.5	0.58	1.43	0.68	-0.11	-0.42	-0.13	-0.2	-0.82	-1.49	-0.61	0.36	1.14	1.41	0.26	-0.18	-1.13	-0.94	1.11471	100	0.967612	91.2922	1.41667	42.6604	1.15523	57.0032
PF3D7_1429600	conserved Plasmodium protein, unknown function (GEXP03)	0.69	0.39	0.19	0.07	-0.74	-0.15	-0.36	0.75	1.15	1.28	1.19	0.89	0.52	0.3	-0.36	-0.42	0.02	-0.47	0.79	0.49	0.41	0	0.903335	100	1.0087	91.6122	1.59107	38.8226	1.15523	68.8167
PF3D7_1204500	conserved Plasmodium protein, unknown function	0.43	0.2	-0.35	0.1	0.51	0.67	0.42	0.06	0.43	0.03	-0.55	0.43	-0.14	-0.41	-0.09	-0.85	0.97	0.83	0.33	-0.48	-0.16	-0.77	1.09682	100	1.15669	85.3592	1.19956	75.7014	1.15523	70.2896
PF3D7_1234000	conserved Plasmodium protein, unknown function	0.09	-0.39	-0.89	-0.87	-0.64	0.13	0.21	0.31	0.04	-0.2	-0.37	-0.11	-0.52	-0.84	-0.92	-1.04	0.06	-0.47	0.23	-0.04	-0.47	-0.74	1.06683	100	1.23114	73.9358	1.1487	70.7237	1.1545	31.3341
PF3D7_1402100	conserved Plasmodium protein, unknown function	0.27	-0.36	-0.54	-0.32	-0.33	0.98	0.26	0.88	0.42	-0.09	0.01	0.22	-0.38	-0.96	-0.26	0.07	0.64	-0.1	0.53	0.22	-0.58	-0.5	1.11987	100	1.04247	90.4284	1.30812	40.6908	1.1545	44.8424
PF3D7_0513500	mitochondrial import inner membrane translocase subunit TIM16, putative (PAM16)	1.15	0.52	0.26	1.41	1.96	2.19	2.34	1.92	1.19	0.78	0.88	1.04	0.47	0.09	1.19	1.22	2.74	2.14	1.42	0.94	0.38	0.69	1.07923	100	1.11149	86.6477	1.26138	49.0058	1.1545	51.0875
PF3D7_0931000	elongation factor Tu, putative	0.27	-0.19	0.01	0.64	-0.32	0.5	-0.55	0.44	0.3	0.05	0.23	0	0.01	-0.12	-0.32	-0.21	-0.1	-1	0.36	0.28	0.03	0.17	1.04729	100	1.38992	66.4738	1.03168	85.5012	1.1545	54.0834
PmC5.1	putative ncRNA	2.39	2.02	1.71	2.69	3.04	2.75	2.76	3.42	1.42	1.42	1.93	2.61	1.88	1.09	2.09	2.63	2.79	2.28	2.84	1.83	1.28	1.95	1.13288	100	1.28565	69.4623	1.05154	85.893	1.1545	55.8731
PF3D7_0720500	conserved Plasmodium protein, unknown function	0.59	0.27	-0.22	-0.81	-1.21	-0.49	0.4	0.99	0.48	0.36	0.69	0.37	0.19	-0.57	-0.97	-1.34	-0.13	0.34	0.65	0.63	-0.05	-0.35	1.16205	100	0.998269	91.7441	1.32869	62.6868	1.1545	55.9374
PF3D7_1229500	T-complex protein 1, gamma subunit, putative	-0.01	-0.65	-1.39	-0.72	-0.56	0.19	-0.18	0.17	0.15	-0.38	-0.73	-0.18	-0.86	-1	-0.8	-0.1	-0.02	-0.34	-0.07	-0.89	-0.99	-1.14	0.997692	100	0.998269	91.7435	1.48968	35.224	1.1545	62.129
PF3D7_0302100	serine/threonine protein kinase (SRPK1)	0	-0.39	-0.58	0.13	-0.36	0.53	-0.41	0.45	0.01	-0.15	-0.21	-0.09	-0.25	-0.6	-0.34	0.01	-0.07	-0.85	0.14	-0.31	-0.54	-0.34	0.993092	100	1.21841	77.2773	1.22052	54.163	1.15305	47.3824
PF3D7_1246500	conserved Plasmodium protein, unknown function	0.23	0.07	-0.57	-0.05	1.04	1.01	1.42	1.16	0.46	0.35	0.74	0.23	0.01	-0.27	0.34	0.15	1.1	0.98	0.72	0.5	-0.22	0.06	0.946058	100	1.15869	83.4076	1.33099	52.6935	1.15305	63.0238
PF3D7_0601900	conserved Plasmodium protein, unknown function	-0.33	-0.81	-0.23	0.86	1.41	1.35	0.86	0.58	-0.6	-0.96	-0.37	-0.36	-1	-1.05	0.34	1.91	0.83	0	0.2	-0.34	-1.12	0.09	1.27162	100	1.27456	75.3352	0.96929	87.12	1.15305	67.2556
Apico-tRNA-Gly1	apicoplast tRNA	1.36	1.42	1.22	0.9	0.47	0.43	0.95	1.13	1.04	1.25	1.42	1.2	1.45	0.86	0.57	-1.23	1.3	0.44	1.45	1.2	1.16	0.93	1.11987	100	1.33561	77.3038	1.01748	87.0164	1.15305	76.4196
Pfa_npcR_7105	putative ncRNA	-0.36	-1.44	-0.64	0.42	0.67	0.97	0.32	0.03	-0.25	-0.51	-0.23	-0.5	-1.16	-0.69	0.4	0.08	0.65	0.12	-0.39	-0.48	-1.03	-0.27	0.97942	100	1.2163	74.0728	1.23328	60.1083	1.15232	40.9754
PF3D7_1111300	SNARE protein, putative (GS27)	1.21	0.84	0.33	0.76	0.21	0.76	0.28	0.96	1.2	0.81	0.69	0.84	0.62	0.48	0.26	-0.31	0.25	-0.14	1.33	1.09	0.98	0.4	1.10701	100	1.40201	55.6205	0.976032	87.1894	1.15232	50.849
MAL1_5.8S:rRNA	5.8S ribosomal RNA	2.82	2.47	1.13	2.62	2.89	2.53	3.29	3.24	2.16	1.67	1.2	2.72	2.46	1.13	1.7	3.19	2.69	3.06	2.37	2.16	1.35	0.94	1.02574	100	1.12701	85.6172	1.28565	61.7442	1.15232	60.0954
PF3D7_1023200	orotidine monophosphate decarboxylase (OMPDC)	-0.66	-1.07	-1.7	-0.44	-0.53	0.25	-0.48	-0.28	-0.03	-0.56	-0.97	-0.91	-1.21	-1.24	-0.68	-0.41	0.06	-0.52	-0.42	-1.17	-1.12	-1.1	0.983957	100	1.06253	88.3873	1.40688	53.7037	1.15232	61.3847
PF3D7_0609100	Zn2 or Fe2 permease	-0.23	-0.3	0.13	0.78	0.74	0.16	0.15	0.26	-0.43	-0.35	0.2	-0.31	-0.37	-0.4	0.35	0.6	-0.28	-0.93	0.02	0.26	-0.31	0.23	1.17013	100	1.43644	63.415	0.913831	84.4939	1.15232	65.0026
Pfa_npcR_7171	putative ncRNA	0.16	0.06	0.31	0.86	0.94	-0.11	0.97	0.04	0.13	-0.1	0.32	-0.11	-0.04	0.17	0.78	-0.54	0.44	0.4	-0.14	0.29	0.09	-0.01	1.12506	100	1.31494	76.2962	1.02811	86.565	1.15232	70.4418
Pfa_npcR_7439	putative ncRNA	1.01	0.62	1.34	1.29	0.13	-1.74	-0.37	0.67	0.81	1.24	1.88	0.67	1.14	0.52	0.65	-0.81	-1.05	-0.28	0.93	1.62	0.98	0.26	1.15936	100	1.1487	85.3857	1.15069	84.1766	1.15232	80.8293
PF3D7_0807200	conserved Plasmodium membrane protein, unknown function	0.52	-0.05	-0.04	0.46	1.46	1.22	1.41	1.2	0.26	0.18	0.46	0.43	0.08	-0.57	0.65	1.57	0.96	0.64	0.56	0.55	-0.31	0.28	1.11987	100	1.13485	84.1225	1.19334	74.4471	1.1516	57.9596
PF3D7_0602800	JmjC domain containing protein (JmjC2)	-0.15	0.09	0.19	0.88	0.97	0.84	-0.28	0.33	-0.02	-0.15	-0.24	0.02	-0.12	0.23	0.72	0.42	0.18	-1.18	0.05	-0.35	-0.25	0.5	1	100	1.48195	59.2556	0.994815	87.3305	1.1516	65.2675
RNAzID:2916	putative ncRNA	1.69	2.06	2.09	1.63	0.24	-0.8	0.14	2.3	1.49	1.65	2.4	2.21	1.68	1.4	0.69	-1.23	-0.48	-0.77	2.51	2.42	1.99	2.23	1.1355	100	1.68179	60.6033	0.796916	71.0578	1.1516	80.2925
PF3D7_0521100	conserved Plasmodium protein, unknown function	0.62	0.84	0.78	0.55	0.91	0.46	0.52	0.75	0.74	0.68	0.63	0.74	0.63	0.17	0.84	0.5	0.07	1.09	0.47	0.28	0.12	0.34	1.17555	100	0.989657	91.7521	1.31722	38.2254	1.15087	59.2864
PF3D7_1018500	PHF5-like protein, putative	0.49	0.1	-0.02	0.68	0.87	0.8	0.91	0.56	0.08	0.23	0.1	0.26	0.05	0.04	0.49	-0.04	0.76	0.94	0.39	-0.21	-0.04	-0.06	1.05214	100	1.21209	77.625	1.16675	61.8994	1.15015	44.0616
PF3D7_1134000	heat shock protein 70 (Hsp70-3)	-0.01	-0.6	-1.15	-0.96	-0.45	0.5	0.27	0.75	0.22	-0.41	-0.61	0	-0.7	-1.36	-1.31	0.18	0.22	-0.05	0.49	-0.33	-0.85	-0.96	1.07177	100	1.05702	89.9029	1.31951	36.3966	1.15015	52.3825
PF3D7_0806700	conserved Plasmodium membrane protein, unknown function	-0.02	-0.3	-0.24	0.23	-0.51	0.23	-0.76	0.08	0.19	-0.22	-0.15	-0.1	-0.29	-0.34	-0.26	-0.41	-0.53	-1.08	0.11	-0.32	-0.28	-0.18	1.04006	100	1.29012	70.6635	1.10382	80.4952	1.14942	46.9217
PF3D7_1361000	arginine methyltransferase 5, putative (PRMT5)	-0.2	-0.96	-0.28	0.61	0.56	1.67	0.65	0.24	0.02	-0.55	-0.65	0.11	-0.95	-0.62	0.39	-0.03	1.54	0.16	-0.06	-0.4	-0.79	-0.45	1.00463	100	1.2812	68.5452	1.14076	76.6454	1.14942	47.4301
PF3D7_1124700	GrpE protein homolog, mitochondrial, putative (MGE1)	0.33	-0.37	-1.03	-0.77	-0.13	0.84	0.94	0.79	0.38	-0.27	-0.49	0.32	-0.38	-0.98	-0.79	-0.29	1.12	0.37	0.46	-0.2	-0.73	-0.89	0.993092	100	1.08485	87.6041	1.35896	27.5385	1.14942	47.9942
PF3D7_0708800	heat shock protein 110 (HSP110c)	0.09	-0.54	-0.9	-0.22	-1.36	0.15	-1.03	0.5	0.08	-0.45	-0.59	-0.03	-0.63	-0.77	-1.25	-0.65	-0.13	-1.25	0.26	-0.61	-0.76	-0.66	1.01866	100	1.15269	84.9813	1.25484	59.9701	1.14942	65.7988
PF3D7_0903700	alpha tubulin 1	1.27	0.98	0.34	-0.39	-0.92	-1.49	0.83	1.29	1.2	1.23	1.19	1.22	0.9	0.12	-0.55	-1.4	-0.55	1.15	1.15	0.97	0.47	-0.16	1.08423	100	0.898132	87.7145	1.53688	45.9288	1.14942	74.4182
PF3D7_1218600	arginine--tRNA ligase, putative	0.02	-0.39	-0.56	0.47	0.46	0.86	0.82	0.63	0.06	-0.43	-0.24	0.02	-0.55	-0.57	0.23	0.09	0.84	0.17	0.34	-0.29	-0.46	-0.32	1.04006	100	1.24833	71.8737	1.13879	72.9846	1.1487	33.1746
PF3D7_0814900	Fe-superoxide dismutase (FeSOD)	0.24	-0.08	-0.55	-0.88	-0.83	-0.39	0.2	0.64	-0.23	-0.05	-0.16	0.15	-0.05	-0.82	-1.27	-0.96	-0.56	-0.26	0.32	0.28	-0.47	-0.65	1.07923	100	1.22052	72.1575	1.13288	81.0855	1.1487	49.0376
PF3D7_0604300	conserved Plasmodium protein, unknown function	0.81	0.46	0.27	0.18	-0.26	-0.02	0.15	1.01	0.46	0.54	0.53	0.73	0.52	0.13	-0.26	-0.89	-0.05	-0.5	0.8	0.86	0.31	0.28	1.03766	100	1.35426	65.4424	1.05154	85.5652	1.1487	51.4056
PF3D7_1145300	conserved Plasmodium protein, unknown function	0.61	0.28	0.72	1.4	1.36	1.38	1.38	1.02	0.29	0.58	0.9	0.59	0.5	0.31	0.74	0.91	1.26	1.1	0.65	0.72	0.31	0.63	1.04972	100	1.29909	67.6242	1.08673	83.5929	1.1487	52.622
PF3D7_1031900	conserved Plasmodium protein, unknown function	0.48	0.49	0.64	0.18	1.44	0.32	1.88	0.42	0.22	0.29	0.58	0.47	-0.03	-0.29	0.49	0.75	0.29	1.75	0.08	0.61	0.25	0.37	1.4012	100	1.09809	86.9379	1.03526	86.3825	1.1487	62.6934
PF3D7_1201300	liver stage associated protein 1 (LSAP1)	-0.28	-0.18	0.65	0.79	0.35	-0.48	-0.41	0.6	0.01	0.04	1.26	0.24	-0.09	0.15	0.39	0.36	-0.44	-1.12	-0.33	-0.35	0.05	1.29	0.974905	100	1.20164	77.3959	1.24186	70.4394	1.1487	64.3554
PF3D7_1148100	putative ncRNA upstream of MAL11_rRNA cluster	-0.04	-0.56	-1.32	-1.22	-1.41	-0.35	0.16	0.08	0.46	-0.3	-0.37	-0.37	-0.57	-1.22	-1.64	-2.31	0.12	0.69	0.67	0.1	-1.4	-1.14	1.05702	100	1.05702	90.3243	1.32869	70.7985	1.1487	75.0725
PF3D7_0315900	conserved Plasmodium protein, unknown function	-1.68	-0.48	0.83	1.85	1.28	0.05	-0.68		-1.06	-0.13	0.72		-0.56	0.67	1.16	-0.84	0.27		-1.22	-1.23	0.57	1.07	1.08523	100	1.53421	69.4379	0.886382	82.4764	1.14803	81.8915
PF3D7_0315700	conserved Plasmodium membrane protein, unknown function	-0.19	0.76	1.05	1.26	1.64	1.07	0.96	0.8	0.41	0.98	1.3	-0.11	0.58	1.1	1.17	1.41	0.72	0.55	0.23	0.53	0.77	0.9	1.01162	100	1.20581	73.0666	1.20164	69.529	1.14797	37.7076
PF3D7_1132200	TCP-1/cpn60 chaperonin family, putative	-0.49	-1.15	-1.5	-0.8	-0.86	0.15	-0.42	-0.27	-0.37	-0.85	-1.06	-0.51	-1.23	-1.43	-0.94	-0.81	-0.05	-0.64	-0.45	-1.15	-1.34	-1.26	1.00696	100	1.0924	85.0499	1.33099	50.1232	1.14797	42.1854
PF3D7_0527500	Hsc70-interacting protein (HIP)	0.58	0.21	0.14	0.42	0.15	0.71	0.61	1.33	0.49	0.16	0.28	0.87	0.2	-0.04	-0.02	0.28	0.61	0	0.61	0.24	0.03	0.11	0.97716	100	1.19334	77.7244	1.24617	61.9727	1.14797	51.1643
PF3D7_1470400	mitochondrial pyruvate carrier protein 2, putative (MPC2)	0.54	0.83	0.04	1.4	1.29	0.1	1.32	0.97	0.62	1.07	1.3	0.43	0.9	0.54	0.67	0.5	0.09	0.98	0.84	0.73	0.83	0.78	0.899171	100	1.38271	65.4026	1.14472	75.882	1.14797	61.2301
PF3D7_0814600	conserved Plasmodium protein, unknown function	-0.66	0.37	1.49	1.11	0.47	-0.44	-0.47	-0.71	-1.01	0.5	0.92	-1.03	0.41	0.89	0.63	-0.87	-1.18		-0.96	0.03	1.21	1.42	1.23971	100	1.63486	55.6907	0.707107	58.3289	1.14761	80.0299
PF3D7_1252300	conserved Plasmodium protein, unknown function	-0.51	-0.75	-0.24	1.19	0.58	1.03	-0.3	-0.22	-0.5	-1.02	-0.64	-0.61	-1.07	-0.72	0.35	0.91	0.38	-0.77	-0.09	-0.74	-0.96	-0.24	1.23114	100	1.32639	70.9938	0.941152	85.5849	1.14725	63.2758
PF3D7_1409800	RNA binding protein Bruno, putative (HoBo)	-0.03	-0.73	-1.24	-1.36	-1.42	0.26	-0.01	0.13	0.6	0.12	-0.37	0.06	-0.56	-1.21	-1.14	-0.53	0.47	-0.34	-0.18	-0.42	-0.86	-1.52	0.935191	100	0.842355	81.1199	1.82134	11.9742	1.14725	77.407
PF3D7_0219800	Plasmodium exported protein (PHISTc), unknown function	0.12	0.53	0.75	0.67	-0.2	-0.55	-0.71	0.18	0.24	0.61	0.75	-0.18	0.38	0.6	0.28	-0.29	-1.08	-1.25	-0.2	0.55	0.61	0.8	1.1487	100	1.30812	66.5979	1.00347	87.2644	1.14653	45.6069
PF3D7_0306700	membrane magnesium transporter, putative	0.34	-0.25	-0.38	0.22	0.4	0.33	0.85	0.95	0.11	-0.03	0.19	0.06	-0.17	-0.8	-0.03	0.33	0.64	0.7	0.45	0.31	-0.7	-0.23	1.15402	100	1.02811	90.9463	1.27235	64.1207	1.14653	52.6288
PF3D7_1443200	conserved Plasmodium protein, unknown function	0.18	-0.01	-0.27	-0.07	-0.05	0.55	0.44	0.46	0.38	0.14	-0.33	-0.03	0	-0.4	-0.52	-0.47	0.44	0.62	0.4	-0.06	-0.17	-0.55	1.07923	100	1.1487	81.3057	1.19541	63.1304	1.14581	33.9013
PF3D7_1229900	conserved Plasmodium protein, unknown function	0.44	0.3	0.48	0.03	0.08	0.64	0.28	0.64	0.42	0.67	0.68	0.11	0.52	0.31	0.09	-0.13	0.1	0.01	0.45	0.32	0.47	0.25	1.06683	100	1.18099	77.4505	1.17283	66.0869	1.14581	36.1931
Apico-rpl2	apicoplast ribosomal protein L2	0.65	0.36	-0.33	-0.68	-1.47	-0.89	-1.14	-0.33	0.77	0.47	-0.12	0.23	0.4	0.19	-0.95	-2.17	-0.6	-1.66	0.35	-0.05	0.09	-0.7	0.968171	100	1.23114	76.1183	1.20999	78.0912	1.14581	71.4741
PF14TR003	putative ncRNA	0.12	0.29	0.21	0.58	0.26	-0.03	0.32	0.75	0.56	0.56	1.22		0.31		-0.14	0.35	0.45	0.28	0.28	-0.27	0.26	0.47	0.988742	100	1.03347	90.9906	1.50264	24.6425	1.14537	67.4733
PF3D7_0708000	cytoskeleton associated protein, putative	0.22	-0.34	-0.74	-0.76	-0.55	0.44	0.14	0.68	0.4	0.04	-0.26	0.07	-0.22	-0.61	-0.64	-0.78	0.31	0.09	0.23	-0.1	-0.46	-0.76	0.97716	100	1.05154	89.2435	1.40201	11.0314	1.14436	46.471
PF3D7_0714400	calmodulin, putative	-0.08	-0.17	-1.17	-0.88	-0.75	-0.56	-0.71	-0.05	0.14	-0.37	-0.36	-0.36	-0.43	-0.59	-1.18	-1.54	-0.64	-0.6	0.07	-0.43	-0.56	-0.84	0.990801	100	1.20164	77.8462	1.21419	68.5319	1.14436	61.7745
PF3D7_1147900	conserved Plasmodium protein, unknown function	0.58	0.27	0.64	0.64	0.75	0.23	0.74	0.67	0.14	0.58	0.82	0.55	0.4	0.01	0.33	0.44	0.32	-0.05	0.4	0.94	0.2	0.38	1.13027	100	1.25701	72.9849	1.05154	86.2873	1.14436	66.9207
PF3D7_0921200	conserved Plasmodium membrane protein, unknown function	-0.67	-1.28	-1	0.18	-0.14	0.89	-0.36	0.03	-0.39	-0.86	-0.53	-0.84	-1.4	-0.94	0.04	-0.12	0.52	-0.68	-0.35	-0.91	-1.09	-0.49	1.05458	100	1.15069	79.3672	1.2079	65.9095	1.14364	32.8266
PF3D7_1202700	conserved Plasmodium protein, unknown function	-0.77	-0.94	-0.26	0.56	-0.35	0.25	-1.04	-0.17	-0.62	-0.8	-0.43	-0.71	-1.03	-0.47	-0.46	-0.14	-0.27	-1.2	-0.58	-0.84	-0.75	-0.25	1.05702	100	1.29459	73.0928	1.07177	83.8428	1.14364	60.1985
PF04TR003	putative ncRNA	0.71	1.36	1.39	2.24	1.31	1.5	0.48	1.45	0.77	0.91	1.62	0.8	1.09	1.05	1.48	0.82	0.78	0.65	1.24	0.95	1.42	1.33	1.12766	100	1.36604	67.4244	0.967612	87.072	1.14364	64.0733
PF3D7_1474700	protein kinase, putative	0.1	-0.46	-0.28	-0.75	-0.28	0.54	-0.13	0.37	0.64	0.3	0.33	-0.04	-0.34	-0.26	-0.03	-0.9	0.19	-0.14	0.15	-0.17	-0.19	-0.02	1	100	1.04608	90.598	1.38271	40.2139	1.14364	65.6287
PF3D7_0109400	tubulin-specific chaperone a, putative	0.71	0.08	-0.66	-0.72	-0.98	0.5	0.72	0.63	1.07	0.82	0.44	0.3	0.12	-0.15	-0.61	-0.62	0.92	0.68	0.59	-0.06	0.01	-0.7	0.968171	100	0.86304	79.717	1.71713	28.6325	1.14364	76.6604
PF3D7_1328700	putative ncRNA	2.55	2.91	2.67	3.6	3.7	2.3	3.13	2.98	1.57	2.33	2.82	2.62	2.36	2.04	2.34	3.43	2.9	3.47	2.52	2.44	2.15	2.16	1.29235	100	1.10765	88.2545	1.07736	85.6034	1.14364	77.6638
PF3D7_1215100	conserved Plasmodium protein, unknown function	-0.19	-1.09	-1.2	-0.39	0.04	0.84	0.14	-0.01	-0.09	-0.36	-0.4	-0.73	-0.77	-0.94	-0.48	0	0.61	0.17	-0.27	-0.66	-0.94	-0.82	0.990801	100	1.05885	88.4235	1.37316	30.7896	1.14292	56.0644
PF3D7_1246100	delta-aminolevulinic acid synthetase (ALAS)	0.4	0.54	0.56	0.46	0.66	0.39	0.17	0.9	0.73	0.77	0.99	0.76	0.62	0.43	0.49	0.58	0.24	-0.32	0.4	0.22	0.51	0.53	0.93088	100	1.12701	82.5284	1.34957	30.435	1.1422	51.409
PF3D7_1032200	conserved Plasmodium protein, unknown function	0.62	0.09	-0.13	0.2	0.05	0.74	-0.22	0.46	1.07	0.53	0.18		0.05	-0.61	-0.48	1.34		-0.32	0.64	0.48	0.14	-0.19	1.19361	100	1.00486	91.6969	1.22476	67.9272	1.1417	75.4758
PF3D7_0711500	regulator of chromosome condensation, putative	-0.29	-0.78	-1.49	-0.89	-0.96	-0.09	-0.71	-0.21	-0.2	-0.66	-0.91	-0.5	-0.8	-1.25	-0.95	-0.75	-0.58	-1.14	-0.32	-0.79	-0.92	-1.29	0.997692	100	1.14274	82.277	1.26138	54.6082	1.14148	50.0334
PF3D7_0611400	SWI/SNF-related matrix-associated actin-dependent regulator of chromatin	-0.23	-0.49	-0.77	-0.08	-0.67	0.26	-0.67	-0.4	-0.07	-0.4	-0.79	-0.4	-0.58	-0.48	-0.47	-0.95	-0.29	-0.9	-0.32	-0.75	-0.49	-0.78	0.993092	100	1.28565	66.6236	1.12506	80.0406	1.14148	51.0839
PF3D7_1332100	conserved Plasmodium membrane protein, unknown function	0.08	0.49	1.06	1.05	1.52	1.04	1.97	0.91	0.62	0.93	1.72	0	0.62	0.6	0.91	0.85	1.21	1.96	0.48	0.86	0.69	1.11	1.09936	100	1.11922	84.7634	1.19748	72.6601	1.14148	56.3025
PF3D7_1321600	phosphodiesterase gamma, putative (PDEgamma)	-0.01	0.33	1.03	0.47	1.31	0.6	0.62	0.48	0.21	0.67	0.68	-0.01	0.62	0.69	0.94	0.51	0.08	0.28	-0.01	0.23	0.14	0.82	1.01162	100	1.22901	77.8993	1.1607	76.2508	1.14148	64.9897
PF3D7_1146000	nucleolar preribosomal assembly protein, putative	-0.44	-1.1	-0.17	0.34	0.35	1	0.3	0.19	-0.29	-0.84	-0.5	-0.37	-0.95	-0.64	0.26	0.11	0.82	-0.08	-0.38	-0.86	-0.88	-0.28	1.05946	100	1.16473	76.9145	1.18099	75.3527	1.14076	51.6573
PF3D7_1469000	translation initiation factor IF-1, putative	0.42	-0.01	-0.5	-0.94	-0.97	-0.41	-0.39	0.35	0.34	-0.01	-0.13	0.09	0.03	-0.65	-1.28	-1.42	-0.57	-0.49	0.51	0.27	-0.22	-0.6	1.10701	100	1.19956	74.076	1.10765	80.3624	1.14005	36.3224
PF3D7_1324300	conserved Plasmodium membrane protein, unknown function	0.1	-0.26	-0.45	-0.66	-0.78	-0.18	-0.55	0.19	0.48	0.16	-0.08	-0.12	-0.17	-0.31	-0.56	-0.63	-0.55	-0.61	0.02	-0.38	-0.19	-0.61	0.997692	100	1.03168	90.7627	1.39233	42.572	1.14005	57.3802
PF3D7_0523700	conserved Plasmodium membrane protein, unknown function	0.17	-0.36	0.07	-0.41	-1.29	0.02	-0.82	0.23	0.08	-0.13	-0.35	0.19	-0.37	-0.69	-1.35	-1.12	-0.12	-0.9	0.19	-0.02	-0.29	-0.39	1.18921	100	1.18715	80.2745	1.06069	82.3294	1.14005	59.789
PF3D7_1119200	conserved protein, unknown function	0.29	0.32	-0.19	1.57	0.97	1.45	0.53	1.07	0.59	0.48	0.68	0.5	0.14	0.81	0.89	0.6	0.91	0.47	0.63	-0.22	0.34	0.61	0.788218	100	1.33099	66.3607	1.28788	59.8686	1.14005	72.3648
PF3D7_0107600	serine/threonine protein kinase, putative	0.01	0.13	0.76	0.63	-0.08	-0.08	-0.07	-0.3	0.14	0.04	0.27		-0.06	-0.13	-0.11	0.63		0.03	-0.03	-0.4	-0.04	-0.47	1.2753	100	1.00399	91.6973	1.2079	74.1353	1.13961	72.2783
PF3D7_1342400	casein kinase II beta chain (CK2beta2)	0.47	0.25	0.05	0.54	0.19	0.37	0.3	0.92	0.39	0.21	0.43	0.42	0.12	-0.17	-0.04	0.18	0.34	-0.14	0.78	0.3	0.03	0.23	1.09682	100	1.20164	76.2679	1.11149	72.9005	1.13933	31.8068
PF3D7_1336600	conserved Plasmodium protein, unknown function	0.73	0.82	-0.17	0.04	-1.03	-0.92	-0.37	0.88	0.68	0.51	0.32	0.41	0.62	0.06	-0.76	-1.55	-0.78	0.03	0.96	0.36	0.31	-0.24	1.0693	100	1.14472	84.3915	1.18921	69.9867	1.13933	62.9704
PF3D7_0111700	conserved Plasmodium protein, unknown function	0.49	-0.48	-0.62	-1.38	-0.64	0.97	-0.71	0.29	0.44	0.08	-0.21	0.14	-0.64	-0.84	-0.69	-0.97	0.68	-0.44	0.03	0.24	-0.8	-0.55	1.18372	100	0.942785	90.3432	1.33793	51.3595	1.13933	65.269
Pfa_asR_7496	putative ncRNA	1.35	1.2	1.16	1.12	1.3	0.82	1.64	2.35	0.55	0.84	1.48	1.32	1.03	0.59	0.67	0.17	1.29	1.3	1.78	1.23	0.79	1.57	1.19472	100	1.28565	75.5366	0.974342	87.2611	1.13933	73.2763
PF3D7_1366300	conserved Plasmodium protein, unknown function	-0.05	-0.3	-0.3	0.3	-0.19	0.5	-0.56	0.22	0.07	-0.12	-0.05	-0.27	-0.32	-0.21	-0.27	-0.04	-0.05	-0.77	0.08	-0.32	-0.25	-0.12	1.03526	100	1.22688	74.9802	1.13485	73.0124	1.13861	45.1104
PF3D7_0716300	conserved Plasmodium protein, unknown function	0.73	0.38	-0.68	-1.36	-2.3	-1.56	-0.95	0.6	0.71	0.16	-0.28	0.66	0.2	-0.57	-1.74	-2.2	-1.84	-1.2	0.76	0.25	-0.05	-0.88	1.03288	100	1.15069	79.8621	1.21209	69.694	1.13861	46.6909
PF3D7_0935300	phosphatidylinositol N-acetylglucosaminyltransferase subunit P, putative	0.14	-0.04	-0.03	0.23	0.43	0.22	0.62	0.36	0.03	-0.15	0.38	0.1	-0.19	-0.43	0.11	-0.46	0.26	0.51	0.06	0.28	-0.19	0.08	1.14605	100	1.20581	77.9632	1.06992	83.9654	1.13861	54.4437
PF3D7_0217000	conserved Plasmodium membrane protein, unknown function	0.27	0.34	0.54	-0.39	-0.22	-1.98	-0.06	0.61	0.43	0.6	1.31	0.19	0.19	-0.03	-0.25	-1.57	-1.19	-0.55	0.44	1	0.47	0.69	1.20303	100	1.1708	85.1462	1.06253	85.6486	1.13861	77.251
Pfa_asR_7651	putative ncRNA	1.05	1.3	1.73	0.84	1.38	-0.74	1.64	1.92	0.93	0.96	1.77	1.29	1.2	0.98	1	-0.02	-0.22	0.71	1.28	1.78	1.02	1.7	1.15136	100	1.33099	75.9557	0.965936	87.1977	1.13861	80.4859
PF3D7_0722500	cell cycle control protein cwf15, putative	0.14	0.08	-0.07	0.68	0.12	0.7	-0.12	0.28	0.39	0.04	-0.14	0.04	0	0.11	0.11	0.19	0.23	-0.51	0.19	-0.16	-0.12	-0.03	1	100	1.26576	70.9353	1.12701	78.4457	1.13789	50.922
PF3D7_1445900	DEAD/DEAH box ATP-dependent RNA helicase, putative	-0.48	-0.72	-0.67	0.13	-0.42	0.28	-0.43	-0.2	-0.32	-0.54	-0.44	-0.47	-0.79	-0.48	-0.29	-0.03	-0.21	-1.11	-0.42	-0.96	-0.67	-0.43	0.97041	100	1.23114	76.7415	1.18509	71.1333	1.13789	60.6772
PF3D7_1008500	conserved Plasmodium membrane protein, unknown function	0.05	0.15	0.15	0.15	-0.48	-0.34	-0.89	-0.01	0.22	0.23	0.27	0.04	0.14	0.22	-0.16	-0.9	-0.94	-1.36	-0.05	0.14	0.22	0.11	0.988514	100	1.36604	60.9037	1.05154	83.66	1.13718	44.0317
PF3D7_0315000	zinc finger protein, putative	0.52	0.32	-0.59	-0.74	-1.57	-1.24	-0.17	1.1	0.34	0.47	0.41	0.43	0.19	-0.5	-1.25	-2.12	-0.77	-0.06	0.77	0.64	-0.14	-0.38	1.03049	100	1.08673	88.1872	1.2812	67.2706	1.13718	67.0272
PF3D7_1404100	cytochrome c, putative	0.27	-0.42	-1.48	-0.97	-0.35	0.27	0.42	0.36	0.25	0.04	-0.53	-0.06	-0.56	-1.37	-1.04	-0.29	0.52	0.92	0.19	-0.41	-0.89	-1.19	1.08673	100	0.879649	82.4944	1.52098	29.4082	1.13718	68.901
PF3D7_0830000	5.8S ribosomal RNA	1.81	2.16	1.01	1.96	2.58	1.91	2.92	2.61	1.27	1.36	1.02	2.01	2.02	1	1.53	2.24	2.09	2.81	1.95	1.34	1.08	0.51	0.988514	100	1.12896	82.9239	1.27015	61.1538	1.13646	54.0995
PF3D7_1032900	RNA polymerase II-associated protein 1, putative	-0.49	-1.01	-0.87	0.36	0.05	0.69	-0.45	-0.07	-0.38	-0.65	-0.62	-0.69	-0.82	-0.59	-0.3	-0.31	0.42	-0.56	-0.34	-0.88	-0.96	-0.44	0.939523	100	1.27456	69.2808	1.16878	73.6143	1.13646	55.841
PF3D7_1460300	ribosomal protein L29, putative	2.33	1.81	1.14	1.91	1.83	2.52	1.81	2.37	1.89	1.5	0.94	2.17	1.65	1.37	1.61	2.23	1.87	1.27	2.19	1.33	1.32	1.01	1.02101	100	1.2079	78.5136	1.15869	73.9922	1.13646	59.7571
PF3D7_0705900	ATP synthase subunit C, putative	0.32	-0.06	-0.43	-0.98	-0.59	-1.32	0.34	0.66	0.28	0.04	0.24	0.14	-0.08	-0.99	-1	-0.61	-1.4	0.26	0.6	0.61	-0.4	-0.66	1.19196	100	1.03526	90.1116	1.20372	76.1806	1.13646	60.1845
PF3D7_1437900	HSP40, subfamily A, putative	-0.16	-0.68	-1.11	-0.16	-0.89	-0.06	-0.98	0.09	-0.11	-0.42	-0.62	-0.21	-0.73	-0.71	-0.93	-0.46	-0.35	-1.12	0.01	-0.97	-0.81	-0.85	0.933033	100	1.14274	83.9909	1.31039	56.8857	1.13646	67.0324
PF3D7_0936200	Plasmodium exported protein (hyp11), unknown function	-0.47	-1.43	-1.18	-1.47	-0.14	0.69	0.71	-0.11	-0.22	-0.92	-0.72	-0.66	-1.63	-1.74	-0.86	0.38	0.92	0.52	-0.4	-0.82	-1.43	-1.57	1.24545	100	0.816486	75.9967	1.47683	26.0452	1.13646	71.5759
PF3D7_1023300	conserved Plasmodium protein, unknown function	1.13	0.84	0.2	-0.27	0.89		1.1	1.2	1.09	1.01	0.76	1.04	0.8	0.03	0.09	-0.05	-0.01	1.42	1.15	0.9	0.34	0.12	1.07177	100	0.925946	89.9727	1.30812	55.6573	1.13617	67.7394
PF3D7_1038100	GDP dissociation inhibitor domain containing protein	0.14	-0.42	-0.43	-0.47	-0.51	0.64	-0.35	0.27	0.02	-0.21	-0.34	-0.18	-0.32	-0.69	-0.39	-0.24	0.33	-0.6	0.2	-0.32	-0.8	-0.67	1.11729	100	1.03706	90.5521	1.25919	55.7462	1.13574	49.0076
PF3D7_0725300	conserved Plasmodium protein, unknown function	-0.31	-0.92	-0.32	0.47	0.1	1.2	-0.33	0.12	-0.47	-0.7	-0.24	-0.49	-0.88	-0.31	0.12	0.14	0.5	-0.77	-0.33	-0.67	-0.74	0.01	1.03049	100	1.28565	69.9767	1.07923	83.4882	1.13574	53.6112
PF3D7_0935500	Plasmodium exported protein, unknown function (GEXP22)	-0.04	-0.22	0.26	0.64	0.5	0.85	0.16	-0.32	0.09	0.05	0.07	-0.14	-0.22	0.38	0.5	0.53	-0.1	-0.28	-0.52	-0.08	-0.09	0.04	0.99539	100	1.29684	71.4244	1.09809	76.6953	1.13574	55.6505
PF3D7_1113600	Rpr2, RNAse P, putative	-0.63	-0.35	0	0.72	0.16	0.13	-0.56	-0.22	-0.53	-0.39	0.09	-0.56	-0.34	-0.07	-0.2	-0.18	-0.28	-1	-0.33	-0.65	-0.22	0.23	0.997692	100	1.44143	60.2998	0.986233	87.2922	1.13574	59.3417
PF3D7_1132600	pre-mRNA splicing factor, putative	-0.41	-0.98	-0.77	-0.36	-0.82	0.12	-1.18	-0.57	-0.32	-0.75	-0.76	-0.94	-0.83	-0.61	-0.56	-0.95	-0.64	-1.09	-0.82	-0.97	-0.75	-0.66	1.05214	100	1.18921	78.5198	1.1487	77.3286	1.13574	60.3701
PF3D7_1447000	40S ribosomal protein S2, putative	0.12	-0.26	-1	0.27	-0.2	0.48	-0.26	0.44	0.03	-0.35	-0.61	0.13	-0.4	-0.76	-0.4	0.16	-0.17	-0.71	0.56	-0.42	-0.73	-0.62	0.974905	100	1.27677	73.6541	1.13288	77.7928	1.13574	63.0912
PF3D7_1215600	conserved Plasmodium protein, unknown function	1.28	0.89	0.59	0.31	-0.44	-0.48	0.4	1.29	1.32	1.24	1.24	1.09	0.98	0.52	-0.12	-0.04	-0.64	-0.09	1.45	1.4	0.61	0.46	1.04006	100	1.12506	84.6602	1.22476	73.1665	1.13574	63.8393
PF3D7_0419100	conserved Plasmodium protein, unknown function	0.85	0.6	0.68	0.29	1.42	0.96	2.03	1.59	0.9	1.06	1.35	0.74	0.61	-0.01	0.55	1.87	1.42	2.06	0.97	1.07	0.05	0.38	1.20025	100	0.812252	72.5322	1.52362	46.4435	1.13574	76.0924
PF3D7_1028100	protoporphyrinogen oxidase	0.54	0.32	0.11		1.42	1.22	1.39	0.75	0.34	0.18	0.44	0.94	0.37	0.14	1.15	0.38		0.95	0.45	0.03	-0.25	0.36	0.895025	100	1.25109	76.2643	1.21419	58.5398	1.13539	65.6026
PF3D7_1337100	protein kinase 6 (PK6)	0.39	-0.49	-1.48	-1.89	-1.03	-0.05	0.16	0.45	0.04	-0.31	-0.85	0.17	-0.47	-1.29	-1.95	-1.52	0.25	0.06	0.26	-0.25	-1.02	-1.31	1.00231	100	1.06253	89.1204	1.33099	45.389	1.13503	56.8228
PF3D7_1427600	CorA-like Mg2 transporter protein, putative	-0.49	-1.07	-0.92	-1.55	-1.95	-0.89	-1.82	-0.76	0.22	-0.39	-1.23	-0.29	-0.89	-1.05	-1.7	-1.18	-1.58	-1.7	-0.72	-1.19	-0.98	-1.58	0.943874	100	0.991373	91.757	1.49226	52.8802	1.13503	77.5268
PF3D7_0623200	ferredoxin NADP reductase (FNR)	0.09	-0.28	-0.25	0.5	0.58	0.73	0.35	0.52	0.03	-0.18	-0.02	-0.06	-0.35	-0.46	0.19	0.14	0.63	0.16	0.23	0.06	-0.41	-0.06	1.10445	100	1.19748	73.9951	1.09619	79.3996	1.13431	24.3455
PF3D7_1225400	conserved Plasmodium protein, unknown function	-0.25	-0.56	-0.13	1.18	1.01	1.16	0.57	0.14	0.09	-0.31	0.1	-0.6	-0.7	0.03	0.71	0.68	1.05	0.05	0.11	-0.21	-0.34	0.22	1.07923	100	1.2812	67.8361	1.04247	85.4877	1.13431	45.9284
PF3D7_1415300	RNA-binding protein Nova-1, putative	-0.19	0.36	0.6	-0.33	-0.56	0.17	0.27	0.23	0.18	0.5	0.5	-0.22	0.31	0.55	-0.1	-0.56	-0.2	-0.62	-0.4	0.27	0.41	0.29	1.03049	100	1.19541	79.7178	1.15669	75.6807	1.13431	60.696
PF3D7_1471900	conserved Plasmodium protein, unknown function	-0.59	-0.85	-0.49	-0.05	-0.36	0.39	-0.3	-0.43	-0.42	-0.7	-1.03	-0.44	-0.74	-1	-0.58	-0.1	-0.36	-0.1	-0.6	-0.95	-0.96	-1	1.05946	100	1.15269	83.3523	1.17487	70.6138	1.13431	63.4679
PF3D7_1125400	mitochondrial inner membrane translocase subunit TIM44, putative	-0.21	-0.8	-0.53	-0.44	-0.09	0.73	-0.15	0.04	0	-0.49	-0.68	-0.09	-0.85	-1.09	-0.12	0.31	0.44	-0.34	-0.22	-0.61	-1.24	-0.81	1.11987	100	0.959264	90.9392	1.35426	47.4401	1.13431	64.8999
PF3D7_0929200	RNA binding protein, putative	0.78	0.89	0.77	1.36	0.67	1.25	0.6	1.13	1	1.03	1.01	0.77	0.8	0.89	0.88	0.9	0.71	0.23	0.98	0.72	0.85	0.77	0.99539	100	1.22264	75.5657	1.15869	63.0325	1.1336	47.9879
PF3D7_0616000	pyridoxine kinase (PdxK)	0.44	0.06	-0.3	-0.25	0.35	1.06	1.01	0.92	0.57	0.2	0.3	0.26	-0.1	-0.38	-0.37	0.12	1.37	1.03	0.66	0.22	-0.08	-0.36	1.10191	100	1.00347	91.6907	1.30812	45.0933	1.1336	48.2494
PF3D7_1422300	DnaJ protein, putative	-0.26	-0.31	-0.1	-0.06	0.37	0.56	0.71	0.14	0.37	0.04	0.29	-0.19	-0.29	-0.47	0.35	0.09	0.42	0.32	-0.03	-0.1	-0.12	-0.22	1.06683	100	1.07177	88.5998	1.25484	54.5608	1.1336	53.4944
PF3D7_1208700	conserved Plasmodium protein, unknown function	0.56	0.18	-0.32	-0.48	0.04	-0.34	1.01	1.19	0.72	0.5	0.62	0.51	0.32	-0.53	-0.42	-0.31	-0.02	0.96	0.91	0.65	0	-0.38	1.02811	100	1.00347	91.6926	1.37793	52.2674	1.1336	63.872
PF3D7_1478600	Plasmodium exported protein (hyp17), unknown function	-1.13	-1.68	-0.97	0.54	0.49	1.36	-0.68	-0.56	-1.22	-1.66	-1.6	-1.27	-1.5	-1.64	-0.36	1.07	0.86	-1.05	-0.83	-1.55	-1.8	-1.03	1.15669	100	1.22901	78.9098	1.0299	86.7274	1.1336	72.5498
PF3D7_0210100	60S ribosomal protein L37ae, putative	1.16	0.84	0.11	0.94	0.79	1.46	0.4	0.82	0.82	0.34	-0.37	1	0.58	0.74	0.45	1.06	0.63	-0.05	0.7	-0.05	0.22	0.04	0.952638	100	1.29684	71.9679	1.12896	82.0573	1.1336	73.1022
PF3D7_1003100	conserved Plasmodium protein, unknown function	0.52	0.16	0.18	-0.79	-0.95	-2.11	0.13	0.98	0.36	0.29	0.92	0.46	0.34	-0.68	-0.9	-1.69	-1.55	-0.12	0.74	1.33	-0.09	-0.14	1.18646	100	1.09809	87.6142	1.13092	84.1015	1.1336	78.9889
PF3D7_1214000	conserved Plasmodium protein, unknown function	0.25	-0.03	-1.02	-1.03	-1.48		-0.7	0.04	0.64	0.23	0.1	0.2	-0.25	-0.74	-1.02	-2.49	-1.5	-0.34	0.42	-0.12	-0.28	-0.75	0.997692	100	1.01501	91.5554	1.35191	63.4562	1.13353	75.6995
PF3D7_1434300	Hsp70/Hsp90 organizing protein (HOP)	0.21	-0.26	-0.64	-0.2	-0.5	0.39	-0.32	0.68	0.3	-0.32	-0.37	0.31	-0.44	-0.71	-0.66	-0.22	0.25	-0.62	0.38	-0.24	-0.51	-0.55	1.03526	100	1.11342	84.8874	1.23328	56.7065	1.13288	47.4145
PF3D7_0907000	conserved Plasmodium protein, unknown function	0.78	0.63	1.02	2.12	2.02	1.81	1.57	1.17	0.38	0.44	0.95	0.49	0.57	0.98	1.63	1.26	1.88	1.27	0.85	0.47	0.56	0.95	1.09429	100	1.29235	70.3045	1.01924	86.8386	1.13288	54.7571
PF3D7_0817000	ubiquitin-activating enzyme, putative	0.32	0.11	0.02	-0.53	-0.84	0.05	-0.37	0.26	0.43	0.02	-0.24	0.21	-0.34	-0.48	-0.58	-0.38	-0.38	-0.56	0.19	0.03	0.03	-0.49	1.27751	100	1.03706	90.7083	1.13092	75.3094	1.13288	54.7675
PF3D7_0408600	sporozoite invasion-associated protein 1 (SIAP-1)	0.34	0.23	0.24	-0.02	-0.24	-0.99	0.11	0.53	0.81	0.61	1	0.14	0.09	0.07	0.73	-0.36	-0.33	-0.17	-0.16	0.2	0.2	0.23	1.12506	100	0.839441	81.1298	1.53688	12.0765	1.13288	74.1342
PF3D7_0730000	conserved Plasmodium protein, unknown function	0.14	-0.15	0.37	-1.3	1	0.53	1.53	1.38	0.81	0.67	0.87	0.4	-0.19	-0.48	0.84	0.22	0.97	1.16	0.61	0.41	-0.12	0.05	1.15669	100	0.780516	82.5521	1.61888	9.86364	1.13288	86.8121
PF3D7_0516000	RAP protein, putative	-0.03	-0.74	-0.6	-1.19	-1.04	-0.17	-0.21	0.05	-0.05	-0.71	-0.88	-0.21	-0.95	-1.13	-1.36	-1.05	-0.05	-0.34	-0.18	-0.36	-0.82	-1.09	1.23685	100	1.03347	90.4799	1.1607	64.477	1.13217	33.1856
PF3D7_1403600	selenoprotein (Sel1)	0.34	0.28	0.32	-0.17	-0.58	-0.23	-0.69	0.16	0.44	0.43	0.33	0.19	0.23	0.31	-0.44	-0.35	-0.68	-1.17	0.09	0.11	0.34	0.03	1.04972	100	1.18304	78.5703	1.14671	70.6713	1.13217	43.554
PF3D7_1032700	conserved Plasmodium protein, unknown function	0.01	0.16	0.01	0.2	-0.05	-0.12	-0.42	0.1	-0.15	-0.15	0.31	0.11	-0.01	-0.05	-0.31	-0.48	-0.44	-1.02	-0.07	0	0.1	0.1	1.03049	100	1.38032	59.9411	0.99654	87.3295	1.13217	54.6883
PF3D7_0915600	conserved Plasmodium protein, unknown function	-0.96	-1.23	-1.01	0.17	-0.84	-0.17	-1.61	-0.61	-0.76	-0.94	-0.75	-1.19	-1.38	-0.71	-1.07	-0.94	-0.41	-1.47	-0.5	-1.39	-1.12	-0.5	1.01866	100	1.28343	75.0177	1.0811	84.1322	1.13217	71.1442
PF3D7_1413300	conserved Plasmodium protein, unknown function	0.24	-0.06	-0.84	-1.25	-2.09	-1.34	-0.4	0.26	0.64	0.39	0.52	0.12	-0.12	-0.52	-1.47	-1.52	-1.67	-0.05	0.23	0.26	-0.29	-0.87	0.968171	100	0.937896	89.9094	1.53688	47.0954	1.13217	76.6726
PF3D7_1413200	conserved Plasmodium protein, unknown function	0.22	0.29	0.38	-0.12	-1.56		-0.99	0.03	0.45	0.6	0.33		0	0.09	-0.93	-0.66			-0.22	0.22	0.41	-0.17	1.11844	100	0.985379	91.7423	1.22476	56.0437	1.1321	69.4748
PF3D7_1217800	zinc finger protein, putative	-0.21	-0.2	-0.38	0.22	-0.42	0.04	-0.61	-0.01	-0.05	-0.24	-0.02	-0.26	-0.38	-0.31	-0.4	-0.86	-0.17	-0.65	-0.02	-0.23	-0.29	-0.27	1.03766	100	1.25484	71.2066	1.08862	79.4635	1.13146	42.405
PF3D7_0214000	T-complex protein 1, putative	0.29	-0.43	-0.77	-0.32	-0.49	0.54	0.01	0.78	0.24	-0.19	-0.59	0.29	-0.34	-0.95	-0.52	-0.17	0.44	-0.19	0.18	-0.3	-0.68	-0.65	1.02101	100	1.03168	90.7821	1.34025	45.6396	1.13146	55.6384
PF3D7_1143300	DNA-directed RNA polymerase I, putative	-0.43	-0.87	-0.63	0.06	-0.52	0.57	-0.98	-0.22	-0.26	-0.55	-0.38	-0.5	-0.89	-0.38	-0.29	-0.3	0.02	-1.48	-0.36	-0.95	-0.65	-0.39	0.963707	100	1.22688	75.2188	1.17691	73.2514	1.13146	59.4114
PF3D7_1141200	conserved Plasmodium protein, unknown function	0.16	0.2	0.11	-0.44	0.38	-0.82	1.01	1.05	0.46	0.57	1.06	0.12	0.14	-0.33	-0.11	0.05	-0.58	1.17	0.52	0.8	-0.03	0.03	1.13288	100	0.933033	88.9948	1.37078	62.1608	1.13146	71.5517
PF3D7_1407500	tRNA m2G10 methyltransferase subunit, putative	-0.39	-0.86	-0.51	-0.04	-0.08	0.6	0.03	0.02	-0.25	-0.63	-0.19	-0.3	-0.94	-0.73	-0.2	-0.08	0.46	-0.31	-0.49	-0.45	-0.93	-0.28	1.04972	100	1.11729	82.446	1.20999	61.7928	1.13074	34.4989
PF3D7_1471000	RNA 3'-terminal phosphate cyclase-like protein, putative	-0.93	-1.4	-1.01	0.22	0.34	0.73	0.66	-0.03	-0.66	-0.96	-0.58	-1.04	-1.46	-0.94	-0.03	0.12	0.73	0.19	-0.59	-0.98	-1.04	-0.53	1.02337	100	1.17691	76.904	1.1708	72.6902	1.13074	43.808
PF3D7_0906890	conserved Plasmodium protein, unknown function	0.47	-0.03	-0.62	0.41	0.32	1.21	0.7	0.88	0.69	0.26	0	0.2	-0.14	-0.45	-0.04	0.72	0.95	0.62	0.6	0.3	-0.25	-0.17	1.04972	100	1.06992	88.7706	1.26357	49.0778	1.13074	54.5283
PF3D7_0826100	E3 ubiquitin-protein ligase, putative	-0.1	-0.37	-0.57	-0.01	-0.66	0.33	-0.87	0.19	0.17	-0.13	-0.18	-0.13	-0.34	-0.32	-0.56	-0.45	-0.19	-1.22	0.03	-0.39	-0.29	-0.29	0.943874	100	1.23328	74.6897	1.18715	67.5933	1.13074	57.3164
PF3D7_1317400	conserved Plasmodium protein, unknown function	0.01	-0.35	-1.1	-0.34	0.05	0.65	0.15	-0.01	0.31	-0.31	-0.86	-0.02	-0.5	-0.73	-0.41	0.23	0.29	0.22	-0.01	-0.76	-0.74	-1.31	0.95705	100	1.03168	90.7615	1.40201	52.1094	1.13003	68.1145
PF3D7_1461600	splicing factor 3B subunit 2, putative (SF3B2)	-0.16	-0.38	-0.17	0.82	0.13	0.57	-0.47	0.07	-0.51	-0.43	-0.38	-0.4	-0.32	-0.08	-0.06	0.39	-0.26	-0.7	-0.23	-0.38	-0.46	-0.34	1.02101	100	1.33793	70.7528	1.02811	86.4163	1.12932	67.2953
PF3D7_0925200	rRNA processing and telomere maintaining methyltransferase, putative	-0.06	-0.45	0.1	1.79	0.78	1.39	0.14	0.58	0.3	0.08	0.3	-0.3	-0.52	0.48	0.8	0.91	0.78	0.31	0.36	-0.37	-0.05	0.62	0.983957	100	1.25266	76.5521	1.12896	80.6043	1.12932	71.5391
PF3D7_0932300	M18 aspartyl aminopeptidase (M18AAP)	0.32	-0.13	-0.81	-1.11	-0.99	0.32	0.45	0.89	0.22	-0.04	-0.27	0.2	-0.19	-1.02	-1.03	-0.83	0.45	0.01	0.57	0.07	-0.57	-0.73	1.09429	100	1.0122	91.5273	1.28788	46.8152	1.12861	51.3559
PF3D7_0630900	DEAD/DEAH box ATP-dependent RNA helicase (Has1p)	-0.31	-0.66	-0.15	0.82	0.13	0.96	-0.25	0.49	-0.19	-0.43	-0.08	-0.17	-0.56	-0.13	0.4	0.31	0.47	-0.75	-0.16	-0.6	-0.5	0.1	0.941696	100	1.23756	73.9001	1.17895	74.7875	1.12861	61.9583
PF3D7_0719100	conserved Plasmodium protein, unknown function	0.19	0.15	-0.39	-1.16	-1.43	-1.86	-0.55	0.4	0.2	0.06	0.06	0.17	-0.05	-0.76	-1.38	-2.03	-1.38	-0.44	0.25	0.26	-0.34	-0.55	1.14605	100	1.04066	90.6654	1.20999	68.2078	1.12861	62.4629
S-type_18S:rRNA	S-type 18S ribosomal RNA	2.78	3.02	2.61	3.08	2.16	2.78	2.63	3.24	1.99	2.32	2.75	3.08	2.46	1.94	1.88	2.07	3.12	2.7	3.24	2.65	2.09	2.21	1.23971	100	1.16473	83.9012	1.01924	87.0522	1.12861	77.3248
PF3D7_1215300	10 kDa chaperonin (CPN10)	0.38	-0.82	-1.53	-1.93	-1.09	0.44	1.55	1.19	-0.1	-0.53	-0.6	0.22	-0.71	-2.04	-2.47	-0.47	1.26	1.62	0.52	0.22	-1.28	-1.83	1.13813	100	0.845279	82.6728	1.49744	54.2933	1.12861	80.9855
PF3D7_1465300	tRNA 3???-trailer sequence RNase, putative	-0.23	-0.53	-0.56	0.24	0.26	0.4	-0.17	0.15	-0.12	-0.36	-0.29	-0.13	-0.47	-0.61	0.16	-0.08	0.15	-0.76	-0.2	-0.49	-0.5	-0.19	0.974905	100	1.24401	71.2191	1.14076	75.0983	1.1279	48.7058
PF3D7_1471200	inorganic anion exchanger, inorganic anion antiporter (SulP)	0.39	-0.27	-0.86	-1.54	-1.41	-0.93	-0.45	-0.09	0.42	-0.09	-0.54	0.03	-0.16	-0.83	-1.43	-1.64	-1.15	-0.6	0.04	0	-0.52	-1.02	1.05214	100	1.08862	85.8228	1.23114	65.0141	1.1279	50.6085
PF3D7_1112300	conserved Plasmodium protein, unknown function	0.41	0.03	-0.38	-0.4	-0.79	0.32	0.23	0.4	0.23	0	-0.33	0.36	-0.38	-0.9	-0.66	-0.67	0.52	0.25	0.19	0.33	-0.47	-0.76	1.25411	100	0.986233	91.7005	1.19127	69.481	1.1279	54.984
PF3D7_1342800	phosphoenolpyruvate carboxykinase (PEPCK)	-0.45	-1.01	-1.45	-1.68	-1.33	0.23	-0.25	-0.03	-0.29	-0.57	-1	-0.37	-0.99	-1.67	-1.38	-1.46	0.42	-0.38	-0.31	-0.71	-1.38	-1.51	1.02811	100	0.960928	90.795	1.41912	32.3751	1.1279	62.7989
PF3D7_0201900	erythrocyte membrane protein 3 (EMP3)	-1.14	-1.47	-2.13	-1.64	-0.78	0.11	-0.54	0.07	-1.35	-1.63	-1.58	-1.11	-1.64	-2.38	-2.19	0.09	-0.48	-0.98	-0.46	-1.1	-1.75	-1.99	1.09429	100	1.13092	86.3303	1.15069	77.4164	1.1279	71.9954
PF3D7_1450300	DNA polymerase delta interacting protein, putative	-0.34	-0.8	-0.51	-0.19	-0.33	0.29	-0.81	-0.15	-0.17	-0.52	-0.51	-0.52	-0.71	-0.49	-0.31	-0.67	0.01	-1.25	-0.27	-0.75	-0.55	-0.43	1.0163	100	1.22688	70.9943	1.11922	79.6049	1.12719	47.6993
PF3D7_0921000	ubiquitin-conjugating enzyme E2, putative	0.21	-0.26	-0.89	-1	-0.45	-0.05	0.41	0.52	0.2	-0.07	-0.02	0.13	-0.44	-1.13	-0.7	-0.43	0.15	0.1	0.25	0.1	-0.57	-0.76	1.12246	100	0.964264	91.0526	1.3218	51.0936	1.12719	59.7652
PF3D7_1032500	DER1-like protein, putative (Der1-2)	0.18	-0.17	-0.79	-0.5	-0.37	-0.3	0.22	-0.11	0.4	0.01	-0.37	0.08	-0.25	-0.89	-0.9	-0.9	-0.11	0.35	0.2	-0.11	-0.25	-0.92	1.06683	100	1.11149	85.4752	1.19127	74.2725	1.12719	60.6402
PF3D7_1126300	DnaJ protein, putative	0.89	0.69	0.54	0.57	0.57	0.86	0.63	0.55	0.78	0.85	0.74	0.7	0.75	0.75	0.64	-0.01	0.65	-0.17	0.68	0.63	0.73	0.42	0.981686	100	1.30134	70.3886	1.08298	81.7574	1.12719	61.0046
PF3D7_0626100	oxidoreductase, short-chain dehydrogenase family, putative	-0.03	-0.31	-0.36	-1.05	-0.95	-0.36	0.5	0.51	0.46	0.06	0	0.03	-0.34	-0.77	-0.61	-1.14	-0.34	0.38	0.29	-0.02	-0.2	-0.71	1.09177	100	0.974342	91.4632	1.33561	44.5392	1.12719	61.0466
PF3D7_0109700	conserved protein, unknown function	-0.08	-0.4	-0.12	1.32	0.35	0.75	-0.27	0.24	-0.05	-0.38	0.06	-0.17	-0.61	0.26	0	-0.06	0.51	-0.17	0.06	-0.29	-0.34	0.33	0.981686	100	1.38271	69.4024	1.01924	86.8724	1.12719	73.0865
PF3D7_0928600	conserved Plasmodium protein, unknown function	0.18	-0.16	-1.28	-1.72	-1.77	0.34	0.37	0.77	0.28	-0.34	-0.61	0.04	-0.79	-1.62	-2.19	-1.03	0.95	0.14	0.57	0.06	-0.64	-1.33	1.29235	100	0.893475	87.2406	1.28343	54.2432	1.12719	73.6408
PF3D7_0502400	ring-stage membrane protein 1,merozoite surface protein 8 (MSP8)	-1.49	-1.09	0.07	1.25	0.45	0.99	-0.76	-0.89	-1.05	-0.89	0.03	-1.63	-1.29	0.47	0.7	0.36	0.16	-1.27	-1.48	-1.62	-0.19	0.51	0.986233	100	1.40932	62.894	0.99654	87.3206	1.12719	76.1929
PF3D7_0622400	conserved Apicomplexan protein, unknown function	0.62	0.26	-0.88	-1.08	-2.33	-0.74	-0.67	0.35	0.68	0.48	-0.18	0.36	0.12	-0.66	-1.68	-1.52	-0.6	-0.67	0.64	-0.04	-0.31	-1.03	1.04247	100	0.941152	90.4526	1.43147	54.7721	1.12719	77.3471
PF3D7_1367600	ribosome biogenesis protein MRT4, putative	-0.09	-0.58	-0.27	0.97	0.77	0.97	0.77	0.53	-0.05	-0.25	-0.07	-0.22	-0.58	-0.42	0.33	0.55	1.28	0.75	0.15	-0.33	-0.6	-0.1	1.06683	100	1.10382	86.362	1.19748	62.6976	1.12648	53.3903
PF3D7_0320300	T-complex protein 1 epsilon subunit, putative	-0.21	-0.88	-1.57	-0.85	-0.79	0.22	0.13	0.24	-0.25	-0.5	-0.76	-0.27	-0.94	-1.32	-1.04	-0.59	0.31	0.05	-0.02	-0.84	-1.14	-1.31	0.97041	100	0.99654	91.7536	1.42405	25.9425	1.12648	61.7898
PF3D7_1251400	conserved Plasmodium protein, unknown function	-0.55	-0.58	-0.32	-0.25	0.62	0.48	0.92	0.47	-0.16	-0.1	0.09	-0.11	-0.38	-0.97	0.07	-0.1	0.77	0.29	0.21	-0.12	-0.62	-0.31	1.00231	100	1.13682	85.0434	1.21841	64.3626	1.12648	72.7422
PF3D7_0728700	alpha/beta hydrolase, putative	-0.08	-0.02	-0.25	-0.16	0.12	-0.4	0.37	0.27	0.67	0.65	0.93	-0.83	0.03	-0.13	0	0.7	-0.67	1.04	-0.24	0.12	0.01	0.18	1.1434	100	0.820742	77.6485	1.52891	8.05123	1.12648	76.9863
PF3D7_1216500	male development gene 1 (MDV1)	-0.67	-0.34	-0.24	-0.96	-1.09	-0.84	-2.12	-1.47	0.04	0.76	1.01	-0.94	-0.14	0.27	-0.56	-0.59	-1.34	-2.33	-1.34	-0.74	0.04	-0.14	0.903335	100	0.967612	91.3986	1.54756	43.9278	1.12648	79.1913
PF3D7_1332800	translation initiation factor 6, putative	-0.23	-0.61	-0.55	0.77	0.75	1.13	0.86	0.3	-0.08	-0.37	-0.02	-0.19	-0.79	-0.41	0.56	0.39	1.06	0.56	0.13	-0.5	-0.64	-0.1	1	100	1.17691	75.6304	1.17691	65.6425	1.12577	38.2038
PF3D7_1365300	conserved Plasmodium protein, unknown function	-0.52	-0.86	-0.33	-0.07	-0.1	0.11	-0.39	-0.33	-0.24	-0.59	-0.31	-0.68	-0.67	-0.48	-0.15	-0.19	-0.22	-0.87	-0.59	-0.61	-0.76	-0.29	1.02811	100	1.18509	76.1358	1.14472	72.3819	1.12577	42.3661
PF3D7_0933600	mitochondrial-processing peptidase subunit beta, putative (MAS1)	0.42	0.09	-0.64	-0.71	-0.66	0.25	0.46	0.68	0.35	0.15	-0.15	0.38	0.01	-0.8	-0.61	-1.08	0.44	0.62	0.31	-0.05	-0.17	-0.69	1.06683	100	0.994815	91.7567	1.32639	31.4667	1.12577	54.8523
PF3D7_0903900	60S ribosomal protein L32, putative	1.57	1.21	0.54	1.67	1.36	2.09	1.31	1.84	1.18	0.94	0.6	1.46	1.07	0.77	1.17	1.67	1.56	0.63	1.73	0.8	0.79	0.78	1.00463	100	1.27456	73.1948	1.08298	82.4199	1.12577	63.7971
PF3D7_0627700	transportin	-0.39	-0.63	-0.62	-0.43	-1.14	-0.17	-1.12	-0.45	0.01	-0.26	-0.57	-0.46	-0.62	-0.39	-0.52	-0.9	-0.85	-1.59	-0.52	-0.72	-0.47	-0.61	0.961483	100	1.18921	79.1696	1.19956	70.7964	1.12577	63.8766
PF3D7_1333000	20 kDa chaperonin (CPN20)	-0.26	-0.67	-1.46	-1.5	-0.78	-0.33	0.23	0.05	-0.13	-0.41	-0.54	-0.45	-0.74	-1.44	-1.3	-0.47	-0.59	-0.04	0.04	-0.3	-1.07	-1.32	1.05702	100	1.00347	91.6936	1.32409	57.2475	1.12577	63.8861
PF3D7_1313300	peptidyl-prolyl cis-trans isomerase, putative	0.35	0.06	-0.02	-0.04	-0.11	-0.75	0.71	1.16	0.54	0.49	1.28	0.49	0.12	-0.23	-0.03	-0.98	0.13	0.34	0.54	0.76	0.26	0.39	1.00231	100	1.06253	90.1639	1.30134	65.3632	1.12577	77.2473
Pfa_asR_6788	putative ncRNA	1.97	1.97	1.93	2.33	1.89	1.74	2.12	3.33	1.31	1.61	1.82	2.34	1.88	1.09	1.16	1.28	1.72	1.93	2.91	2.21	1.68	1.94	1.13813	100	1.41177	66.5635	0.890384	83.9346	1.12577	79.6745
PF3D7_0919500	sugar transporter, putative	-0.4	-0.23	0.38	-0.05	0.43	-0.81	0.76	0.49	0.54	0.73	1.1	-0.21	-0.16	-0.24	0	0.41	-0.55	0.47	-0.11	0.61	0.25	0.6	1.08673	100	1	91.7309	1.29909	56.1566	1.12506	64.7427
PF3D7_1020000	large subunit rRNA processing RRM protein, putative	0.06	-0.2	-0.52	-0.03	-0.75	0.04	-0.57	-0.12	0.01	0.18	-0.13	0.01	-0.25	-0.08	-0.77	-0.31	-0.31	-0.75	-0.24	-0.44	-0.38	-0.38	0.92445	100	1.15469	83.0032	1.27015	52.657	1.12506	68.1504
PF3D7_1319900	conserved Plasmodium protein, unknown function	-0.14	-0.4	0.76	0.83	1	0.65	1.2	0.05	0.02	-0.36	-0.14	0.32	-0.17	-0.51	0.21	0.91	-0.01	1.59	0.03	-0.21	-0.38	-0.18	1.1434	100	1.18509	80.6271	1.05519	83.7124	1.12506	76.9735
PF3D7_1244300	putative ncRNA	1.95	2.27	1.94	2.7	3.34	2.52	3.01	2.93	0.95	1.41	2.06	2.33	1.62	1.56	1.95	2.9	3.08	3.51	1.81	1.32	1.25	1.88	1.16205	100	1.02278	91.3935	1.2079	77.5814	1.12506	79.3093
PF3D7_1347000	G-beta repeat protein, putative	-0.06	0	0.86	0.62	0.79	-0.1	1.12	0.16	0.07	0.02	0.14	0.34	-0.1	-0.08	0.46	0.67	-0.44	1.05	0	0.01	-0.04	-0.1	1.15936	100	1.12701	81.006	1.09429	77.8254	1.12364	63.4786
PF3D7_0213100	heat shock protein 40, putative	0.49	-0.19	-0.71	-0.39	0.12	0.87	0.92	0.52	0.69	0.15	-0.19	0.34	-0.22	-0.6	-0.19	0.11	1.1	1	0.31	-0.32	-0.41	-0.69	1.0163	100	0.917004	85.841	1.48452	34.5664	1.12364	69.5091
PF3D7_1224300	polyadenylate-binding protein, putative (PABP)	-0.51	-0.49	0.04	0.64	-0.61	-0.03	-1.38	-0.09	-0.33	-0.54	0.01	-0.41	-0.56	0.12	-0.48	-0.14	-0.94	-1.61	-0.46	-0.57	-0.28	0.19	0.974905	100	1.36368	71.9832	1.0299	86.5844	1.12364	76.163
PF10TR010	putative ncRNA	1.29	2.19	2.33	3.27	2.22	1.7	1.42	1.37	1.31	1.99	2.86	1.37	1.86	1.57	2.41	1.2	1.86	1.23	1.76	1.86	2.26	2.72	1.26284	100	1.39233	68.1763	0.830758	70.9615	1.12364	78.1087
PF3D7_1023500	conserved Plasmodium protein, unknown function	0.48	0.54	0.2	-0.95	-1.14	-1.6	-0.58	0.41	0.54	0.45	0.56	0.68	0.05	0.09	-0.42	-3	-1.37	-0.38	0.3	0.65	0.17	0.29	1.09682	100	1.16878	86.2403	1.1	79.6148	1.12364	82.0988
PF3D7_1431500	mitogen-activated protein kinase 1 (MAP1)	0.12	-0.05	-0.42	-0.19	-0.22	0.71	-0.08	0.3	0.25	-0.08	-0.42	-0.05	-0.17	-0.14	-0.87	0.05	0.06	-0.31	0.23	-0.05	-0.19	-0.48	1.00231	100	1.2505	74.8791	1.09809	78.0063	1.12293	62.7426
PF3D7_1334300	MSP7-like protein (MSRP5)	0.14	-0.08	-0.4	-0.01	-0.75	0.22	-0.53	0.47	0.03	-0.25	-0.21	0.15	-0.26	-0.47	-1.22	-0.27	0.09	-0.75	0.39	-0.02	-0.46	-0.39	1.05702	100	1.20581	81.2803	1.09429	77.4769	1.12293	70.9306
PF3D7_0423900	probable protein, unknown function	-0.81	0.76	1.33	1.5	0.85	0.41	1.48	-0.33	-0.79	0.52	1.39	-0.87	0.44	1.17	0.81	0.12	0.48	0.99	-1.17	0.09	1.15	1.26	1.13288	100	1.37554	65.8455	0.91067	86.0502	1.12293	79.0876
PF3D7_0936300	ring-exported protein 3 (REX3)	-1.99	-1.22	0.88	1.94	1.13	1.01	-0.53	-0.69	-1.93	-1.21	0.58	-2.15	-1.58	0.55	1.27	1.38	0.09	-0.99	-1.43	-1.94	-0.31	1.24	1.217	100	1.36604	68.636	0.869043	83.8768	1.12293	80.3173
PF3D7_0523500	outer arm dynein lc3, putative	0.19	0.55	0.3	-0.68	-0.76	-1.98	-0.06	0.83	0.28	0.62	1.17	0.42	0.34	-0.08	-1.32	-2.13	-0.79	0.06	0.59	0.59	0.41	0.53	1.08673	100	1.12896	88.112	1.14472	78.8945	1.12293	82.8788
RNAzID:3108	putative ncRNA	-0.08	0.51	1.34	2.7	3.31	2.06	2.35	1.46	-0.27	0.74	1.32	0.42	0.54	0.53	1.8	2.14	2.87	2.38	0.52	0.45	0.34	1.61	1.06683	100	1.23756	81.1807	1.05885	86.3035	1.12293	84.5207
PF3D7_1230500	WD-repeat protein, putative	-0.59	-1.13	-1.34	0.13	0.35	0.69	0.59	-0.04	-0.48	-0.95	-0.46	-0.79	-1.32	-1.22	-0.05	-0.1	0.81	0.55	-0.18	-0.82	-1.23	-0.71	1.06437	100	1.1	85.448	1.19127	57.88	1.12223	42.2355
PF3D7_0613500	adapter-related protein, putative	0.84	0.45	0.07	-0.07	-0.39	0.23	-0.21	0.91	0.83	0.6	0.53	0.6	0.6	0.13	-0.55	-0.57	-0.5	-0.12	1.12	0.62	0.46	0.17	1.00696	100	1.25266	73.2491	1.09051	81.8161	1.12223	60.774
PF3D7_0825600	cytochrome c oxidase assembly protein, putative	0.85	0.99	0.11	0.6	1.33	-0.2	1.74	0.99	0.95	0.85	0.78	0.59	0.47	0.27	0.68	0.91	-0.03	1.96	1.07	0.72	0.44	0.08	1.15402	100	0.991373	91.7529	1.24401	65.2117	1.12223	64.7539
PF3D7_1309600	ribosomal RNA methyltransferase, putative	0.51	0.36	-0.17	0.83	0.8	1.38	1.11	0.84	1.03	0.97	0.79	0.6	0.41	0.24	0.77	0.91	1.38	1.1	0.69	0.07	0.22	0.23	0.880666	100	0.993092	91.7532	1.52098	31.8727	1.12223	72.3138
PF3D7_1010900	conserved Plasmodium protein, unknown function	-0.25	-0.54	-0.63	-1.03	-1.34	-0.54	-1.57	0.16	0.07	-0.33	-0.08	-0.24	-0.71	-0.93	-0.34	-1.67	-0.43	-1.25	-0.34	-0.32	-0.81	-0.87	1.11214	100	0.87206	83.6882	1.45397	22.519	1.12223	72.791
PF3D7_1026800	40S ribosomal protein S2B, putative	-0.39	-0.86	-1.57	-0.29	-0.73	0.05	-0.81	-0.38	-0.27	-0.94	-1.27	-0.43	-1.1	-1.03	-0.96	-0.51	-0.51	-0.94	-0.22	-1.28	-1.17	-1.14	0.941696	100	1.21841	76.7918	1.17895	78.586	1.12223	74.3529
PF03TR001	Antisense to PFC0115c	0.04	0.28	1.7	3.09	2.66	2.38	1.58	1.75	-0.2	0.38	1.79	-0.3	0.22	1.39	2.1	2.11	2.31	1.3	0.96	-0.06	0.88	2.71	1.17827	100	1.38751	65.755	0.875088	84.1861	1.12223	79.4214
PF3D7_0512500	conserved Plasmodium protein, unknown function	0.22	0.01	-0.39	-0.75	-0.66	-0.7	-0.61	0.34	0.27	0.32	0.21	0.04	0.05	-0.21	-1.01	-0.9	-1.23	-0.67	0.42	0.27	-0.09	-0.23	0.990801	100	1.2079	73.9465	1.14274	76.4034	1.12152	53.5114
PF3D7_1469500	conserved Plasmodium protein, unknown function	-0.69	-0.89	-0.45	-0.23	0.55	0.58	-0.81	-0.34	-0.09	-0.63	-1.02	-0.39	-1.05	-0.96	0.04	0.53	0.09	-0.9	-0.55	-0.95	-0.95	-0.75	1.08925	100	1.05885	89.3354	1.21419	73.7375	1.12152	69.2028
PF3D7_0922200	S-adenosylmethionine synthetase (SAMS)	0.06	0.38	-0.48	-0.46	-1.57	-1.08	-1.32	-0.05	0.32	-0.01	-0.42	0.06	0.1	-0.2	-1.18	-1.69	-1.82	-1.54	0.37	-0.09	0.09	-0.55	1	100	1.36604	65.5462	1.00347	87.2683	1.12152	69.2115
PF3D7_1017700	conserved Plasmodium protein, unknown function	-0.19	-0.03	0.53	0.99	-0.61	0.12	-0.68	0.23	0.1	-0.03	0.34	-0.08	0.12	0.11	0.01	-0.42	-0.33	-0.56	-0.17	-0.29	0.23	0.33	1.03766	100	1.21419	79.0137	1.09809	82.1592	1.12152	70.7171
PF09TR001	putative ncRNA	0.46	0.19	1.42	4.35	2.01	3.71	0.97	3.02	0.88	-0.5	1.19	1.86	0.29	2.27	1.99	0.98	3.61	2.3	0.86	0.44	0.49	0.79	0.581023	100	1.45397	76.8366	1.41667	75.4792	1.12152	92.3643
Pfa_asR_6695	putative ncRNA	2.05	2.49	2.47	2.95	1.17		-0.4	0.73	1.7	1.44	2.16	2.56	2.48	1.16	1.75	-0.29	-1.05	-0.17	2.39	2.37	1.86		1.20581	100	1.82099	55.6687	0.706127	72.5274	1.12083	89.5991
PF3D7_1336700	conserved Plasmodium protein, unknown function	-0.48	-0.58	-0.35	0.15	-0.19	-0.09	-0.24	0	-0.32	-0.39	-0.05	-0.59	-0.65	-0.43	-0.3	-0.21	-0.26	-0.52	-0.22	-0.5	-0.46	-0.21	1.06191	100	1.17283	77.1156	1.11535	72.8883	1.12081	28.943
PF3D7_1472800	conserved Plasmodium protein, unknown function	0.03	-0.13	-0.16	-0.8	-0.77	-0.79	-0.3	0.17	0.2	0.1	-0.38	0.31	0.05	-0.59	-0.87	-0.6	-1.12	-0.44	-0.11	-0.25	-0.34	-0.68	0.993092	100	1.06622	88.3108	1.29012	37.6118	1.12081	59.2109
PF3D7_0934700	UBX domain, putative	-0.09	-0.01	-0.03	-0.45	-0.36	-0.25	-0.47	0.25	0.48	0.42	0.4	-0.05	-0.05	-0.06	-0.38	0.12	-0.64	-0.9	-0.08	0.12	0.06	-0.06	1.00696	100	1.0479	90.279	1.29909	31.438	1.12081	62.1703
PF3D7_1112600	DNA helicase, putative	-0.05	-0.07	-0.22	-0.43	0.28	-0.77	0.42	-0.64	0.16	-0.27	-0.43	0.03	-0.12	-0.14	-0.8	0.43	-1.56	0.12	-0.55	0	-0.28	-0.96	0.974905	100	1.25484	73.5744	1.11149	80.0956	1.12081	63.082
PF3D7_1229700	conserved Plasmodium protein, unknown function	0.87	0.7	0.07	-0.14	0.15	-1.34	0.5	1.2	1.01	0.85	0.86	0.66	0.55	0.12	-0.41	-0.68	-0.68	0.49	1.15	1.04	0.63	0.05	1.07425	100	1.0811	88.988	1.19956	72.8549	1.12081	72.4739
PF3D7_0930400	zinc finger protein, putative	-0.52	-0.29	-0.09	0.64	-0.48	0.14	-0.81	-0.43	-0.55	-0.32	-0.27	-0.74	-0.44	0.27	-0.64	-0.21	-0.34	-0.83	-0.65	-0.73	-0.28	-0.2	1.00231	100	1.29909	74.9846	1.05154	84.5654	1.12081	74.3715
PF3D7_1364700	conserved Plasmodium protein, unknown function, pseudogene	-0.19	-0.72			-2.29		-1.49	-0.71	0.22	-0.31	-1.02		-1.03	-0.94	-2.16	-2.48	-1.24	-0.9	-0.6	-1.25	-0.6	-1.02	1.04391	100	0.984298	91.7217	1.33099	70.4452	1.12081	78.5932
PF3D7_0205400	conserved Plasmodium protein, unknown function	-0.84	-1.23	-0.9	-0.55	-0.83	-0.55	-0.91	-0.51	-0.79	-1.14	-0.81	-1.01	-1.13	-1.13	-0.85	-0.7	-0.83	-1.26	-0.8	-0.98	-1.25	-0.92	1.07177	100	1.1487	80.2615	1.12896	71.321	1.12011	39.1187
PF3D7_0529900	RING zinc finger protein, putative	-0.33	-0.17	0.13	0.48	0.33	0.12	0.15	0.01	-0.22	-0.06	0.27	-0.34	-0.19	-0.1	0.23	0.17	-0.28	-0.44	-0.2	0.06	-0.14	0.14	1.06191	100	1.27456	68.4002	1.02456	86.6474	1.12011	52.7146
PF3D7_0625600	poly(A) polymerase PAP, putative	-1.27	-1.18	-0.34	0.49	0.59	0.62	-0.06	-0.58	-0.54	-0.88	-0.47	-1.02	-1.32	-0.57	0.63	0.34	0.32	-0.44	-1.26	-1.15	-0.88	-0.07	1.02811	100	1.14671	80.6019	1.16675	79.0952	1.12011	67.2372
PF3D7_1410300	conserved Plasmodium protein, unknown function	0.01	-0.26	-0.86	-0.37	-0.54	-0.19	-0.62	-0.14	0.14	-0.2	-0.36	-0.21	-0.2	-0.32	-0.64	-1.11	-0.75	-0.69	-0.02	-0.45	-0.25	-0.55	0.915945	100	1.29012	68.431	1.13092	78.5848	1.12011	67.4368
PF3D7_1466400	transcription factor with AP2 domain(s) (ApiAP2)	-0.81	-0.72	-0.28	0.43	0.49	0.38	-0.1	-0.42	-0.39	-0.68	-0.33	-0.75	-0.77	-0.15	0.28	0.09	-0.22	-0.71	-0.67	-0.94	-0.37	-0.02	0.968171	100	1.3566	63.8236	1.03168	86.6864	1.12011	67.8743
PF3D7_1246000	conserved Plasmodium protein, unknown function	-0.33	0.61	0.81	0.91	0.85	0.57	0.52	0.17	-0.47	-0.22	-0.08	0.18	-0.19	-0.17	0.11	1.01	0.45	0.38	-0.09	-0.55	-0.16	0.57	1.34102	100	1.16878	80.8952	0.937896	86.013	1.12011	78.9364
PF3D7_1202100	SRAP domain-containing protein, putative	0.58	0.31	-0.04	-0.36	-0.37	-0.27	-0.01	0.45	0.54	0.4	0.16	0.37	0.37	-0.02	-0.74	-0.5	-0.57	-0.05	0.61	0.27	0.05	-0.19	1.03049	100	1.15869	78.1203	1.15069	74.5598	1.1194	46.3436
PF3D7_1203900	ubiquitin conjugating enzyme E2 (UBC)	0.16	0.6	0.49	0.63	0.05	-0.1	-0.24	0.3	0.33	0.59	0.55	0.08	0.41	0.65	0.29	0.07	-0.68	-0.57	0.12	0.39	0.46	0.35	1.02574	100	1.23756	72.422	1.0811	80.7181	1.1194	50.2177
PF3D7_0308200	TCP-1/cpn60 chaperonin family, putative	0.04	-0.53	-0.84	-0.66	-0.37	0.28	0.29	0.34	0.02	-0.26	-0.39	0	-0.57	-0.81	-0.55	-0.28	0.12	0.1	0.01	-0.47	-0.77	-0.65	1.01162	100	1.02633	90.926	1.31722	36.5516	1.1194	51.9409
PF3D7_0610700	conserved Plasmodium protein, unknown function	-0.28	-0.83	-0.91	-0.07	-0.37	0.25	-0.31	-0.28	-0.2	-0.42	-0.64	-0.63	-0.75	-0.53	-0.3	-0.63	-0.02	-0.19	-0.35	-0.93	-0.75	-0.77	0.974905	100	1.11729	83.0833	1.24401	63.7256	1.1194	62.6797
PF3D7_1241100	conserved Plasmodium protein, unknown function	-0.73	-0.86	-0.59	0.11	-0.49	-0.04	-1	-0.75	-0.61	-0.59	-0.72	-0.97	-0.74	-0.32	-0.22	-1.03	-0.71	-1.26	-0.76	-1.07	-0.54	-0.44	0.965936	100	1.36604	62.6568	1.02456	86.7771	1.1194	66.2604
PF3D7_1221100	conserved Plasmodium protein, unknown function	0.7	0.34	0.93	-0.09	0.54		0.07	0.03	0.44	0.19	0.41	0.42	0.57	0.59	0.27	-1.54		-0.89	0.27	0.69	0.68	0.72	1.09429	100	1.63014	66.3317	0.799683	49.9442	1.11932	86.2065
PF3D7_0407500	mitochondrial carrier protein, putative	1.11	0.52	-0.07	0.94	1.02	2.02	1.9	1.75	0.97	0.43	0.56	1.17	0.47	-0.09	0.69	0.78	2.12	1.38	1.4	0.88	0.4	0.17	1.00231	100	1.1708	78.5591	1.1607	70.4934	1.1187	49.303
PF3D7_1220500	ribosome biogenesis protein TSR3, putative (TSR3)	0.09	-0.27	-0.26	0.53	1.59	0.61	0.77	0.37	0.1	-0.29	-0.14	-0.11	-0.7	-0.24	1.1	1.04	0.5	0.35	0.12	-0.3	-0.37	-0.07	1.15136	100	1.0924	87.8249	1.12117	77.3435	1.1187	65.3565
PF3D7_1104800	metabolite/drug transporter, putative	0.55	-0.09	-0.77	-0.91	0.16	0.65	1.66	1.17	0.27	-0.19	-0.2	0.43	-0.14	-1.29	-0.92	0.05	1.04	1.34	0.78	0.59	-0.5	-0.86	1.17283	100	1.0087	91.6075	1.19748	74.1159	1.1187	66.3681
PF3D7_1334200	chaperone binding protein, putative	1.1	0.22	-0.35	0.66	0.15	1.6	0.38	1.42	0.93	0.29	0.2	1.02	0.4	-0.24	-0.14	0.5	1.33	0.49	1.19	0.47	-0.05	-0.15	0.952638	100	1.11149	86.4648	1.27015	42.0634	1.1187	67.2393
PF3D7_0521000	conserved Plasmodium protein, unknown function	0.31	-0.21	-0.97	0.21	0.06	0.76	0.1	0.29	0.29	-0.19	-0.35	0.09	-0.05	-0.36	0.1	-0.28	0.36	0.22	0.26	-0.49	-0.38	-0.95	0.880666	100	1.13485	81.8931	1.31951	56.3754	1.1187	71.2795
PF3D7_1402700	pre-mRNA splicing factor, putative	-0.11	-0.75	-1.06	-0.28	-0.04	0.37	0.16	0.29	0.15	-0.34	-0.53	-0.24	-0.73	-0.92	-0.29	0.21	0.17	-0.01	-0.06	-0.54	-0.79	-0.71	0.993092	100	1.02278	91.1384	1.33561	43.3146	1.11799	60.3329
PF3D7_1015300	methionine aminopeptidase 1b, putative (MetAP1b)	-1.19	-1.54	-1.68	-0.85	-1.6	-0.45	-1.43	-1.02	-1.1	-1.38	-1.52	-1.07	-1.66	-1.54	-1.37	-1.4	-0.67	-1.68	-1.05	-1.74	-1.77	-1.58	0.968171	100	1.14671	81.51	1.21419	67.5382	1.11799	61.1314
PF3D7_1004000	60S ribosomal protein L13, putative	0.72	0.47	-0.32	0.79	1.01	1.32	0.96	0.91	0.57	0.22	-0.12	0.69	0.19	-0.03	0.5	1.14	1.18	0.35	0.84	-0.08	-0.05	0.03	1.00463	100	1.1708	79.3934	1.15669	76.5798	1.11799	64.0477
PF3D7_0214400	conserved Plasmodium protein, unknown function	-0.49	-0.65	-0.12	0.72	0.26	1.07	-0.65	0	-0.36	-0.46	-0.28	-0.39	-0.56	0.1	0.33	0.36	0.32	-0.7	-0.45	-1.03	-0.61	-0.1	0.909618	100	1.2079	77.1817	1.2079	71.5496	1.11799	68.8213
PF3D7_0933400	conserved Plasmodium protein, unknown function	0.39	0.24	-0.3	-0.85	-1.34	-1.38	-0.82	0.83	0.38	0.22	0.44	0.56	0.12	-0.46	-0.78	-2.01	-1.48	-1.1	0.62	0.42	0.31	-0.15	1.02574	100	1.18509	78.2183	1.12311	79.5865	1.11729	60.9971
PF3D7_0422200	erythrocyte membrane-associated antigen	-0.32	-0.47	-0.64	-0.69	-0.89	0.19	-0.72	0.09	0.09	0.08	-0.05	-0.33	-0.37	-0.23	-0.62	-0.76	-0.17	-0.98	-0.33	-0.65	-0.22	-0.43	0.890899	100	1.07549	87.7154	1.37554	35.1986	1.11729	67.2254
PF3D7_0906800	probable protein, unknown function	0.1	-0.5	-0.89	-0.43	-0.32	0.73	-0.49	0.03	-0.01	-0.5	-0.37	-0.43	-1.04	-0.56	-0.37	0.08	0.23	-0.83	0.09	-0.26	-0.61	-0.71	1.18646	100	1.06807	89.0525	1.11729	77.019	1.11729	67.8993
PF3D7_0412200	conserved Plasmodium protein, unknown function	0.79	0.04	-0.76	0.1	0.26	0.95	0.81	0.44	0.37	0.23	0.06	0.7	0.16	-0.3	0.15	-0.46	0.93	0.38	0.38	0.48	-0.62	-0.27	0.89296	100	1.21419	76.3935	1.2163	72.2386	1.11729	72.111
PF3D7_1412300	nuclear transport factor 2, putative	0.05	-0.51	-1.07	-0.75	-1.37	-0.77	-0.93	-0.44	0.12	-0.44	-0.93	-0.16	-0.55	-0.75	-1.06	-1.31	-1.2	-1.1	-0.21	-0.59	-0.61	-1.25	0.983957	100	1.15869	79.0615	1.18304	74.9512	1.11658	64.2216
PF3D7_0915300	conserved Plasmodium protein, unknown function	-0.09	-0.68	-0.62	-0.59	0.01	0.24	0.57	-0.19	-0.06	-0.37	-0.73	-0.21	-0.79	-1.05	-0.33	0.58	0.01	0.41	-0.49	-0.48	-0.88	-1.03	1.16473	100	0.926588	88.8322	1.3036	36.5813	1.11658	66.7124
PF3D7_0810700	conserved Plasmodium protein, unknown function	0.3	0.12	-0.16	-0.59	0.14	0.46	1	1.09	0.39	0.26	0.35	0.24	0.06	-0.44	-0.29	0.4	0.32	0.25	0.7	0.54	-0.05	-0.12	1.09682	100	1.05885	89.8365	1.19334	69.9073	1.11658	66.9808
PF3D7_1334100	conserved Plasmodium protein, unknown function	0.22	0.02	-0.72	-1.13	-2.2	-1.68	-1.47	0.07	0.38	0	-0.58	0.03	0.1	-0.39	-1.58	-2.79	-1.86	-1.35	0.19	-0.35	-0.19	-0.65	0.950439	100	1.20999	75.9563	1.16272	76.5329	1.11658	67.2747
PF3D7_0806600	kinesin-like protein, putative	-0.23	-0.15	0.5	1.18	1	1.2	0.3	-0.04	0.08	-0.13	-0.08	0.04	-0.25	0.12	0.73	1.09	0.36	0.12	-0.42	-0.26	-0.03	0.38	1.04972	100	1.27015	72.6692	1.02811	86.7618	1.11658	71.1282
PF3D7_1018800	conserved protein, unknown function	-0.09	-0.41	0.16	-0.24	0.64	-0.12	0.21	0.55	-0.14	0.03	0.47	-0.29	-0.29	-0.09	0.34	-0.39	0.14	0.23	-0.07	-0.1	-0.16	-0.01	1.07923	100	1.0299	91.2342	1.24186	63.8852	1.11658	75.7348
PF3D7_0914700	transporter, putative	-0.59	-1.11	-0.73	0.2	-0.01	-0.18	0.11	-0.38	-0.37	-0.9	-0.45	-0.66	-1.23	-0.94	0.07	-0.28	-0.22	-0.31	-0.53	-0.71	-0.86	-0.48	1.09682	100	1.1607	78.1032	1.08673	80.9631	1.11588	37.4383
PF3D7_1331200	conserved Plasmodium protein, unknown function	0	-0.31	-0.27	0.26	-0.16	0.6	-0.47	0.18	0.23	-0.01	-0.1	-0.13	-0.31	-0.03	-0.04	-0.51	0.29	-0.61	-0.05	-0.26	-0.09	-0.05	0.974905	100	1.20999	71.5982	1.13879	75.7712	1.11588	52.1419
PF3D7_1112500	conserved Plasmodium protein, unknown function	-0.85	-1.06	-0.93	-0.68	-0.97	0.06	-0.99	-0.74	-0.65	-0.92	-0.99	-0.69	-1.05	-1.02	-1.06	-1.36	0.02	-1.34	-0.81	-1.19	-1.1	-0.86	0.981686	100	1.22264	72.0836	1.12117	79.2095	1.11588	55.8403
PF3D7_0606600	conserved Plasmodium protein, unknown function	-0.36	-0.49	-0.18	0.51	0.07	0.45	-0.03	0.12	-0.25	-0.32	0.06	-0.43	-0.49	-0.01	0	0.22	-0.06	-0.14	-0.33	-0.49	-0.38	-0.05	0.97716	100	1.18509	78.3185	1.1607	70.1354	1.11588	57.9058
PF3D7_1230200	vacuolar transporter chaperone, putative, pseudogene	0.58	0.15	-0.06	-0.81	-1.05	-0.24	-0.27	1.05	0.61	0.39	0.43	0.58	0.28	-0.32	-0.84	-1.07	-0.1	-0.47	0.65	0.4	0.01	-0.07	1.03049	100	1.01924	91.2283	1.29459	40.4657	1.11518	54.275
PF3D7_1232900	nucleotidyltransferase, putative	0.23	-0.32	-0.73	-0.54	0.06	0.74	0.91	0.74	0.19	-0.05	0.07	-0.08	-0.46	-0.59	-0.45	-0.11	0.99	0.68	0.4	0.02	-0.46	-0.37	1.07425	100	1.01045	91.5554	1.26576	46.0297	1.11518	56.1011
PF3D7_1131000	RNA-binding protein s1, putative	0.2	0.03	-0.16	-0.32	-0.81	-0.25	-1.08	0.28	0.21	0.06	-0.15	0.24	-0.16	-0.15	-0.91	-0.25	-0.65	-1.3	0.19	-0.18	-0.28	-0.27	1.03288	100	1.11922	85.9069	1.17691	66.0401	1.11518	65.7662
PF3D7_0926100	protein kinase, putative	-0.34	-0.23	-0.03	0.44	-0.56	0.13	-1.02	0.02	-0.22	-0.42	-0.11	-0.35	-0.31	-0.02	-0.16	-0.37	-0.66	-1.42	-0.26	-0.32	-0.14	-0.06	1.01866	100	1.31951	69.9201	1.0087	87.1683	1.11518	68.1625
PF3D7_0825500	conserved protein, unknown function	-1	-1.13	-0.59	0.02	-0.99	0.07	-1.44	-0.73	-0.94	-1.1	-0.99	-0.95	-1.25	-0.96	-0.39	-0.32	-0.36	-1.48	-1.23	-1.67	-1.17	-0.77	1.10701	100	1.03706	90.8727	1.20581	73.5563	1.11518	72.9249
PF3D7_0107300	probable protein, unknown function	0.2	0.55	0.71	0.25	2.29	0.21	1.43	0.96	0.61	0.78	1.08	0.56	0.51	0.49	1.18	1.52	0.06	1.1	0.53	0.28	0.44	0.67	0.97716	100	1.05702	90.3595	1.29909	30.4673	1.11518	76.8401
PF3D7_1352600	conserved Plasmodium protein, unknown function	-0.16	-0.87	0.65	-0.44	0.12		-0.04	-0.27	0.47	0.53	0.54		-0.22	-0.42	0.33	0.67			-0.47	-0.24	-0.54	0.29	1.02663	100	0.817194	77.3694	1.47172	42.49	1.11496	84.2667
PF3D7_1017800	conserved Plasmodium protein, unknown function	0	-0.3	-0.44	-0.31	-0.65	0.47	-0.65	0.35	0.15	-0.21	-0.09	-0.13	-0.26	-0.59	-0.5	-0.7	0.23	-0.95	0.03	0.08	-0.26	-0.35	1.05702	100	1.14472	78.7852	1.12896	73.7389	1.11447	31.9035
PF3D7_0316600	formate-nitrite transporter, putative	-0.21	-0.78	-1.44	-0.6	-0.48	-0.26	-0.61	-0.2	-0.3	-0.75	-1.11	-0.3	-0.99	-1.66	-1.14	-0.35	-0.33	-0.81	-0.12	-0.55	-0.88	-1.33	1.12766	100	1.12506	83.4123	1.09429	79.5901	1.11447	47.4163
PF3D7_0811500	histone-arginine methyltransferase, putative (CARM1)	-0.76	-1.05	-0.99	0.01	-0.13	-0.01	-0.26	-0.6	-0.64	-1.2	-0.98	-1.01	-1.3	-0.81	-0.16	-0.65	-0.4	-0.2	-0.81	-0.91	-1	-1.08	1.07674	100	1.19334	76.4375	1.06807	83.6155	1.11447	56.0767
PF3D7_1022000	RNA binding protein, putative	0.07	-0.4	-0.81	-0.05	-0.46	0.57	-0.67	0.23	0.04	-0.3	-0.53	-0.08	-0.4	-0.65	-0.53	-0.31	0.07	-0.62	0.1	-0.4	-0.55	-0.66	0.997692	100	1.14472	82.2631	1.17895	65.3028	1.11447	58.1671
PF3D7_0313400	conserved Plasmodium protein, unknown function	0.07	-0.22	-0.45	0.8	0.57	0.93	-0.09	0.14	0.14	-0.2	-0.07	-0.03	-0.12	-0.16	0.41	0.3	0.45	-0.08	0.09	-0.43	-0.35	-0.18	0.935191	100	1.2163	73.5692	1.16473	72.2979	1.11447	60.3681
PF3D7_0815600	eukaryotic translation initiation factor, putative	0.5	0.23	0.07	1.13	0.62	1.01	0.39	0.87	0.33	0.12	-0.02	0.5	0.19	0.37	0.48	0.62	0.71	-0.17	0.72	0.05	0.06	0	0.941696	100	1.29909	68.8117	1.08485	80.4205	1.11447	62.7706
PF3D7_1432500	RNA methyltransferase, putative	-0.56	-0.65	-0.96	0.32	-0.5	0.42	-0.41	-0.48	-0.28	-0.5	-0.68	-0.5	-0.82	-0.62	-0.53	-0.32	-0.18	-0.54	-0.35	-0.81	-0.7	-0.63	0.948246	100	1.27456	73.445	1.1	81.6803	1.11447	71.5541
Pfa_scaR_39	putative ncRNA	-0.37	0.13	0.49	0.29	0.57	0.27	0.68	0.29	-0.12	0.32	0.93	-1.02	0.1	0.41	0.42	-0.07	0.3	0.32	-0.28	0.41	0.41	0.76	1.19196	100	1.15669	81.3294	1.02101	86.9943	1.11447	71.649
PF3D7_0926200	conserved Plasmodium protein, unknown function	-0.35	0.3	0.34	-0.06	-0.35	-0.44	-0.34	0.34	-0.01	0.23	0.57	-0.36	0.04	0.21	-0.1	-0.42	-0.59	-1.4	-0.12	0.34	0.5	0.41	1.09682	100	1.25701	75.0804	1	87.3031	1.11447	72.0451
PF3D7_0824000	conserved Plasmodium protein, unknown function	-0.37	0.41	0.01		-0.23		0.07	-0.19	-0.08	0.03	-0.36		-0.19	-0.09	-0.41	0.16		-0.08	-0.65	-0.39	-0.31	-0.26	1.16704	100	1.03097	90.8722	1.19127	68.6684	1.11419	65.6222
PF3D7_1007000	conserved membrane protein, unknown function	0.44	-0.1	-0.64	-0.52	-0.55	-0.11	0.15	0.39	0.22	-0.1	-0.25	0.2	-0.19	-1.02	-0.9	-0.33	0.13	-0.1	0.39	0.26	-0.5	-0.72	1.17827	100	1.0299	90.952	1.15469	74.6881	1.11377	60.3633
PF3D7_1305900	conserved Plasmodium protein, unknown function	-0.17	-0.43	-1.01	-1.07	-0.54	-0.28	0.04	-0.11	-0.14	-0.35	-0.73	-0.29	-0.62	-0.78	-1.19	-0.88	-0.3	-0.09	-0.13	-0.61	-0.6	-1	1.01866	100	1.11149	83.0343	1.19127	65.451	1.11307	49.7054
PF3D7_1315400	zinc finger (CCCH type) protein, putative	-0.46	-0.52	-0.43	-0.49	-1.06	-0.37	-1.32	-0.49	-0.15	-0.16	-0.2	-0.53	-0.47	-0.37	-0.85	-0.69	-0.85	-1.49	-0.65	-0.47	-0.55	-0.43	0.990801	100	1.11729	85.0595	1.20999	55.4148	1.11307	59.8167
PF3D7_1123500	conserved Plasmodium protein, unknown function	-0.42	-0.29	-0.18	0.34	0.23	0.41	-0.56	-0.22	-0.18	-0.2	-0.13	-0.39	-0.41	-0.01	0.24	-0.09	-0.2	-1.09	-0.33	-0.5	-0.17	0.05	0.981686	100	1.31039	66.8446	1.03886	85.8986	1.11307	62.0701
PF3D7_0813400	conserved Plasmodium protein, unknown function	-0.23	-0.62	-0.32	0.55	-0.05	0.65	-0.45	0.11	-0.01	-0.44	-0.03	-0.29	-0.79	-0.22	0.15	0.31	0.08	-0.87	-0.01	-0.56	-0.28	-0.06	1.03049	100	1.19541	78.8005	1.09809	81.9051	1.11307	66.4208
PF3D7_1338500	conserved Plasmodium protein, unknown function	0.04	0.02	-0.19	-0.72	-0.3	-0.4	-0.2	0.45	0.15	-0.26	-0.4	0.08	0.06	-0.38	-0.29	-1.02	-0.42	-0.37	-0.06	-0.32	-0.22	-0.57	1.02574	100	1.08673	88.0894	1.21209	66.3741	1.11307	68.0726
PF3D7_0303600	plasmoredoxin (Plrx)	0.54	-0.24	-0.89	-1.44	-0.87	0.6	0.85	1.01	-0.04	-0.24	-0.35	0.28	-0.25	-1.11	-1.56	-0.28	0.66	0.38	0.66	0.24	-0.87	-0.92	1.11987	100	0.989657	91.7507	1.24617	68.7986	1.11307	72.1425
PF3D7_1203800	putative ncRNA	0.29	0.15	0.84	2	1.89	1.26	1.46	0.91	0.12	0.37	1.4	0.35	0.23	0.62	1.57	0.42	1.9	1.82	0.68	0.03	0.14	1.23	1.01866	100	1.16878	85.4519	1.13288	69.3831	1.11307	80.8204
PF3D7_1430000	conserved Plasmodium protein, unknown function	-0.18	-0.33	-0.56	-0.89	-0.53	-0.53	-0.45	0.34	0.04	-0.07	-0.04	-0.25	-0.35	-0.63	-0.96	-0.88	-0.43	-0.6	0.15	-0.11	-0.35	-0.48	1.03766	100	1.08485	86.4526	1.20164	59.6103	1.11237	43.5422
PF3D7_1135800	conserved Plasmodium protein, unknown function	-0.04	-0.62	-0.39	0.31	0.36	0.76	0.24	0.6	0.04	-0.3	-0.1	0.01	-0.4	-0.67	0.34	0.18	0.68	0	-0.23	-0.18	-0.47	-0.09	1.00231	100	1.08485	85.8338	1.23328	68.3271	1.11237	63.2683
PF3D7_1412400	conserved Plasmodium protein, unknown function	0.02	-0.22	-0.46	0.12	-0.43	0.49	-0.58	0.05	0.17	-0.13	-0.22	-0.13	-0.1	-0.25	-0.51	-0.25	-0.13	-0.8	0.07	-0.29	-0.12	-0.37	0.959264	100	1.2505	73.9102	1.10573	79.808	1.11237	66.7703
PF3D7_1216000	serine--tRNA ligase, putative	0.22	-0.08	-0.71	-0.44	-0.93	-0.31	-0.91	0.36	0.36	-0.18	-0.35	-0.02	-0.08	-0.56	-1.27	-1.54	-0.37	-0.81	0.48	0.19	-0.14	-0.54	1.02101	100	1.27456	73.1044	1.03526	85.89	1.11237	67.685
PF3D7_1348200	step II splicing factor, putative	0.18	-0.25	0.48	0.98	0.72	0.86	-0.02	0.11	-0.33	-0.38	0.12	0.14	-0.41	0.2	0.48	0.19	0.52	-0.58	0.02	0.18	-0.17	0.21	1.11729	100	1.39716	58.1051	0.882703	78.8255	1.11237	69.7583
PF3D7_0922700	pre-mRNA splicing factor, putative	0.64	0.36	0.48	0.64	0.79	0.91	0.84	1.25	0.07	-0.06	0.48	0.69	0.05	0.08	0.69	0.48	0.77	0.81	0.32	0.46	0.03	0.33	1.16473	100	1.07736	86.9467	1.10957	83.5914	1.11237	70.2396
PF3D7_1209800	ATP synthase mitochondrial F1 complex assembly factor 1, putative (ATP11)	0.6	0.3	-0.67	-0.72	0.47	-0.61	0.86	0.6	0.47	0.48	0.11	0.26	0.08	-0.41	-0.2	-0.6	-0.07	0.9	0.55	0.23	-0.05	-0.49	1.07177	100	0.994815	91.7531	1.27899	55.8606	1.11237	79.1685
PF3D7_1113700	glyoxalase I (GloI)	0.51	0.09	-0.51	-0.16	0.36	0.5	0.62	0.66	0.13	0	-0.45	0.35	0.06	-0.31	-0.02	0.12	0.34	0.09	0.43	-0.13	-0.34	-0.52	0.997692	100	1.14671	81.221	1.16878	65.0478	1.11167	54.7338
PF3D7_0530400	conserved Plasmodium protein, unknown function	0.37	0	-0.2	-0.68	-0.68	0.08	-0.17	0.72	0.44	0.36	0.33	0.34	-0.17	-0.17	-1.07	-0.49	0.2	-0.4	0.6	0.29	-0.04	-0.2	1.04006	100	1.05519	89.4622	1.23114	59.4644	1.11167	57.4522
PF3D7_1302500	conserved Plasmodium protein, unknown function	-0.05	-0.39	-0.72	-0.28	-0.4	0.03	-0.47	-0.15	0.25	0.01	-0.14	-0.16	-0.34	-0.44	-0.24	-0.74	-0.42	-0.47	-0.17	-0.46	-0.2	-0.35	0.950439	100	1.13879	81.5877	1.22052	66.9076	1.11167	63.9163
PF3D7_0403300	conserved Plasmodium protein, unknown function	-0.01	-0.14	0.03	0.68	0.04	0.6	-0.74	-0.17	0.09	-0.14	-0.39	0.16	-0.19	0.02	0.33	-0.7	0.31	-0.38	-0.45	-0.73	-0.14	-0.06	0.974905	100	1.19334	79.4674	1.14274	80.5955	1.11167	74.011
PF3D7_1424500	putative ncRNA	1.07	0.8	0.45	1.38	1.82	1.61	1.91	1.68	0.56	0.47	0.8	1.09	0.56	0.32	0.79	1.49	2.23	2.4	1.02	0.48	0.12	0.37	1.08423	100	0.967612	91.4687	1.30134	51.056	1.11167	75.0523
PF3D7_1418800	signal recognition particle RNA	4.27	5.03	5.03	5.35	6.27	4.44	4.73	4.97	3.1	4.07	4.6	4.8	4.68	4.49	5.17	5.84	4.32	4.86	3.9	3.41	4.2	4.51	1.08673	100	1.10957	84.3814	1.13288	82.6095	1.11167	77.0969
PF3D7_0424400	surface-associated interspersed protein 4.2 (SURFIN 4.2) (SURF4.2)	0.29	0.37	0.8	1.5	1.27	1.66	1.29	0.49	0.12	0.03	0.33	0.1	-0.08	0.12	0.62	1.94	1.12	1.73	0.07	0.82	0	0.03	1.3566	100	1.05519	90.4678	1.0087	87.2175	1.11167	81.4522
PF3D7_1139500.1	AAA family ATPase, putative	0.95	1.23	1.37	1.63	2.84	0.65	1.56	1.96	0.01	-0.13	-0.49	1.44	1.18	0.13	1.24	0.9	2.13	1.72	1.22	0.23	-0.29	0	1.20303	100	1.12701	89.0028	1.03347	86.7464	1.11167	89.8796
PF3D7_1230600	sun-family protein, putative	0.5	0.04	-0.74	-0.69	-0.4	0.14	0.28	0.58	0.45	0.27	-0.02	0.4	-0.05	-0.61	-0.73	-0.54	0.1	0.17	0.64	0.14	-0.2	-0.58	1.01396	100	1.05885	88.0506	1.24833	61.6909	1.11097	55.7583
PF3D7_1014400	MO15-related protein kinase (MRK)	-1.52	-1.67	-1.42	-0.33	-0.75	-0.22	-0.79	-0.76	-1.28	-1.84	-1.63	-1.31	-1.77	-1.83	-0.65	-1	-0.49	-1.05	-1.21	-1.39	-1.89	-1.29	1.07177	100	1.20999	70.1458	1.0479	85.796	1.11097	60.8349
PF3D7_1125300	DNA-directed RNA polymerase (mtRNAP)	0.09	-0.57	-1.06	-0.92	0.22	1.32	0.45	0.52	0.2	-0.12	-0.31	0.02	-0.43	-0.92	-0.51	0.42	0.87	0.35	0.28	-0.21	-0.69	-1.03	0.952638	100	0.989657	91.7483	1.39959	33.1813	1.11097	72.0118
PFC10_API0017	RNA polymerase D	1.09	1.13	1.09	0.29	-0.24	-0.85	0.3	0.82	0.74	1.32	1.41	0.91	1.3	0.57	0.16	-1.39	-0.13	-0.01	1.14	1.55	0.9	0.43	1.13027	100	1.16272	84.7019	1.0479	86.6387	1.11097	84.4135
PF3D7_1006500	conserved Plasmodium protein, unknown function	-0.03	-0.8		-2.2	-1.74	-0.72	-1.36	0.31	0.11	-0.28	-1.08	-0.1	-1.1	-1.09	-2.28	-1.09	-1.01	-1	0.34	-0.79	-1.25	-1.4	1.07122	100	0.895025	86.1756	1.45397	48.9476	1.11062	79.6518
PF3D7_1436100	conserved Plasmodium membrane protein, unknown function	0.07	-0.14	-0.18	0.43	-0.14	0.51	-0.78	-0.02	0.13	-0.06	-0.02	-0.11	-0.09	-0.11	-0.16	-0.2	0.03	-0.96	0	-0.05	-0.14	-0.07	1.01396	100	1.25484	71.0874	1.05154	83.8918	1.11027	55.9463
PF3D7_0319100	ubiquitin-protein ligase, putative	0.19	0	-0.05	-0.16	-0.29	0.19	-0.04	0.31	0.4	0.3	0.29	0.34	0.05	-0.15	0.06	-0.58	-0.03	-0.5	0.27	0	0.14	-0.12	0.97716	100	1.13879	82.1765	1.19127	65.3737	1.11027	58.998
PF3D7_0522200	conserved Plasmodium protein, unknown function	0.09	-0.15	-0.47	-0.14	-0.4	0.14	-0.46	-0.44	0.27	0.22	-0.09	-0.2	-0.16	-0.04	-0.23	-0.71	-0.15	-0.7	-0.18	-0.29	-0.12	-0.31	0.97041	100	1.17487	75.295	1.1607	76.3024	1.11027	65.7384
PF3D7_0918600	DNA helicase, putative	-0.01	-0.39	-0.12	-0.49	-1.13	-0.26	-0.18	-0.34	0.12	-0.42	-0.67	0.02	-0.55	-0.88	-0.77	-0.76	-0.21	-0.23	-0.12	-0.6	-0.5	-0.95	1.2283	100	0.984525	91.6891	1.1607	77.421	1.11027	71.6689
PF3D7_0103900	parasite-infected erythrocyte surface protein (PIEPS15)	0.3	-0.17	-0.6	-0.95	-1.23	-0.27	-0.62	0.32	0.33	-0.21	-0.53	0.35	-0.19	-0.71	-0.86	-1.53	-0.33	-0.82	0.22	-0.08	-0.5	-0.83	1.01866	100	1.08485	86.308	1.20999	57.9382	1.10957	46.8636
PF3D7_1317300	conserved Plasmodium protein, unknown function	0.02	-0.29	-0.66	-0.79	-0.93	-0.2	-0.85	0.18	0.24	-0.33	-0.74	0.04	-0.44	-0.86	-1.2	-0.78	-0.42	-1.11	0.24	-0.16	-0.43	-0.88	1.07923	100	1.13682	81.7003	1.10573	79.0603	1.10957	50.2277
PF3D7_1232200	lipoamide dehydrogenase (mLipDH)	1.63	1.67	1.29	0.78	1.06	0.45	1.83	1.83	1.67	1.56	1.47	1.7	1.38	1.09	0.86	0.5	0.71	1.75	1.79	1.51	1.38	0.92	1.10191	100	1.05336	89.8029	1.17487	70.0758	1.10957	62.3148
PF3D7_0930700	conserved Plasmodium protein, unknown function	-0.01	-0.85	0.02	0.26	0.7	0.81	0.23	0.19	-0.05	-0.59	-0.61	0.09	-0.65	-0.89	0.45	0.61	0.62	0.19	0.08	-0.4	-0.9	-0.75	1.15136	100	1.02278	91.0956	1.1708	65.1153	1.10957	68.5807
PF3D7_1345700	isocitrate dehydrogenase (NADP), mitochondrial precursor (IDH)	0.33	-0.26	-0.74	-1.42	-1.29	-0.74	-0.24	0.37	0.14	-0.14	-0.45	0.05	-0.16	-0.96	-1.33	-1.08	-0.98	-0.35	0.25	0.08	-0.68	-0.92	1.09682	100	1.0087	91.5915	1.22901	62.7696	1.10887	60.0949
PF3D7_1439900	triosephosphate isomerase (TIM)	-0.36	-1.1	-1.93	-1.48	-1.62	-0.9	-0.72	-0.09	-0.13	-0.86	-1.12	-0.45	-1.16	-1.89	-1.71	-1.08	-1.2	-0.85	-0.1	-0.67	-1.39	-1.45	1.02574	100	1.02101	91.3243	1.27677	55.6019	1.10887	67.9136
PF3D7_0602100	ATP-dependent RNA helicase, putative	-0.44	-1.04	-0.47	0.45	-0.29	0.69	-0.77	-0.07	-0.51	-0.74	-0.56	-0.54	-1.02	-0.41	-0.12	0.01	0.23	-1.18	-0.48	-0.83	-0.88	-0.17	1.00463	100	1.21841	76.5814	1.08673	83.4927	1.10887	69.4759
PF3D7_0629800	cullin-like protein, putative	-0.45	-0.72	-0.65	-0.14	-0.68	-0.08	-1.28	-0.51	-0.23	-0.57	-0.68	-0.52	-0.55	-0.48	-0.4	-1	-0.79	-1.38	-0.43	-0.97	-0.6	-0.51	0.939523	100	1.27235	69.9898	1.09429	83.4316	1.10887	70.5323
PF3D7_1417900	conserved Plasmodium protein, unknown function	0.59	0.33	-0.27	-0.93	-1.03	-0.83	-0.34	0.67	0.63	0.39	0.31	0.51	0.19	-0.36	-0.98	-1.37	-0.41	-0.12	0.68	0.25	0.01	-0.52	1.07425	100	0.957603	90.8224	1.31494	56.6224	1.10887	70.8329
PF3D7_1125500	small nuclear ribonucleoprotein D1, putative (SNRPD1)	0.43	-0.21	-0.54	0.39	0.55	1.4	0.6	0.2	0.3	0.09	-0.38	0.09	-0.12	-0.19	0.66	0.33	1.14	0.14	0.18	-0.64	-0.17	-0.23	0.97716	100	1.12311	83.9071	1.20372	75.135	1.10887	73.6594
PF3D7_0419200	CGI-141 protein homolog, putative	0.22	0.51	0.36	0.64	0.14	-0.39	0.28	0.4	0.28	0.47	0.63	0.34	0.28	0.06	-0.29	-0.33	-0.15	0.22	0.42	0.72	0.41	0.22	1.09936	100	1.23542	76.9255	1.00173	87.2871	1.10887	74.1042
PF3D7_1038000	antigen UB05	0.45	0.45	0.18	0.2	-1.1	-0.54	-1.63	-0.26	0.25	0.09	0.09	0.49	0.25	0.21	-0.18	-0.9	-1.69	-2.05	0	0.25	0.26	-0.1	1.03049	100	1.35426	70.0448	0.959264	86.4198	1.10887	75.6381
PF3D7_0817100	GTPase, putative	0.16	-0.26	0.19	-0.88	-0.36	0.6	0.04	0.42	0.57	-0.04	-0.41	0.07	-0.31	-0.68	-0.43	0.27	0.4	0.2	0.27	-0.2	-0.47	-0.73	1.26284	100	0.835088	78.3604	1.33561	47.7098	1.10887	78.6424
PF3D7_0110100	selenocysteine-specific elongation factor selB homologue, putative	0.2	0.03	-0.3	0.1	0.38	0.43	0.27	0.59	0.18	-0.26	-0.1	0.22	-0.19	-0.57	0.12	-0.02	0.62	0.2	0.41	0.02	-0.47	-0.45	1.11471	100	1.04608	89.9709	1.16878	63.0012	1.10817	50.5814
PF3D7_0902200	serine/threonine protein kinase, FIKK family (FIKK9.3)	-0.4	-0.69	-0.31	0.93	0.56	1.49	0.32	-0.03	-0.16	-0.37	-0.5	-0.53	-0.64	0.05	0.46	0.43	1.31	-0.01	-0.33	-0.9	-0.43	-0.2	0.937354	100	1.21209	72.7455	1.1487	79.3483	1.10817	69.8988
PF3D7_1424000	putative ncRNA	1.84	1.77	1.16	2.83	2.98	3.29	3.13	2.43	1.59	1.54	1.54	1.98	1.42	1.29	2.11	2.28	3.7	3.45	2.07	1.41	1.34	1.42	1.01866	100	1.12701	86.1167	1.1607	65.9382	1.10817	74.2176
PF13TR002	putative ncRNA	0.6	-0.16	-0.51	-0.65	0.48	1.28	1.32	1.14	0.65	0.33	0.46	0.27	-0.04	-0.93	-0.82	0.75	1.68	1.25	0.92	0.84	-0.03	-0.58	1.15669	100	0.928195	88.4266	1.2812	68.4891	1.10817	75.9004
PF3D7_1304600	conserved Plasmodium protein, unknown function	0.54	0.14	-0.69	-1.48	-1.08	0.05	-0.18	0.96	0.4	0.22	-0.08	0.24	0.25	-0.49	-1.63	-0.92	-0.06	-0.31	0.69	0.19	-0.17	-0.61	0.997692	100	1.04066	90.0475	1.27456	46.5478	1.10747	60.3757
PF3D7_1363000	conserved Plasmodium protein, unknown function	-0.18	-0.52	-0.04	0.75	0.38	1.21	-0.03	0.28	0.09	-0.32	0.15	0	-0.52	0.03	0.54	0.44	0.69	-0.37	-0.08	-0.67	-0.22	0.31	0.943874	100	1.19127	76.4397	1.1607	78.1675	1.10747	69.5737
PF3D7_1118200	heat shock protein 90, putative	0.28	-0.6	-1.37	-1.49	-0.87	0.67	0.26	0.95	0.18	-0.41	-0.69	0.22	-0.65	-1.33	-1.2	-0.32	0.77	-0.23	0.58	-0.32	-0.88	-1.35	1.0163	100	0.924984	89.0045	1.41421	21.3538	1.10747	74.7588
PF3D7_1317500	conserved Plasmodium protein, unknown function	1.04	0.8	0.13	-0.19	0.77	0.23	1.73	1.81	0.9	0.87	1.12	0.97	0.63	-0.13	-0.01	0.1	0.76	1.87	1.44	1.38	0.44	0.14	1.12246	100	0.96929	91.4613	1.25266	73.6949	1.10747	79.3566
PF3D7_1425600	zinc finger protein, putative	-0.69	-0.45		-0.6	-0.17	0.26	0.25	0.08	0.97	0.18	-0.05		-0.28	-1.16	-0.58	1.06	-0.12	0.76	-0.61	-0.18	-0.29	-0.7	1.03814	100	0.787308	77.511	1.67018	14.192	1.10726	86.6801
PF3D7_0815200	importin beta, putative	-0.04	-0.51	-0.83	-0.4	-0.52	0.2	-0.07	0.18	0.31	-0.23	-0.32	-0.12	-0.44	-0.8	-0.49	-0.44	0.03	-0.7	0.19	-0.14	-0.41	-0.52	0.99539	100	1.15069	81.2098	1.15269	72.131	1.10678	59.4988
PF3D7_1139300	transcription factor with AP2 domain(s) (ApiAP2)	-0.55	-0.6	-0.87	-0.11	-0.19	0.47	-0.24	-0.43	-0.44	-0.76	-0.96	-0.66	-0.86	-1	-0.33	0.19	0.16	-0.28	-0.56	-1.01	-0.94	-1	1.12246	100	1.03347	90.7777	1.17283	70.984	1.10678	60.6281
PF3D7_1124900	60S ribosomal protein L35, putative	0.6	0.1	-0.63	0.15	0.12	0.75	0.22	0.74	0.26	-0.03	-0.41	0.6	-0.06	-0.44	-0.25	0.39	0.28	0.03	0.62	-0.09	-0.28	-0.54	0.993092	100	1.14671	81.965	1.15869	66.7878	1.10678	60.7803
PF3D7_1248500	bax inhibitor 1, putative	-0.61	-0.38	-0.57	-0.04	-0.72	-0.77	-0.42	-0.25	-0.47	-0.38	-0.19	-0.63	-0.62	-0.56	-0.6	-0.73	-0.86	-0.82	-0.4	-0.16	-0.5	-0.53	1.05946	100	1.20164	75.7447	1.05336	85.2657	1.10678	61.3894
PF3D7_0610800	transketolase (TK)	-0.38	-0.82	-0.74	-0.08	-0.11	0.2	-0.33	-0.15	-0.1	-0.53	-0.56	-0.43	-0.89	-0.6	-0.21	-0.16	-0.21	-0.23	-0.41	-0.8	-0.81	-0.46	0.99539	100	1.08862	86.3108	1.21841	68.623	1.10678	63.565
PF3D7_0523300	conserved Plasmodium protein, unknown function	0.66	0.36	-0.09	-0.63	-1.19	-1.18	-0.16	0.33	0.6	0.59	0.54	0.35	0.26	-0.08	-0.62	-1.43	-0.98	-0.14	0.39	0.55	0.14	-0.22	1.09682	100	1.00173	91.712	1.23114	69.0535	1.10678	66.1867
PF3D7_0917900	heat shock protein 70 (HSP70-2)	-0.04	-0.29	-1.02	-0.92	-1.3	-1.06	-1.37	-0.49	0.03	-0.51	-0.97	-0.07	-0.44	-0.8	-1.15	-1.4	-1.79	-1.63	-0.14	-0.47	-0.56	-1.1	0.990801	100	1.25701	71.4428	1.05885	85.2909	1.10678	68.5909
PF3D7_0622700	conserved Plasmodium membrane protein, unknown function	0.99	0.58	0.11	0.11	0.26	0.75	1.31	1.28	0.68	0.76	0.89	0.73	0.61	0.09	0.18	-0.31	0.81	0.73	1.28	1.1	0.54	0.35	1.05946	100	1.19334	78.2776	1.06069	85.4235	1.10678	70.448
PF3D7_1361900	proliferating cell nuclear antigen (PCNA)	0.26	-0.1	-1.04	-1.61	-1.68	-2.27	-1.22	-0.15	0.34	-0.08	-0.72	0.04	-0.1	-0.83	-1.65	-1.83	-2.24	-1.17	0.2	-0.49	-0.64	-1.17	1.00231	100	1.01924	91.1866	1.29459	67.0024	1.10678	72.7357
PF3D7_1037700	enhancer of rudimentary homolog, putative (ERH)	1.17	0.55	0.43	2.4	2.13	2.83	1.88	1.3	0.78	0.48	0.49	0.95	0.56	0.91	1.94	1.36	2.56	1.5	1.34	0.16	0.64	0.91	0.939523	100	1.38511	62.1719	1	87.3031	1.10678	76.5572
PF3D7_1022300	zinc transporter, putative	0.48	-0.05	-0.84	-1.32	-0.34	-2.49	0.9	1.32	0.67	0.57	1.1	0.5	-0.28	-1.83	-0.74	-0.9	-0.39	1.1	0.69	0.78	-0.29	-0.25	1.31951	100	0.668964	71.7088	1.60492	43.1683	1.10678	90.6645
PF3D7_1332700	DEAD/DEAH box ATP-dependent RNA helicase, putative	-0.49	-0.98	-0.81	0.36	-0.06	0.53	-0.06	-0.18	-0.32	-0.53	-0.49	-0.69	-0.94	-0.52	-0.02	-0.22	0.34	-0.12	-0.36	-0.81	-0.87	-0.42	0.97041	100	1.14671	79.0458	1.17691	70.6203	1.10608	59.9894
PF3D7_0517700	eukaryotic translation initiation factor, putative	-0.15	-0.66	-1.01	-0.35	-0.55	0.28	-0.27	0.15	-0.08	-0.56	-0.72	-0.23	-0.71	-0.85	-0.43	-0.39	0.06	-0.8	0	-0.72	-0.75	-0.7	0.993092	100	1.12311	83.6739	1.18099	71.7687	1.10608	63.8151
PF3D7_1447800	conserved Plasmodium protein, unknown function	-0.13	-0.38	-0.44	0.08	-0.22	0.54	-0.5	0.18	0.14	-0.28	-0.38	-0.16	-0.38	-0.35	-0.47	0.03	0.09	-0.19	-0.14	-0.33	-0.49	-0.6	0.986233	100	1.07923	88.5019	1.23542	52.068	1.10608	68.2939
PF3D7_1119500	clathrin coat assembly protein, putative	1.05	0.88	0.72	1.5	0.93	1	1	1.42	0.71	0.96	1.18	1.06	0.94	0.59	0.85	0.53	0.93	0.7	1.37	1.2	0.76	0.82	1.01396	100	1.27899	69.1542	1.02101	86.9372	1.10608	68.6484
PF3D7_1474600	conserved Plasmodium membrane protein, unknown function	-0.05	0.19	0.5	0.43	0.69	0.08	0.23	0.22	-0.09	0.19	0.4	0.09	0.17	0.11	0.32	0.34	-0.39	-0.37	-0.14	0.17	0.34	0.55	1.06437	100	1.3036	66.8576	0.965936	86.91	1.10608	68.9577
PF3D7_1220600	conserved Plasmodium protein, unknown function	1.28	0.98	0.42	0.23	0.7	0.36	0.89	1.1	1.11	0.7	0.49	1.57	0.98	0.42	0.23	-0.33	0.25	0.5	1.35	0.73	0.75	0.21	0.935191	100	1.3036	71.5265	1.06437	84.6182	1.10608	74.4653
PF3D7_0620100	conserved Plasmodium protein, unknown function	0.29	-0.1	-1.07	-0.78	-0.2	-1.03	0.22	0.09	0.49	0.31	0.14	-0.01	-0.1	-0.8	-1.02	-0.49	-0.91	0.5	0.37	0.14	-0.16	-0.76	1.00696	100	1.02278	91.1968	1.28343	67.4183	1.10608	74.7522
PF3D7_1342000	40S ribosomal protein S6, putative	0.05	-0.62	-1.35	-0.36	-0.79	-0.06	-1.1	0.09	-0.16	-0.74	-1.09	0.01	-0.8	-1.1	-0.77	-0.16	-0.98	-1.12	0.05	-0.69	-1.09	-1.08	0.993092	100	1.13288	85.9171	1.1708	72.2167	1.10608	76.9582
PF3D7_1036000	merozoite surface protein (MSP11)	-0.92	1.45	0.96	0.89	-0.27	-1.19	-1.23	-2.09	-0.85	0.57	0.44	-1.49	0.54	1.08	0.18	-0.51	-1.75	-1.13	-2.05	-0.16	0.8	0.65	1.3692	100	1.27677	71.5595	0.816486	67.153	1.10608	80.8074
PF3D7_1322800	conserved Plasmodium protein, unknown function	0.8	0.72	-0.03	-0.65	-0.77	-1.91	0.53	1.28	0.93	0.96	1.26	0.75	0.75	-0.37	-0.9	-1.47	-0.71	1.12	1.14	1.1	0.25	-0.14	1.08673	100	0.864537	86.3097	1.43396	61.2507	1.10608	86.8033
PF3D7_1211800	polyubiquitin (PfpUB)	0.33	0.42	0.46	0.1	-0.16	-0.09	-0.03	0.36	0.43	0.38	0.34	0.4	0.47	0.24	-0.21	-0.42	-0.31	-0.38	0.15	0.42	0.38	0.21	1.02337	100	1.21841	69.9852	1.06253	82.8274	1.10538	46.7576
PF3D7_1236100	clustered-asparagine-rich protein	0.23	0.05	-0.46	0.38	-0.06	0.7	-0.27	0.57	0.56	0.13	-0.02	0.29	-0.12	-0.4	-0.04	0.31	0.2	-0.5	0.67	0.04	-0.09	-0.14	1.01162	100	1.14472	82.8295	1.14076	76.277	1.10538	66.9958
PF3D7_1303000	conserved Plasmodium protein, unknown function	0.75	0.33	-0.44	-0.74	0.22	0.07	0.73	1	0.59	0.28	0.06	0.61	0.25	-0.48	0.07	0.01	-0.02	0.5	0.73	0.31	-0.1	-0.62	1.06191	100	0.952638	90.8595	1.3218	43.4039	1.10538	74.2604
PF3D7_1225100	isoleucine--tRNA ligase, putative	0.75	0.3	-0.74	-0.98	-1.35	0.56	-0.48	0.6	0.67	0.18	-0.39	0.51	0.17	-0.66	-1.55	-0.59	0.33	-0.31	0.67	0.09	-0.17	-0.96	1.0693	100	0.977725	91.6538	1.2812	58.7799	1.10538	76.7702
PF3D7_1368300	conserved Plasmodium protein, unknown function	1.22	0.86	1.13	1.01	1.2	1.12	1.93	1.74	1.25	0.89	1.25	1.04	0.75	0.57	0.82	0.89	1.38	1.45	1.6	1.55	1.09	0.88	1.217	100	1.13288	83.0581	1.00173	87.2861	1.10469	68.7327
PF3D7_1351000	phosphatidylinositol transfer protein, putative	-0.61	-0.62	-0.56	0.21	-0.4	0.26	-0.8	-0.31	-0.43	-0.43	-0.39	-0.63	-0.58	-0.3	-0.61	-0.35	-0.18	-0.85	-0.57	-0.72	-0.51	-0.36	0.937354	100	1.24401	74.5989	1.10957	77.4566	1.10469	69.1322
PF3D7_1131400	conserved Plasmodium protein, unknown function	0.18	-0.4	-1.39	-1.28	-0.7	-0.45	-0.3	-0.35	0.18	-0.38	-0.83	-0.42	-0.71	-1.08	-1.28	-0.53	-0.57	-0.25	-0.08	-0.41	-0.7	-1.27	1.1487	100	0.982821	91.6113	1.20581	72.0381	1.10469	72.0836
PF3D7_1107500	prefoldin, putative	-0.25	-0.82	-1.39	-0.98	-0.52	0.18	0.38	0.06	-0.13	-0.43	-0.49	-0.54	-0.86	-1.37	-0.91	-0.68	0.69	0.6	-0.12	-0.8	-0.98	-1	1.07425	100	0.895025	84.8624	1.39233	34.5145	1.10469	73.7666
PF3D7_0321300	conserved Plasmodium protein, unknown function	-0.02	0.26	0.64	0.07	-0.55	-0.27	-0.04	0.09	0.1	0.25	0.3	-0.02	0.25	0.63	-0.05	-0.42	-1.15	-0.98	-0.03	0.18	0.38	0.46	1.00463	100	1.36841	69.078	0.957603	85.9758	1.10469	76.256
PF3D7_0935000	small nuclear ribonucleoprotein (snRNP), putative	0.07	-0.43	-0.17	-0.09	-0.01	-0.51	-0.61	0.09	-0.22	-0.45	-0.06	-0.27	-0.2	-0.57	-0.3	0.18	-1.13	-1.43	0.22	0.25	-0.69	-0.03	1.12506	100	1.28788	72.3251	0.934651	85.3117	1.10469	76.3249
Pfa_asR_6858	putative ncRNA	1.64	1.46	0.61	0.29	0.14	0.36	0.55	2.09	2.03	1.85	2.11	1.64	1.26	0.71	0.61	-0.14	0.96	0.61	2.14	1.49	1.37	0.9	1.02337	100	0.885768	84.7346	1.45902	50.7244	1.10469	80.99
PF3D7_1349900	conserved Plasmodium protein, unknown function	1.05	0.76	-0.53	-0.54	-0.77	-1.18	-0.3	0.42	0.72	0.68	-0.13	0.66	0.69	0.23	-1	-2.61	-0.3	-0.06	0.85	0.11	0.47	-0.44	0.933033	100	1.22688	83.6845	1.12896	81.0438	1.10469	88.2378
PF3D7_0709300	Cg2 protein (CG2)	0.11	-0.31	-0.64	0.04	0.4	0.6	0.09	0.21	-0.03	-0.33	-0.48	0.06	-0.28	-0.59	0.03	0.21	0.17	-0.06	0.07	-0.38	-0.57	-0.57	0.993092	100	1.14472	79.9452	1.15269	68.352	1.10399	48.5723
PF3D7_1327800	ribose-phosphate pyrophosphokinase, putative	-0.02	-0.16	-0.51	0.63	0.46	0.76	0.43	0.5	-0.04	-0.43	-0.32	-0.07	-0.43	-0.44	0.28	0.17	0.81	0.06	0.26	-0.28	-0.49	-0.14	1.05946	100	1.18099	76.5704	1.06437	83.8561	1.10399	55.5942
PF3D7_0518500	ATP-dependent RNA helicase DDX23, putative (DDX23)	0.23	0.11	0.1	0.27	0.24	0.62	-0.3	0.37	0.06	-0.13	0.08	0.19	0.1	0.07	0.21	-0.25	0.17	-0.6	0.11	0.01	-0.09	0.16	1.01866	100	1.25266	70.1659	1.03347	85.9999	1.10399	57.3381
PF3D7_1326900	conserved Plasmodium membrane protein, unknown function	0.2	-0.04	0.27	0.88	0.25	0.93	-0.16	0.46	0.43	0.39	0.42	0.02	0.04	0.41	0.25	0.35	0.5	-0.4	0.25	0.18	0.37	0.49	0.990801	100	1.23114	74.1276	1.07363	82.305	1.10399	63.9098
PF3D7_1117600	peptidyl-tRNA hydrolase ICT1	0.46	0.3	-0.61	-0.91	-1.34	-0.67	0.02	0.72	0.43	0.33	0.1	0.24	-0.04	-0.66	-1.31	-1.2	-0.45	0.28	0.64	0.44	-0.17	-0.51	1.15136	100	0.962594	91.0318	1.22688	66.5153	1.10399	69.3165
PF3D7_1349200	glutamate--tRNA ligase, putative	0.05	-0.59	-0.77	0.32	-0.28	0.49	-0.42	-0.04	-0.08	-0.39	-0.65	-0.16	-0.52	-0.3	0.05	-0.19	0.05	-0.81	-0.1	-0.75	-0.69	-0.51	0.926588	100	1.19127	76.3541	1.16675	75.6718	1.10399	71.6841
PF3D7_1205700	targeted glyoxalase II (tGloII)	1.32	0.91	-0.27	-0.33	-0.85	0.52	1.06	1.16	1.12	0.94	0.79	1	0.57	0.4	-0.15	-1.7	0.71	0.86	1.19	0.98	0.73	0.21	0.997692	100	1.12506	85.3378	1.16878	72.5108	1.10399	77.5378
PF3D7_1474200	conserved Plasmodium membrane protein, unknown function	0.06	-0.12	0.03	0.26	-0.12	0.34	-0.09	0.43	0.59	0.38	0.33	0.17	-0.08	-0.47	-0.31	0.48	0.3	0.87	0.06	-0.05	-0.16	-0.29	1.08423	100	0.848214	83.6189	1.45649	16.5424	1.10399	83.0517
PF3D7_1037100	pyruvate kinase 2 (PyKII)	0.33	-0.33	-1.17	-1.16	-1.2	0.22	-0.4	0.52	0.27	-0.21	-0.65	0.2	-0.28	-0.9	-1.26	-1.07	0.06	-0.54	0.37	-0.31	-0.58	-1.03	0.95705	100	1.0479	89.4756	1.29235	46.8065	1.10329	63.9299
PF3D7_0531300	conserved Plasmodium protein, unknown function	-0.58	-0.06	0.46	-0.19	-0.14	-0.93	-1.76	-0.74	-0.11	-0.19	-0.46	-0.21	-0.25	0.54	-0.34	-0.38	-1.19	-2.21	-0.79	-0.6	-0.46	-0.37	0.941696	100	1.20999	72.3442	1.13288	77.1912	1.10329	65.1226
PF3D7_1323400	60S ribosomal protein L23a, putative	1.06	0.59	-0.13	1.08	0.72	1.24	0.71	0.92	0.66	0.37	-0.06	0.98	0.49	0.09	0.44	1.07	0.84	0.28	1.12	0.15	-0.01	0.15	0.990801	100	1.21419	77.4835	1.08673	83.6703	1.10329	73.9101
PF3D7_1434800	mitochondrial acidic protein MAM33, putative	-0.15	-1.15	-1.93	-2.57	-2.52	-0.51	0.14	0.25	-0.13	-0.9	-1.27	-0.18	-1.17	-2.26	-2.75	-2.19	0.26	0.56	-0.03	-0.7	-1.5	-2.34	1.09177	100	0.792784	73.6894	1.54756	27.6565	1.10329	82.671
PF3D7_0205000	conserved Plasmodium protein, unknown function	0.22	-0.04	0.28	-0.12	0.04	0.29	0.01	0.46	0.55	0.55	0.71	0.45	0.4	0.11	0.09	0.75	-0.92	-0.09	0.2	0.07	0.22	0.11	0.890899	100	1.06992	89.988	1.33561	36.9476	1.10329	83.1214
Pfa_snoR_26	putative ncRNA	0.56	0.97	-0.29	1.9	1.63	2.07	1.27	1.61	0.61	0.14	0.21	1.09	0.49	0.38	0.87	0.67	2.2	1.43	1.25	-0.18	0.51	0.41	0.846745	100	1.34257	72.2473	1.10573	83.5829	1.10329	85.3733
PF3D7_1336300	conserved Plasmodium membrane protein, unknown function	0.12	-0.13	-1.06		0.15		0.95	0	0.14	-0.16	-0.17		-0.38	-0.58	-0.62	-1.1	-0.82	0.88	0.28	-0.21	-0.28	-0.37	0.990572	100	1.21272	80.4534	1.06992	84.0262	1.10304	79.3897
PF06TR006	putative ncRNA	-0.18	0.3	0.53	0.19	-0.75		-1.84	-1.43	-0.28	0.36	0.88	-0.36	0.19	0.48	-0.21	-2.18	-2.07	-2.7	-0.35	0.81	0.16	0.34	1.08172	100	1.5816	61.7965	0.780516	78.0453	1.10291	88.2973
PF3D7_1303100	methyltransferase-like protein, putative	0.18	-0.17	-1.33	-1.38	-1.93	-0.5	-0.4	0.27	0.25	-0.03	-0.7	0.02	-0.31	-1.09	-1.48	-1.15	-0.67	-0.58	0.38	-0.42	-0.67	-1.32	1.01396	100	0.94442	90.3864	1.37078	51.6907	1.1026	78.8512
PF3D7_0609500	conserved Plasmodium protein, unknown function	-0.18	-0.36	0.55	-0.88	0.18		0.14	0.04	0.52	0.77	0.99	0.06	0.17	-0.16	0.16	-0.51		-0.19	-0.1	-0.22	0.35	0.72	0.986233	100	0.981119	91.7168	1.31267	50.866	1.10239	84.1188
PF3D7_0216300	conserved Plasmodium protein, unknown function	-0.2	-0.8	-0.64	-0.37	-0.38	0.61	-0.77	-0.05	-0.21	-0.81	-0.72	-0.3	-0.77	-1.04	-0.65	-0.43	0.37	-0.69	-0.16	-0.5	-1.02	-0.69	1.11471	100	1.08862	85.9085	1.10573	77.6166	1.10191	50.5508
PF3D7_1414700	ubiquitin carboxyl-terminal hydrolase, putative	-0.71	-0.71	-0.13	1.06	0.41	1.01	-0.5	-0.29	-0.65	-0.59	-0.26	-0.58	-0.86	-0.03	0.46	0.17	0.54	-0.71	-0.5	-0.93	-0.43	-0.03	0.981686	100	1.30134	66.5561	1.01748	86.9525	1.10191	67.5713
PF3D7_1355900	conserved protein, unknown function	0.01	-0.19	-0.79	0.3	0.39	0.37	0.42	0.17	0.38	0.02	0.03	-0.14	-0.31	-0.32	0.15	0.08	0.08	0.51	0.18	-0.22	-0.23	-0.21	0.954842	100	1.12117	82.6258	1.20581	66.8182	1.10191	67.8754
PF3D7_1224400	conserved Plasmodium protein, unknown function	-1.07	-1.7	-0.71	-0.3	-0.57	0.18	-0.83	-0.65	-0.9	-1.05	-0.66	-1.2	-1.35	-0.79	-0.37	-0.66	-0.24	-1.01	-1.2	-1.4	-1.12	-0.46	0.968171	100	1.14076	80.1491	1.17283	75.2639	1.10191	68.1788
PF3D7_1242800	rab specific GDP dissociation inhibitor (rabGDI)	-0.02	-0.24	-0.7	-0.07	-0.6	-0.39	-0.78	-0.45	0.12	-0.21	-0.63	-0.19	-0.41	-0.42	-0.44	-0.49	-1.15	-0.83	-0.22	-0.43	-0.32	-0.61	1.01396	100	1.20372	77.6152	1.07363	84.2231	1.10191	72.2429
PF3D7_1202300	dynein heavy chain, putative	0.15	0.37	0.66	0.66	0.26	0.1	0.05	0.31	0.66	0.47	0.51	0.58	0.12	0.23	0	0.52	0.05	0.34	0.23	0.36	0	0.23	1.05946	100	1.02811	91.1297	1.2163	59.2412	1.10191	74.317
PF3D7_1223700	integral membrane protein, putative	0	-0.62	-1.43	-1.32	-1.65	-1.06	-0.67	-0.28	0.08	-0.45	-0.91	-0.23	-0.73	-1.25	-1.82	-1.85	-0.75	-0.28	-0.04	-0.62	-0.79	-1.49	1.03766	100	1	91.7309	1.27015	66.107	1.10191	76.289
PF3D7_1305500	protein phosphatase, putative	0.67	0.28	-0.06	0.3	0.48	0.75	0.44	1.02	-0.4	0.16	0.3	0.67	0.28	-0.43	-0.22	-0.06	0.74	0.14	1.18	0.4	-0.17	-0.13	1.08925	100	1.26795	70.0721	0.965936	87.1741	1.10191	77.1664
PF3D7_1239900	vesicle fusion and protein sorting subunit 16, putative (VPS16)	-0.35	-0.48	-0.98	-0.03	-0.42	0.1	-1.19	-0.45	-0.45	-0.49	-0.69	-0.48	-0.52	-0.33	-0.5	-0.92	-0.61	-1.12	-0.24	-1.04	-0.62	-0.59	0.895025	100	1.3218	68.1571	1.07363	84.398	1.10191	77.816
PF3D7_0918400	conserved Plasmodium protein, unknown function	0.17	0.75	1.4	0.75	0.93	1.05	0.86	0.97	0.52	0.59	0.76	0.78	0.68	0.64	0.69	0.28	0.49	0.81	0.85	0.29	0.63	1.07	1.05214	100	1.25701	72.2662	1	87.3031	1.10191	77.9635
PF3D7_1429200	transcription factor with AP2 domain(s), putative (ApiAP2)	0.37	0.07	0.98	0.98	1.82	1.61	2.09	1.06	0.77	0.59	1.09	0.25	0.28	0.2	0.81	2.31	1.57	2.49	0.57	0.99	0.01	0.41	1.17283	100	0.888843	84.5734	1.3036	61.766	1.10191	79.8821
PF3D7_0220700	Plasmodium exported protein (hyp9), unknown function	-1.73	-0.78	0.19	1.11	0.35	0.61	-0.53	-1.46	-1.81	-1.15	-0.46	-1.7	-1.15	0.48	0.51	-0.52	0.07	-0.76	-1.74	-1.95	-0.26	-0.18	1.01162	100	1.47427	58.408	0.878126	82.8013	1.10191	82.0028
PF3D7_1209700	conserved Plasmodium protein, unknown function	-0.14	-0.5	-0.9	-1.37	-0.57	-0.26	0.34	-0.25	0.37	0.1	-0.18	-0.28	-0.44	-0.55	-0.89	-1.51	0.18	0.58	-0.18	-0.5	-0.47	-0.84	0.939523	100	0.962594	91.3852	1.42158	47.5688	1.10191	83.3505
PF3D7_0211400	beta-ketoacyl-ACP synthase III (KASIII)	0.56	0.55	-0.23	0.2	0.44	0.46	0.7	0.71	1.4	1.02	1.35	1.14	0.22	-0.05	0.32	0.03	1.49	2.55	0.3	0.15	-0.31	-0.22	0.905425	100	0.638386	68.3182	2.20381	5.64927	1.10191	92.1556
PF3D7_1450200	conserved Plasmodium protein, unknown function	-0.03	-0.4	-0.34	0.35	0.04	0.65	-0.06	0.12	0.12	0.01	0.04	-0.46	-0.34	-0.23	0.19	-0.01	0.45	-0.41	0.19	-0.22	-0.22	0.03	1.06191	100	1.14076	79.5437	1.0924	80.7304	1.10121	57.1616
PF3D7_0503900	conserved Plasmodium protein, unknown function	0.49	-0.25	-0.46	0.05	0.61	0.23	0.31	0.55	0.1	-0.18	-0.31	0.25	-0.01	-0.85	-0.24	0.22	0.12	0.25	0.76	0.08	-0.37	-0.6	1.09429	100	1.15869	78.1009	1.05154	85.0774	1.10121	61.7329
PF3D7_1472000	pre-mRNA-splicing factor ISY1 homolog, putative	0.29	-0.2	-0.45	0.25	0.9	0.86	0.86	-0.05	0.21	-0.1	-0.28	-0.17	-0.08	-0.4	0.25	0.86	0.83	1.12	-0.2	-0.41	-0.62	-0.42	1.0693	100	0.967612	91.023	1.2812	54.967	1.10121	69.0669
PF12TR004	putative ncRNA	-0.65	0.01	0.84	0.8	0.54	0.68	-0.7	-0.19	-0.01	0.35	0.87	-0.83	0.38	0.98	0.74	-0.38	0.03	-0.61	-0.46	-0.03	0.22	0.97	0.926588	100	1.30586	71.6611	1.05702	84.1363	1.10121	75.9881
PF3D7_1122000	conserved Plasmodium protein, unknown function	0.12	-0.79		-2.28	-2.47	-0.59	-0.5	-0.14	0.14	-0.45	-1.42	-0.38	-1.08	-1.57	-2.26	-1.78	-0.08	-0.19	-0.14	-0.97	-1	-1.84	1.24948	100	0.767107	69.1296	1.43396	49.7336	1.10066	83.2513
PF3D7_1029400	conserved Plasmodium protein, unknown function	0.84	0.63	0.5	0.8	0.77	0.9	1.1	1	0.86	0.76	0.77	0.74	0.61	0.47	0.51	0.66	0.87	0.69	0.91	0.96	0.51	0.48	1.03526	100	1.15669	78.6288	1.09619	79.9948	1.10052	50.7656
PF3D7_1129100	parasitophorous vacuolar protein 1 (PV1)	-0.72	-0.59	-0.37	0.25	-0.11	0.22	-0.19	-0.46	-0.43	-0.54	-0.26	-0.76	-0.77	-0.2	-0.24	-0.17	0.06	-0.5	-0.53	-0.84	-0.46	-0.31	1.01162	100	1.19334	75.1931	1.0811	82.3257	1.10052	59.5897
PF3D7_1369700	U1 small nuclear ribonucleoprotein a, putative	-0.36	-0.37	-0.31	0.74	0.19	0.48	0.37	0.2	-0.03	-0.23	-0.04	-0.3	-0.58	-0.27	0.35	-0.2	0.63	0.4	0.02	-0.48	-0.31	-0.14	1.02574	100	1.10957	84.9014	1.15069	71.6428	1.10052	60.2723
PF3D7_1219000	formin 2	0.02	0.14	0.04	-0.25	-0.54	0.26	-0.53	0.01	0.19	0.23	0.12	-0.14	0.16	0.3	-0.64	-0.38	-0.16	-0.68	-0.18	-0.08	0.14	-0.17	0.972655	100	1.1487	80.9338	1.15669	65.9681	1.10052	61.7791
PF3D7_1459800	bax inhibitor 1, putative	0.19	-0.28	-0.67	-0.93	-0.55	-0.67	0.4	0.17	0.27	-0.04	-0.07	0.05	-0.28	-1.01	-0.92	-0.58	-0.41	0.31	0.19	0.26	-0.49	-0.82	1.11729	100	0.974342	91.3572	1.22901	69.0538	1.10052	69.0899
PF3D7_1138800	conserved Plasmodium protein, unknown function	-0.4	-0.53	-0.63	0.01	-0.86	-0.02	-1.36	-0.38	-0.24	-0.65	-0.62	-0.66	-0.58	-0.45	-0.82	-0.78	-0.3	-1.49	-0.48	-0.58	-0.61	-0.45	1.03049	100	1.22264	76.1373	1.04066	85.8104	1.10052	70.282
PF3D7_0521300	conserved Plasmodium protein, unknown function	0.15	0.22	-0.28	1.12	0.64	1.19	0.07	0.27	0.25	-0.04	0.17	0.05	-0.05	0.18	0.43	0.4	0.77	0.19	0.09	-0.09	0.05	0.22	0.97942	100	1.23756	74.1242	1.06807	83.5425	1.10052	72.1217
PF3D7_1205600	conserved Plasmodium protein, unknown function	0.66	0.28	-0.72	-1.19	-1.71	-0.76	-0.79	0.88	0.9	0.35	-0.13	0.66	0.19	-0.55	-1.62	-1.39	-0.73	-0.49	0.85	0.19	-0.05	-0.81	0.981686	100	0.962594	91.0901	1.37078	47.2092	1.10052	76.004
PF3D7_0622300	vacuolar transporter chaperone, putative	0.37	-0.07	-0.09	-0.76	-0.51	-0.72	-0.59	0.28	0.59	0.24	-0.23	0.16	-0.22	-0.14	-0.32	-0.05	-0.79	-0.58	0.24	-0.19	-0.4	-0.72	1.09936	100	0.864537	80.9191	1.40201	43.5591	1.10052	77.564
PF3D7_0818200	14-3-3 protein (14-3-3I)	0.28	0.14	-0.26	-0.36	-0.63	-0.85	-0.2	0.1	0.33	0.03	-0.08	0.24	0.1	-0.37	-0.47	-0.64	-1.34	-0.44	0.24	0.25	-0.14	-0.44	1.04488	100	1.15869	79.0149	1.08485	81.9003	1.09982	55.5713
PF3D7_0527400	conserved Plasmodium protein, unknown function	-0.66	-0.58	0.16	0.69	0.72	0.61	-0.24	-0.27	-0.44	-0.3	0.33	-0.62	-0.65	0.04	0.9	0.49	0.19	-0.69	-0.74	-0.56	-0.19	0.34	1.03526	100	1.16675	79.7085	1.08485	82.5413	1.09982	64.3928
PF3D7_0517400	FACT complex subunit SPT16, putative (FACT-L)	0.21	-0.23	-0.67	-1.01	-1.12	-0.36	-0.57	0.02	0.27	-0.15	-0.4	0.17	-0.14	-0.6	-0.9	-1.05	-0.58	-1.01	0.08	-0.25	-0.46	-0.78	0.972655	100	1.08673	86.8375	1.22052	64.3924	1.09982	65.526
PF3D7_0829900	just upstream of MAL8_rRNA cluster	-0.76	-0.22	0.33	0.12	-0.79	-1.34	-0.29	-0.44	-0.02	0.39	0.58	-0.4	-0.01	0.45	-0.08	-1.02	-1.35	-0.6	-0.73	-0.15	-0.08	0.02	0.852635	100	1.13879	79.8179	1.28565	49.4572	1.09982	70.0228
PF3D7_1251500	DEAD/DEAH box ATP-dependent RNA helicase, putative	-0.23	-0.62	-0.29	0.84	0.08	1.03	-0.37	0.02	-0.28	-0.55	-0.32	-0.36	-0.62	-0.08	0.15	0.39	0.66	-0.58	-0.27	-0.67	-0.67	-0.15	0.981686	100	1.18099	79.9876	1.11535	79.1145	1.09982	71.2704
PF3D7_1340500	conserved Plasmodium protein, unknown function	0.05	0.02	0.74	0.08	-0.01	1.01	0.02	0.34	0.45	-0.39	-0.08	-0.25	-0.14	0.22	-0.12	0.26	0.99	-0.26	-0.01	-0.1	0.1	0.03	1.25411	100	1.04066	90.2917	1.05336	85.9717	1.09982	73.3707
PF3D7_1038800	RESA-like protein with PHIST and DnaJ domains	-0.93	-1.19	-0.22	0.77	0.59	0.66	0.31	-0.49	-0.59	-0.8	-0.44	-1.61	-1	-0.2	0.71	0.85	0.05	0.34	-1.23	-0.87	-0.88	0	1.11471	100	1.06807	88.9157	1.12117	82.2235	1.09982	78.0093
Pfa_asR_6546	putative ncRNA	-0.31	0.22	1.75	3.34	2.44	1.56	1.22	1.31	-0.42	0.2	2.07	-0.08	0.31	1.23	2.12	1.47	2.15	0.65	0.71	-0.09	1.01	2.39	1.04729	100	1.45649	68.8626	0.861546	82.0726	1.09982	87.4081
PF3D7_1130800	armadillo repeat protein PF16, putative	0.28	-0.21	0.09	-0.19	0.31	0.03	-0.16	0.46	0.71	0.51	0.04	0.33	0.41	-0.12	0.7	-0.69	0.04	0.54	-0.17	-0.94	-0.06	0.32	0.899171	100	0.90125	88.9315	1.56103	55.544	1.09982	89.366
PF3D7_1364800	DNA-directed RNA polymerase 2, putative	-0.91	-1.45	-1.16	0.22	-0.18	0.34	-0.14	-0.66	-0.94	-1.01	-1	-1.17	-1.5	-0.87	-0.13	-0.19	0.55	-0.5	-0.85	-1.61	-1.35	-0.77	1.00463	100	1.0924	86.464	1.18304	74.5325	1.09913	71.7273
PF3D7_1402000	conserved Plasmodium protein, unknown function	0.35	-0.36	-0.97	-0.89	0.05	0.19	0.92	0.64	0.04	-0.13	-0.18	0.05	-0.32	-0.9	-0.7	-0.06	0.43	0.88	0.3	0.04	-0.69	-0.87	1.04488	100	0.952638	90.0999	1.31722	53.5067	1.09913	71.8003
PF3D7_1034600	conserved Plasmodium protein, unknown function	0.74	0.72	0.52	-0.38	-1.87	-1.97	-1.57	0.5	0.54	0.85	0.77	0.48	0.68	0.5	-1	-1.98	-1.95	-1.22	0.61	0.8	0.34	0.09	1.07674	100	1.06437	89.2797	1.15269	79.3835	1.09913	75.114
PF3D7_1251800	conserved Plasmodium protein, unknown function	-0.03	-0.1	-0.48	0.09	-0.67	0.2	-1.42	-0.03	0.14	-0.04	-0.31	-0.35	-0.12	-0.1	-0.54	-0.74	-0.38	-1.22	0.22	-0.47	-0.23	-0.22	0.990801	100	1.20581	77.7164	1.08298	83.9175	1.09913	76.1705
Pfa_asR_7434	putative ncRNA	1.15	1.45	1.83	2.36	1.71	1.42	0.24	2.11	1.13	1.43	1.91	1.66	1.24	1.18	1.18	0.9	1.52	0.34	1.74	1.84	1.39	2.25	1.08423	100	1.36368	70.9997	0.895025	83.6337	1.09913	85.4028
PF3D7_0406100	vacuolar ATP synthase subunit b	0.39	-0.08	-0.42	-0.47	0.09	0.27	0.59	0.4	0.37	0.09	-0.18	0.28	0.04	-0.38	-0.34	0.13	0.1	0.41	0.33	-0.14	-0.38	-0.49	0.988514	100	1.03168	90.6328	1.26576	53.6043	1.09844	63.6934
PF3D7_1446300	conserved Plasmodium membrane protein, unknown function	-0.83	-0.14	0.15	-0.05	-0.02	0.12	-0.01	-0.38	-0.15	0.06	0.42	-1.02	-0.14	0.33	0.14	-0.48	-0.08	-0.43	-0.88	-0.33	0.2	0.37	1.00231	100	1.16675	79.614	1.10765	80.4638	1.09844	67.4261
PF3D7_0908600	ribosomal RNA methyltransferase, putative	-0.58	-0.86	-0.01	0.45	0.43	0.57	0.48	-0.07	-0.56	-0.94	-0.42	-0.28	-0.81	-0.48	0.18	0.09	0.24	-0.09	-0.17	-0.75	-0.68	-0.25	1.02811	100	1.29909	65.4921	0.976032	87.1275	1.09844	71.6698
PF3D7_1117100	deubiquinating/deneddylating enzyme (UCH54)	0.65	0.63	-0.1	-0.43	-1.42	-1.34	-0.65	0.41	0.77	0.49	0.13	0.69	0.34	0.02	-0.76	-2.04	-1.06	-0.83	0.75	0.43	0.37	-0.26	1.03049	100	1.15869	81.3909	1.0924	82.8019	1.09844	72.0047
PF3D7_0617900	histone H3 variant, putative (H3.3)	0.35	0.58	0.1	-0.1	-0.93	-1.2	-0.69	-0.1	0.7	0.75	0.48	0.28	0.56	0.48	-0.28	-1.34	-1.48	-0.69	0.3	0.3	0.51	-0.19	0.935191	100	1.16272	78.0096	1.1708	77.6819	1.09844	73.9383
PF3D7_0719700	40S ribosomal protein S10, putative	0.9	0.3	-0.05	0.49	0.91	1.27	1.07	1.23	0.71	0.08	0.11	0.96	0.31	-0.18	0.46	1.17	0.76	0.17	0.94	0.62	0.03	0.29	1.01396	100	1.22688	77.6268	1.04427	85.4531	1.09844	74.2885
PF3D7_1144600	conserved Plasmodium protein, unknown function	-0.41	-0.67	-0.91	0.34	-0.55	0.07	-1.01	-0.34	-0.05	-0.54	-0.72	-0.6	-0.7	-0.58	-0.32	-0.93	-0.28	-0.87	-0.2	-0.75	-0.51	-0.54	0.974905	100	1.24186	73.6569	1.06253	85.3684	1.09844	75.5691
PF3D7_0206100	iron-sulfur assembly protein, putative (SufE)	-0.23	-0.63	0.03	0.43	0.17	0.55	0.14	0.75	-0.08	-0.21	0.38	0.04	-0.25	-0.38	0.31	-0.16	0.34	-0.31	-0.14	0.06	-0.19	0.49	0.946058	100	1.21209	72.5271	1.11342	82.7919	1.09844	77.0546
Pfa_asR_6734	putative ncRNA	1.5	1.76	1.51		1.38		0.67	1.66	1.23	1.15	1.59	1.73	1.58	0.89	1.11	0.05		0.29	1.93	1.8	1.01	1.93	1.14076	100	1.3081	74.349	0.835088	71.8588	1.09795	84.8639
PF3D7_1410600	eukaryotic translation initiation factor 2 gamma subunit, putative	-0.27	-0.73	-1.08	-0.1	-0.35	-0.11	-0.31	-0.28	-0.43	-0.67	-0.96	-0.36	-0.75	-0.91	-0.61	-0.32	-0.32	-0.5	-0.31	-0.89	-0.94	-0.86	0.986233	100	1.16473	78.6363	1.12117	78.5124	1.09775	63.649
PF3D7_0807800	proteasome subunit alpha type 5, putative	0.14	0.04	-0.26	-0.08	-0.67	-0.21	-0.55	-0.11	0.22	0.06	-0.11	0.13	-0.08	-0.01	-0.3	-0.74	-0.48	-1.12	0.07	-0.08	-0.05	-0.35	0.972655	100	1.2163	73.5009	1.08485	81.9924	1.09775	64.9829
PF3D7_0820000	Snf2-related CBP activator, putative (SRCAP)	-0.22	-0.66	-0.81	0.07	-0.43	0.37	-0.8	0	-0.07	-0.59	-0.65	-0.31	-0.57	-0.61	-0.38	-0.47	-0.04	-1	-0.22	-0.59	-0.61	-0.47	0.954842	100	1.20999	73.7031	1.10573	81.1476	1.09775	67.4272
PF3D7_1128500	conserved protein, unknown function	-0.31	-0.99	-0.65	0.21	0.36	0.84	-0.19	-0.25	-0.14	-0.53	-0.59	-0.59	-0.69	-0.5	0.34	0	0.6	-0.49	-0.49	-0.75	-0.77	-0.38	0.961483	100	1.14274	80.8511	1.16473	75.5561	1.09775	71.057
PF3D7_1224900	splicing factor 3b subunit, putative (SF3B14)	0.11	0.02	-0.17	0.7	0.35	0.43	0.27	-0.15	0.04	0.15	0.02	-0.38	-0.19	0.14	0.08	0.05	0.55	0.29	0.09	-0.16	0.05	-0.23	1.09429	100	1.14472	82.1685	1.05519	84.8141	1.09775	71.4128
PF3D7_0519700	conserved Plasmodium protein, unknown function	0.56	0.32	0.5	1.22	0.62	0.88	-0.29	0.31	0.51	0.54	0.47	0.42	0.41	0.9	0.74	0.62	0.24	-0.63	0.37	0.15	0.44	0.5	0.922316	100	1.28788	69.174	1.06622	83.6029	1.09775	72.1082
PF3D7_0929000	conserved Plasmodium protein, unknown function	-0.42	-0.85	-1.03	-0.07	-0.57	0.1	-0.38	-0.49	-0.18	-0.52	-0.5	-0.92	-0.81	-0.63	-0.49	-0.71	0.09	-0.19	-0.43	-0.8	-0.77	-0.73	1.01396	100	1.06807	88.4146	1.19748	69.3652	1.09775	72.9146
PF3D7_1447200	conserved Plasmodium protein, unknown function	0.55	0.46	0.33	1.06	0.16	0.69	-0.4	0.68	0.38	0.29	0.41	0.44	0.32	0.41	0.07	0.43	0.21	-0.62	0.61	0.42	0.28	0.56	1.04006	100	1.27899	74.1194	0.981119	87.1431	1.09775	75.7161
Apico-Clp	molecular chaperone; Clp protease ATP binding subunit	1.37	1.42	1.01	0.34	0.11	0.11	0.22	0.58	1.1	1.38	0.9	1.26	1.46	1.15	0.35	-0.89	0.44	-0.2	0.88	1.13	1.08	0.4	0.983957	100	1.20581	79.9648	1.08485	83.597	1.09775	78.5585
PF3D7_0211100	conserved Plasmodium protein, unknown function	-0.67	-1.06	-0.51	-0.71	-0.31	0.76	0.43	-0.51	-0.32	-0.81	-1.31	-0.78	-1	-1.43	-0.63	-0.01	1.11	0.43	-0.64	-1.16	-1.12	-1.27	1.25122	100	0.881175	81.5599	1.23971	68.1895	1.09775	79.5372
PF3D7_0110900	adenylate kinase-like protein 1 (AKLP1)	-0.28	-0.76	-1.43	-0.28	0.83	0.48	0.53	-0.23	-0.3	-0.82	-1.32	-0.38	-0.8	-0.98	0.15	0.01	0.43	0.47	-0.41	-1.29	-1.18	-1.08	0.93088	100	1.09051	88.0293	1.2505	71.5001	1.09775	81.5261
PF3D7_0320200	CPW-WPC family protein	0.13	0.03			-0.16	-0.44	0.19	-0.26	0.77	-0.08	-0.41	-0.16	-0.19	-0.1	-0.57	-0.29	0.21	0.1	-0.39	-0.54	-0.37	-0.58	1.07773	100	0.941642	89.9751	1.38992	59.7597	1.0974	83.182
PF3D7_1420500	conserved Plasmodium membrane protein, unknown function	0.2	0.2	0.55		0.94	0.83	1.28	0.14	0.38	0.47	0.36		0.05		0.38	1	0.39	1.6	0.1	0.2	0.12	0.04	1.10386	100	1.04146	90.4108	1.16675	67.3321	1.09719	64.9347
PF3D7_0727000	vacuolar protein sorting-associated protein 53, putative (VPS53)	0.38	0.26	-0.11	-0.26	-0.33	-0.52	-0.6	0.24	0.23	-0.1	-0.17	0.32	0.29	-0.11	-0.61	-0.69	-0.79	-0.81	0.29	0.09	-0.19	-0.24	1.00696	100	1.22901	69.3743	1.04427	84.656	1.09706	51.7504
PF3D7_0924700	splicing factor 3A subunit 3, putative (SF3A3)	0.22	-0.23	0.02	0.41	-0.38	0.8	-0.76	-0.03	0.17	-0.12	-0.11	0	-0.17	0.07	0.13	-0.24	0.13	-0.88	-0.13	-0.11	-0.08	-0.2	1.02574	100	1.17487	79.4618	1.07736	81.4811	1.09706	65.2259
PF3D7_0721200	conserved Plasmodium protein, unknown function	0.24	-0.08	0.09	0.61	0.36	0.62	-0.17	0.17	0.2	0.15	0.41	0.02	0.05	0.22	0.42	0.06	-0.05	-0.35	0.22	0.09	0.05	0.4	0.990801	100	1.26138	70.2186	1.0299	85.9264	1.09706	65.2368
PF3D7_1319600	conserved Plasmodium protein, unknown function	-0.09	0.14	0.22	0.4	0.17	0.16	0.27	-0.23	0.24	0.18	0.39	-0.01	0.08	0.12	0.12	0.7	-0.12	0.08	-0.34	-0.06	0.12	-0.31	1.01866	100	1.03886	90.6496	1.22476	66.0701	1.09706	72.4433
PF3D7_0926300	protein kinase, putative	-0.09	0.06	-0.66	-0.86	-0.26	0.73	-0.69	-0.49	-0.14	0.04	0.12	-0.92	-0.37	-0.02	-0.49	-0.19	-0.12	-0.23	-0.47	-0.23	-0.28	-0.39	1.15402	100	0.991373	91.757	1.16878	71.7113	1.09706	83.5178
PF3D7_1144700	apicoplast import protein Tic20, putative (TIC20)	0.9	0.5	0.14	-0.83	-1.24	-2.05	-0.31	1.21	0.62	0.37	0.55	1.05	0.4	-0.82	-1.03	-1.91	-1.29	0.03	0.73	1.36	-0.03	-0.1	1.23399	100	0.960928	91.3062	1.14671	81.9365	1.09706	85.7039
PF3D7_0511700	kinase binding protein CGI-121, putative	-0.12	-0.23	-0.35	-0.65	-0.77	-0.17	-0.24	-0.07	-0.34	-0.14	-0.23	-0.31	-0.29	-0.35	-0.69	-1.01	-0.16	-0.57	-0.37	-0.17	-0.41	-0.44	1.05946	100	1.10957	83.5955	1.11149	78.9755	1.09636	54.7709
PF3D7_1235500	mRNA methyltransferase, putative	0.08	-0.14	-0.27	-0.11	-0.01	0.56	0.02	0.29	0.31	-0.01	-0.34	0.2	0	-0.34	-0.17	-0.24	0.07	-0.19	0.13	-0.03	-0.26	-0.25	0.95705	100	1.18715	75.6276	1.12117	76.7859	1.09636	61.7931
PF3D7_1034900	methionine--tRNA ligase, putative	-0.02	-0.13	-0.62	-0.38	-1	-0.64	-0.49	0.08	0.05	-0.34	-0.61	-0.09	-0.22	-0.44	-0.68	-1.18	-1.14	-0.71	0.1	-0.31	-0.29	-0.6	0.99539	100	1.23114	70.8086	1.04972	85.0582	1.09636	62.0632
PF3D7_0506100	60S ribosomal subunit protein L24-2, putative	-0.34	-1.09	-0.66	-0.41	-0.77	-0.12	-1.07	-0.02	-0.02	-0.76	-0.8	-0.42	-0.92	-0.92	-0.64	-0.82	-0.02	-1.18	-0.27	-0.77	-0.79	-0.77	1.04006	100	1.05154	89.1978	1.18921	73.2591	1.09636	67.8953
PF3D7_1417500	pseudouridine synthase, putative	-0.14	-0.68	-0.25	0.5	0.74	0.82	0.67	0.28	0.02	-0.3	-0.21	-0.14	-0.47	-0.21	0.52	0.65	0.57	0.23	-0.08	-0.63	-0.35	-0.1	0.943874	100	1.14076	80.7586	1.17895	73.9358	1.09636	69.3227
PF3D7_0310300	phosphoglycerate mutase, putative	-0.43	-0.77	-1	-0.07	-0.56	0.24	-0.7	-0.36	-0.19	-0.6	-0.68	-0.59	-0.81	-0.65	-0.6	-0.59	-0.21	-0.76	-0.2	-0.83	-0.69	-0.65	0.965936	100	1.20372	75.565	1.09809	82.536	1.09636	72.6414
PF3D7_1322700	conserved Plasmodium protein, unknown function	0.24	-0.27	-0.51	-0.5	0.66	-0.47	1.36	0.24	0.58	0.36	0.27	0.08	-0.14	-0.45	0.12	0.7	0.15	1.34	-0.06	-0.13	-0.23	-0.88	0.993092	100	0.803851	74.3255	1.61049	24.2133	1.09636	84.7816
PF3D7_1015700	tubulin binding cofactor c, putative	0.6	0.6	-0.39	-0.9	-1.28	-1.15	-0.09	0.65	0.6	0.49	0.09	0.4	0.47	0.31	-1.25	-3.22	-0.18	0.14	0.72	0.26	0.51	-0.4	0.918064	100	1.2079	85.0039	1.13682	77.2041	1.09636	89.4146
PF3D7_1018300	conserved Plasmodium protein, unknown function	-0.06	0.2	0.44	1.01	0.52	0.46	-0.4	0.22	-0.13	0.14	0.47	-0.1	0.25	0.58	0.58	0.1	-0.09	-0.73	0.05	-0.14	0.34	0.58	0.965936	100	1.34957	61.1411	0.977725	87.1174	1.09567	69.6823
PF3D7_1145800	conserved Plasmodium protein, unknown function	-0.31	-0.52	-0.76	0.24	-0.13	0.77	-0.15	0.18	0.08	-0.2	-0.3	-0.24	-0.51	-0.47	-0.13	-0.16	0.36	-0.23	0.08	-0.53	-0.5	-0.22	0.918064	100	1.16675	77.9829	1.17487	73.0859	1.09567	69.7274
PF3D7_0424600	Plasmodium exported protein (PHISTb), unknown function	-1.63	-0.14	0.51	0.98	0.51	0.11	-0.32	-1.73	-1.36	-0.33	0.27	-2.04	-0.44	0.86	0.98	0	-0.3	-0.74	-1.62	-1.51	-0.14	0.37	1.08673	100	1.26138	70.1776	0.957603	86.0931	1.09567	72.726
PF3D7_1225500	small subunit rRNA processing factor, putative	-0.77	-1.04	-0.26	0.52	0.02	0.14	-0.55	-0.52	-0.44	-1.31	-1.04	-0.66	-0.85	-0.43	0	0.26	-0.47	-1.2	-0.76	-0.83	-1.04	-0.72	0.97041	100	1.30586	70.6878	1.00696	87.223	1.09567	78.0589
PF3D7_1015600	heat shock protein 60 (HSP60)	0.31	-0.39	-0.95	-1.69	-1.28	0.34	0.79	0.75	0.24	-0.24	-0.57	0.3	-0.44	-1.15	-1.55	-0.84	0.81	0.68	0.36	-0.16	-0.81	-1.34	1.06191	100	0.849685	78.8491	1.44643	23.9987	1.09567	79.0281
PF3D7_1016600	Plasmodium exported protein (PHISTc), unknown function	-1.06	-1.21	-0.46	0.07	-0.48	-0.18	-1.54	-1.36	-0.61	-0.78	-0.58	-1.28	-1.1	-0.19	0.21	-0.85	-0.82	-2.27	-1.12	-1.29	-0.57	-0.36	0.963707	100	1.31951	69.3462	1.00173	87.2891	1.09567	79.8431
PF3D7_1346200	mog1 homolog, putative	-0.2	-0.91	-0.8	-0.41	-0.97	-0.26	0.27	-0.1	0.44	-0.26	-0.34	-0.7	-0.94	-0.58	-0.4	-0.93	0.97	0.28	-0.78	-0.76	-0.61	-0.54	1.07425	100	0.799683	77.6903	1.52362	39.4857	1.09567	86.8036
PF11TR002	putative ncRNA	0.49	1.13	1.49	3.15	1.29	1.66	1.21	0.99	0.38	0.65	1.52	1.25	0.79	1.11	1.21	1.1	1.52	1.1	0.6	1.17	1.21	1.45	0.990801	100	1.51047	68.066	0.857079	81.143	1.09567	89.4917
PF3D7_0721600	40S ribosomal protein S5, putative	0.18	-0.55	-0.99	-0.14	0.11	0.36	0.43	0.36	-0.23	-0.71	-0.87	0.04	-0.69	-1.09	-0.45	0.48	0.12	0.01	0.29	-0.34	-1.01	-0.85	1.09177	100	1.10957	85.551	1.08298	80.8092	1.09498	63.8341
PF3D7_1009800	conserved Plasmodium membrane protein, unknown function	-0.68	-0.93	-0.6	0.04	-0.16	0.33	-0.83	-0.29	-0.31	-0.64	-0.51	-0.6	-0.93	-0.52	0.13	-0.43	0.12	-1.2	-0.54	-0.98	-0.81	-0.26	0.963707	100	1.14076	80.7262	1.15669	77.4507	1.09498	70.0316
PF3D7_1336900	tryptophan--tRNA ligase, putative	0.19	-0.4	-0.8	-0.51	0.12	0.57	0.62	0.39	0.2	-0.29	-0.56	-0.05	-0.35	-0.8	-0.2	-0.49	0.73	0.44	0.3	-0.27	-0.56	-0.66	1.04488	100	1.05702	89.7396	1.17487	67.9621	1.09498	70.4068
PF3D7_1333200	ubiquitin-activating enzyme (UBA1)	0.24	-0.16	-0.68	-0.95	-0.79	-0.27	-0.58	0.01	0.39	-0.05	-0.37	-0.09	-0.05	-0.47	-0.92	-1.26	-0.72	-0.56	0.27	-0.01	-0.19	-0.65	1.00231	100	1.16272	79.7388	1.10191	81.349	1.09498	70.7099
PF3D7_1008800	nucleolar protein 5, putative (NOP5)	-1.06	-1.01	-0.6	0.1	-0.02	0.04	-0.84	-0.6	-0.8	-0.88	-0.61	-1.21	-1.1	-0.33	-0.24	0.06	-0.5	-1.26	-0.71	-1.34	-0.75	-0.34	0.993092	100	1.23542	73.026	1.04427	86.0712	1.09498	73.3158
PF3D7_0913900	arginine--tRNA ligase, putative	0.68	0.21	-0.04	0.72	0.63	1.34	0.91	1.11	0.4	0.31	0.4	0.48	0.31	0	0.45	0.05	1.33	0.17	1.03	0.62	0.22	0.57	1.01396	100	1.31951	68.1551	0.962594	86.4781	1.09498	73.4927
PF3D7_1018900	conserved Plasmodium protein, unknown function	0.73	0.8	0.61	0.82	1.33	0.85	1.34	1.35	0.52	0.67	0.63	0.68	0.75	0.66	0.76	0.45	1.08	0.9	0.99	0.83	0.56	0.55	1.01162	100	1.22052	77.6629	1.04247	85.9237	1.09498	75.549
PF3D7_0814000	60S ribosomal protein L13-2, putative	0.78	0.47	-0.08	0.84	0.64	1.44	0.57	1.24	0.44	0.16	0.1	0.84	0.31	0.16	0.54	1.17	0.76	-0.06	1.05	0.01	0.12	0.26	0.968171	100	1.20581	79.7761	1.09051	81.9241	1.09498	78.1471
PF3D7_0405600	conserved Plasmodium membrane protein, unknown function	0.12	-0.38	-0.92	-1.03	-0.64	-0.31	0.23	0.1	0.01	-0.33	-0.42	-0.02	-0.54	-1.21	-0.71	-0.72	-0.22	-0.04	0.05	-0.01	-0.7	-0.88	1.14605	100	0.989657	91.7421	1.16878	71.1103	1.09429	65.6893
PF3D7_1359400	rRNA associated RNA binding protein, putative	-0.01	-0.2	0	0.28	-0.01	0.19	-0.76	0.31	-0.04	-0.22	-0.01	0.02	-0.1	-0.34	-0.15	0.24	-0.35	-1.09	0.11	0.02	-0.4	0.14	1.04972	100	1.19956	77.4827	1.0299	86.2919	1.09429	70.2903
PF3D7_1021600	deoxyribose-phosphate aldolase, putative	0.04	-0.39	-0.86	-0.92	-0.61	-0.1	0.23	0.24	-0.11	-0.25	-0.21	-0.07	-0.44	-0.88	-0.62	-0.58	0	0.25	-0.19	-0.31	-0.75	-0.78	1.04247	100	0.924984	87.0561	1.34257	36.7217	1.09429	71.0568
PF3D7_1405300	conserved Plasmodium protein, unknown function	0.5	-0.13	-0.44	-0.57	-0.71	0.26	-0.56	0.13	0.52	0.16	-0.4	0.1	0.14	-0.06	-0.62	-0.63	-0.23	-0.69	0.12	-0.01	-0.09	-0.7	0.943874	100	1.10765	84.7213	1.2079	64.4014	1.09429	73.4782
PF3D7_0903000	conserved protein, unknown function	0.47	-0.05	-0.18	-0.55	-0.22	0.36	0.75	0.9	0.37	0.26	0.24	0.28	0.05	-0.46	-0.63	0.41	0.24	0.4	0.66	0.45	-0.16	-0.32	1.08925	100	0.986233	91.7291	1.21841	66.2592	1.09429	75.2035
PF3D7_1224600	cytochrome c heme lyase, putative	-0.13	-0.47	-1.53	-0.09	0.34	0.99	0.33	0.02	-0.05	-0.52	-0.75	-0.42	-0.88	-0.87	-0.22	0.3	0.93	0.34	-0.13	-0.68	-0.92	-0.74	1.00928	100	1.03886	89.9089	1.22476	65.5887	1.09429	75.9558
PF3D7_1112700	conserved Plasmodium protein, unknown function	-0.39	-0.16	0.15	-0.08	-1.16	-0.38	-0.85	0.05	0.18	0.11	0.42	-0.03	0.09	-0.11	-0.9	-1.34	-0.52	-0.5	-0.05	0.1	-0.17	-0.11	0.922316	100	1.14671	83.5382	1.18715	67.5425	1.09429	77.7259
PF3D7_0626300	3-oxoacyl-acyl-carrier protein synthase I/II (FabB/FabF)	0.32	0.13	0.22	0.45	0.45	0.01	1.1	0.79	0.27	0.06	0.26	0.51	0.22	-0.31	1.13	0.54	-0.12	0.49	0.43	-0.06	-0.1	-0.1	1.05946	100	0.994815	91.7549	1.23328	49.9593	1.09429	78.4848
PF3D7_0403400	conserved Plasmodium protein, unknown function	-0.11	-0.21	0.02	0.92	-0.26	0.49	-0.83	0.16	0.03	-0.07	0.17	-0.26	-0.16	0.21	-0.13	-0.15	-0.16	-0.86	0.12	-0.12	0.08	0.31	0.97942	100	1.32409	71.5637	0.982821	87.2303	1.09429	79.1157
PF3D7_0809200	asparagine-rich antigen Pfa55-14 (pfa55-14)	-0.23	-0.51	-1.1	-0.01	-0.02	0.76	-0.6	-0.3	0.05	-0.38	-0.61	-0.53	-0.73	-0.46	-0.17	-0.02	0.09	-0.58	-0.13	-0.74	-0.56	-0.55	0.972655	100	1.15069	81.4486	1.13682	80.2672	1.09429	79.4338
PF3D7_0716800	eukaryotic translation initiation factor 3 37.28 kDa subunit, putative	0.73	0.14	-0.23	0.54	0.44	1.04	0.55	0.82	0.48	0.15	0.08	0.66	0.05	-0.11	0.31	0.58	0.71	0.37	0.75	0.08	-0.03	-0.05	1.00928	100	1.10957	84.0877	1.14472	71.3966	1.0936	57.8178
PF3D7_0515000	RNA binding protein, putative	0.1	-0.04	0.14	0.46	0.06	0.5	-0.19	0.47	0.18	-0.01	0.04	0.23	0	-0.01	-0.03	0.18	0.04	-0.31	0.09	0.1	-0.12	0.12	0.99539	100	1.17895	78.3801	1.08862	81.1942	1.0936	66.6571
PF3D7_1411500	conserved Plasmodium protein, unknown function	-0.52	-0.96	-0.59	0.47	-0.39	0.58	-0.87	-0.36	-0.39	-0.68	-0.43	-0.65	-0.96	-0.35	-0.2	-0.17	0.21	-0.96	-0.49	-0.95	-0.69	-0.35	0.974905	100	1.1708	80.3887	1.11342	80.1016	1.0936	73.4707
PF3D7_1472400	M1-family aminopeptidase, putative	-0.15	-0.64	-0.33	-0.16	-0.1	0.73	-0.05	-0.29	0.14	-0.17	-0.59	-0.46	-0.34	-0.24	-0.28	-0.24	0.08	-0.25	-0.28	-0.49	-0.12	-0.41	0.981686	100	1.21209	74.6586	1.06992	84.6903	1.0936	74.3626
PF3D7_1109500	putative ncRNA	1.46	1.27	1.78	2.36	2.29	2.16	2.17	2.24	1.06	1.28	2.06	1.49	1.4	1.33	1.66	2.11	2.38	2.05	1.76	1.47	1.17	1.89	1.0693	100	1.14472	82.6833	1.06253	85.1747	1.0936	75.7633
PF3D7_0925100	conserved Plasmodium protein, unknown function	-0.27	0.77	1	0.82	0.94	0.14	0.05	0.44	0.06	0.97	1.24	0.11	0.56	1	0.81	0	-0.11	-0.29	0.16	0.41	0.8	1.29	0.961483	100	1.30586	70.2593	1.0087	87.179	1.0936	77.9735
PF3D7_0708900	Cg3 protein	-0.08	-0.42	-0.61	-0.1	-0.15	-0.1	-0.52	-0.26	0.29	-0.02	-0.29	-0.1	-0.32	-0.34	-0.17	-0.26	-0.71	-0.35	-0.12	-0.68	-0.19	-0.44	0.922316	100	1.11342	84.9747	1.22052	73.4527	1.0936	78.2201
PF3D7_1336200	conserved Plasmodium protein, unknown function	0.53	0.36	-0.71	-1.18	0.34	-0.5	0.19	0.13	0.47	-0.07	-0.6	0.45	-0.1	-0.59	-0.05	-0.07	-0.97	0.17	0.04	0.02	-0.38	-0.98	1.10191	100	0.960928	91.3857	1.23756	54.9275	1.0936	82.9702
PF3D7_1232300	cytochrome b5, putative	1.02	1.06	1.18	2.12	1.72	0.23	1.67	1.55	0.92	0.92	1.83	1.01	0.88	0.67	1.03	1.45	0.85	1.93	1.33	1.26	1	1.39	1.17555	100	1.08673	89.0625	1.04247	86.1182	1.0936	83.0509
PF3D7_1135200	conserved Plasmodium protein, unknown function, pseudogene	0.06	0.54	0.9	1.17	0.8	1.57	1.1	0.27	0.19	0.03	-0.05	0.28	0	-0.01	0.49	1.28	2.12	1.24	-0.25	0.38	-0.2	-0.17	1.32869	100	0.918594	89.0286	1.12506	79.0333	1.0936	83.7658
PF3D7_1361300	conserved Plasmodium protein, unknown function	-0.2	0.27	0.34	0.38	1.03	0.5	1.52	0.03	-0.56	-0.28	0.91	-0.26	-0.29	-0.33	0.96	1.21	0.12	0.54	-0.2	0.37	-0.1	0.5	1.34723	100	1.10957	87.5568	0.921784	85.9613	1.0936	86.1016
PF3D7_0104500	conserved protein, unknown function	-0.08	-0.84		-0.73	0.16	-0.02	0.42	-0.63	-0.13	-0.58	-1.1	-0.82	-0.82	-1.29	-0.53	-0.03	0.25	0.62	-0.21	-0.84	-1.14	-1.27	1.16743	100	0.920188	87.1637	1.19334	76.6473	1.09354	80.1498
PF3D7_0710800	conserved Plasmodium protein, unknown function	0.38	-0.04	0.03	0.23	0.03	0.71	-0.42	0.23	0.4	0.12	0.2	0.13	0.04	-0.14	0.34	-0.16	0.28	-0.5	0.32	0.11	0.01	0.03	1.08172	100	1.10765	84.528	1.08673	80.8126	1.09292	59.1674
PF3D7_1208800	zinc finger protein, putative	-0.45	-0.47	-0.17	0.3	-0.32	0.14	-0.78	-0.45	-0.25	-0.34	-0.1	-0.55	-0.51	0.02	0.08	-0.29	-0.45	-1.11	-0.56	-0.54	-0.22	-0.17	0.988514	100	1.21209	74.7774	1.06253	83.7092	1.09292	66.4933
PF3D7_0825300	conserved protein, unknown function	0.5	0.24	-0.33	-0.65	-1.24	-0.59	-0.55	0.38	0.65	0.49	0.29	0.33	0.17	-0.18	-0.83	-1.66	-0.47	-0.37	0.62	0.34	0.19	-0.36	1.02101	100	1.05336	89.5884	1.19334	73.2027	1.09292	72.6978
PF3D7_0516100	cation-transporting ATPase 1 (ATPase1)	0.47	0.12	0.09	-0.37	0.34	-0.09	0.35	0.51	0.67	0.28	0.39	0.37	0.22	-0.03	0.11	-0.15	0	0.05	0.44	0.28	0.19	-0.13	1.02811	100	1.03886	90.7026	1.20372	65.6519	1.09292	73.5644
PF3D7_0907100	conserved Plasmodium protein, unknown function	0.02	-0.29	-0.66	-0.62	-0.53	-0.25	0.02	0.17	0.47	-0.05	-0.23	0.08	-0.41	-0.54	-0.28	-0.48	-0.23	-0.28	0.01	-0.23	-0.25	-0.75	0.986233	100	0.981119	91.6271	1.31494	50.6062	1.09292	73.946
PF10TR006	putative ncRNA	-0.49	-1.06	-0.04	0.69	0.54	0.77	-0.14	0.45	-0.63	-0.7	0.09	-0.68	-0.83	-0.49	0.48	0.25	0.71	-0.7	-0.27	-0.23	-0.61	0.44	1.09936	100	1.21419	73.6875	0.97942	87.3059	1.09292	78.7132
PF3D7_1436300	translocon component PTEX150 (PTEX150)	-1.43	0.2	0.95	1.79	1.39	1.15	0.27	-0.29	-0.79	0.1	1.13	-1.42	0.01	1.23	1.44	1.47	0.53	-0.69	-1.02	-0.6	0.77	1.34	0.97716	100	1.37793	66.9755	0.942785	86.6923	1.09292	84.1306
PF3D7_0911400	conserved Plasmodium protein, unknown function	-0.43	-0.99	-0.85	-0.2	-0.18	0.45	-0.21	-0.44	-0.36	-0.82	-0.83	-0.51	-0.93	-0.93	-0.39	-0.31	0.16	-0.34	-0.51	-0.78	-0.81	-0.91	1.02337	100	1.13682	79.1357	1.10191	79.5626	1.09223	52.6157
PF3D7_1408100	plasmepsin III,histo-aspartic protease (HAP)	-0.18	-0.69	-1.14	-0.32	0.01	0.18	0.35	0.16	-0.27	-0.72	-0.82	-0.22	-0.85	-1.18	-0.35	0.12	0.08	-0.12	-0.02	-0.58	-0.96	-0.76	1.05702	100	1.08862	86.5789	1.12311	75.6855	1.09223	59.3097
PF3D7_1340600	RNA lariat debranching enzyme, putative (DBR1)	-0.27	-0.92	-1.03	-0.47	-0.11	0.32	0.34	-0.11	-0.29	-0.62	-0.74	-0.52	-0.93	-1.18	-0.51	-0.09	0.44	0.35	-0.12	-0.7	-1.02	-1.02	1.09936	100	0.981119	91.5339	1.20999	62.3202	1.09223	61.445
PF3D7_1313200	methionyl-tRNA formyltransferase, putative	0.51	0	-0.55	-0.69	-0.48	0.14	-0.02	0.58	0.4	0.03	-0.24	0.33	0.16	-0.66	-0.66	-0.85	0.2	-0.38	0.64	0.37	-0.25	-0.62	1.03049	100	1.11729	83.6794	1.11535	78.1935	1.09223	63.7889
PF3D7_0103500	conserved Plasmodium protein, unknown function	0.74	0.33	-0.13	-0.66	-0.7	-0.73	-0.33	0.99	0.77	0.47	0.61	0.49	0.43	-0.26	-0.73	-0.83	-0.56	-0.34	0.82	0.76	0.19	-0.01	1.06683	100	1.00696	91.6185	1.20581	67.2041	1.09223	65.8458
PF3D7_1201500	XPA binding protein 1, putative	-0.87	-1.02	-0.71	0.07	0.16	0.26	0.04	-0.37	-0.53	-0.69	-0.51	-0.75	-1.25	-0.53	0.24	0.01	-0.07	0.03	-0.77	-0.96	-1.07	-0.45	0.983957	100	1.05702	89.0816	1.22052	63.5128	1.09223	68.9437
PF3D7_1020500	conserved Plasmodium protein, unknown function	0.05	-0.09	-0.76	-0.37	-0.29	0.32	-0.46	0.1	0.04	-0.14	-0.45	0.04	-0.19	-0.36	-0.68	-0.51	0.04	-0.37	0.15	-0.54	-0.41	-0.62	0.935191	100	1.13288	81.3567	1.18304	70.6788	1.09223	70.7501
PF3D7_1237700	conserved Plasmodium membrane protein, unknown function	0.37	0.14	-0.45	-0.66	-1.49	-1.32	-0.86	-0.14	0.17	-0.01	-0.31	0.36	-0.14	-0.41	-1.09	-1.57	-1.44	-1.14	0.33	0.14	-0.23	-0.77	1.05946	100	1.1708	76.9361	1.04247	86.2468	1.09223	70.8281
PF3D7_0312400	glycogen synthase kinase 3 (GSK3)	0.51	0.46	-0.11	-0.6	-0.81	-0.89	-0.14	0.3	1.01	0.78	0.47	0.36	0.34	0.16	-0.73	-0.71	-0.94	-0.06	0.52	0.33	0.49	-0.18	1	100	1	91.7309	1.27456	65.6622	1.09223	75.4139
PF3D7_1317900	small ribosomal subunit nuclear export protein, putative	-0.54	-0.94	-0.46	0.82	0.23	0.76	-0.36	-0.06	-0.5	-0.71	-0.43	-0.65	-1	0	0.22	0.3	0.32	-0.62	-0.31	-0.98	-0.76	-0.11	0.935191	100	1.23756	73.1868	1.08298	83.6101	1.09223	76.3687
PF3D7_0112000	TatD-like deoxyribonuclease, putative	0.04	-0.31	-1.2	-0.81	0.39	0.17	0.09	-0.28	0.24	-0.39	-0.89	-0.27	-0.55	-0.49	-0.43	-0.1	0.06	-0.05	-0.18	-0.47	-0.82	-1.05	0.963707	100	1.06437	89.1231	1.23114	67.8965	1.09223	80.6422
PF3D7_1203500	Sua5/YciO/YrdC family protein, putative	-0.59	-1.14	-0.43	0.39	-0.53	0.36	-1.46	-0.85	-0.12	-0.99	-0.82	-0.62	-1.14	-0.01	-0.11	-0.81	-0.37	-1.49	-0.62	-1.39	-0.69	-0.33	0.913831	100	1.30586	68.5201	1.04427	86.7324	1.09223	85.5853
PF3D7_0910300	conserved Plasmodium protein, unknown function	-0.18	-0.3	-0.29	-0.05	0.13	0.25	0.41	0.16	0.18	0.08	0.12	-0.15	-0.23	-0.33	-0.02	-0.01	0.26	0	0.11	-0.01	-0.17	-0.33	0.986233	100	1.0924	85.8434	1.17691	66.8926	1.09154	61.5885
PF3D7_0217700	E2F-associated phosphoprotein, putative	0.48	-0.22	-0.54	0.77	0.78	1.66	1.23	0.74	0.43	-0.38	-0.1	0.22	-0.47	-0.6	0.42	0.72	1.71	0.79	0.64	0.26	-0.25	0.02	1.14076	100	1.1487	80.4184	1.00347	87.2534	1.09154	62.6823
PF3D7_1327000	conserved Plasmodium protein, unknown function	-0.07	-0.54	-1.1	-0.54	-1.04	0.08	-1.06	0.04	-0.06	-0.57	-0.72	-0.13	-0.62	-0.89	-0.92	-0.97	-0.21	-1.27	0.08	-0.45	-0.76	-0.83	0.983957	100	1.15069	79.6307	1.11922	76.879	1.09154	62.972
PF3D7_0209200	3'exoribonuclease, putative	0.24	-0.18	-0.73	0.77	0.59	0.85	0.46	0.51	0.17	-0.07	-0.06	0.16	-0.37	-0.48	0.24	0.21	1.08	0.44	0.49	0.04	-0.4	-0.25	1.00463	100	1.12896	83.724	1.12311	74.4844	1.09154	69.16
PF3D7_0726400	conserved Plasmodium membrane protein, unknown function	0.08	0.01	-0.32	-0.18	-0.8	0.02	-0.99	0.16	0.34	0.13	-0.03	-0.01	0.04	-0.07	-0.69	-0.66	-0.65	-1.25	0.24	0.12	0.05	-0.09	0.95705	100	1.25266	73.1868	1.04972	84.5062	1.09154	72.6338
PF3D7_1319100	conserved protein, unknown function	-0.43	-0.27	0.34	1.03	0.17	0.44	-1.08	-0.27	-0.18	-0.1	0.31	-0.48	-0.23	0.52	0.74	-0.33	-0.23	-1.38	-0.32	-0.42	0.17	0.53	0.961483	100	1.3566	63.0329	0.965936	86.8401	1.09154	74.8412
PF3D7_0529100	conserved Plasmodium protein, unknown function	0.86	0.46	-0.62	-0.77	-1.88	-0.2	0.04	0.64	0.68	0.52	-0.13	0.59	0.35	-0.42	-1.8	-1.37	0.24	0.12	0.79	0.47	0.01	-0.77	1.04247	100	1	91.7309	1.23328	67.7412	1.09154	83.6433
PF3D7_1365200	conserved Plasmodium protein, unknown function	-0.53	-1.52	-1.71	-1.23	-0.33	0.25	0.2	0.03	-0.31	-1.02	-1.36	-0.51	-1.38	-2.15	-0.63	-0.63	0.81	0.46	-0.44	-1.11	-1.66	-1.68	1.06683	100	0.823591	77.7469	1.47172	24.1648	1.09154	83.7787
PF3D7_1442800	conserved Plasmodium protein, unknown function	0.04	-0.54	0.03	1	0.15	-0.49	-0.29	0.36	0.07	-0.45	0.26	-0.11	-0.41	-0.77	-0.11	-0.71	0.3	-0.22	0.44	0.4	-0.34	0.28	1.2086	100	1.21209	82.4316	0.91067	80.3154	1.09154	86.6465
PF3D7_0606100	RNA binding protein, putative	-0.07	-0.26	-0.31	0.37	-0.46	0.32	-0.63	0.12	-0.14	-0.17	0.02	-0.16	-0.31	-0.03	-0.23	-0.32	-0.07	-0.74	-0.13	-0.3	-0.28	-0.02	0.968171	100	1.18099	78.6776	1.10191	76.5514	1.09085	69.2823
PF3D7_1105800	conserved Plasmodium protein, unknown function	0.73	0.54	-0.12	-0.04	-0.27	0.4	0.2	0.47	0.53	0.54	0.13	0.49	0.41	0.25	-0.26	-0.42	0.38	-0.09	0.72	0.22	0.12	-0.09	1	100	1.12506	81.1938	1.12896	78.6319	1.09085	69.6257
PF3D7_1118000	conserved Plasmodium protein, unknown function	0.69	0.25	0.42	0.13	0.38	0.77	0.82	0.87	1.11	0.61	0.31	0.71	0.41	0.13	0.51	0.04	0.7	0.73	0.69	0.59	0.49	-0.02	1.02574	100	1.02101	91.2754	1.22052	59.8893	1.09085	70.8291
PF3D7_0212200	mitochondrial ribosomal protein L12 precursor, putative	0.25	-0.19	-0.45	-0.41	-0.09	0.04	0.04	0.58	-0.06	-0.4	-0.4	0.19	-0.12	-0.66	-0.19	-0.95	0.17	-0.12	0	-0.05	-0.43	-0.31	1.04729	100	1.12311	85.4969	1.0924	82.4935	1.09085	76.674
Pfa_asR_7094	putative ncRNA	1.34	2.06	0.67		0.1		-0.18	2.05	1.21	1.59	1.79	1.72	1.27		-0.43	-1.15	0.72	-0.41	2.62	1.34	1.75	1.21	1.05675	100	1.33909	72.2557	0.952638	86.808	1.09065	88.7686
PF3D7_0208300	conserved Plasmodium protein, unknown function	0.03	-0.21	0.2	0.55	0.82	1.12	0.3	0.47	0.18	0.01	0.28	0.03	-0.2	-0.03	0.52	0.64	0.88	0.17	0.14	0.03	-0.17	0.37	1.05214	100	1.10573	83.0826	1.10382	78.8994	1.09016	52.5742
PF3D7_0210500	conserved Plasmodium protein, unknown function	0.43	-0.12	-0.1	-0.38	-0.83	0.73	-0.39	0.4	0.46	0.22	-0.37	0.01	-0.12	-0.25	-0.51	-0.79	0.59	-0.64	0.37	0.29	0.16	-0.43	1.14076	100	1.08673	85.6407	1.05702	82.9084	1.09016	52.9069
PF3D7_0110400	DNA-directed RNA polymerase 2, putative	0	-0.18	-0.48	0.15	0.32	0.49	0.46	0.07	0.25	-0.11	-0.16	-0.12	-0.32	-0.41	-0.04	0.06	0.41	0.7	0.06	-0.33	-0.22	-0.35	1.04488	100	1.05154	89.5222	1.16675	72.4977	1.09016	65.9026
PF3D7_0527100	ubiquitin-conjugating enzyme E2 N, putative (UBC13)	0.58	0.56	0.14	0.13	-0.41	-0.04	-0.12	0.46	0.38	0.5	0.3	0.5	0.44	0.15	-0.24	-0.25	-0.46	-0.61	0.52	0.68	0.34	0.04	1.04488	100	1.21419	75.3174	1.01045	87.1339	1.09016	70.7427
PF3D7_1360200	conserved protein, unknown function	0.72	0.27	0.07	1.23	1.3	1.07	1.57	1.18	0.7	0.24	0.42	0.55	0.17	-0.13	0.68	0.82	1.6	1.71	1.11	0.62	0.04	0.23	1.11471	100	1.06437	89.6135	1.09809	76.5157	1.09016	74.2442
PF3D7_1309500	small nucleolar ribonucleoprotein, putative	0.05	-0.44	-1.01	0.04	-0.18	0.55	-0.03	-0.15	0.08	-0.35	-0.71	-0.15	-0.62	-0.56	-0.02	-0.55	0.52	0.05	-0.22	-0.64	-0.6	-0.73	0.983957	100	1.06807	88.0736	1.20164	70.4754	1.09016	74.3698
PF3D7_1021100	conserved Plasmodium protein, unknown function	-0.14	-0.55	-0.5	0.16	-0.67	0.07	-1.2	-0.42	0.06	-0.29	-0.43	-0.54	-0.56	-0.21	-0.33	-0.82	-0.47	-1.21	-0.18	-0.38	-0.31	-0.27	1.02811	100	1.22901	73.3455	1.01045	87.1516	1.09016	75.2335
PF3D7_0923200	flavodoxin-like protein	-0.46	-1.33	-1.36	0.12	-0.29	0.69	-0.53	-0.39	-0.28	-0.92	-0.98	-0.54	-1.14	-1.09	-0.18	-0.47	0.51	-0.52	-0.23	-1.12	-1.27	-1.05	0.915945	100	1.11922	82.063	1.20999	73.2436	1.09016	75.8666
PF3D7_1438900	thioredoxin peroxidase 1 (Trx-Px1)	-0.51	-1.32	-1.68	-1.19	-0.75	-0.48	-0.35	-0.12	-0.06	-0.84	-1.17	-0.38	-1.12	-1.75	-0.79	-0.74	-0.56	-0.38	-0.54	-0.86	-1.4	-1.32	0.941696	100	0.949342	90.0157	1.39716	39.9097	1.09016	78.3644
PF3D7_1037300	ADP/ATP transporter on adenylate translocase	-0.55	-1.3	-2.07	-1.4	-1.6	-0.6	-1.07	-0.35	-0.22	-0.95	-1.3	-0.6	-1.37	-1.96	-1.58	-1.02	-0.79	-1.02	-0.32	-1.12	-1.47	-1.53	1.00231	100	0.955945	90.7918	1.32409	58.7733	1.09016	79.7614
PF3D7_0209800	ATP-dependent RNA helicase UAP56 (UAP56)	-0.35	-0.75	-1.28	-0.59	-1.09	-0.08	-1.01	-0.43	-0.15	-0.75	-1.12	-0.38	-0.92	-0.78	-0.8	-0.67	-0.54	-1.4	-0.36	-1.17	-0.94	-1.01	0.933033	100	1.11729	85.2717	1.19541	76.8886	1.09016	82.1417
PF3D7_0824600	anamorsin related protein, putative	-0.44	-0.77	-1.16	0.53	0.08	0.47	-0.15	-0.93	-0.69	-0.54	-0.76	-0.94	-0.96	-0.15	0.04	-0.31	0.05	-0.19	-0.66	-1.05	-0.8	-0.76	0.928731	100	1.26138	69.6326	1.06253	84.688	1.09016	83.0369
PF3D7_1027200	mitochondrial ribosomal protein S22 precursor, putative	0.06	-0.28	0.07	0.2	0.44	0.67	0.6	0.66	0.03	-0.22	-0.02	0.13	-0.31	-0.35	0.15	0.3	0.5	0.41	0.27	0.08	-0.31	-0.02	1.09177	100	1.1	83.4008	1.07736	82.5485	1.08948	59.9585
PF3D7_0306600	conserved Plasmodium protein, unknown function	0.78	0.69	0.04	-0.06	0.45	-0.24	0.71	0.7	0.91	0.92	0.66	0.73	0.41	0.25	-0.03	0.08	-0.19	0.98	0.67	0.86	0.38	0.06	1.02811	100	1.00347	91.6922	1.23542	65.399	1.08948	74.458
PF3D7_0702400	conserved Plasmodium protein, unknown function	-0.57	-1	-0.34	0.94	1.43	1.2	0.67	0.01	-0.69	-1.3	-0.57	-0.65	-1.36	-0.77	0.54	1.68	0.99	0.23	-0.15	-0.73	-1.26	-0.1	1.22264	100	1.1487	81.5645	0.947698	86.0618	1.08948	74.9587
PF3D7_0710700	conserved Plasmodium protein, unknown function	-0.38	-0.36	0.12	0.64	0.23	0.48	-0.7	0.08	0.03	-0.15	0.25	-0.22	-0.5	0.12	0.47	0.2	-0.12	-1.38	-0.01	-0.25	0.03	0.54	0.99539	100	1.29235	69.7512	0.982821	87.2808	1.08948	75.8181
PF3D7_0416500	repressor of RNA polymerase III transcription MAF1, putative	0.63	0.76	0.58	0.04	-1.04	-1.17	-1.62	0.2	0.7	0.92	0.9	0.66	0.69	0.73	-0.23	-1.12	-1.84	-1.77	0.59	0.74	0.81	0.28	0.974905	100	1.22476	73.802	1.05336	85.8387	1.08948	76.1505
PF3D7_1234400	aspartyl protease, putative	0.54	0.94	1.12	0.89	1.27	0.93	1.54	0.8	0.45	0.65	0.67	0.78	0.67	0.32	0.72	0.77	1	1.7	0.58	0.33	0.62	0.95	1.21139	100	1.07923	87.7207	1.01572	86.9741	1.08948	77.1421
PF3D7_0324300	exported protein family 4	0.01	0.01	0.64	1.7	1.18	1.75	0.6	0.29	-0.03	0.06	0.4	-0.08	-0.03	0.86	0.93	1.16	1.07	0.69	-0.1	-0.42	0.12	1.05	0.97942	100	1.27015	73.429	1.0122	87.1675	1.08948	81.7917
Pfa_asR_6873	putative ncRNA	1.72	1.95	2.05	1.41	1.36	1.29	1.35	2.61	1.25	1.71	2.36	1.81	1.87	1.54	0.92	1.18	1.51	0.75	2.06	2.11	1.72	2.23	1.12246	100	1.19956	77.716	0.967612	87.2099	1.08948	82.6221
PF3D7_0729400	BRIX protein, putative	-0.27	-0.65	-0.32	0.5	0.21	0.56	0.12	0.22	-0.25	-0.54	-0.05	-0.33	-0.74	-0.36	-0.07	0.26	0.51	0.01	-0.06	-0.35	-0.56	-0.13	1.04488	100	1.12506	83.3349	1.08673	79.7494	1.08879	61.4335
PF3D7_0617000	mitochondrial import receptor subunit tom40, putative (TOM40)	-0.29	-0.9	-1.38	-0.65	-0.46	0.46	0.41	0.22	-0.27	-0.67	-0.82	-0.5	-0.88	-1.27	-0.82	-0.32	0.57	0.32	-0.17	-0.6	-1.03	-1	1.01866	100	1.00173	91.7114	1.24401	47.3785	1.08879	65.3858
PF3D7_0607400	G-protein associated signal transduction protein, putative	0.29	-0.3	-0.5	-0.76	-0.54	-0.29	0.15	0.3	0.23	-0.07	-0.12	0.18	-0.22	-0.85	-0.43	-0.9	-0.28	-0.01	0.08	0.34	-0.34	-0.53	1.09177	100	1.03168	90.8417	1.14671	74.2732	1.08879	69.7798
PF3D7_0606700	coatomer alpha subunit, putative	0.12	-0.19	-0.36	-0.15	-0.59	-0.16	-0.88	-0.15	0.17	-0.04	-0.19	-0.07	-0.12	-0.21	-0.27	-0.77	-0.76	-1.13	0.12	-0.15	-0.12	-0.29	0.993092	100	1.22052	73.2342	1.04066	85.9088	1.08879	70.1753
PF3D7_0527200	ubiquitin carboxyl-terminal hydrolase, putative	0.58	0.45	-0.03	0.02	-0.64	-0.01	-0.31	0.31	0.53	0.16	-0.11	0.54	0.31	0.16	-0.55	-0.72	-0.45	-0.52	0.65	0.27	0.12	-0.21	0.997692	100	1.25266	70.7042	1.01045	87.1358	1.08879	72.0846
PF3D7_1241800	DEAD/DEAH box ATP-dependent RNA helicase, putative	-0.15	-0.36	-0.01	0.72	-0.04	0.53	-0.51	0.42	-0.09	-0.29	-0.05	-0.05	-0.31	-0.03	0.01	0.02	0.24	-0.8	0.04	-0.25	-0.23	0.18	0.97041	100	1.23756	73.6879	1.04427	85.7803	1.08879	73.6423
PF3D7_0110200	FAD-linked sulfhydryl oxidase ERV1, putative (ERV1)	-0.14	-0.67	-0.88	-0.79	-0.14	0.06	0.29	-0.12	-0.01	-0.63	-0.89	-0.19	-0.7	-1.28	-0.31	-0.22	0.3	-0.1	-0.32	-0.47	-0.88	-1.1	1.11729	100	0.957603	90.9051	1.21419	56.4964	1.08879	74.4143
PF3D7_1111100	replication factor C subunit 5, putative (RFC5)	0.02	-0.26	-0.8	-1.3	-0.19	-1.2	0.36	0	0	-0.37	-0.38	0.08	-0.44	-1.01	-0.76	-0.17	-0.95	-0.14	-0.27	-0.35	-0.56	-0.9	1.07923	100	0.947698	90.5096	1.25919	49.4199	1.08879	77.047
PF3D7_0405700	lysine decarboxylase, putative	-0.35	-0.63	-0.6	-0.99	-0.3	0.32	0.3	0.09	0.11	-0.24	-0.32	-0.44	-0.69	-0.73	-0.27	-0.14	0.32	0.23	-0.24	-0.5	-0.61	-0.89	1.06683	100	0.869043	82.5606	1.38511	27.8147	1.08879	79.9323
PF3D7_1107300	polyadenylate-binding protein-interacting protein 1, putative (PAIP1)	-0.02	0.05	0.04	0.53	-0.62	0.24	-0.82	0.3	0	-0.03	0.19	0.04	0	0.26	-0.35	-0.14	-0.33	-1.17	0.13	-0.13	0.05	0.15	0.948246	100	1.25701	76.4152	1.04608	84.7498	1.08879	80.2168
PF3D7_1145700	bin3, bicoid-interacting 3, putative	-0.1	-0.22	-0.13	-0.27	-0.61	-0.43	-0.75	-0.31	0.02	-0.21	-0.06	0.06	-0.31	-0.5	0.13	0.3	-1.48	-1.46	-0.15	-0.21	-0.19	-0.61	1.07177	100	1.0811	89.7315	1.10957	80.9732	1.08879	86.6184
PF3D7_1010100	conserved Plasmodium protein, unknown function	0.31	0.2	0.37	0.89	0.46	0.48	0.39	0.67	0.52	0.39	0.67	0.31	0.23	0.32	0.52	0.42	0.18	0.12	0.67	0.45	0.34	0.45	1.00463	100	1.18509	75.1283	1.06069	82.961	1.08811	56.8154
PF3D7_0801700	sentrin-specific protease 2, putative (SENP2)	0.09	-0.04	-0.59	-0.5	-0.71	-0.1	-0.65	0.51	0.27	0.02	-0.19	0.19	-0.09	-0.58	-0.97	-0.7	-0.19	-0.68	0.35	0	-0.19	-0.37	0.986233	100	1.10573	84.6708	1.15269	63.5514	1.08811	60.3123
PF3D7_1323500	plasmepsin V (PMV)	-0.01	-0.61	-0.62	0	-0.05	0.15	-0.22	-0.02	-0.06	-0.59	-0.64	-0.03	-0.47	-0.93	-0.42	-0.27	0.15	-0.47	-0.09	-0.17	-0.68	-0.63	1.04488	100	1.16675	77.5819	1.04608	84.1579	1.08811	60.8891
PF3D7_0612800	6-cysteine protein (P12p)	0.08	-0.16	-0.36	0.26	0.11	0.4	0.3	0.19	0.24	0.04	0.06	-0.05	-0.28	-0.26	0.09	-0.27	0.6	0.06	0.24	-0.09	-0.14	-0.08	1.03526	100	1.10765	84.7554	1.10957	77.601	1.08811	63.0867
PF3D7_0707600	conserved Plasmodium protein, unknown function	-0.31	-0.32	-0.12	0.27	0.45	-0.07	0.15	0.11	-0.46	-0.18	0.3	-0.52	-0.25	-0.17	0.08	-0.04	-0.07	-0.16	-0.18	-0.18	-0.22	0.19	1.04488	100	1.18715	76.145	1.02811	86.5312	1.08811	67.4486
PF3D7_1221200	conserved Plasmodium protein, unknown function	1.25	1.15	0.38	1.16	1.44	1.3	1.64	1.6	1.2	0.97	0.71	1.2	0.94	0.33	0.71	0.89	1.82	1.8	1.51	1.11	0.68	0.47	1.07425	100	1.05702	89.9795	1.13092	71.8754	1.08811	75.2547
PF3D7_0802200	1-cys peroxiredoxin (1-CysPxn)	1.12	0.55	-0.34	-0.94	-1.27	-0.69	-0.17	1.63	0.7	0.3	0.07	1.16	0.5	-0.81	-1.19	-1.71	-0.39	0.09	1.49	1.01	0	-0.53	1.11729	100	1.02278	91.2594	1.13485	79.6586	1.08811	77.4978
PF3D7_1424100	60S ribosomal protein L5, putative	0.16	-0.21	-1.18	0.22	0.23	0.7	0.45	0.59	0.11	-0.5	-0.89	0.24	-0.58	-0.72	-0.14	0.46	0.43	0.31	0.48	-0.74	-0.73	-0.67	0.961483	100	1.09809	85.79	1.18304	76.3881	1.08811	79.7653
PF3D7_0811300	CCR4-associated factor 1 (CAF1)	-0.32	-0.1	0.25	0.54	-0.61	-0.15	-1.62	-0.4	-0.2	-0.08	0.13	-0.26	-0.08	0.5	-0.26	-0.42	-0.98	-1.97	-0.3	-0.41	0.06	0.22	0.926588	100	1.36368	68.3559	0.97942	87.1644	1.08811	80.9431
Pfa_asR_361	putative ncRNA	1.01	1.08	1.34	2.01	1.84	1.55	1.32	1.97	0.98	1.2	1.59	1.28	1.09	1.06	0.92	1.51	1.89	0.73	1.77	1.32	1.27	1.71	1	100	1.33561	71.7104	0.94442	85.5691	1.08811	83.3422
PF3D7_0301700	Plasmodium exported protein, unknown function	0.11	-0.42	-0.7	-0.63	0.37	0.38	0.08	-0.53	0.12	-0.41	-0.68	-0.23	-0.28	-1.04	-1.38	0.47	0.34	-0.01	0.55	-0.27	-0.94	-0.86	1.13288	100	1.14472	82.6687	1.00347	87.2812	1.08811	84.8187
PF3D7_0618400	conserved Plasmodium membrane protein, unknown function	0.21	0.56	0.4	0.21	0.54	-0.05	0.06	0.78	-0.15	0.47	0.55	0.51	0.28	0.1	-0.21	0.23		-0.14	0.66	0.06	0.25	0.57	1.06683	100	1.17446	76.9264	1.01924	86.8201	1.0879	69.6198
PF3D7_0315800	zinc finger protein, putative	-0.23	-0.52	-0.25	0.35	-0.24	0.17	-0.72	-0.25	-0.41	-0.47	-0.43	-0.42	-0.5	-0.26	-0.16	-0.14	-0.21	-0.9	-0.45	-0.57	-0.5	-0.22	1.04247	100	1.18304	77.5822	1.03168	86.2227	1.08742	67.697
PF3D7_0213900	conserved Plasmodium protein, unknown function	-0.31	-0.61	-0.33	0.61	0.03	0.81	-0.36	0.02	-0.3	-0.55	-0.35	-0.54	-0.69	-0.22	-0.13	0.48	0.35	-0.41	-0.14	-0.43	-0.6	-0.34	1.04729	100	1.1487	83.7301	1.05885	82.9201	1.08742	76.4379
PF3D7_1009600	protein phosphatase, putative	0.64	-0.05	-0.26	-0.39	0.82	0.36	1.23	0.88	0.48	0.22	0.3	0.38	0.05	-0.57	-0.23	0.8	0.7	1.12	0.96	0.42	-0.43	-0.3	1.11471	100	0.937896	88.9496	1.23756	68.061	1.08742	76.8811
PF3D7_0317100	conserved Plasmodium protein, unknown function	0.33	0.53	0.6	0.73	1.59	0.92	1.8	0.89	0.85	0.7	0.92	0.49	0.49	0.51	1.08	0.97	1.11	1.87	0.35	0.89	0.22	0.55	0.993092	100	1.00173	91.716	1.26357	58.5979	1.08742	78.1432
PF3D7_0612400	conserved Plasmodium protein, unknown function	0.54	0.3	-0.26	-1.04	-1.37	-1.61	-0.97	-0.04	0.82	0.58	0.22	0.24	0.25	-0.14	-1.56	-1.67	-1.6	-0.98	0.67	0.48	0.14	0.01	1.05458	100	1.15269	80.323	1.04972	86.2454	1.08742	78.8753
PF3D7_1224800	conserved Plasmodium protein, unknown function	-0.18	0.08	0.26	0.31	0.02	-0.61	0.44	-0.73	0.17	-0.13	-0.31	0.21	-0.37	-0.1	0.18	-0.54	-0.53	-0.05	-0.43	-0.23	0.06	-0.21	1.10191	100	1.20999	75.7682	0.967612	87.0058	1.08742	79.1493
PF3D7_0113700	heat shock protein 40, type II (HSP40)	-1.4	-1.1	0.19	1.51	0.93	1.32	-0.19	-0.82	-1.19	-0.84	0.08	-1.42	-1.36	0.3	1.16	0.88	0.55	-0.56	-1.08	-1.4	-0.49	0.58	1.04006	100	1.30586	68.4415	0.936272	85.8973	1.08742	79.6462
PF3D7_1038300	conserved Plasmodium protein, unknown function	0.14	0.22	0.89	0.7	1.42	0.15	1.11	0.23	0.2	0.59	0.71	0.49	0.23	0.24	0.85	0.91	-0.04	0.74	0.39	0.65	0.43	0.14	1.0693	100	1.17283	78.8541	1.02101	86.9812	1.08742	80.7977
PF3D7_0302800	conserved Plasmodium protein, unknown function	-1.11	-0.98	-0.81	0.05	-0.32	0.19	-0.95	-1.36	-0.73	-0.73	-1.04	-1.49	-1.21	-0.17	-0.01	-0.88	-0.22	-1.05	-1.4	-1.41	-0.69	-0.59	0.993092	100	1.2163	74.1305	1.04066	86.4501	1.08742	81.9631
PF3D7_0106300	calcium-transporting ATPase (ATP6)	0.12	-0.15	-0.43	-0.24	-0.73	-0.32	-0.56	-0.18	0.26	-0.2	-0.49	-0.03	-0.19	-0.22	-0.5	-0.86	-0.75	-0.69	0	-0.29	-0.22	-0.49	0.99539	100	1.17895	75.7423	1.06992	84.3815	1.08673	70.5221
PF3D7_1249100	conserved Plasmodium protein, unknown function	-0.11	-0.79	-1.01	-0.26	-0.17	0.62	0.46	0.39	-0.09	-0.67	-0.69	0.05	-0.92	-1.2	0.09	-0.23	0.72	0.05	0	-0.57	-0.93	-0.7	1.03766	100	1.00347	91.6942	1.21841	62.0782	1.08673	73.2943
PF3D7_1108900	conserved Plasmodium protein, unknown function	0.11	0	-0.53	0.06	-0.12	0.94	-0.54	0.55	0.32	-0.04	-0.2	0.39	-0.4	-0.55	-0.16	-0.19	0.94	-0.38	0.2	-0.13	-0.49	0	1.03288	100	1.02278	91.0924	1.19956	70.4678	1.08673	74.1323
PF3D7_1312600	branched-chain alpha keto-acid dehydrogenase, putative	-0.23	-0.15	-0.38	-1.18	-1.9	-2.16	-1.64	-0.63	0.17	0.23	-0.15	-0.33	-0.26	-0.14	-1.1	-2.21	-1.99	-1.76	-0.37	-0.38	-0.14	-0.66	0.993092	100	1.03168	90.7323	1.22476	69.7967	1.08673	75.6466
PF3D7_1470200	conserved Plasmodium protein, unknown function	-0.74	-1.3	-0.98	0.27	0.12	0.91	-0.43	-0.78	-0.77	-0.96	-1.1	-0.95	-1.38	-0.6	-0.15	0.19	0.66	-0.69	-0.72	-1.38	-1.37	-0.69	0.97942	100	1.1607	78.7728	1.1	83.4158	1.08673	78.1608
PF3D7_1302800	40S ribosomal protein S7, putative	1.73	1.11	0.61	1.44	1.12	2.01	0.95	1.45	1.42	0.97	0.36	1.65	0.94	0.84	0.93	1.5	1.52	0.79	1.46	0.78	0.81	0.63	1.00463	100	1.14472	83.0654	1.09429	83.1542	1.08673	78.6127
PF3D7_0322400	regulator of initiation factor 2 (eIF2)	-0.36	-0.55	-0.85	0.21	-0.47	0.6	-0.54	-0.22	-0.24	-0.54	-0.46	-0.36	-0.76	-0.73	-0.36	0.23	0.23	-0.65	-0.39	-0.65	-0.76	-0.54	1.02101	100	1.06253	89.8106	1.16473	67.5177	1.08673	78.6813
PF3D7_0407000	conserved Plasmodium protein, unknown function	-0.38	-0.8	-0.05	1.63	0.96	1.41	0.07	-0.35	-0.3	-0.61	-0.17	-0.71	-0.83	0.32	1.16	0.74	0.84	-0.28	-0.32	-0.73	-0.4	0.3	0.997692	100	1.3218	64.46	0.952638	86.6269	1.08673	79.8475
PF3D7_1404600	adenylyl cyclase alpha	0.35	0.3	0.61	0.25	0.77	0.32	1.15	0.21	0.95	0.6	0.74	0.6	0.17	0.45	1.06	0.31	-0.18	0.68	0.21	0.51	0.56	0.56	1.00928	100	1.11342	87.1437	1.12117	77.1962	1.08673	81.5995
PF3D7_1129900	transporter, putative	-0.88	-1.56	-1.59	-0.99	-0.03	0.44	0.44	-0.99	-0.47	-0.99	-1.3	-1.08	-1.59	-1.67	-0.87	0.01	1.04	0.47	-0.94	-1.51	-1.5	-1.6	1.07425	100	0.87206	81.8083	1.36604	57.0373	1.08673	82.6419
PF3D7_1145600	conserved protein, unknown function	0.4	0.34	-0.04	-0.56	0.19	-1.15	0.66	0.26	0.6	0.56	0.66	0.24	0.12	0.21	0.16	-0.13	-1.95	0.41	0.55	0.52	0.38	0.09	1.03049	100	1.11922	86.7309	1.09809	82.5548	1.08673	82.8902
Pfa_npcR_6099	putative ncRNA	-1.06	-1.34	-0.29	1.03	0.5	0.33	-0.27	-0.37	-1.32	-1.24	-0.26	-1.35	-1.32	-0.47	0.36	0.49	0.11	-1.02	-0.85	-0.88	-0.82	0.14	1.10957	100	1.33099	68.0353	0.873573	81.4687	1.08673	83.0349
PF3D7_1231700	conserved Plasmodium protein, unknown function	-0.03	-0.38	-0.48	-0.69	-0.93	-1.04	0.75	0.96	0.08	-0.25	0.18	0.08	-0.35	-1.39	-0.67	-0.82	-0.41	0.49	0.66	0.55	-0.69	-0.6	1.19472	100	0.917004	87.9666	1.19956	76.5886	1.08673	85.0434
PF3D7_0321200	N-acetylglucosamine-1-phosphate transferase, putative	0.46	-0.07	-0.11	-0.85	-1.25	-0.69	0.38	1.21	0.3	0.14	0.42	0.49	0.05	-0.85	-0.99	-1.91	0.21	0.25	0.74	0.92	-0.25	-0.04	1.14605	100	1.00521	91.6865	1.12896	82.1047	1.08673	86.2172
PF3D7_0626840	putative ncRNA	1.36	1.69	1.06	2.13	1.68	1.17	2.17	1.86	0.6	0.66	1.13	1.58	1	0.48	0.82	1.22	2.21	2.46	1.44	1.34	0.68	0.96	1.27456	100	1.07923	89.9551	0.970971	87.2154	1.08673	89.6743
PF3D7_1346700	6-cysteine protein (P48/45)	0.2	0.19	0.06	-0.71	0.56	-0.23	-0.1	0.69	0.54	0.77	1.68	1.1	0.17	0.11	0.11	-0.1	-0.77	0.61	0.58	0.07	0.09	0.36	0.806642	100	0.94442	90.9222	1.56374	40.3113	1.08673	90.1859
PF3D7_0703800	conserved Plasmodium protein, unknown function	0.17	0.83	1.28	1.62	1.99	0.77	0.95	0.81	-0.02	-0.35	-0.19	2.07	0.32	1.33	0.24	1.68	0.7	0.47	0.05	-0.04	-0.25	-0.03	0.716978	100	1.47427	64.8444	1.09429	83.5279	1.08673	91.5363
PF3D7_0933700	conserved Plasmodium protein, unknown function	1.23	0.18	0.65	0.4	-0.94		-0.85	0.36	0.89	0.71	0.4	0.86	0.81	0.39	0.48	-2.29	-2.18	-0.61	0.22	1.37	0.68	0.09	1	100	1.27407	77.0085	1	87.3031	1.08656	86.5311
PF3D7_1454800	conserved Plasmodium protein, unknown function	0.31	0.72	0.61	0.86	1.51		0.87	1.17	0.27	0.93	1	0.84	0.85	0.52	0.7	0.74	0.5	0.64	0.85	0.5	0.62	1.02	0.876606	100	1.24229	73.2195	1.06807	84.1655	1.08626	79.4799
PF3D7_0322700	conserved Plasmodium protein, unknown function	0.14	-0.14	-0.38	0.31	-0.35	0.32	-0.92	0.3	0.08	-0.14	-0.14	0	-0.12	-0.3	-0.33	-0.36	-0.11	-1.08	0.3	-0.03	-0.17	-0.03	1.00928	100	1.23971	72.8824	1.00521	87.2073	1.08605	70.4865
PF3D7_1306300	SAM dependent methyltransferase, putative	0.68	0.25	-0.05	-0.04	0.29	1.06	1.01	0.71	0.36	0.36	0	0.27	-0.03	-0.15	-0.21	0.44	1.09	1.2	0.7	0.45	-0.16	-0.28	1.20025	100	0.965936	90.9644	1.13288	77.7282	1.08605	71.1565
PF3D7_0523900	conserved Plasmodium membrane protein, unknown function	-0.05	-0.26	0.28	0.51	0.72	0.32	0.32	-0.14	-0.08	0	0.51	-0.23	-0.28	-0.01	0.75	0.59	0.24	-0.81	-0.36	0.42	-0.06	0.57	1.11987	100	1.20999	79.8613	0.952638	86.4456	1.08605	82.4338
PF3D7_1434700	mitochondrial import inner membrane translocase subunit TIM17, putative (TIM17)	0.86	0.03	-0.87	-0.83	0.05	1.09	1.41	0.96	0.8	0.63	-0.06	0.54	0.17	-0.63	-0.74	-0.04	1.77	1.47	1.12	0.19	-0.41	-0.68	0.986233	100	0.879649	83.634	1.44143	51.5262	1.08605	85.5239
PF3D7_1014700	prohibitin, putative	0.04	-1.23	-1.79	-2.59	-0.96	-0.01	0.78	0.36	-0.11	-0.64	-0.82	-0.18	-1.16	-2.04	-2.02	-0.89	0.96	0.86	0.07	-0.49	-1.41	-1.98	1.09682	100	0.746131	69.5108	1.56917	31.7045	1.08605	88.0523
PF3D7_1301700	Plasmodium exported protein (hyp8), unknown function (GEXP07)	-3.19	-2.93	-0.4	1.02	0.93	0.48	-0.92	-1.62	-3.19	-2.78	-0.64	-3.19	-3.38	-0.75	0.7	1.09	-0.34	-1.72	-2.23	-3.07	-1.97	0.31	1.20303	100	1.36131	68.2567	0.802459	78.1588	1.08605	88.3266
PF3D7_1024800	conserved Plasmodium protein, unknown function	-0.38	-0.45	-0.12	0.78	0.45	0.23	-0.62	-0.12	-0.05	-0.3	0.26	-0.37	-0.54	0.12	0.67	0.4	-0.33	-1.11	-0.18	-0.51	-0.14	0.37	0.963707	100	1.23328	73.0154	1.04427	85.8404	1.08537	74.7894
PF3D7_0111200	conserved Plasmodium protein, unknown function	0.83	0.52	-0.36	-0.36	0.55	-0.89	0.52	0.62	0.52	0.22	-0.49	0.64	0.46	-0.18	-0.41	-0.78	-0.19	0.83	0.67	0.22	0.06	-0.94	1.0163	100	1.06622	90.2385	1.1607	71.9051	1.08537	86.3519
PF3D7_1326100	conserved Plasmodium protein, unknown function	0.25	-0.02	-0.33	-0.71	-0.9	-0.47	-0.36	0.32	0.26	0.14	-0.06	0.11	-0.04	-0.44	-1.05	-1.14	-0.38	-0.38	0.34	0.24	-0.05	-0.39	1.06437	100	1.0924	85.7904	1.09429	79.8843	1.08537	59.2446
PF3D7_0525100	acyl-CoA synthetase (ACS10)	-0.46	-0.01	0.14	0.42	-0.56	-0.17	-1.01	-0.42	-0.3	0	-0.08	-0.49	-0.08	0.28	0.08	-0.56	-0.87	-1.15	-0.69	-0.35	0.04	0.04	0.990801	100	1.22688	74.3592	1.02811	86.373	1.08537	72.3316
PF3D7_1135900	3-oxo-5-alpha-steroid 4-dehydrogenase, putative	0.21	0.16	-0.15	-0.46	-0.65	-1.41	-0.54	-0.09	0.18	-0.03	-0.11	0.17	0.06	-0.32	-1	-0.96	-1.76	-0.6	0.23	0.4	-0.05	-0.36	1.07425	100	1.24401	70.9068	0.95429	86.3539	1.08537	72.8228
PF3D7_0935100	conserved protein, unknown function	0.6	0.26	0.5	0.75	0.51	0.38	0.17	0.46	0.42	0.22	0.48	0.5	0.34	0.28	0.5	0.48	0.02	-0.52	0.43	0.58	0.28	0.56	1.05702	100	1.25919	71.2678	0.95429	85.3284	1.08537	72.8669
PF3D7_0919000	nucleosome assembly protein (NAPS)	0.3	0.09	-0.11	0.37	-0.07	0.12	-0.23	0.48	0.5	-0.02	0.05	0.41	-0.09	0.13	0.24	0	-0.39	-0.71	0.51	-0.04	0.08	0.04	0.961483	100	1.19956	76.3197	1.07549	83.7922	1.08537	75.2247
PF3D7_1351900	conserved Plasmodium protein, unknown function	-0.31	-0.22	-0.23	-0.06	-0.88	-0.61	-1.29	-0.35	-0.72	-0.66	-0.23	-0.25	-0.26	-0.42	-0.71	-1.02	-0.89	-1.88	-0.3	-0.38	-0.47	-0.28	1.04006	100	1.3333	65.7775	0.912249	81.3841	1.08537	77.1198
PF3D7_0933200	calcyclin binding protein, putative	0.81	0.76	0.06	-0.04	-0.01	0.27	1.31	0.92	0.97	0.69	0.48	0.79	0.55	0.17	-0.28	0.28	0.66	1.32	0.98	0.39	0.31	-0.25	1.02811	100	0.924984	88.1991	1.32639	55.0862	1.08537	79.9655
PF3D7_0728900	RNA binding protein, putative	0.56	0.09	-0.58	0.09	-0.08	0.72	-0.78	-0.15	0.23	0.19	-0.57	0.31	0.09	0.15	-0.06	-0.36	-0.05	-0.71	0.04	-0.36	-0.17	-0.46	0.895025	100	1.2163	76.1202	1.11922	81.0059	1.08537	82.8482
PF3D7_0102700	merozoite-associated tryptophan-rich antigen, putative	-1.28	-0.36	1.13	1.23	0.95	0.47	-0.04	-0.1	-1.08	-0.08	0.99	-1.14	-0.25	1.09	1.45	0.45	0.28	-0.74	-1.59	-0.63	0.41	1.2	0.952638	100	1.22476	76.1537	1.06069	86.5081	1.08537	88.1926
PF3D7_1123700	mitochondrial ribosomal protein L37, putative	0.06	-0.41	0.03	-1.11	-0.7	-0.81	0.43	0.7	0.23	-0.04	-0.02	0.14	-0.46	-1.08	-0.42	-0.18	-0.46	0.76	0.26	0.01	-0.57	-0.94	1.28343	100	0.720715	65.695	1.44143	36.1393	1.08537	88.2361
PF3D7_1341300	60S ribosomal protein L18-2, putative	-0.07	-0.78	-1.26	-0.22	0.1	0.14	0.42	-0.07	-0.37	-0.87	-0.94	-0.29	-0.92	-1.25	-0.12	-0.09	0.3	0.06	-0.19	-0.48	-1.2	-1.03	1.08423	100	1.05154	89.603	1.11922	74.456	1.08468	62.8066
PF3D7_0404300	conserved Plasmodium protein, unknown function	0.65	0.23	0.19	0.5	0.49	0.42	-0.23	0.49	0.52	0.23	0.3	0.55	0.44	0.28	0.21	0.16	-0.04	-0.41	0.54	0.27	0.23	0.27	0.954842	100	1.24401	69.1458	1.04066	85.3828	1.08468	68.529
PF3D7_0917600	pre-mRNA-splicing factor ATP-dependent RNA helicase PRP43, putative (PRP43)	0.6	0.39	0.47	1.29	1.29	1.25	1.11	0.98	0.24	0.16	0.23	0.51	0.38	0.32	1.01	0.8	1.25	0.77	0.74	0.37	0.12	0.45	1.05946	100	1.21209	73.7858	0.987943	87.3202	1.08468	69.21
PF3D7_1113800	conserved Plasmodium membrane protein, unknown function	0.53	0.02	-0.26	-1.19	-2.21	-1.69	-1.27	-0.07	0.41	0.1	-0.15	0.18	0.05	-0.35	-1.4	-2.25	-2.06	-1.54	0.25	0.52	-0.06	-0.41	1.09936	100	1.16675	76.948	0.998269	87.3177	1.08468	69.356
PF3D7_1437700	succinyl CoA ligase, putative	0.16	0.18	-0.02	-0.49	-1.04	-1.61	-1.22	-0.11	0.64	0.62	0.32	0.03	0.2	0.12	-0.67	-1.2	-1.59	-1.34	0.25	0.19	0.37	-0.22	0.993092	100	1.07923	86.1793	1.16473	77.2512	1.08468	73.6562
PF3D7_1423000	GTPase, putative	0.38	0.15	0.01	1.09	0.34	1.3	-0.1	0.23	0.11	0.16	-0.08	0.11	0.06	0.62	0.61	0.3	0.85	-0.22	0.12	-0.25	0.06	0.04	0.943874	100	1.2079	74.5529	1.0811	82.1349	1.08468	77.4157
PF3D7_1357800	TCP-1/cpn60 chaperonin family, putative	-0.43	-1.09	-1.44	-0.69	-1.1	0.16	-0.67	-0.12	-0.31	-0.95	-1.23	-0.4	-1.12	-1.15	-0.89	-0.73	-0.1	-0.94	-0.34	-1.19	-1.23	-1.07	0.935191	100	1.06437	88.933	1.23542	70.4955	1.08468	79.9064
PF3D7_0704000	conserved Plasmodium membrane protein, unknown function	-0.19	-0.61	-0.76	-0.14	-0.33	0.26	-0.51	-0.29	0.08	-0.51	-0.68	-0.32	-0.56	-0.66	-0.34	-0.43	-0.06	-0.58	-0.2	-0.5	-0.56	-0.75	0.99539	100	1.12701	80.9323	1.11149	80.488	1.084	68.1582
PF3D7_0807500	proteasome subunit alpha, putative	0.44	0.21	-0.47	-0.53	-0.94	-0.35	-0.32	0.36	0.46	0.08	-0.02	0.5	0.1	-0.49	-0.83	-0.9	-0.37	-0.69	0.59	0.34	-0.1	-0.51	1.0163	100	1.11922	83.069	1.10191	81.4702	1.084	69.4926
PF3D7_1434500	dynein-related AAA-type ATPase, putative	-0.37	-0.72	-0.68	0.24	-0.11	0.73	-0.47	0	-0.2	-0.45	-0.29	-0.51	-0.71	-0.33	-0.18	0.14	0.37	-0.69	-0.23	-0.71	-0.51	-0.24	0.950439	100	1.13879	82.3447	1.13879	76.1385	1.084	75.2833
PF3D7_1323900	conserved Plasmodium protein, unknown function	-0.09	-0.22	-0.12	0.82	0.02	0.45	-0.17	0.42	-0.04	-0.24	0.05	-0.24	-0.22	-0.03	-0.09	0.25	0.2	-0.16	0.2	-0.13	-0.26	0.08	1.01396	100	1.17283	81.572	1.05336	83.9885	1.084	77.2852
PF3D7_1038200	conserved Plasmodium protein, unknown function	0	-0.88	-1.28	0.08	0.39	0.99	0.86	0.09	0.11	-0.09	0.12	-0.33	-0.63	-0.97	-0.07	-0.12	1.3	1.08	-0.12	0.03	-0.62	-0.44	0.948246	100	1.02278	91.263	1.27015	55.8545	1.084	80.2253
PF3D7_1445700	conserved Plasmodium protein, unknown function	-0.06	-0.43	-0.77	0.18	-0.57	0.22	-0.62	0.3	0.13	-0.35	-0.47	0.04	-0.44	-0.27	-0.63	-0.45	0.14	-0.63	0.14	-0.6	-0.49	-0.53	0.872564	100	1.14472	83.0936	1.2079	69.2022	1.084	81.5186
PF3D7_1444400	conserved Plasmodium protein, unknown function	-1	-1.38	-0.62	-0.25	-0.45	0.25	-0.8	-0.71	-0.56	-0.63	-0.55	-1.26	-1.17	-0.78	0.4	-0.81	0.21	-0.95	-1.04	-1.37	-0.94	-0.27	1.04972	100	0.982821	91.6961	1.22476	72.1565	1.084	82.3482
PF3D7_1221900	conserved Plasmodium membrane protein, unknown function	-1.83	-1.2	0.04	1.27	0.19	0.78	-1.32	-1.21	-1.5	-1.15	-0.19	-2.1	-1.35	0.26	0.61	0.41	0.04	-1.75	-1.72	-1.69	-0.5	0.39	1.04729	100	1.3218	69.9695	0.912249	85.4309	1.084	85.6662
PF3D7_1416900	prefoldin subunit 2, putative	-0.18	-0.85	-1.72	-2.34	-2.12	-0.31	-1.11	-0.46	0.04	-0.44	-0.99	-0.31	-0.88	-1.52	-1.95	-1.68	-0.05	-0.4	-0.73	-1.14	-1.27	-1.83	0.990801	100	0.732043	65.8699	1.71713	18.1034	1.084	88.9144
PF3D7_0832000	stevor	1.04	-0.23		-1.24	0.58	2.56	2.41	1.72	-0.01	-0.31	-1.37	0.97	-0.28	-1.03	-1.78	0.72	3.27	1.82	1.31	0.28	-0.74	-1.12	1.13901	100	1.04972	90.5023	1.05336	85.7744	1.08385	84.1546
PF3D7_0605300	serine/threonine protein kinase (ARK1)	0.92	0.76	0.08	-0.26	-0.47		-0.12	0.93	0.67	0.86	0.99	0.85	0.79	-0.17	-0.31	-1.09		-0.04	0.95	1.28	0.38	0.26	1.0693	100	1.05592	89.7407	1.10573	83.9737	1.08352	82.3768
PF3D7_0717300	transcription initiation factor IIE, alpha subunit, putative	0.26	0.56	0.64	0.54	0.01	0.53	0.07	0.35	0.5	0.73	0.83	0.04	0.49	0.81	0.43	0.03	0.39	-0.47	0.26	0.4	0.7	0.67	1.02811	100	1.14274	81.1543	1.06807	81.1426	1.08332	65.5026
PF3D7_0216100	conserved Plasmodium protein, unknown function	0.44	-0.07	-0.38	-0.93	-0.66	-0.36	-0.36	0.57	0.32	0.24	0.36	0.05	0	-0.35	-0.83	-0.89	-0.46	-0.34	0.56	0.26	0.09	-0.19	1.0693	100	1.03706	90.2831	1.14274	75.6557	1.08332	69.2099
PF3D7_1404400	mitochondrial ribosomal protein L16 precursor, putative	0.9	0.82	0.44	0.23	0.46	-0.15	0.84	1.26	0.85	0.88	0.87	0.83	0.8	0.15	-0.26	0.71	-0.07	1.16	1.23	1.07	0.4	0.11	1.09177	100	0.972655	91.4688	1.19956	74.5878	1.08332	80.6092
Apico-rps5	apicoplast ribosomal protein S5	0.17	-0.06	-0.1	-0.74	-1.09	-1.05	-1.05	-0.66	0.52	0.27	0.03	-0.34	-0.06	-0.06	-0.89	-1.22	-0.54	-1.12	-0.12	-0.03	-0.01	-0.64	1.11471	100	0.972655	91.4339	1.18099	78.429	1.08332	82.7546
PF3D7_1334700	probable protein, unknown function	-0.83	-0.79	0.63	1.77	0.75	0.42	-1.06	-0.04	-0.97	-0.75	0.48	-0.87	-0.67	0.53	1.13	0.82	-0.35	-1.75	-0.42	-0.88	-0.09	0.89	1.00463	100	1.42158	63.9548	0.873573	81.4466	1.08332	85.324
PF3D7_0731800	alpha/beta hydrolase, putative (GEXP08)	-1.87	-0.99	0.67	1.5	0.72	1.54	-0.38	-1.02	-0.72	-0.33	0.29	-1.79	-0.79	1.28	1.37	0.18	0.29	-1.07	-1.32	-1.04	0.2	0.83	0.814131	100	1.57189	58.7702	0.924984	85.7237	1.08332	88.5218
PF3D7_1442000	ADP-ribosylation factor, putative	-0.16	-0.71	-0.56	-1.87	-1.22	0.13	0.1	-0.22	-0.09	-0.29	-0.6	-0.47	-0.9	-1.37	-1.09	-0.33	0.59	-0.12	-0.14	-0.54	-0.86	-1.53	1.35347	100	0.718221	68.1955	1.38271	52.9214	1.08332	89.0575
PF3D7_0219500	pseudouridine synthase, putative	0.37	0.36	0	-0.88	-1.65	-1.1	0.02	0.58	0.59	0.41	0.48	0.22	0.22	-0.2	-1.11	-1.6	-0.74	-0.28	0.57	0.69	0.22	-0.07	1.11987	100	1.02101	91.2761	1.11922	79.4979	1.08263	73.0267
PF12TR003	putative ncRNA	0.04	0.23	0.47	0.32	-0.07	0.02	0.1	0.39	0.25	0.4	0.64	-0.02	0.25	0.26	0.03	0.12	-0.36	-0.52	0.31	0.63	0.38	0.45	1.05946	100	1.20999	76.3931	0.984525	87.2977	1.08263	75.989
PF3D7_1368200	RNAse L inhibitor protein, putative	0.32	-0.17	-0.41	-0.55	-0.31	0.22	0.31	0.82	-0.1	-0.22	-0.32	0.13	-0.05	-0.78	-0.53	-0.04	-0.07	-0.12	0.38	0.24	-0.5	-0.33	1.10701	100	1.07736	87.9795	1.06992	84.5611	1.08263	76.4417
PF3D7_1446800	heme detoxification protein (HDP)	0.36	0.02	0.13	-0.87	-1.35	-0.7	0.03	0.83	0.49	0.36	0.55	0.47	0.05	-0.44	-0.75	-1.56	-0.27	-0.28	0.7	0.59	0.08	0	1.10445	100	0.994815	91.7564	1.1607	74.1517	1.08263	78.424
PF3D7_0608300	conserved Plasmodium protein, unknown function	0.36	-0.05	-0.37	-1.07	-1.09	0.15	-0.41	0.47	0.24	0	-0.15	0.12	-0.09	-0.57	-0.74	-0.56	-0.08	-0.57	0.4	0.07	-0.32	-0.84	1.11729	100	0.921784	88.3968	1.24186	62.5518	1.08263	79.3558
PF3D7_0415900	60S ribosomal protein L15, putative	-0.28	-0.75	-1.56	-0.29	-0.55	0.02	-0.64	-0.03	-0.4	-0.96	-1.24	-0.32	-0.94	-1.02	-0.79	-0.18	-0.41	-0.79	-0.13	-1.08	-1.17	-1.11	0.93088	100	1.13092	84.0535	1.1607	76.1558	1.08263	81.5556
PF3D7_0319300	ubiquitin conjugating enzyme, putative	0.87	0.32	0.45	0.7	1.5	1.35	1.54	1.06	0.61	0.51	0.98	0.67	0.41	0.07	1.14	1.16	1.62	1.66	0.45	0.97	0.09	0.39	1.11987	100	0.918594	87.8918	1.24401	70.5081	1.08263	82.5534
PF3D7_1129800	conserved Plasmodium protein, unknown function	0.05	-0.21	-1.08	-1.65	-1.72	-0.56	-1.46	-0.39	0.18	0.02	-0.59	-0.6	-0.17	-0.72	-1.51	-1.4	-0.88	-1.25	-0.01	-0.46	-0.44	-1.23	1.05946	100	0.941152	89.6098	1.26576	69.2342	1.08263	84.4584
PF3D7_1465400	conserved Plasmodium protein, unknown function	-1.67	-1.25	0.08	0.46	0.47	0.22	-0.07	-0.57	-1.08	-0.85	0.1	-1.48	-1.25	-0.31	0.45	0.34	0.05	-1.04	-1.32	-0.92	-0.44	0.5	1.04729	100	1.24833	74.9352	0.962594	87.1125	1.08263	84.8442
PF3D7_0211000	putative ncRNA	-0.34	-0.97	-0.33	0.45	0.17	0.41	0.55	0.21	-1.08	-1	-0.2	-0.71	-0.94	-0.81	-0.14	-0.78	0.96	0.75	-0.25	-0.1	-0.89	-0.48	1.2086	100	1.14671	85.2388	0.941152	86.7293	1.08263	88.0647
PF3D7_1329000	DNA-directed RNA polymerase 3 largest subunit	-0.5	-0.59	-0.27	0.18	-0.15	0.52	-0.42	-0.24	-0.49	-0.6	-0.35	-0.46	-0.7	-0.34	-0.09	-0.02	0.18	-0.88	-0.44	-0.67	-0.55	-0.19	1.03288	100	1.17691	77.9998	1.0299	86.2974	1.08195	69.3521
PF3D7_0319200	endonuclease/exonuclease/phosphatase family protein, putative	0.39	-0.13	-0.42	0.05	-0.27	0.62	-0.57	0.17	0.19	-0.21	-0.32	0.17	-0.05	-0.17	-0.19	-0.22	0.15	-0.49	0.07	-0.14	-0.34	-0.54	0.974905	100	1.10573	85.0672	1.14472	69.2192	1.08195	70.7931
PF3D7_1242700	40S ribosomal protein S17, putative	1.86	1.37	0.72	1.87	1.96	2.27	2.14	1.99	1.11	1.05	0.63	1.81	1.24	1.08	1.59	2	1.92	1.87	1.79	0.74	0.88	0.8	0.959264	100	1.1607	78.2344	1.10382	80.08	1.08195	72.4275
PF3D7_0705000	methyltransferase, putative	-0.4	-0.78	-0.86	-0.1	-0.57	-0.26	-0.78	-0.39	-0.39	-0.8	-0.81	-0.42	-0.73	-0.71	-0.46	-0.38	-0.65	-0.96	-0.67	-0.96	-0.75	-0.7	0.959264	100	1.13682	82.0784	1.12701	79.2705	1.08195	74.9288
PF3D7_0103200	nucleoside transporter 4 (NT4)	-0.18	-0.74	-1.47	-1.34	-0.95	-0.04	-0.02	-0.09	0.14	-0.52	-1.05	-0.18	-0.89	-1.63	-1.51	-1.05	0.35	0.05	0.15	-0.54	-0.85	-1.41	1.07425	100	0.967612	91.1811	1.2163	71.025	1.08195	77.7902
PF3D7_1426200	arginine methyltransferase 1 (PRMT1)	-0.27	-0.96	-1.43	-1.2	-1.27	0.05	-0.85	-0.01	-0.1	-0.76	-1.23	-0.3	-1.01	-1.38	-1.07	-0.87	-0.12	-1.04	-0.11	-0.95	-1.07	-1.36	1.00696	100	0.970971	91.3483	1.27235	62.5062	1.08195	78.7771
PF3D7_0309600	60S acidic ribosomal protein P2 (PfP2)	0.37	-0.1	-0.75	0.02	0.1	0.7	0.01	0.01	0.31	-0.28	-0.68	0.25	-0.26	-0.25	-0.05	0.17	0.24	0.01	-0.02	-0.63	-0.37	-0.63	0.950439	100	1.08298	87.0194	1.19127	75.9253	1.08195	81.434
PF3D7_1019300	zinc finger protein, putative	-0.06	-0.09	-0.09	-0.61	-1.09	-0.73	-0.97	-0.34	0.32	0.19	-0.01	-0.18	0.05	0.22	-0.49	-0.28	-1.64	-1.45	-0.32	-0.14	0	-0.5	0.926588	100	1.08298	89.261	1.21419	65.0178	1.08195	85.9444
PF3D7_1140300	P-loop containing nucleoside triphosphate hydrolase, putative	-0.19	-0.49	-0.73	-1.28	-0.51	-0.23	0.37	0.06	0.4	0.34	0.17	-0.78	-0.41	-0.27	-0.34	-0.52	0.18	0.06	-0.22	-0.29	-0.28	-0.47	1.01162	100	0.836536	80.9769	1.47172	21.9776	1.08195	87.8617
PF3D7_0307600	conserved Plasmodium protein, unknown function	0.43	0.39	-0.2	-0.8	-1.44	-1.23	-0.82	0.29	0.49	0.26	-0.04	0.15	0.38	-0.01	-0.98	-1.84	-1.44	-0.71	0.46	0.27	0.14	-0.33	1.02337	100	1.12506	82.5551	1.08298	82.0249	1.08127	69.851
PF3D7_1431300	large ribosomal subunit associated GTPase, putative	-0.87	-0.61	-0.4	0.26	0.06	0.37	-0.29	-0.38	-0.7	-0.78	-0.34	-0.68	-1.07	-0.48	0.01	-0.03	0.18	-0.67	-0.58	-0.7	-0.67	-0.23	1.08423	100	1.1708	76.178	0.99654	87.3321	1.08127	70.684
PF3D7_0811200	conserved protein, unknown function	-0.06	-0.49	-1.01	-0.31	-0.84	0.06	-1.07	0.02	-0.07	-0.46	-0.53	-0.27	-0.47	-0.71	-0.74	-0.88	-0.29	-1.25	0.17	-0.3	-0.52	-0.74	0.974905	100	1.18921	75.3464	1.06253	83.7888	1.08127	71.4316
PF3D7_0817200	conserved Plasmodium protein, unknown function	0.13	0.28	0.31	0.53	0.35	0.17	-0.19	0.05	0.28	0.3	0.5	-0.01	0.25	0.37	0.44	-0.28	-0.36	-0.38	0.2	0.4	0.4	0.44	1.02574	100	1.28343	69.2448	0.947698	84.7919	1.08127	75.3015
PF3D7_1355300	histone-lysine N-methyltransferase, putative (SET6)	-0.35	-0.74	0.15	0.81	0.91	1.11	0.77	-0.28	-0.02	-0.4	-0.05	-0.37	-0.81	-0.07	0.86	0.36	1.3	0.75	-0.51	-0.68	-0.28	0.12	1.07425	100	1.05885	89.3713	1.10957	81.9568	1.08127	77.1599
PF3D7_1348900	conserved Plasmodium protein, unknown function	-0.49	-0.62	-0.64	-0.26	-0.23	0.41	0.19	-0.21	0.07	-0.21	-0.38	-0.57	-0.49	-0.82	-0.14	-0.06	0.71	0.14	-0.49	-0.6	-0.55	-0.74	1.03049	100	0.91067	85.3699	1.33099	40.1914	1.08127	77.6196
PF3D7_0209400	conserved protein, unknown function	0.76	0.26	-0.37	-0.09	0.33	0.49	0.78	0.44	0.5	0.24	-0.24	0.51	0.19	-0.46	0.08	-0.44	0.63	0.95	0.61	0.24	-0.1	-0.35	1.09936	100	1.05154	90.1659	1.09809	80.7116	1.08127	77.6917
PF3D7_0823900	dicarboxylate/tricarboxylate carrier (DTC)	0.53	0.02	-0.58	-1.09	-1	-0.39	0.41	0.71	0.12	-0.17	-0.45	0.39	0.08	-1	-1.33	-1.12	0.04	0.57	0.51	0.27	-0.58	-0.96	1.12246	100	0.960928	90.9389	1.18304	71.8746	1.08127	77.7251
PF3D7_0812100	conserved Plasmodium protein, unknown function	-0.09	-0.35	-0.67	-0.54	-1.13	-0.29	-1.07	-0.23	0.28	-0.19	-0.53	-0.24	-0.34	-0.45	-0.84	-0.93	-0.87	-1.22	0.04	-0.32	-0.23	-0.65	0.981686	100	1.15469	81.1145	1.08862	83.3685	1.08127	78.143
PF3D7_0614500	60S ribosomal protein L19, putative	-0.37	-1.08	-1.72	-0.96	-1.03	-0.26	-1.08	-0.55	-0.48	-1.05	-1.57	-0.51	-1.15	-1.3	-1.3	-0.68	-0.82	-1.23	-0.53	-1.08	-1.36	-1.43	0.952638	100	1.12896	84.1563	1.13879	78.4049	1.08127	80.4847
PF3D7_0828000	rhomboid protease ROM3 (ROM3)	0.19	-0.42	-0.12	-1.29	-0.11		0.58	-0.04	0.2	-0.34	-0.37	0.17	-0.08	-0.54	0.11	-1.17	-0.86	-0.19	0.28	0.03	-0.32	-0.84	1.02337	100	1.06207	90.6344	1.05336	85.5295	1.08086	90.3455
PF3D7_1474300	DNA repair metallo-beta-lactamase protein, putative	0.42	0.1	-0.14	0.25	0.85	0.45	0.68	0.73	0.55	0.1	0.38	0.3	-0.05	-0.24	0.41	0.83	0.54	0.5	0.54	0.37	-0.05	-0.01	1.08925	100	0.991373	91.7473	1.1708	64.3792	1.08059	63.1386
PF3D7_1434000	CCR4-associated factor 16, putative (CAF16)	0.72	0.06	0.11	0.49	0.87	1.21	1.22	0.85	0.5	-0.1	-0.4	0.57	-0.09	-0.32	0.47	0.73	1.21	1.23	0.7	0.21	-0.22	-0.19	1.18372	100	1.02633	90.7935	1.06253	84.1415	1.08059	65.9879
PF3D7_1314900	TFIIH basal transcription factor subunit	0.31	-0.19	-0.35	0.28	0.13	0.95	0.19	0.55	0.24	-0.15	-0.29	0.2	-0.22	-0.35	0.25	0.12	0.65	0.09	0.2	-0.17	-0.31	-0.02	1.03288	100	1.07923	86.5634	1.11922	79.9296	1.08059	69.1979
PF3D7_1237400	conserved Plasmodium protein, unknown function	0.31	0.22	0.12	-0.42	-0.66	-0.29	0.18	0.27	0.27	0.32	0	0.18	0.23	0.16	-0.29	-1.37	-0.27	-0.05	0.16	0.23	0.23	-0.12	1.01866	100	1.14671	82.4328	1.06437	81.3096	1.08059	72.5066
PF3D7_1227200	potassium channel protein (K1)	-0.04	-0.47	-0.9	-0.44	-0.45	0.21	-0.54	-0.36	0.11	-0.39	-0.79	-0.33	-0.5	-0.65	-0.61	-0.71	0.12	-0.79	-0.05	-0.52	-0.43	-0.82	1.0163	100	1.14274	78.5072	1.06992	84.8492	1.08059	75.831
PF3D7_0419500	conserved Plasmodium membrane protein, unknown function	0.16	-0.26	-0.25	0.02	-0.48	0.04	-1.09	-0.71	0.25	-0.02	-0.27	-0.11	-0.32	0	-0.21	-0.72	-0.5	-1.26	-0.42	-0.16	-0.1	-0.04	1.01866	100	1.22688	71.6861	0.994815	87.3344	1.08059	76.8586
PF3D7_1366900	conserved Plasmodium protein, unknown function	0.07	-0.27	-0.45	-0.21	-1.19	-0.53	-1.38	-0.1	0.12	-0.21	-0.27	-0.06	-0.34	-0.38	-0.91	-0.73	-0.92	-1.41	0.09	-0.25	-0.28	-0.46	1.03049	100	1.12117	85.7149	1.07923	82.8544	1.08059	79.3299
PF3D7_0703400	conserved Plasmodium protein, unknown function	-0.07	-0.24	-0.04	-0.3	0.06	0.17	0.17	0	0.28	-0.16	-0.53	-0.05	-0.51	-0.46	-0.05	0.27	0.47	0.05	0.07	-0.52	-0.52	-0.64	1.16743	100	0.895025	83.8094	1.23114	69.0604	1.08059	80.6981
PF3D7_0622000	conserved Plasmodium protein, unknown function	-0.12	-0.27	-0.21	0.02	0.22	0.18	1.07	0.61	-0.12	-0.13	0.45	-0.23	-0.41	-0.87	-0.27	-0.39	1.3	1.38	0.16	0.28	-0.41	-0.07	1.23399	100	0.912249	89.2973	1.15869	78.1511	1.08059	87.9743
PF3D7_0315500	mitochondrial ribosomal protein L29/L47 precursor, putative	0.47	-0.07	-0.76	-1.33	-1.3	-0.98	-0.45	0	0.91	0.5	-0.06	0.13	-0.01	-0.35	-0.99	-1.03	-0.92	-0.1	0.18	-0.3	-0.05	-0.86	0.97041	100	0.837987	74.6129	1.51047	49.7526	1.08059	88.0958
PF3D7_1456900	conserved protein, unknown function	-0.41	-0.74	-0.92	0.06	0	0.41	-0.21	-0.58	-0.38	-0.59	-0.63	-0.67	-0.8	-0.77	-0.08	-0.09	0.07	-0.22	-0.49	-0.81	-0.8	-0.55	1.04006	100	1.10573	83.7629	1.08485	82.5074	1.07991	68.9086
PF3D7_1311400	clathrin-adaptor medium chain, putative	0.28	0.07	-0.34	-0.16	-0.7	-0.15	-0.2	0.22	0.22	-0.03	-0.04	0.24	0.04	-0.39	-0.39	-0.69	-0.36	-0.75	0.4	0.25	-0.12	-0.28	1.02811	100	1.18509	76.788	1.02101	86.7367	1.07991	69.6395
PF3D7_0624400	conserved Plasmodium protein, unknown function	0.04	-0.41	-1.02	-1.08	-0.96	-0.16	-1.05	-0.19	0.21	-0.23	-0.82	-0.21	-0.35	-0.76	-0.98	-1.21	-0.45	-1.16	0.01	-0.33	-0.43	-1.02	0.983957	100	1.1	84.797	1.13682	77.9201	1.07991	74.5596
PF3D7_1237500	conserved Plasmodium protein, unknown function	-0.36	-0.45	-0.44	-0.01	-0.39	0.33	-0.8	-0.41	-0.26	-0.45	-0.48	-0.46	-0.47	-0.15	-0.33	-0.24	-0.19	-1.07	-0.41	-0.76	-0.37	-0.49	0.961483	100	1.18099	78.0329	1.07736	83.3613	1.07991	76.2822
PF3D7_1140200	conserved Plasmodium protein, unknown function	0.6	0.41	-0.06	-0.3	-0.85	0.03	-0.43	0.5	0.61	0.53	0.26	0.41	0.41	0.21	-0.71	-0.52	-0.25	-0.62	0.72	0.2	0.31	-0.08	0.981686	100	1.1	86.1479	1.13879	77.2089	1.07991	77.1518
PF3D7_0203700	nucleolar preribosomal assembly protein, putative	-0.19	-0.63	0.08	0.99	0.4	1.04	0.17	0.16	-0.08	-0.48	0.07	-0.25	-0.54	0.19	0.3	0.53	0.66	-0.06	-0.11	-0.36	-0.28	0.23	0.968171	100	1.22476	75.1722	1.03347	86.3408	1.07991	77.7933
PF3D7_1422400	conserved Plasmodium protein, unknown function	-0.76	-0.96	-0.61	0.24	-0.48	0.62	-0.91	-0.32	-0.5	-0.74	-0.52	-0.84	-0.95	-0.5	-0.27	-0.17	0.11	-1.12	-0.5	-0.95	-0.67	-0.3	0.990801	100	1.17283	80.2879	1.06069	84.8883	1.07991	78.2276
PF3D7_0911900	falstatin (ICP)	-0.59	-0.58	-0.19	0.17	-0.33	-0.13	-1.07	-0.29	-0.18	-0.25	-0.03	-0.66	-0.4	-0.16	-0.05	-0.13	-1.01	-1.73	-0.3	-0.22	-0.12	0.09	0.968171	100	1.31039	71.3935	0.965936	86.3791	1.07991	81.8646
PF3D7_1147700	mitochondrial ATP synthase delta subunit, putative	0.32	-0.02	-0.6	-1.17	-0.82	-0.98	-0.22	-0.07	0.45	0.34	-0.14	-0.02	-0.19	-0.21	-0.94	-0.49	-1.27	-0.16	0.1	-0.09	-0.1	-0.76	1.02811	100	0.94442	89.8274	1.2812	61.9739	1.07991	82.3727
PF3D7_1416800	lysine--tRNA ligase, putative	0.32	-0.19	-0.41	-1.47	-0.3	0.47	0.09	0.58	0.4	0.1	-0.02	0.01	0.16	-0.3	-0.72	-0.29	0.1	-0.14	0.35	-0.02	-0.2	-0.6	0.965936	100	0.972655	91.5378	1.3036	42.5235	1.07991	83.5249
PF3D7_1022900	PfMNL-3 mitoNEET-like iron-sulfur protein, putative	0.2	0.06	0.13	-0.58	-0.3	-1.62	0.24	0.69	0.09	0.15	0.59	0.44	0.05	-0.7	-0.31	-0.96	-1.17	0.22	0.17	0.82	-0.14	0.01	1.1487	100	0.993092	91.7573	1.12117	83.2417	1.07991	87.3956
PF3D7_1429500	diphthamide synthesis protein, putative	-1.11	-1.52	-0.84	0.87	0.69	1.14	0.27	-0.68	-0.51	-1.15	-1.05	-1.27	-1.62	-0.07	0.75	0.04	1.01	0.43	-1.06	-1.69	-1.03	-0.6	0.888843	100	1.13682	82.9313	1.18715	80.2216	1.07991	87.8363
PF3D7_0111600	conserved Plasmodium protein, unknown function	0.23	-0.52	-1.3	-0.62	-0.3	0.83	0.19	0.2	0.29	-0.09	-0.48	0.11	-0.54	-0.72	-0.56	-0.49	0.52	0.06	0.29	-0.19	-0.34	-0.92	0.903335	100	1.10382	84.1413	1.20581	67.2939	1.07923	78.8616
PF3D7_1433900	protein kinase, putative	0.19	0.06	-0.09	-0.66	-1.99	-1.3	-1.2	0	0.7	0.4	0.32	0.06	0.05	-0.09	-0.85	-1.42	-1.79	-1.4	0.17	0.25	0.35	-0.11	1.03288	100	1.05519	89.9523	1.14076	77.4654	1.07923	79.6771
PF3D7_1429800	coatamer beta subunit, putative	-0.07	-0.19	-0.44	-0.19	-0.84	-0.3	-1.52	-0.6	0	-0.23	-0.44	-0.23	-0.22	-0.07	-0.46	-0.93	-1.04	-1.77	-0.24	-0.47	-0.25	-0.35	0.959264	100	1.26357	71.0409	1.00696	87.2213	1.07923	80.9106
PF3D7_1121000	zinc finger, DHHC-type, putative	0.8	0.69	0.73	0.21	-0.43	-0.62	0.34	0.97	0.62	0.76	1.22	0.72	0.56	0.28	-0.02	-0.57	-0.45	0.38	0.99	1.11	0.67	0.41	1.16473	100	1.02811	90.8637	1.06992	85.4728	1.07923	81.0744
PF3D7_0723400	conserved Plasmodium protein, unknown function	-0.12	-0.37	-0.04	0.73	-0.51	0.58	-0.94	0.02	-0.37	-0.24	-0.02	-0.27	-0.09	0.31	-0.38	-0.27	0.26	-1.18	-0.07	-0.62	-0.32	0.14	0.895025	100	1.2812	74.4777	1.04608	85.1799	1.07923	84.418
PF3D7_1425800	conserved Plasmodium protein, unknown function	0.5	0.66	0.03	0.42	-0.41	0.19	-0.52	0	0.36	0.21	0.26	0.5	0.41	0.66	-0.53	-0.66	-0.63	-0.57	0.53	0.21	0.47	0.1	0.915945	100	1.43147	64.356	0.920188	84.5193	1.07923	87.0476
PF3D7_1305700	conserved Plasmodium protein, unknown function	0.05	-0.38	0.29	-0.36	0.48	0.82	2.03	0.93	0.47	0.03	0.17	0.35	-0.7	-0.91	0.69	0.99	1.09	1.75	0.43	0.62	-0.75	-0.24	1.32562	100	0.764453	73.1302	1.30586	60.4969	1.07923	90.2549
PF3D7_1421800	conserved Plasmodium protein, unknown function	0.13	-0.7	-0.11	0.24	-0.46	-0.07	-0.41	-0.4	0.36	-0.35	-0.35	-0.33	-0.62	-0.39	-0.55	-0.23	-0.01	1.26	-0.58	-0.42	-0.47	-0.99	1.16473	100	0.816486	83.5097	1.34723	51.3604	1.07923	90.9784
PmC12	putative ncRNA	0.49	0.85	1.82		3.04	1.63	1.76	1.49	0.14	0.5	1.05	1	1.01	0.94	1.52	1.6	2.37	1.85	0.71	0.29	0.34	1.74	1.04972	100	1.18372	84.4282	1.01748	87.1159	1.07914	91.0663
PF3D7_0524400	cytosolic preribosomal GTP-binding protein, putative	0.48	0.25	0.21	1.17	0.94	1.47	1.12	0.81	0.37	0.27	0.38	0.41	0.17	0.37	0.93	0.82	1.25	0.92	0.64	0.12	0.17	0.47	0.997692	100	1.14472	77.7477	1.07736	81.7337	1.07855	61.854
PF3D7_1332000	syntaxin, Qa-SNARE family (SYN5)	0.33	0.46	0.54	0.46	0.57	0.37	0.8	0.46	0.56	0.79	0.85	0.15	0.52	0.56	0.52	0.31	0.44	0.44	0.53	0.54	0.41	0.57	1.02337	100	1.08862	86.3627	1.11149	78.8326	1.07855	69.4406
PF3D7_0603000	conserved Plasmodium protein, unknown function	0.19	0.6	0.56	0.94	0.32	0.22	0.01	0.72	0.34	0.51	0.81	0.22	0.47	0.65	0.22	0.16	-0.04	-0.09	0.56	0.59	0.56	0.72	1.00231	100	1.23971	72.8979	0.991373	87.3368	1.07855	75.7794
PF3D7_0908800	transporter, putative	0.03	-0.25	-0.58	0.17	-0.21	0.43	0.01	0.26	-0.07	-0.19	-0.27	-0.13	-0.32	-0.52	-0.53	0.08	0.23	-0.25	0.26	0.01	-0.44	-0.26	1.04006	100	1.16272	81.3945	1.02811	86.3057	1.07855	76.3919
PF3D7_0928900	guanylate kinase (GK)	0.08	-0.64	-0.87	-0.43	-0.16	0.62	0.86	0.58	0.28	-0.38	-0.3	0.05	-0.8	-1.1	-0.3	-0.18	1.17	0.73	0.27	-0.06	-0.62	-0.72	1.10191	100	0.912249	86.9912	1.25484	42.8517	1.07855	77.4932
PF3D7_1430400	conserved Plasmodium protein, unknown function	0.01	-0.33	-0.51	0.42	0.53	0.74	0.37	0.17	0.14	-0.19	-0.22	-0.32	-0.31	-0.09	0.23	-0.07	0.36	0.28	0.28	-0.23	-0.23	0.03	0.974905	100	1.24401	71.4644	1.0087	87.1761	1.07855	79.6483
PF3D7_1133100	conserved membrane protein, unknown function	-0.5	-0.96	-0.63	0.41	-0.18	0.36	-0.75	-0.26	-0.39	-0.73	-0.41	-0.66	-1	-0.28	-0.26	-0.3	0.12	-0.75	-0.39	-0.95	-0.58	-0.19	0.965936	100	1.19541	76.8807	1.05702	85.4184	1.07855	79.8927
PF3D7_1411900	p1/s1 nuclease, putative	-1.26	-1.67	-0.26	0.88	0.46	0.5	-0.04	-0.54	-1.2	-1.31	-0.29	-1.41	-1.6	-0.37	0.42	0.32	0.14	-0.43	-0.96	-1.34	-0.81	0.11	1.04488	100	1.26357	68.1285	0.942785	86.382	1.07855	80.6907
PF3D7_1238400	conserved Plasmodium protein, unknown function	0.35	0.41	0.42	0.84	1.04	0.67	1.81	0.94	0.53	0.35	0.98	0.39	0	0.07	0.88	0.85	1.03	2.08	0.36	0.83	0.14	0.51	1.18099	100	0.920188	87.4533	1.18099	75.2606	1.07855	81.2396
PF3D7_1326700	conserved Plasmodium protein, unknown function	0.24	0.37	0.68	0.8	0.36	1.11	-0.24	0.22	0.67	0.62	0.67	0.11	0.25	1.22	0.75	0.4	0.45	-0.46	-0.01	0.02	0.67	0.9	0.935191	100	1.16675	79.8031	1.10957	81.9516	1.07855	82.1292
PF3D7_0816700	conserved Plasmodium protein, unknown function	0.99	0.86	-0.11	-0.39	-0.77	0.71	0.92	1.52	1.32	1.01	1	0.92	0.75	0.12	-0.74	-0.29	0.88	0.96	1.45	0.98	0.67	0.16	0.988514	100	0.942785	89.9518	1.31722	54.8674	1.07855	82.4938
PF3D7_0205500	DNA-directed RNA polymerase II 16 kDa subunit, putative	0.09	-0.37	-0.07	0.52	0.84	0.31	1.15	0.77	-0.24	-0.47	0.2	0.03	-0.19	-0.73	-0.01	0.88	0.67	0.87	0.26	0.41	-0.69	0.03	1.13288	100	1.07363	88.6045	1.04427	86.3782	1.07855	84.3563
PF3D7_0726800	conserved Plasmodium protein, unknown function	1.26	0.69	0.43	-0.14	0.95	0.63	2.07	1.71	0.97	0.92	1.08	1.17	0.62	-0.17	0.15	0.48	1.48	2.09	1.42	1.38	0.4	0.35	1.19196	100	0.887304	86.3583	1.2163	74.3463	1.07855	87.0928
PF3D7_1225300	conserved Plasmodium protein, unknown function	-0.92	-1.19	-0.92	-0.33	-1.11	-0.33	-1.44	-0.66	-0.73	-0.89	-0.86	-1.08	-1.07	-0.78	-0.69	-1.11	-0.81	-1.5	-0.71	-1.01	-1.03	-0.78	0.97716	100	1.16878	78.3971	1.06992	82.7149	1.07787	71.6307
PF3D7_0409100	U4/U6 small nuclear ribonucleoprotein PRP31, putative (PRPF31)	-0.35	-0.44	-0.33	0.23	-0.36	-0.04	-0.91	-0.32	-0.32	-0.4	-0.47	-0.41	-0.44	-0.12	-0.34	-0.79	-0.44	-0.94	-0.23	-0.59	-0.35	-0.25	0.965936	100	1.2812	68.804	0.984525	87.2864	1.07787	77.6384
PF3D7_0812700	RNA-binding protein (U1 snRNP-like), putative	0.25	0.03	0.15	-0.18	-0.12	0.23	0.2	0.53	-0.07	-0.12	0.2	0.2	0	-0.27	-0.32	-0.39	0.31	-0.14	0.15	0.48	-0.22	0.11	1.12246	100	1.12311	82.4207	1.00347	87.2704	1.07787	77.7584
PF3D7_1403900	phosphatase, putative	0.1	-0.86	-1.43	-1.45	-0.47	0.46	0.67	-0.11	-0.01	-0.39	-0.65	-0.2	-0.75	-1.32	-1.16	-0.46	0.73	0.88	-0.24	-0.51	-1	-1.3	1.01866	100	0.873573	79.7432	1.38751	37.9557	1.07787	82.5981
PF3D7_0512200	glutathione synthetase (GS)	-0.54	-0.94	-1.84	-1.22	-1.1	0.22	-0.66	-0.55	-0.33	-0.92	-1.61	-0.54	-1.11	-1.63	-0.99	-1.11	0.38	-0.31	-0.59	-1.23	-1.3	-2.25	0.990801	100	0.881175	81.2644	1.40444	46.8879	1.07787	84.1429
PF3D7_1029100	conserved Plasmodium protein, unknown function	0.61	-0.14	-1.12	-1.15	0.21	0.62	0.74	0.85	0.75	0.53	0.04	0.44	-0.17	-0.62	-0.47	0.07	0.95	0.82	0.72	0.05	-0.22	-0.82	0.933033	100	0.848214	79.8609	1.52626	29.7815	1.07787	87.8555
PF3D7_0510700	conserved Plasmodium protein, unknown function	0.43	0.4	1.13	1.11	1.61	1.18	1.76	0.43	-0.12	-0.47	-0.34	0.16	-0.22	-0.56	0.6	2.01	0.87	2.05	0.28	0.84	-0.04	-0.06	1.81504	100	1.02278	91.3022	0.768438	66.0141	1.07787	91.4562
Pfa_asR_6904	putative ncRNA	-0.56	0.65	0.98		1.28	-0.28	-0.05	1.59	-0.16	0.55	0.81		0.28	0.16	0.76	0.11			0.54	-0.14	0.4	1.43	1.16986	100	1.2932	74.8578	1.10191	84.6514	1.07764	91.7697
PF3D7_0521500	ribosomal large subunit pseudouridylate synthase, putative	-0.4	-1.01	-1.76	-1.87	-2.38		-1.96	-1.43	-0.19	-0.74	-1.87	-0.71	-0.88	-1.21	-2.05	-2.59	-1.31	-1.93	-0.91	-1.76	-1.03	-1.73	0.918064	100	1.02318	91.1201	1.23114	79.8562	1.07757	89.2591
PF3D7_0106700	small ribosomal subunit assembling AARP2 protein (AARP2)	-0.06	-0.09	-0.08	0.5	0.2	0.46	0.02	0.44	-0.07	-0.17	0.07	-0.06	-0.22	-0.02	0.04	0.13	0.18	-0.1	0.2	-0.12	-0.12	0.13	1.0163	100	1.17487	76.8134	1.03168	86.0677	1.07719	67.6262
PF3D7_1462800	glyceraldehyde-3-phosphate dehydrogenase (GAPDH)	0.07	-1.03	-1.77	-1.79	-2.27	-1.18	-1.17	-0.02	-0.01	-1.12	-1.43	-0.09	-0.95	-1.89	-1.75	-2.09	-1.24	-1.71	-0.01	-0.33	-1.39	-1.45	1.04729	100	1.06807	88.6827	1.10957	77.9707	1.07719	72.5707
PF3D7_0110600	phosphatidylinositol-4-phosphate 5-kinase (PIP5K)	-0.14	-0.1	0.02	0.56	-0.01	0.37	-0.6	0.07	-0.05	-0.06	0.14	-0.23	-0.12	0.25	0.13	-0.01	-0.04	-0.94	0.05	-0.33	0.09	0.17	0.972655	100	1.22688	72.3921	1.02101	86.7412	1.07719	74.379
PF3D7_0722600	nucleolar rRNA processing protein, putative	-0.7	-0.87	-0.61	-0.13	-0.72	0.16	-1.13	-0.7	-0.58	-0.71	-0.54	-0.79	-0.92	-0.35	-0.42	-0.72	-0.38	-1.5	-0.84	-0.67	-0.81	-0.31	0.972655	100	1.23114	72.5326	1.01748	86.87	1.07719	75.323
PF3D7_0818700	DNA helicase, putative	0	-0.22	-0.13	0.25	0.21	0.33	-0.27	0.08	0.06	-0.29	-0.21	0.03	-0.06	-0.15	0.15	0.1	-0.34	-0.74	0.05	-0.11	-0.22	-0.08	0.961483	100	1.26357	71.05	1	87.3031	1.07719	76.8032
PF3D7_1142500	60S ribosomal protein L28, putative	1.11	0.51	0.17	0.94	1.46	1.31	1.78	1.71	0.97	0.42	0.51	1.06	0.43	-0.22	0.71	1.87	1.23	1.28	1.48	1.19	0.14	0.54	1.12766	100	1.07177	88.7134	1.04608	85.5347	1.07719	77.5118
PF3D7_1340300	nucleolar complex protein 2, putative	-0.76	-0.88	-0.35	0.69	-0.08	0.45	-0.22	-0.43	-0.78	-0.82	-0.47	-0.8	-0.98	-0.2	-0.14	0.04	0.31	-0.49	-0.38	-1.17	-0.87	-0.15	0.997692	100	1.21419	77.0031	1.0122	87.1112	1.07719	80.5791
PF3D7_0923000	DNA-directed RNA polymerase II, putative	-0.16	-0.83	-0.34	0.43	0.76	0.95	1.08	0.41	-0.16	-0.46	-0.24	-0.18	-0.47	-0.66	0.57	-0.02	1.13	0.56	0.24	-0.21	-0.51	-0.19	0.99539	100	1.18509	80.4273	1.03886	85.2561	1.07719	81.5311
PF3D7_1404900	conserved Plasmodium protein, unknown function	-0.76	-0.15	-0.19	0.4	-0.39	-0.11	-0.56	-0.68	0	-0.06	-0.06	-0.79	-0.46	0.3	0.12	-0.28	-0.6	-0.88	-0.62	-0.72	0.16	0.03	0.965936	100	1.18509	77.1865	1.06253	85.4245	1.07719	82.6333
PF3D7_1129400	RNA methyltransferase, putative	-0.53	-1.04	-1.08	-0.18	-0.89	0.31	-0.88	-0.03	-0.56	-0.95	-0.96	-0.53	-1.21	-1.16	-0.94	-0.24	-0.04	-0.87	-0.32	-0.89	-1.09	-0.68	1.05946	100	1.0811	88.9222	1.08673	82.6827	1.07719	83.2805
PF3D7_0925800	conserved Plasmodium protein, unknown function	0.32	-0.03	-0.49	-0.95	-1.04	-1.05	-0.73	0.28	0.29	0.01	-0.18	0.21	-0.03	-0.45	-1.14	-1.43	-0.66	-0.79	0.36	-0.06	-0.17	-0.58	1.0163	100	1.04427	90.2725	1.15869	72.3697	1.07651	75.6157
PF3D7_1409200	conserved Plasmodium protein, unknown function	0.11	0.23	0.07	0.07	-0.44	-0.43	-0.71	0.1	0.34	0.29	0.12	0.1	0.1	0.4	-0.48	-0.17	-0.62	-1	0.07	0.04	0.14	0	0.95705	100	1.14076	82.6157	1.10957	76.1236	1.07651	76.7946
PF3D7_1405200	sybindin-like protein, putative	1.21	1.04	0.29	0.23	-0.34	0.8	0.13	1.14	1.29	1.07	0.84	1.1	0.96	0.59	-0.08	-0.8	0.54	0.12	1.49	1.24	0.98	0.39	0.974905	100	1.19748	74.7903	1.04247	86.0796	1.07651	77.8219
PF3D7_1329400	AMP deaminase, putative	0.13	-0.34	-0.27	-0.52	-0.07	0.51	0.64	0.5	0.22	0.23	0.2	-0.04	-0.19	-0.37	-0.11	0.13	0.61	0.41	0.18	-0.11	-0.34	-0.11	1.02811	100	0.920188	87.5979	1.3036	39.3798	1.07651	79.5943
PF3D7_1352300	conserved Plasmodium protein, unknown function	0.59	-0.03	-0.07	-0.84	-1.08	-0.15	-0.85	0.29	0.62	0.34	0.45	0.38	0.22	-0.07	-0.66	-0.84	-0.23	-0.83	-0.23	0.56	-0.05	-0.15	0.990801	100	0.939523	88.8111	1.31267	49.1688	1.07651	79.859
PF3D7_0604600	DNA helicase, putative	0.56	0.04	0.19	-0.17	-0.32	-0.35	0.15	0.73	0.43	0.15	0.02	0.36	0.06	-0.4	0.11	0.17	-0.62	0.29	0.58	0.08	-0.09	-0.28	1.19472	100	0.895025	85.2665	1.19748	56.7137	1.07651	80.8605
PF3D7_0805000	alpha/beta hydrolase, putative	0.25	0.36	-0.22	-0.97	-1.5	-2.24	-0.94	-0.11	0.32	0.26	0.29	0.09	-0.05	-0.48	-0.66	-1.8	-2.56	-0.6	0.43	0.21	0.08	-0.33	1.21139	100	0.994815	91.7562	1.06622	85.4353	1.07651	83.1041
PF3D7_0608000	conserved protein, unknown function	0.25	-0.33	-1.16	-0.47	0.08	0.32	0.64	0.47	-0.16	-0.15	-0.3	-0.22	-0.31	-0.82	-0.54	-0.21	0.72	0.98	0.23	-0.18	-0.69	-0.94	1.02574	100	0.936272	89.4225	1.28343	57.0968	1.07651	83.567
PF3D7_0608700	chaperone, putative	-0.12	-0.85	-1.54	-0.93	-0.47	0.45	0.56	0.12	-0.01	-0.56	-1.08	-0.14	-0.94	-1.35	-0.79	-0.65	0.9	0.81	-0.05	-0.94	-1.07	-1.38	0.981686	100	0.891929	84.2875	1.39233	45.7268	1.07651	84.3711
PF3D7_0706600	conserved Plasmodium protein, unknown function	0.33	-0.85	-1.06	-2	-1.87	0.37	-0.35	0.65	0.48	-0.45	-0.55	0.28	-0.56	-1.53	-1.51	-1.92	0.69	-0.17	0.53	-0.05	-0.99	-1.24	1.05458	100	0.849685	78.0767	1.38511	39.0246	1.07651	85.0636
PF3D7_0201600	Plasmodium exported protein (PHISTb), unknown function	-2.15	-3.03	-2.09	-1.54	-1.5	-0.39	-1.73	-2.24	-2.48	-3.29	-3.32	-1.85	-2.68	-3.06	-2.24	-1.31	-0.63	-2.1	-2.29	-2.51	-3.39	-2.87	1.07674	100	1.21419	76.4982	0.95429	86.3589	1.07651	86.429
PF3D7_0728500	conserved Plasmodium protein, unknown function	0.57	0.95	-0.18	0.28	-0.02	-0.34	0.2	-0.04	0.76	0.65	0.89	0.46	0.34	0.49	0.75	-0.22	-0.51	0.22	0.16	0.2	0.58	0.08	1.01162	100	0.97942	91.6085	1.23971	70.9702	1.07651	86.594
PF3D7_0313100	ubiquitin-protein ligase, putative (HRD3)	0.15	-0.17	-0.56	-0.71	-0.6	0.04	-0.2	0.17	0.05	-0.31	-0.52	0.23	-0.19	-0.75	-0.97	-0.46	-0.05	-0.31	0.08	-0.11	-0.44	-0.85	1.03049	100	1.05702	88.8729	1.13092	72.0056	1.07583	64.3995
PF3D7_1326300	RNA binding protein, putative	0.5	0.07	0.14	0.27	0.21	0.58	0.43	0.43	0.34	0.05	0.11	0.29	0.19	-0.04	0.28	0.26	0.46	0.06	0.25	0.18	-0.05	0.09	1.06437	100	1.07736	87.1997	1.08298	79.2387	1.07583	64.6009
PF3D7_0108800	conserved Plasmodium protein, unknown function	0.4	0.02	-0.12	-0.34	-0.25	0.11	0.38	0.45	0.33	0.13	0.22	0.26	0.1	-0.32	-0.3	-0.31	0.12	0.14	0.39	0.4	-0.12	-0.19	1.06191	100	1.04427	89.7233	1.11922	77.7949	1.07583	67.4021
PF3D7_1416300	conserved protein, unknown function	0.49	0.2	-0.12	-1.14	-1.2	-0.57	-0.22	0.11	0.34	0.19	-0.19	0.24	0.17	-0.05	-0.94	-1.6	-0.67	-0.44	0.29	0.15	-0.05	-0.37	1.04972	100	1.09429	86.0859	1.07736	82.4983	1.07583	71.5951
PF3D7_1140100	vacuolar ATP synthase subunit f, putative	0.13	0	-0.55	-0.34	-0.22	-0.22	0.39	0.32	0.28	-0.03	-0.16	0.11	-0.22	-0.7	-0.74	-0.29	-0.04	0.58	0.39	0.27	-0.29	-0.63	1.09429	100	1.01748	91.3784	1.12311	78.1909	1.07583	74.3888
PF3D7_0202000	knob-associated histidine-rich protein (KAHRP)	-3.04	-3.31	-3.58	-2.61	-1.44	-1.67	-2.16	-2.54	-3.22	-3.4	-3.38	-3.05	-3.38	-3.63	-2.71	-1.28	-2.22	-2.57	-2.62	-3.1	-3.68	-3.27	1.03049	100	1.16878	79.7186	1.02278	86.6773	1.07583	74.94
PF3D7_0817400	conserved Plasmodium protein, unknown function	0.44	-0.29	-0.43	-1.28	-1.28	-0.3	0.03	0.71	0.59	0.25	0.1	0.35	0.08	-0.49	-0.85	-1.7	-0.17	-0.19	0.57	0.26	-0.03	-0.45	0.950439	100	1.01396	91.5098	1.25266	53.3872	1.07583	81.0477
PF3D7_0604000	conserved Plasmodium protein, unknown function	0.16	-0.08	0	0.14	0.71	0.49	0.83	0.41	0.16	-0.04	-0.09	0.17	-0.04	-0.56	0.59	1	0.62	0.64	0.09	0.01	-0.43	-0.56	1.12506	100	0.888843	84.0122	1.25919	48.9337	1.07583	81.638
PF3D7_1336800	nuclear movement protein, putative	-0.21	-0.87	-1.16	-0.3	-0.71	0.1	-0.42	0.1	-0.09	-0.58	-0.82	-0.23	-0.9	-0.77	-0.83	-0.56	0.04	-0.2	-0.08	-0.82	-0.85	-0.92	0.92445	100	1.03886	90.567	1.24833	62.1902	1.07583	81.6727
PF09TR003	putative ncRNA	-0.25	-0.23	0.61	1.18	1.25	0.64	0.64	0.12	-0.17	-0.12	0.82	-0.35	-0.2	0.06	0.93	0.79	0.83	0.25	-0.12	0.42	0	0.72	1.15402	100	1.1708	79.1437	0.937896	85.8879	1.07583	82.0629
PF3D7_1414000	26S proteasome regulatory subunit RPN13, putative (RPN13)	0.5	0.09	-0.16	-1.41	-1.02	-1.11	-0.64	-0.16	0.52	0.31	-0.05	0.39	0.17	-0.11	-0.83	-1.08	-1.23	-0.62	-0.18	-0.01	-0.26	-0.53	0.99539	100	0.929805	88.8461	1.31951	49.6364	1.07583	82.1139
PF3D7_1204600	cytidine/deoxycytidylate deaminase, putative	0.02	0.22	0.53	0.99	1.54	1.33	1.33	0.42	-0.33	-0.26	0.25	0.13	0.26	0.3	1.1	0.76	0.89	1.2	0.04	-0.2	-0.25	0.65	1.01866	100	1.23971	74.7367	0.972655	87.1438	1.07583	82.1645
PF3D7_1211500	mitochondrial ribosomal protein S18 precursor, putative	-0.27	-0.49	-1.19	-0.42	-0.69	0.18	-0.31	-0.22	0.2	-0.32	-0.49	-0.31	-0.56	-0.57	-0.86	-0.54	-0.1	-0.31	-0.17	-0.4	-0.47	-0.89	0.888843	100	1.10382	85.3099	1.20999	67.855	1.07583	82.251
PF3D7_1367400	conserved Plasmodium protein, unknown function	-1.2	-1.57	-0.89	-0.21	-0.31	0.19	-0.6	-1.24	-0.9	-1.19	-0.96	-1.25	-1.47	-0.61	-0.13	-0.56	-0.24	-0.83	-1.35	-1.83	-1.13	-0.64	0.926588	100	1.15469	79.4913	1.12117	82.6966	1.07583	83.2915
PF3D7_0528700	peptidyl-prolyl cis-trans isomerase (CYP23)	0.3	0.19	0.16	0.61	-0.36	0.86	0.4	0.4	0.3	0.13	0.26	0.33	0.1	0.07	-0.37	0.32	0.91	-0.04	0.28	0.18	0.08	0.23	1.03526	100	1.12701	86.612	1.05702	82.6542	1.07583	84.8841
PF3D7_0628500	conserved Plasmodium protein, unknown function	0.02	-0.6	-0.12	-0.39	0.38	0.73	0.47	0.6	-0.01	-0.1	0.21	0.14	-0.34	-0.65	0.5	0.03	0.62	-0.1	0.18	0.06	-0.34	-0.07	1.03526	100	1.02456	91.3453	1.16272	71.3333	1.07583	86.0229
PF3D7_0222300	exported protein family 4, pseudogene	-0.34	0.04	0.68	1.72	1.13	1.81	0.71	0.3	-0.13	-0.04	0.39	-0.07	0	0.75	0.96	0.92	1.28	0.52	-0.05	-0.59	0.28	1.11	0.933033	100	1.34025	65.9547	0.960928	87.0907	1.07583	86.1801
Pfa_npcR_6247	putative ncRNA	1.86	2.26	2.24	2.33	2.75	1.78	1.17	2.4	0.73	1.03	0.9	2.69	1.98	1.64	1.74	1.86	2.59	0.67	1.62	1.61	0.55	1.34	1.01162	100	1.22476	80.5612	0.989657	87.3377	1.07583	91.6198
PmC5.3	putative ncRNA	2.4	2.92	2.27	1.94	1.34	0.53	1.44	2.89	1.85	2.42	2.71	2.83	2.43	2.04	1.36	-0.28		1.55	2.86	2.87	2.44	2.19	1.0693	100	1.27263	80.0179	0.918594	85.985	1.07556	91.9338
PF3D7_0217600	conserved Plasmodium protein, unknown function	-0.01	-0.07	-0.05	0.24	-0.01	0.35	-0.24	0.19	0.06	-0.05	0.06	0	-0.09	-0.24	-0.05	0.1	0.11	-0.44	0.12	0.01	-0.12	-0.08	1.04729	100	1.11342	83.4115	1.05885	82.2478	1.07516	61.7592
PF3D7_1320600	Rab GTPase 11a (RAB11a)	0.1	0.49	0.29	0.43	-0.04	0.38	-0.17	0.25	0.22	0.5	0.3	-0.12	0.38	0.53	0.19	-0.14	0.13	-0.44	0.18	0.09	0.47	0.33	1.02101	100	1.1607	76.4	1.03526	85.4236	1.07516	66.823
PF3D7_1324000	conserved Plasmodium protein, unknown function	-0.27	-0.84	-0.76	0.09	0.3	0.89	0.11	-0.17	-0.16	-0.58	-0.36	-0.5	-1.03	-0.59	0.07	0.41	0.69	-0.1	-0.35	-0.53	-0.65	-0.32	1.05946	100	1.05702	88.8188	1.10573	78.6627	1.07516	68.8259
PF3D7_1012600	GMP synthetase (GMPS)	-0.47	-1.18	-0.83	-0.06	-0.21	0.47	0.12	-0.15	-0.46	-0.98	-0.87	-0.49	-1.13	-0.93	-0.07	-0.24	0.35	-0.14	-0.51	-1.02	-1.01	-0.58	1.0163	100	1.07549	86.7963	1.12117	80.8264	1.07516	75.2725
PF3D7_0318200	DNA-directed RNA polymerase II, putative	-0.08	-0.33	-0.43	0.1	-0.1	0.38	-0.2	0.08	0.07	-0.35	-0.37	-0.1	-0.35	-0.25	-0.09	0.09	-0.01	-0.63	-0.06	-0.42	-0.31	-0.25	0.968171	100	1.15269	80.7498	1.08485	82.7614	1.07516	76.9408
PF3D7_1250300	Hbeta58/Vps26 protein homolog, putative	0.22	0.04	-0.13	-0.59	-0.61	-0.24	0.21	0.39	0.29	-0.02	0.29	0.34	-0.05	-0.34	-0.4	-0.29	-0.39	-0.37	0.27	0.21	-0.03	-0.25	1.04247	100	1.03886	90.6637	1.13879	76.0019	1.07516	79.1451
PF3D7_1118500	box C/D snoRNP rRNA 2'-O-methylation factor, putative	-0.85	-1.28	-0.92	-0.45	-1.27	-0.37	-1.52	-0.79	-0.9	-0.83	-0.83	-1.04	-1.23	-0.87	-0.82	-0.73	-0.91	-1.75	-0.99	-1.16	-0.96	-0.7	1.02101	100	1.10957	86.4519	1.08298	81.522	1.07516	80.0429
PF3D7_0730100	tRNA pseudouridine synthase D, putative	-0.41	-0.8	-0.86	-1.03	-0.15	-0.12	0.37	-0.65	-0.26	-0.96	-1.16	-0.81	-0.94	-1.13	-0.43	-0.12	-0.15	0.34	-0.54	-0.72	-1.25	-1.43	1.20581	100	0.905948	86.3733	1.1708	71.5638	1.07516	80.462
PF3D7_1010600	eukaryotic translation initiation factor 2 beta subunit, putative	1.03	0.51	0.15	1.04	0.35	1.41	0.34	1.08	0.9	0.53	0.27	0.97	0.64	0.48	0.61	0.55	0.82	-0.1	1.08	0.58	0.38	0.45	0.911722	100	1.24401	73.8149	1.05154	85.0418	1.07516	81.0172
PF3D7_1104600	radial spoke head protein, putative	0.75	0.99	0.56	1.1	0.71	1.32	0.73	0.7	0.84	0.32	0.91	1.02	0.31	0.75	0.42	0.69	0.81	0.94	1.26	0.78	0.67	0.13	1.05214	100	1.18921	79.2683	0.987943	87.3396	1.07516	87.681
PF3D7_1459300	OPA3-like protein, putative	0.46	0.43	-0.01	0.43	-1.01	-0.79	-1.49	-0.38	0.54	0.31	0.1	0.07	0.31	0.44	-0.44	-1.49	-1.52	-1.45	0.59	0.24	0.58	0.11	1.01396	100	1.42405	64.0616	0.848214	80.1628	1.07516	89.1008
PF3D7_1245300	ubiquitin conjugating enzyme E2, putative	0.21	-0.31	-0.34	-0.8	-0.83	-0.77	0.11	0.62	0.41	0.06	0.04	0.23	-0.16	-0.96	-1.49	-1.43	0.32	0.77	0.42	0.08	-0.34	-0.19	1.10957	100	0.923382	90.2196	1.22264	51.81	1.07516	89.5355
PF3D7_0516200	40S ribosomal protein S14, putative	0.88	0.39	-0.03	1.07	1.34	1.42	1.46	1.15	0.74	0.33	0.2	0.9	0.31	-0.02	0.83	1.49	1.23	1.27	1.16	0.41	0	0.23	1.01162	100	1.08485	86.3946	1.11342	78.3353	1.07448	68.804
PF3D7_0526000	RAP protein, putative	0.46	0.16	-0.39	-0.97	-0.45	-0.42	0.02	0.62	0.21	0.13	0.17	0.11	0.19	-0.55	-0.98	-0.78	-0.41	0.17	0.56	0.37	-0.06	-0.22	1.11729	100	1.03168	90.7146	1.08673	82.0492	1.07448	72.759
PF3D7_1311200	alternative splicing regulator, putative	-0.29	-0.73	-0.9	-0.94	-0.33	0.08	0.17	-0.22	-0.19	-0.63	-0.74	-0.33	-0.69	-0.8	-0.69	-0.77	-0.08	-0.17	-0.24	-0.47	-0.63	-0.99	0.97716	100	1.12701	83.4805	1.1	78.7577	1.07448	74.0958
PF3D7_1028000	methyltransferase, putative	-0.21	-0.8	-0.94	-0.44	-0.24	0.68	-0.12	0.04	-0.41	-0.88	-0.72	-0.13	-0.76	-1.28	-0.62	-0.16	0.89	-0.41	-0.21	-0.82	-1.04	-0.64	1.05214	100	1.03168	90.7564	1.13682	75.1595	1.07448	74.128
PF3D7_1359000	conserved Plasmodium protein, unknown function	-0.71	-1.03	-0.55	0.29	-0.41	0.46	-1.03	-0.32	-0.43	-0.69	-0.37	-0.82	-1.02	-0.42	-0.14	-0.24	0.05	-1.21	-0.47	-0.9	-0.57	-0.19	0.993092	100	1.15869	80.1091	1.05702	85.1474	1.07448	77.5028
PF3D7_1030000	transcription factor, putative	0.18	0.1	0.42	1.08	0.71	0.88	0.32	0.16	0.27	0.32	0.4	-0.04	0.08	0.73	0.7	0.49	0.87	0.55	-0.01	-0.32	0.22	0.43	0.983957	100	1.06807	88.4581	1.15469	74.7967	1.07448	78.164
PF3D7_1423200	peptidyl-prolyl cis-trans isomerase (CYP52)	0.16	-0.39	-0.45	-0.33	-0.33	0.28	-0.46	-0.02	0.12	-0.03	-0.34	-0.04	-0.01	-0.54	-0.27	0.06	-0.01	-0.47	-0.14	-0.14	-0.62	-0.75	0.97942	100	0.974342	91.4614	1.27015	53.0264	1.07448	81.0633
PF3D7_0524000	karyopherin beta (KASbeta)	-0.24	-0.67	-0.74	0.07	-0.48	0.27	-0.78	-0.1	-0.17	-0.65	-0.67	-0.3	-0.68	-0.57	-0.38	-0.06	-0.24	-1.23	-0.08	-0.64	-0.63	-0.49	0.97716	100	1.18715	79.8414	1.04427	85.8429	1.07448	81.9262
PF3D7_0909700	FHA domain protein, putative	-0.95	-0.3	0.17	0.77	-0.5	0.15	-1.03	-0.78	-0.65	-0.2	0.21	-1.05	-0.28	0.63	0.28	-0.5	-0.49	-1.52	-0.95	-0.8	0.1	0.33	0.915945	100	1.32409	67.0076	0.982821	87.2696	1.07448	82.9874
PF3D7_0526500	conserved Plasmodium protein, unknown function	-0.07	-0.31	-0.36	0.51	0.33	0.61	-0.1	0.12	-0.23	-0.5	-0.35	-0.17	-0.25	-0.25	0.18	0.3	0.19	-0.14	-0.09	-0.45	-0.46	-0.34	0.983957	100	1.15269	79.507	1.06807	82.746	1.0738	70.3984
PF3D7_0305400	conserved Plasmodium protein, unknown function	0.46	0.51	0.31	-0.15	-0.04	-0.18	0.26	0.36	0.36	0.67	0.4	0.14	0.31	0.42	0.05	-0.1	-0.42	0.44	0.26	0.19	0.4	0.14	1.09936	100	0.986233	91.7022	1.1487	66.9292	1.0738	72.3133
PF3D7_0619400	cell division cycle protein 48 homologue, putative	0.3	0.04	-0.61	-1.06	-0.95	-0.55	-0.03	0.04	0.47	-0.01	-0.47	0.23	-0.05	-0.51	-0.99	-1.19	-0.61	0.08	0.15	-0.08	-0.22	-0.77	1.01396	100	1.02101	91.1699	1.17895	71.6963	1.0738	74.4239
PF3D7_0218200	conserved Plasmodium protein, unknown function	-0.19	-0.37	-0.51	-1.06	-0.97	-0.1	-0.55	0.09	0	-0.1	-0.19	-0.24	-0.28	-0.55	-1.11	-0.6	-0.42	-0.63	-0.13	-0.17	-0.34	-0.61	1	100	1.01396	91.4835	1.19956	58.3746	1.0738	74.9067
PF3D7_1353400	Ran-binding protein, putative	-0.65	-0.99	-0.95	-0.07	-0.39	0.14	-0.85	-0.84	-0.74	-0.93	-1.06	-0.76	-0.94	-0.71	-0.39	-0.58	-0.3	-1.17	-0.68	-1.1	-0.98	-0.85	0.959264	100	1.24617	68.6662	1.00696	87.2074	1.0738	77.4294
PF3D7_1227900	RNA pseudouridylate synthase, putative	0.19	-0.22	-0.38	0.63	0.74	1.47	0.41	0.31	0.34	-0.39	0.02	0.07	-0.34	-0.08	0.69	0.35	1.19	0.03	0.31	-0.04	-0.14	-0.05	0.986233	100	1.18715	76.2363	1.03526	86.2446	1.0738	77.4389
PF3D7_1433800	conserved Plasmodium protein, unknown function	0.17	0.11	-0.14	-0.49	-1.33	-0.72	-1.12	-0.06	0.24	0.13	-0.18	0	0.05	-0.09	-0.93	-0.86	-1.17	-1.29	0.09	0.08	0.01	-0.41	1.04247	100	1.10765	86.2946	1.06437	83.5032	1.0738	78.7097
PF3D7_0722000	conserved Plasmodium protein, unknown function	-0.42	-0.32	-0.17	-0.09	-0.58	0.44	-0.84	-0.35	-0.37	-0.32	-0.31	-0.31	-0.41	0.03	-0.14	-1.03	0.11	-1.25	-0.55	-0.73	-0.12	-0.06	0.950439	100	1.23971	70.9028	1.01924	86.9337	1.0738	78.9476
PF3D7_1123100	calcium-dependent protein kinase 7 (CDPK7)	-0.22	0.05	0.02	0.41	-0.52	-0.11	-0.74	-0.19	-0.06	0.11	0.23	-0.3	-0.05	0.5	-0.27	-0.36	-0.57	-0.92	-0.24	-0.17	0.17	0.06	0.933033	100	1.22264	75.7202	1.0479	84.4525	1.0738	81.2781
PF3D7_0520400	conserved Plasmodium protein, unknown function	0.25	-0.25	-0.75	-1.33	-0.75	-1.1	-0.55	0.3	-0.12	-0.39	-0.7	-0.04	-0.1	-0.87	-1.13	-1.69	-1.11	-0.57	0.33	-0.1	-0.56	-0.68	1.06191	100	1.14274	84.1162	1.01748	86.7663	1.0738	81.7282
PF3D7_0524500	conserved Plasmodium protein, unknown function	0.24	0.02	-0.46	0.36	-0.08	0.26	-0.22	-0.11	0.16	-0.04	-0.43	-0.03	0.05	0	0.02	-0.72	0.17	-0.38	0.22	-0.34	-0.12	-0.3	0.950439	100	1.23756	72.3905	1.02101	86.9271	1.0738	82.9261
PF3D7_0812400	karyopherin alpha (KARalpha)	0.17	-0.28	-0.77	-1.09	-0.72	0.1	-0.21	-0.2	0.29	-0.13	-0.4	0.06	-0.32	-0.59	-0.57	-0.62	-0.06	-0.1	-0.35	-0.38	-0.62	-0.82	0.993092	100	0.905948	86.1533	1.34957	41.4174	1.0738	83.1084
PF3D7_1335500	conserved Plasmodium protein, unknown function	0.03	0.54	0.55	0.73	1.02	0.18	1.56	0.36	0.12	0.19	0.45	0.52	0.52	0.47	0.68	0.88	-0.17	0.68	0.08	0.12	0.4	0.42	0.913831	100	1.27899	71.6204	1.01748	86.9017	1.0738	83.3638
PF3D7_1448900	conserved Plasmodium protein, unknown function	0.53	0.29	-0.55	-0.55	-0.48	-0.39	0.74	0.71	0.59	0.36	0.08	0.41	0.12	-0.55	-0.67	-0.26	0.13	0.86	0.65	0.5	-0.12	-0.87	1.0693	100	0.879649	82.7253	1.31494	60.7961	1.0738	84.819
PF3D7_1320400	type I signal peptidase (SPB)	0.01	-0.38	-1.41	-0.89	-0.95	-0.33	-0.6	-0.49	0.06	-0.47	-1.02	-0.36	-0.43	-0.84	-1.36	-1.07	-0.61	-0.46	-0.01	-0.6	-0.56	-1.3	0.965936	100	1.13485	82.1668	1.1	83.5277	1.0738	84.8945
PF3D7_1002800	DnaJ protein, putative	0.1	-0.02	-0.57	-0.85	-1.5	-0.79	-1.26	0.31	0.52	0.11	-0.26	0.19	0	-0.31	-1.36	-0.73	-0.91	-0.98	0.12	-0.28	-0.22	-0.86	0.918064	100	0.929805	89.7286	1.39474	40.3525	1.0738	87.3549
PF3D7_1429700	mitochondrial ribosomal protein L15 precursor, putative	0.3	0.05	-0.22	-0.46	-0.36	0.12	0.2	0.33	0.35	0.15	0.01	0.31	-0.04	-0.34	-0.48	-0.5	0.13	0.19	0.47	0.09	-0.09	-0.39	1.04729	100	1.02811	90.6842	1.14076	75.4816	1.07313	68.4747
PF3D7_1234800	Splicing factor 3B subunit 3, putative (SF3B3)	0.07	-0.51	-0.84	-0.21	-0.04	0.48	0.41	0.19	0.06	-0.33	-0.49	-0.12	-0.57	-0.72	-0.15	-0.13	0.57	0.28	0.04	-0.34	-0.61	-0.58	1.03049	100	1.0122	91.4702	1.17283	65.9339	1.07313	69.0057
PF3D7_1318300	conserved Plasmodium protein, unknown function	-0.14	-0.3	-0.13	-0.22	-0.12	0.37	-0.07	-0.31	-0.11	-0.55	-0.56	-0.37	-0.38	-0.49	-0.42	0.04	0.27	-0.22	-0.15	-0.46	-0.49	-0.59	1.16743	100	1.05154	89.2943	1.02811	86.4966	1.07313	71.8928
PF3D7_1465200	conserved Plasmodium protein, unknown function	-0.25	-0.66	-0.45	0	-0.43	0.25	-0.3	-0.23	-0.32	-0.88	-0.71	-0.05	-0.88	-0.75	-0.19	-0.49	-0.14	-0.55	-0.14	-0.68	-0.65	-0.58	1.07674	100	1.16675	76.9202	0.984525	87.3008	1.07313	76.6042
PF3D7_0410300	protein phosphatase, putative	-0.04	-0.37	-0.38	0.41	0.33	0.39	0.12	-0.31	0.09	-0.41	-0.41	-0.2	-0.34	-0.14	0.24	-0.08	0.13	0.14	-0.19	-0.58	-0.32	-0.36	0.974905	100	1.15269	79.1811	1.07363	84.5572	1.07313	79.3526
PF3D7_1340800	mitochondrial pyruvate carrier protein 1, putative (MPC1)	0.9	0.74	0.5	-0.38	-0.68	-1.34	-0.44	0.8	0.64	0.7	0.94	0.84	0.75	0.2	-0.43	-1.11	-1.35	-0.44	0.88	1.15	0.47	0.3	1.08423	100	1.08862	86.2442	1.04972	86.1607	1.07313	81.3896
PF3D7_1459000	ATP-dependent RNA helicase DBP5 (DBP5)	-0.1	-0.29	-0.06	0.86	-0.11	0.17	-0.67	-0.09	-0.09	-0.32	-0.15	-0.36	-0.26	0.12	0.23	-0.02	-0.48	-0.76	-0.01	-0.3	-0.19	0.06	1.01162	100	1.24833	73.9255	0.964264	86.6321	1.07313	81.7361
PF3D7_0419800	60S ribosomal protein L7ae/L30e, putative	0.52	0.48	0.7	1.69	0.81	1.54	0.14	0.48	0.24	0.49	0.42	0.62	0.62	0.65	0.74	0.94	0.9	0.19	0.49	0.17	0.38	0.69	0.95705	100	1.27677	74.2991	0.982821	87.2447	1.07313	84.5845
PF3D7_0716600	cysteine desulfurase, putative (SufS)	0.49	0.34	0.21	-0.62	0.19	-0.03	0.28	0.74	0.57	0.42	0.29	0.78	0.5	-0.31	-0.02	-0.53	0.35	0.35	0.27	0.44	0.06	-0.13	1.0163	100	0.94442	90.6111	1.27015	48.2748	1.07313	86.8037
PF3D7_0501400	interspersed repeat antigen (FIRA)	-1.6	0.01	1.35	2.56	0.77	1.13	-0.73	-0.22	-1.5	-0.13	1.8	-1.43	-0.26	1.46	0.47	1.39	0.45	-1.54	-1.08	-0.35	0.96	2.25	0.997692	100	1.67018	65.7217	0.728247	73.9849	1.07313	94.2526
Pfa_asR_6618	putative ncRNA	0.98	0.83	0.95		1.63	1.28	1.21	1.92	0.7	0.91	1.4	1.22	0.57	0.61	1.14	0.76	1.71	0.98	1.61	1.21	0.83	1.71	1.08673	100	1.10191	87.4573	0.928195	85.3406	1.07299	86.8774
PF3D7_1230700	protein transport protein Sec13, putative	-0.02	0.01	0.01	0.24	-0.14	-0.14	-0.53	0.08	-0.1	-0.13	-0.04	0.01	-0.09	-0.06	-0.05	-0.27	-0.47	-0.93	0.01	-0.02	-0.05	0.05	1.03288	100	1.22052	71.1228	0.96929	86.5548	1.07245	71.413
PF3D7_1005500	regulator of nonsense transcripts, putative	0.09	-0.23	-0.68	-1.29	-1.49	-0.66	-1.02	0.09	0.17	-0.18	-0.47	0.05	-0.19	-0.65	-1.09	-1.34	-1.06	-1	0.01	-0.26	-0.38	-0.87	0.993092	100	1.00521	91.6669	1.21209	60.5497	1.07245	76.5424
PF3D7_1119100	tRNA m(1)G methyltransferase, putative	1.41	0.96	0.79	0.98	1.02	1.9	1.76	1.79	1.37	1.04	0.94	1.58	0.85	0.4	0.73	1.08	2.05	1.14	1.6	1.44	1	0.98	1.07923	100	1.12117	84.469	1.02101	86.6262	1.07245	78.0925
PF3D7_1308900	mRNA-decapping enzyme 2, putative (DCP2)	-0.47	-0.65	-1	-0.37	-0.13	0.19	-0.35	-0.55	-0.38	-0.65	-0.81	-0.49	-0.65	-0.78	-0.16	-0.11	-0.28	-0.81	-0.46	-0.77	-0.9	-0.87	0.954842	100	1.12896	83.716	1.11149	78.7985	1.07245	78.706
PF3D7_0409400	heat shock protein 40 (DnaJ)	0.15	-0.32	-0.93	-0.42	-0.09	0.63	0.19	0.4	0.19	-0.28	-0.53	0.2	-0.32	-0.62	-0.74	0.39	0.34	0.17	0.18	-0.24	-0.67	-0.81	0.920188	100	1.02633	91.1384	1.25701	45.0916	1.07245	81.359
PF3D7_0302000	golgi organization and biogenesis factor, putative	-0.75	-0.9	-0.79	-0.12	-0.32	-0.08	-0.33	-1.01	-0.74	-1.29	-1.01	-0.94	-0.89	-0.56	-0.24	-0.66	-0.34	-0.75	-0.9	-1.34	-0.81	-1.02	0.988514	100	1.21841	71.6118	1.00347	87.2728	1.07245	82.1425
PF3D7_1238500	conserved Plasmodium protein, unknown function	0.16	-0.09	-0.42	-0.5	-0.62	0.3	-0.37	0.28	0.21	-0.06	-0.16	0.02	-0.06	-0.29	-0.91	0.01	-0.24	-0.5	0.27	0	-0.2	-0.48	0.99539	100	1.0811	88.6623	1.12506	74.1792	1.07245	82.2396
PF3D7_0906500	arginase	-0.21	0.11	0.9	1.54	1	1.32	0.55	0.32	0.33	0.48	0.91	-0.26	0.25	1.12	1.53	0.75	1.2	-0.04	-0.2	-0.2	0.98	1.01	0.93088	100	1.18304	77.3469	1.0811	84.7997	1.07245	83.9259
PF3D7_0917700	XPA binding protein 1, putative	-0.47	-0.49	-0.67	0.3	1.04	0.8	0.53	-0.15	-0.27	-0.44	-0.4	-0.36	-0.61	-0.25	0.65	0.45	0.95	0.35	-0.33	-0.87	-0.93	-0.38	0.909618	100	1.0479	90.2432	1.24186	63.2624	1.07245	84.2631
PF3D7_0530600	XAP-5 DNA binding protein, putative	0.05	-0.22	-0.13	0.55	-0.23	0.43	-0.76	0.39	-0.16	-0.15	-0.11	0.11	-0.2	0.2	-0.32	-0.44	0.01	-1.11	0.22	0.04	-0.17	0.21	0.909618	100	1.37793	64.1125	0.94442	85.5537	1.07245	84.401
PF14TR005	putative ncRNA	0.97	0.76	-0.04	1.79	1.3	1.26	0.56	1.36	0.66	0.41	0.67	1.31	0.56	0.2	0.9	0.17	1	0.49	1.58	1.03	0.81	0.54	0.915945	100	1.50264	62.5342	0.861546	74.8764	1.07245	89.0803
PF3D7_0215600	conserved Plasmodium protein, unknown function	0.15	-0.13	-0.23	0.08	-0.23	0.14	-0.43	0.28	0.17	-0.13	0.03	0.13	-0.19	-0.28	-0.2	-0.24	0.05	-0.62	0.16	-0.03	-0.09	-0.09	1.03049	100	1.10382	83.6905	1.07177	81.6239	1.07177	59.36
PF3D7_0623600	transcription or splicing factor-like protein, putative	-0.22	-0.45	-0.28	0.06	-0.11	0.27	-0.32	0.01	-0.25	-0.38	-0.26	-0.3	-0.4	-0.3	-0.16	-0.01	-0.21	-0.49	-0.2	-0.4	-0.41	-0.15	1.01162	100	1.14274	81.096	1.04972	84.6702	1.07177	71.6835
PF3D7_1030100	pre-mRNA-splicing factor ATP-dependent RNA helicase PRP22, putative (PRP22)	0.54	0.12	0	0.6	0.37	0.79	0.04	0.79	0.38	0.2	0.23	0.48	0.2	0.28	0.27	0.18	0.57	-0.12	0.6	0.09	0.1	0.31	0.933033	100	1.16878	75.42	1.09051	80.2901	1.07177	72.8588
PF3D7_1026200	conserved Plasmodium protein, unknown function	-0.03	0.01	-0.13	-0.38	-0.34	-0.1	0.03	1.14	0.31	0.01	0.12	0.29	-0.17	-0.41	-0.44	-0.5	0.19	-0.23	0.8	0.5	-0.26	-0.23	1.03288	100	1.03347	90.6793	1.14274	76.0236	1.07177	78.8573
PF3D7_0721000	conserved Plasmodium membrane protein, unknown function	0.31	0	-0.4	-0.51	-0.8	-0.23	-1.01	-0.1	0.32	0.06	-0.15	0.01	0.04	-0.05	-0.85	-0.75	-0.61	-1.05	0.13	-0.08	0	-0.4	0.97942	100	1.13092	81.9939	1.08673	82.5949	1.07177	79.0804
PF3D7_1358800	40S ribosomal protein S13, putative	0.16	-0.19	-0.96	-0.4	-0.17	0.51	-0.24	0.08	-0.18	-0.51	-0.88	0.15	-0.38	-0.65	-0.31	-0.1	-0.02	-0.28	-0.02	-0.86	-0.68	-0.73	0.974905	100	1.07363	88.1503	1.1487	77.6506	1.07177	81.3469
PF3D7_0612900	nucleolar GTP-binding protein 1, putative	-0.36	-0.92	-0.29	0.38	0.11	0.43	-0.64	0.47	-0.54	-0.71	-0.28	-0.37	-0.64	-0.8	0.13	0.25	0.07	-0.81	-0.11	-0.36	-0.81	0	1.05702	100	1.11729	83.4175	1.03886	86.3712	1.07177	82.1388
PF3D7_0529700	conserved Plasmodium protein, unknown function	0.55	0.27	0.32	-0.12	0.29	0.6	0.66	1.23	0.54	0.61	0.94	0.53	0.43	0.02	-0.26	0.65	0.6	0.41	0.83	1.03	0.26	0.29	1.03766	100	1.00521	91.6664	1.1708	78.4445	1.07177	83.9276
PF3D7_0411200	conserved Plasmodium protein, unknown function	-0.02	-0.37	-0.33	-0.22	-0.38	0.63	-0.22	-0.07	0.07	-0.3	-0.11	0.14	-0.2	-0.7	-0.15	0.66	0.28	-0.32	-0.3	-0.33	-0.5	-1	1.00928	100	0.891929	87.1448	1.34723	50.6145	1.07177	88.6231
PF3D7_1039900	exported protein family 4	-0.09	-0.12	0.5	1.47	0.97	1.91	0.48	0.41	-0.16	0.08	0.13	-0.24	-0.25	0.86	0.92	1.07	1.17	0.68	-0.24	-0.68	0.09	1.1	0.981686	100	1.18715	80.1096	1.03347	86.8927	1.07177	89.1906
PF3D7_0803900	putative ncRNA	1.5	1.21	1.41	1.52	2.3	1.73	1.79	1.68	0.63	0.7	1.33	1.43	1.28	0.91	1.07	2.28	2.18	2.72	0.61	1.02	0.22	0.98	1.12246	100	0.854114	83.4439	1.29909	69.6334	1.07177	90.088
PF3D7_1421000	conserved Plasmodium protein, unknown function	0.86	0.6	0.61	1.2	1.52	1.3	1.71	1.19	0.75	0.71	0.96	0.75	0.69	0.46	1.08	1.2	1.55	1.62	1.01	0.77	0.47	0.72	1.04006	100	1.04972	89.6994	1.11729	75.2376	1.0711	71.1262
PF3D7_0930600	peptidyl-prolyl cis-trans isomerase (CYP72)	-0.04	-0.37	-0.53	-0.18	-0.08	0.05	-0.2	-0.2	0.1	-0.38	-0.47	-0.2	-0.38	-0.37	-0.19	-0.36	-0.2	-0.16	-0.26	-0.34	-0.44	-0.49	1.00231	100	1.09051	85.6669	1.10573	79.2238	1.0711	71.7297
PF3D7_0319900	conserved Plasmodium protein, unknown function	-0.25	-0.45	-0.4	0.38	1.07	0.63	1.29	-0.14	-0.07	-0.25	-0.13	-0.42	-0.5	-0.19	0.58	0.75	0.31	1.29	-0.31	-0.29	-0.49	-0.14	1.00231	100	1.07923	87.4815	1.11729	74.4541	1.0711	73.5887
PF3D7_1474800	proteosome subunit alpha type 1, putative	-0.03	-0.3	-1.06	-0.73	-0.64	-0.34	0.04	-0.13	0.13	-0.31	-0.69	-0.12	-0.47	-1.04	-1.06	-0.64	-0.3	0.29	0.09	-0.31	-0.62	-0.97	1.05702	100	1.00696	91.6336	1.15069	75.9627	1.0711	77.3728
PF3D7_0506800	transcription factor 25, putative (TCF25)	0.31	0.01	0.17	0.48	0.09	0.65	-0.28	0.49	0.27	0.13	0.23	0.26	0.09	0.05	0.1	0.29	0	-0.41	0.3	0.4	0.06	0.32	1.02101	100	1.18099	79.242	1.00696	87.1814	1.0711	78.7598
PF3D7_1242900	mitochondrial import inner membrane translocase subunit TIM13, putative (TIM13)	0.22	-0.29	-0.69	-1.12	-0.96	-0.07	0.68	0.3	0.06	-0.06	-0.24	-0.06	-0.34	-0.76	-1.17	-1.27	0.56	0.87	0.21	-0.07	-0.46	-0.77	1.09682	100	0.923382	88.6804	1.22052	62.246	1.0711	82.7825
PF3D7_1443500	Poly(A)-specific ribonuclease PARN, putative (PARN)	-0.07	-0.73	-1.02	-1.41	-0.46	-0.17	-0.08	-0.09	0.06	-0.46	-0.81	-0.3	-0.73	-0.92	-1.06	-0.73	0.21	-0.14	-0.05	-0.57	-0.79	-1.25	1.03049	100	0.933033	89.1036	1.26576	59.6208	1.0711	82.9742
PF3D7_1329600	conserved Plasmodium protein, unknown function	-0.52	-0.6	-0.16	0.22	-1.1	-0.38	-1.54	-0.35	-0.53	-0.51	-0.17	-0.73	-0.5	0.1	-0.52	-0.7	-0.93	-1.68	-0.62	-0.77	-0.41	0.03	0.965936	100	1.19541	79.9146	1.03706	86.0889	1.0711	84.5174
PF3D7_0730700	tRNA Threonine	0.17	0.53	1.71	1.24	0.54	0.65	-0.03	0.74	0.02	0.09	0.69	0.61	0.55	1.31	1	0.33	0.35	-0.94	-0.05	0.61	0.19	1.3	0.986233	100	1.3333	67.4725	0.915416	85.8842	1.0711	89.3822
MAL5/7_5.8S:rRNA	MAL5/7_5.8S:rRNA	2.36	2.96	1.67	2.85	1.8	1.98	2.15	3.65	1.7	1.56	1.38	3.12	3.05	1.63	0.78	2.01	2.88	2.47	2.42	1.67	1.73	1.21	0.82932	100	1.11729	89.1261	1.24401	74.9027	1.0711	93.7146
PF3D7_0812000	conserved Plasmodium protein, unknown function	0.09	-0.33	0	0	0.27	0.33	0.71	0.53	0.12	-0.07	0.2	-0.09	-0.32	-0.22	-0.26	0.32	0.49	0.44	0.38	0.27	-0.12	-0.12	1.09429	100	1.05702	89.108	1.06622	83.6565	1.07042	72.3095
PF3D7_0909900	helicase with Zn-finger motif, putative	0.03	-0.4	-0.27	0.02	-0.25	0.16	-0.39	-0.08	0.08	-0.21	-0.22	-0.19	-0.2	-0.15	-0.11	-0.41	-0.27	-0.43	-0.16	-0.17	-0.31	-0.21	0.97716	100	1.14076	80.2652	1.07549	81.2604	1.07042	72.679
PF3D7_1303600	conserved Plasmodium protein, unknown function	0.4	0.56	0.51	0.73	0.64	0.84	0.85	0.38	0.51	0.72	0.67	0.21	0.56	0.45	0.6	0.2	0.98	0.62	0.39	0.72	0.63	0.37	1.05946	100	1.12117	83.3309	1.0299	86.3916	1.07042	74.2493
PF3D7_1306900	U1 small nuclear ribonucleoprotein a, putative	0.56	0.52	0.44	1.04	1.11	1.11	0.93	0.73	0.56	0.63	0.46	0.57	0.55	0.59	0.9	0.57	0.96	0.63	0.76	0.33	0.58	0.57	0.95705	100	1.2163	73.0398	1.02456	86.5058	1.07042	75.4937
PF3D7_0727200	cysteine desulfurase, putative (NFS)	-0.92	-1.36	-0.7	0.57	0.15	0.76	0.01	-0.33	-0.72	-0.99	-0.62	-0.95	-1.42	-0.64	0.32	-0.01	0.72	-0.17	-0.76	-1.04	-1.01	-0.27	1.00696	100	1.11535	81.9058	1.07549	84.2349	1.07042	76.0418
PF3D7_1034000	Sec1 family protein, putative	0.63	0.53	0.26	0.45	0.24	0.62	0.35	0.38	0.49	0.47	0.38	0.72	0.57	0.43	0.52	0.07	0.15	-0.29	0.42	0.46	0.4	0.27	0.933033	100	1.23328	74.038	1.0299	85.8649	1.07042	79.2021
PF3D7_0716000	RNA binding protein, putative	0.13	-0.22	-0.48	0.18	-0.38	0.18	-0.58	0.06	0.08	-0.33	-0.38	-0.02	-0.16	-0.21	-0.29	-0.13	-0.22	-0.56	-0.04	-0.35	-0.44	-0.4	0.959264	100	1.10957	85.4585	1.12117	76.6613	1.07042	79.5864
PF3D7_0614200	conserved Plasmodium protein, unknown function	0.15	-0.15	-0.6	0.55	0.4	0.83	0.24	-0.01	0.24	-0.09	-0.08	-0.11	-0.22	-0.16	0.21	-0.03	0.71	0.28	0.18	-0.23	-0.17	-0.06	0.974905	100	1.15869	79.0997	1.06069	84.8008	1.07042	80.7748
PF3D7_0707400	AAA family ATPase, putative	-0.02	-0.71	-0.81	-1.24	-1.02	0.68	-0.33	0.06	-0.05	-0.5	-0.68	-0.09	-0.56	-1.11	-0.8	-0.67	0.46	-0.41	-0.2	-0.36	-0.94	-1.02	1.05214	100	0.918594	87.8093	1.26357	41.176	1.07042	81.9644
PF3D7_0716400	conserved Plasmodium protein, unknown function	0.08	-0.19	-1.03	-1.13	-0.46	-1.04	-0.34	-0.48	0.22	-0.02	-0.45	-0.19	-0.31	-0.6	-0.78	-0.61	-1.28	-0.17	-0.07	-0.56	-0.46	-0.89	0.990801	100	0.977725	91.5544	1.24186	72.2335	1.07042	86.4143
PF3D7_0723500	dynactin subunit 5, putative	-0.75	-1.14	-0.25	-0.66	0.06	0.47	-0.72	-0.58	-0.38	-0.25	-0.43	-0.46	-0.81	-0.34	-0.12	-1.26	0.63	-0.5	-1.04	-0.73	-1.08	0	0.884745	100	1.07177	89.9424	1.23328	73.6255	1.07042	90.8409
Apico-tRNA-Lys	apicoplast tRNA	1.62	1.65	1.36	1.53	1.34	0.63	1.56	1.22	1.33	1.24	1.3	1.5	1.51	1.05	0.94	-0.71	1.84	2	1.68	1.33	1.61	0.95	1.14076	100	1.18715	86.6867	0.920188	84.7891	1.07042	93.5169
PF3D7_0204500	aspartate aminotransferase,aspartate transaminase (AspAT)	0.12	-0.31	-0.54	0.05	-0.51	0.32	-0.36	0.49	0.13	-0.32	-0.37	-0.02	-0.28	-0.59	-0.31	-0.44	0.15	-0.44	0.38	-0.08	-0.43	-0.31	1.03766	100	1.09809	85.0352	1.06622	82.5495	1.06975	66.7731
PF3D7_1310800	conserved Plasmodium protein, unknown function	-0.26	-0.86	-0.9	-0.08	-0.13	0.58	-0.06	-0.01	-0.3	-0.64	-0.68	-0.44	-0.74	-0.8	-0.24	-0.08	0.54	-0.19	-0.28	-0.65	-0.94	-0.59	0.990801	100	1.04972	89.1625	1.15469	72.341	1.06975	72.6571
PF3D7_1208100	conserved Plasmodium protein, unknown function	-0.6	-0.98	-0.4	0.39	-0.21	0.52	-0.83	-0.48	-0.44	-0.63	-0.35	-0.85	-0.86	-0.26	0.08	-0.27	0.15	-1.01	-0.51	-0.84	-0.55	-0.16	0.997692	100	1.17283	76.3022	1.02811	86.5655	1.06975	76.9778
PF3D7_0403700	CGI-201 protein, short form	-0.23	-0.61	-0.73	-0.04	-0.27	0.39	-0.65	-0.26	-0.17	-0.6	-0.74	-0.31	-0.6	-0.35	-0.24	-0.18	0	-0.83	-0.37	-0.83	-0.67	-0.6	0.93088	100	1.12506	82.3836	1.12896	79.5556	1.06975	81.1562
PF3D7_0611300	conserved Plasmodium protein, unknown function	0.16	-0.07	-0.79	-1.25	-1.55	-0.7	0.08	0.51	0.3	0.25	0.15	0.09	-0.1	-0.82	-1.26	-1.08	-0.68	-0.03	0.5	0.34	-0.28	-0.66	1.03049	100	0.937896	89.2392	1.25484	67.6514	1.06975	83.9727
PF3D7_0630000	CPW-WPC family protein	0.12	0.21	0.56	0.84	-0.08	0.82	-0.58	0.4	0	-0.03	-0.07	0.06	0.17	0.34	-0.05	0.2	0.11	-1.04	0.73	0.15	-0.14	0.59	1.07674	100	1.36131	69.0641	0.836536	73.2116	1.06975	88.4647
PF3D7_1003500	40S ribosomal protein S20e, putative	1.67	1.09	0.37	1.51	1.26	1.93	0.78	1.11	1.51	0.98	0.19	1.44	0.82	0.97	1.16	1.3	1.37	0.95	1.33	0.43	0.87	0.69	0.97716	100	1.12896	83.6631	1.08485	85.3442	1.06975	89.0028
Apico-tRNA-Asn	apicoplast tRNA	1.88	2.13	2.08	2.19	1.67	1.26	1.62	1.61	1.13	1.53	1.75	1.9	1.83	1.5	1.5	0.87	1.77	2.16	1.63	1.71	1.48	1.43	1.21982	100	1.07923	89.4098	0.960928	86.9045	1.06975	89.2502
PF3D7_1219200	rifin, pseudogene (RIF)	-0.19	0.11	1.32	0.74	1.17	0.75	1.28	0.7	-0.37	-0.13	-0.84	-0.06	0.34	0.08	0.13	1.04	0.6	-0.05	0.02	0.31	0.22	0.84	1.22547	100	1.46917	64.8943	0.70344	71.9186	1.06975	93.9587
PF3D7_1333800	conserved Plasmodium protein, unknown function	0.13	-0.07	-0.26	-0.02	-0.2	0.09	-0.25	-0.03	-0.04	-0.01	-0.09	-0.08	-0.12	-0.03	0.01	-0.19	-0.16	-0.52	-0.15	-0.34	-0.19	-0.04	1.00696	100	1.08673	86.0469	1.1	78.6963	1.06908	72.3583
PF3D7_0409200	40S ribosomal processing protein, putative	-0.37	-0.43	-0.29	0.42	0.18	0.32	0.07	0.02	-0.31	-0.29	-0.18	-0.34	-0.37	-0.08	0.1	-0.2	0.21	-0.19	-0.04	-0.52	-0.38	-0.11	0.933033	100	1.20372	72.7149	1.05154	84.2496	1.06908	74.2487
PF3D7_0627300	E3 ubiquitin-protein ligase RNF5, putative (RNF5)	-0.03	-0.01	-0.08	0.12	-0.36	-0.37	-0.44	0.11	0.09	0.03	0.21	0.01	0.09	-0.12	-0.27	-0.37	-0.55	-0.93	0.16	0.27	0.04	-0.12	0.97716	100	1.20372	74.7418	1.01572	86.9752	1.06908	77.5675
PF3D7_1415800	small subunit rRNA dimethylase, putative	-0.88	-1.28	-1.07	-0.11	-0.3	0.33	-0.54	-0.55	-0.65	-1.02	-0.91	-1.12	-1.41	-0.74	-0.39	-0.29	0.19	-0.6	-0.62	-1.24	-1.1	-0.72	1.00928	100	1.08485	85.8927	1.1	82.0738	1.06908	79.2113
PF3D7_1103700	casein kinase II beta chain (CK2beta1)	0.45	-0.15	-0.45	-0.14	-0.21	-0.19	0.22	0.55	-0.12	-0.25	-0.51	0.26	-0.2	-0.93	-0.52	-0.37	-0.06	0.56	0.33	0.24	-0.5	-0.67	1.18099	100	1.0122	91.5357	1.0479	85.6592	1.06908	81.2324
PF3D7_0625700	conserved Plasmodium protein, unknown function	0.44	0.25	-0.7	-0.72	-1.46	-0.87	-0.56	0.66	0.08	0.05	-0.31	0.44	0.12	-0.6	-1.44	-1.7	-0.85	-0.43	0.67	0.39	-0.17	-0.63	1.00696	100	1.15069	82.1335	1.03886	86.1218	1.06908	81.554
PF3D7_1350300	conserved Plasmodium protein, unknown function	-0.07	-0.23	0.12	0.48	-0.06	0.77	-0.05	-0.15	-0.04	-0.53	-0.24	-0.01	-0.34	-0.13	-0.12	0.36	0.31	-0.19	-0.31	-0.28	-0.31	-0.04	1.07177	100	1.14472	83.4421	0.99654	87.3292	1.06908	82.9743
PF3D7_0212700	conserved Plasmodium protein, unknown function	-0.02	-0.46	-0.68	-0.73	0.42	0.15	0.6	0.12	-0.04	-0.18	-0.38	-0.12	-0.25	-0.72	-0.07	0.05	0.34	0.05	-0.1	-0.13	-0.61	-0.7	0.983957	100	1.0122	91.5807	1.20164	60.878	1.06908	85.0341
PF3D7_1344000	aminomethyltransferase, putative	0.11	-0.47	-1.12	-1.19	-0.55	-0.32	0.46	0.24	0.19	-0.38	-0.56	0.11	-0.37	-1	-0.32	-0.69	-0.28	0	0.07	-0.34	-0.7	-1.13	0.950439	100	0.947698	90.7467	1.31722	43.7163	1.06908	87.1184
Pfa_asR_7489	putative ncRNA	-0.52	0.73	1.71	3.6	2.35	0.89	-0.17	-0.45	-0.9	0.17	2.33		0.38	1.5	2.62	1	1.07	-1.25	-0.15	-0.96	1.4	2.66	1.03359	100	1.75018	56.5186	0.732043	63.2136	1.06847	93.7003
PF3D7_0914000	pseudouridylate synthase, putative	-0.42	-0.56	-0.36	0.1	-0.55	0.42	-0.73	0.2	-0.35	-0.35	-0.18	-0.46	-0.49	-0.26	-0.38	-0.32	0.02	-0.9	-0.05	-0.44	-0.47	-0.08	0.97041	100	1.15269	81.2164	1.06437	83.2337	1.0684	77.9412
PF3D7_0609300	conserved Plasmodium protein, unknown function	0.65	0.63	-0.05	-0.42	-0.38	-0.09	-0.48	0.39	0.61	0.43	-0.03	0.62	0.47	0.1	-0.76	-0.25	-0.5	-0.28	0.78	0.22	0.17	-0.36	1.00928	100	1.07549	88.1273	1.10765	81.8552	1.0684	81.8569
PF3D7_1103100	60S acidic ribosomal protein P1, putative	0.39	-0.2	-0.83	0.11	0.16	0.7	-0.02	0.31	0.21	-0.33	-0.63	0.33	-0.31	-0.49	-0.02	0.47	0.14	-0.26	0.28	-0.32	-0.52	-0.48	0.961483	100	1.11342	85.2582	1.10957	80.6037	1.0684	82.6872
PF3D7_0210100.1	60S ribosomal protein L37ae, putative	1.02	0.63	0.1	0.69	1.01	1.3	0.88	0.66	0.51	0.28	-0.17	0.9	0.47	0.6	0.56	1.15	0.82	0.58	0.54	-0.01	0.19	0.06	0.950439	100	1.14274	81.4534	1.09051	82.6777	1.0684	83.0124
PF3D7_0703500	erythrocyte membrane-associated antigen	0.06	-0.24	-0.46	-0.03	-0.73	0.14	-0.98	0.03	0.04	-0.26	-0.33	-0.08	-0.19	-0.25	-0.68	-0.29	-0.41	-1.13	0.11	-0.32	-0.28	-0.29	0.972655	100	1.1708	81.7424	1.04608	85.3683	1.0684	84.1964
PF3D7_0407400	conserved Plasmodium protein, unknown function	0.22	0.02	-0.56	-0.76	-0.13	0.64	0.06	0.39	0.44	0.14	-0.32	0.15	-0.09	-0.4	-0.82	0.54	0.23	0.2	0.32	0.05	-0.4	-0.69	1.00463	100	0.942785	90.2565	1.26795	52.9906	1.0684	84.9969
PF3D7_0702500	Plasmodium exported protein, unknown function	-1.04	-1.38	-0.27	1.08	0.94	1.13	0.2	-0.47	-0.82	-1.53	-0.59	-0.83	-1.61	-0.66	0.5	1.27	0.9	-0.14	-0.7	-1.24	-1.25	-0.04	1.09936	100	1.15269	82.0395	0.96929	87.1642	1.0684	86.1067
PF3D7_1448800	Appr-1-p processing domain protein	0.97	0.62	-0.41	-0.01	1.27	0.5	1.33	0.84	0.99	0.73	0.41	0.83	0.38	0	0.49	0.57	0.88	1.38	0.89	0.69	0.19	-0.11	0.993092	100	0.960928	91.2356	1.25484	60.7506	1.0684	87.4285
PF3D7_0322500	iron-sulfur cluster assembly accessory protein, putative	0.28	-0.04	-0.47	-0.98	-1.5	-0.67	-1.23	-0.5	0.15	0.12	-0.3	-0.13	0.14	0.1	-1.36	-2.19	-1.08	-1.21	0.1	-0.12	0.08	-0.52	0.92445	100	1.28788	69.5524	0.987943	87.3363	1.0684	87.4671
PF3D7_1306500	MORN repeat protein, putative	-0.23	-0.08	0.68	0.42	0.39	0.38	0.47	0.13	-0.04	-0.02	0.23	0.27	-0.16	-0.06	0.1	0.83	-0.06	0.89	-0.08	0.13	-0.44	-0.14	1.07674	100	0.982821	91.701	1.15469	74.7648	1.0684	87.6761
Apico-tRNA-Gln	apicoplast tRNA	1.34	1.58	1.09	0.89	0.47	0.15	0.55	1.2	1.27	1.37	1.29	1.35	1.46	1.09	0.51	-0.51	0.77	0.47	1.46	1.56	1.12	0.87	1.02574	100	1.15269	84.6427	1.02101	86.93	1.0684	87.827
PF3D7_1041000	rifin (RIF)	-0.26	0.61	1.38		1.8	1.24	1.08	1.15	0.34	0.43	0.19	1.02	0.23	0.63	0.91	1.06	0.95	1.08	0.05	0.27	0.54	0.92	0.965936	100	1.21256	76.0339	1.05885	86.3393	1.0678	92.5647
PF3D7_0528100	beta adaptin protein, putative	0.23	0.2	0.15	0.47	0.32	0.27	0.35	0.32	0.23	0.22	0.19	0.14	0.2	0.12	0.28	-0.03	0.19	0.14	0.34	0.24	0.14	0.15	1.02811	100	1.15469	77.7392	1.01572	86.7674	1.06773	65.9558
PF3D7_0827900	protein disulfide isomerase (PDI8)	1.27	0.95	0.11	0.14	0.42	0.34	1.17	1.16	1.14	0.68	0.37	1.28	0.85	0.07	0.11	0.1	0.32	1.26	1.28	0.86	0.54	0.04	1.03049	100	1.04972	89.4917	1.11535	78.0651	1.06773	72.1478
PF3D7_0323100	conserved Plasmodium protein, unknown function	-0.1	-0.4	-0.63	-0.79	-0.32	0.18	-0.17	-0.15	-0.1	-0.42	-0.73	-0.25	-0.35	-0.51	-0.61	-0.4	-0.06	-0.38	-0.21	-0.56	-0.46	-0.88	0.99539	100	1.06253	88.5421	1.13092	75.6654	1.06773	74.5852
PF3D7_1452600	conserved Plasmodium protein, unknown function	0	-0.11	-0.22	-0.36	-0.62	-0.11	-0.7	-0.28	0.27	0.06	-0.09	-0.2	-0.09	0.02	-0.53	-0.62	-0.56	-0.87	-0.14	0.02	0	-0.23	0.986233	100	1.14671	79.9213	1.05519	84.3723	1.06773	75.7616
PF3D7_0608500	proteasome subunit alpha type 2, putative	0.34	-0.33	-0.96	-1.49	-1.5	-0.94	-0.49	-0.11	0.19	-0.39	-0.86	0.01	-0.38	-1.08	-1.68	-1.39	-1.01	-0.26	0.22	-0.09	-0.63	-1.29	1.12246	100	0.986233	91.6979	1.11342	80.9388	1.06773	79.5511
PF3D7_1141700	conserved Plasmodium protein, unknown function	-0.18	-0.45	-0.81	-0.42	-1.01	0.32	-0.6	-0.14	-0.31	-0.59	-1.04	-0.18	-0.55	-0.98	-0.01	-1.06	0.3	-0.65	-0.57	-0.82	-0.64	-1.11	1.06437	100	0.950989	90.1569	1.20164	66.8519	1.06773	79.5989
PF3D7_1104200	chromatin remodeling protein (SNF2L)	-0.1	-0.24	-0.19	0.06	-0.04	0.39	-0.45	-0.37	-0.04	-0.41	-0.44	-0.17	-0.31	-0.05	0.15	-0.2	-0.04	-0.81	-0.32	-0.57	-0.23	-0.32	1	100	1.1607	79.2238	1.03168	86.5456	1.06773	80.2116
PF3D7_0407200	peptidyl-tRNA hydrolase PTH2, putative	0.1	-0.46	-0.35	0.62	0.73	0.72	0.97	0.19	-0.33	-0.25	-0.08	-0.32	-0.49	-0.36	0.39	0.24	1.19	1	0	-0.21	-0.49	-0.13	1.11214	100	1.03886	90.6737	1.06437	83.4455	1.06773	81.3969
PF3D7_0905200	mitochondrial carrier protein, putative	-0.21	-0.53	-0.08	1.09	0.87	1.12	0.47	0.07	-0.15	-0.33	-0.07	-0.46	-0.56	0.24	0.79	0.46	0.94	0.34	-0.05	-0.58	-0.16	0.25	0.990801	100	1.19334	73.9391	1.01045	87.1594	1.06773	81.4083
PF3D7_0615400	ribonuclease, putative	-0.07	0	-0.24	0.24	-0.36	0.08	-0.38	0.37	0.16	0.08	-0.04	0.09	-0.04	0.01	-0.44	0	-0.4	-0.49	0.24	-0.06	-0.03	-0.08	0.918064	100	1.1708	81.324	1.09051	78.037	1.06773	83.3491
PF3D7_1027400	DNA-directed RNA polymerase II, putative	0.41	-0.01	-0.14	1.41	0.87	1.05	1.15	0.86	0.17	-0.16	0.1	0.32	-0.09	-0.22	0.63	0.41	1.6	1.26	0.64	0.16	-0.31	0.27	1.05946	100	1.10573	87.3816	1.03706	85.8483	1.06773	85.1348
PF3D7_1419100	ATP-dependent RNA helicase, putative	-0.23	-0.85	-0.17	0.68	-0.25	0.65	-0.99	-0.12	-0.24	-0.5	-0.34	-0.57	-0.6	0.14	-0.03	-0.35	0.34	-0.94	-0.22	-0.77	-0.28	-0.12	0.950439	100	1.20372	76.7693	1.03347	86.5237	1.06773	85.2494
PF3D7_0922100	ubiquitin-like protein, putative	-0.59	-0.7	-0.58	0	-1.19	-0.26	-1.41	-0.35	-0.48	-0.65	-0.43	-0.65	-0.7	-0.36	-0.69	-0.61	-0.77	-1.59	-0.5	-0.86	-0.62	-0.33	0.963707	100	1.1487	84.1098	1.07177	83.3256	1.06773	85.593
PF3D7_0721100	conserved Plasmodium protein, unknown function	-0.26	-0.94	-2.11	-2.89	-2.95	-2.15	-1.19	-0.5	0.07	-0.93	-1.67	-0.28	-1.15	-2.03	-2.79	-2.75	-1.83	-1.14	-0.31	-0.68	-1.27	-2.33	1.03526	100	0.890384	82.1353	1.31039	61.7469	1.06773	85.7066
PF3D7_0511500	RNA pseudouridylate synthase, putative	-0.42	-0.51	-0.51	0.21	-0.76	0.09	-1.25	-0.17	-0.3	-0.52	-0.41	-0.4	-0.51	-0.09	-0.53	-0.38	-0.38	-1.55	-0.3	-0.82	-0.37	-0.26	0.903335	100	1.2163	77.9387	1.06253	84.9018	1.06773	86.4859
PF3D7_1229100	ABC transporter, (CT family) (MRP2)	-1.17	-1.35	-0.69	0.45	0.16	0.64	-1.15	-0.62	-0.85	-1.07	-0.53	-1.31	-1.41	-0.43	0.03	0.78	-0.11	-1.63	-0.84	-1.37	-0.88	-0.05	0.986233	100	1.19541	81.0211	1.0122	87.1561	1.06773	88.3991
PFC10_API0026:tRNA	apicoplast tRNA	1.36	1.52	1.58	1.15	1.23	0.48	0.82	1.02	0.93	1.41	1.61	1.37	1.45	1.34	0.95	0.08	0.95	0.81	0.93	1.6	1.25	1.34	1.07177	100	1.16675	83.7823	0.974342	87.2316	1.06773	88.8807
Pfa_vasR_7098	putative ncRNA	0.08	0.17	1.29	2.2	2.26	0.69	1.2	1	-0.26	0.06	1.5	0.19	0.19	0.05	1.86	1.1	1.27	0.5	0.66	1.05	0.34	1.94	1.29235	100	1.32409	74.337	0.746131	70.2774	1.06773	93.3694
PF3D7_0407100	methyltransferase, putative	0.51	0.34	0.49	0.55	1.2	0.85	1.55	0.36	0.32	0.14	0.31	0.36	0.19	0.11	0.76	1.05	0.72	1.37	0.27	0.25	0.31	0.2	1.17013	100	1.04427	89.9064	1.01748	86.8187	1.06706	73.1206
PF3D7_0201800	knob associated heat shock protein 40 (KAHsp40)	-2.88	-3.48	-3.27	-1.29	-0.97	-0.57	-1.44	-2.16	-2.94	-3.49	-2.89	-3.14	-3.62	-3.29	-1.5	-1.03	-0.34	-1.53	-2.43	-3.16	-3.67	-2.7	1.10191	100	1.02278	91.1206	1.08673	81.7314	1.06706	74.0073
PF3D7_0528800	nucleolar preribosomal GTPase, putative	0.1	-0.34	0.13	1.08	0.99	1.32	0.41	0.69	0	-0.24	0.19	-0.02	-0.38	0.17	0.7	0.69	1.16	0.32	0.5	-0.19	-0.06	0.41	1.02811	100	1.17487	75.9532	0.99654	87.3296	1.06706	75.5142
PF3D7_1015200	cysteine--tRNA ligase	-0.13	-0.82	-1.22	-0.41	-0.28	0.58	0.48	0.28	-0.08	-0.68	-0.97	-0.2	-0.89	-1.07	-0.26	-0.26	0.71	0.09	0.11	-0.64	-1	-0.87	0.997692	100	1.01572	91.4206	1.17895	71.8421	1.06706	80.1152
PF3D7_1462900	conserved Plasmodium protein, unknown function	0.04	-0.46	-0.77	0.39	0.35	1	0.57	0.34	0.19	-0.46	-0.41	-0.25	-0.37	-0.41	0.12	0.44	0.47	0.63	0.19	-0.21	-0.52	-0.34	0.963707	100	1.11922	84.1117	1.09809	80.202	1.06706	81.3946
PF3D7_1324400	MSF1-like protein, putative	-0.67	-0.67	0.07	1.33	0.92	0.67	0.06	-0.53	-0.4	-0.52	-0.02	-0.97	-0.75	0.2	0.97	0.53	0.51	-0.05	-0.54	-0.8	-0.19	0.3	1.05946	100	1.19334	74.2546	0.959264	86.7982	1.06706	81.6903
PF3D7_1438600	conserved protein, unknown function	0.17	-0.36	-0.25	0.56	0.61	0.42	0.67	0.23	-0.06	-0.07	0.08	-0.13	-0.25	-0.41	0.54	-0.12	0.62	0.62	0.28	0.13	-0.34	0.03	1.08423	100	1.10957	85.9284	1.01396	87.0119	1.06706	81.8387
PF3D7_0710900	mitochondrial ribosomal protein L1 precursor, putative	0.02	-0.48	-0.86	-0.65	-0.66	-0.11	-1.11	0.01	-0.04	-0.45	-0.65	0	-0.4	-0.63	-0.59	-1.42	-0.38	-0.93	0	-0.51	-0.7	-0.45	0.935191	100	1.14671	82.9466	1.09619	81.9526	1.06706	84.1145
PF3D7_1027800	60S ribosomal protein L3, putative	0.33	-0.21	-0.8	-0.32	-0.28	0.55	-0.15	0.2	0.18	-0.32	-0.72	0.32	-0.28	-0.59	-0.37	0.13	-0.11	-0.64	0.22	-0.2	-0.56	-0.49	0.97041	100	1.14671	83.5363	1.06622	84.3358	1.06706	84.6885
PF3D7_1338200	60S ribosomal protein L6-2, putative	0.47	0.11	-0.36	0.27	0.24	1	0.34	0.7	0.54	-0.09	-0.25	0.57	-0.04	-0.06	0.2	0.66	0.49	-0.2	0.56	-0.06	-0.06	-0.12	0.943874	100	1.12896	84.7251	1.10573	81.5083	1.06706	85.3349
PF3D7_1403300	conserved Plasmodium protein, unknown function	0.28	0.46	0.35	0.33	0.66	0.57	0.96	0	0.64	0.51	0.31	0.26	0	0.12	0.05	1.56	0.2	1.04	0.12	0.49	0.2	0	1.17827	100	0.94442	90.6132	1.11922	77.5748	1.06706	86.7397
PF3D7_0519600	zinc finger protein, putative	0	-0.42	-0.71	-0.45	-0.4	0.07	-0.45	-0.12	-0.13	-0.3	-0.35	-0.12	-0.4	-0.54	-0.37	-0.31	-0.23	-0.69	-0.19	-0.24	-0.6	-0.59	0.983957	100	1.06622	88.3099	1.13288	71.7571	1.06638	73.9273
PF3D7_1404500	U3 small nucleolar ribonucleoprotein, U3 snoRNP, putative	-0.4	-0.54	-0.35	0.1	-0.42	0.19	-0.54	-0.14	-0.3	-0.46	-0.23	-0.51	-0.52	-0.3	-0.2	-0.12	-0.27	-0.35	-0.31	-0.63	-0.56	-0.34	1.00928	100	1.0479	90.157	1.13092	72.0374	1.06638	79.2602
PF3D7_1456300	conserved Plasmodium protein, unknown function	-0.33	-0.83	-1.46	-0.23	-0.13	0.63	-0.03	0.08	-0.08	-0.47	-0.7	-0.53	-0.95	-1.03	-0.45	0.01	0.46	0.14	-0.17	-0.28	-1.01	-0.76	0.974905	100	1.01396	91.4536	1.19956	65.0972	1.06638	81.4952
PF3D7_0730200	adapter-related protein, putative	0.38	0.09	0.16	0.67	0.44	0.51	-0.11	0.28	0.37	0.09	0.12	0.18	0.25	0.27	0.47	-0.21	0.36	-0.5	0.45	0.23	0.14	0.34	0.983957	100	1.27235	69.3486	0.949342	85.5402	1.06638	82.0771
PF3D7_1225600	conserved Plasmodium protein, unknown function	-0.53	-0.61	-0.71	0.32	-0.33	0.34	-0.73	-0.02	-0.36	-0.36	-0.31	-0.56	-0.69	-0.36	-0.21	0.02	-0.2	-0.56	-0.13	-0.65	-0.6	-0.38	0.946058	100	1.1	87.0939	1.13092	71.9411	1.06638	83.9116
PF3D7_1028800	conserved Plasmodium protein, unknown function	0.57	0.37	0.28	-0.61	0.03	-1.03	1	0.31	0.49	0.54	0.77	0.54	0.38	-0.08	-0.34	-0.22	-0.71	0.88	0.27	0.69	0.28	0.01	1.09177	100	0.962594	90.9945	1.1607	77.7279	1.06638	84.3483
PF3D7_1361200	conserved Plasmodium protein, unknown function	-0.29	-0.21	-0.51	0.37	-0.53	0.11	-1.02	-0.29	-0.23	-0.3	-0.4	-0.29	-0.25	0.01	-0.46	-0.3	-0.42	-1.1	-0.22	-0.6	-0.26	-0.43	0.895025	100	1.23328	76.5396	1.05154	84.9743	1.06638	86.5628
PF3D7_1302700	DEAD/DEAH box ATP-dependent RNA helicase, putative	-0.85	-1.28	-0.64	0.51	-0.38	0.51	-0.83	-0.38	-0.96	-1.3	-0.67	-1.08	-1.2	-0.53	-0.35	-0.17	0.15	-1.1	-0.63	-1.24	-0.95	-0.19	1.00928	100	1.24833	74.9316	0.949342	86.5391	1.06638	87.041
PF3D7_0816600	ClpB protein, putative (ClpB1)	0.39	-0.02	-0.8	-1.37	-0.78	0	0.14	0.38	0.57	0.11	-0.33	0.42	-0.12	-0.68	-0.65	-0.71	0.15	0.23	0.21	-0.25	-0.41	-0.92	0.988514	100	0.836536	77.707	1.43893	34.2853	1.06638	88.3229
PF3D7_0311700	plasmepsin VI	0.18	0.36	0.63	0.11	0.66	0.31	-0.08	0.03	0.27	0.34	1.4	0.39	0.01	0.08	0.71	1	-0.21	0.04	0.13	0.64	0.05	0.35	1.17283	100	0.91067	88.0116	1.16272	80.7544	1.06638	90.0072
PF3D7_0208700	conserved Plasmodium protein, unknown function, unspecified product	-0.13	-0.97	-1.14	-1.35	-0.93	0.52	-0.76	-0.29	0.09	-0.41	-0.5	-0.33	-0.81	-1.05	-0.62	-1.04	0.46	0.05	-0.69	-0.54	-1.25	-1.07	0.988514	100	0.788673	74.892	1.52626	15.7531	1.06638	90.5722
PF3D7_0809300	putative ncRNA	1.47	1.76	1.82	1.71	1.8	0.59	1.9	2.12	1.25	1.34	2.04	1.77	1.49	1.23	1.26	0.64	1.27	1.73	2.16	2.03	1.54	1.66	1.13813	100	1.20999	81.5848	0.895025	83.7464	1.06638	91.3019
PfNC11.1	putative ncRNA	-1.54	-0.07	1.72		1.45	0.82	0.87	-0.04	-1.09	0.33	1.72		0.46	1.43	1.13	0.75	0.9	-0.41	-0.81	-0.52	0.87	2.17	0.816203	100	1.3498	72.2463	0.87206	83.4301	1.06632	92.5398
PF3D7_0110800	transcription initiation factor TFIIB, putative	0.01	-0.03	0.05	0.02	0.04	0.29	0.15	0.23	0.16	0.26	0.21	-0.18	0.1	0.09	0.01	0.09	0.07	0.06	0.04	-0.11	0.09	0.12	1.00463	100	1.0479	89.4075	1.13288	69.8551	1.06571	69.7658
PF3D7_1459100	GTP-binding protein, putative	-0.15	-0.37	-0.38	-0.05	0.42	0.28	0.69	-0.16	-0.24	-0.45	-0.56	-0.27	-0.64	-0.53	-0.06	0.61	0.3	0.44	-0.4	-0.3	-0.61	-0.52	1.13288	100	1.0087	91.5877	1.07549	81.5327	1.06571	71.6101
PF3D7_0932800	conserved Plasmodium protein, unknown function	0.15	-0.13	-0.53	-0.59	-1.08	-0.22	-1.11	0.08	0.24	-0.08	-0.23	0	-0.16	-0.48	-0.89	-0.94	-0.49	-1.35	0.24	0.07	-0.14	-0.37	1.03049	100	1.12311	82.7069	1.03706	85.7446	1.06571	73.4499
PF3D7_0717700	serine--tRNA ligase, putative	-0.25	-0.49	-1.02	-0.67	-1.06	-0.48	-0.66	0	-0.33	-0.65	-0.8	-0.26	-0.57	-0.93	-0.98	-0.62	-0.82	-0.85	-0.15	-0.56	-0.75	-0.93	1	100	1.07177	88.6461	1.11149	73.2719	1.06571	78.8271
PF3D7_0934100	DNA excision-repair helicase, putative	-0.13	-0.45	-1.02	-0.61	-0.19	-0.06	0.03	-0.2	-0.13	-0.44	-0.64	-0.42	-0.47	-0.74	-0.43	-0.53	-0.11	-0.05	-0.06	-0.62	-0.69	-0.73	1.00696	100	1.05154	89.4932	1.12701	78.1889	1.06571	80.3119
PF3D7_1457200	thioredoxin 1 (TRX1)	1.95	1.47	0.75	-0.02	0.36	0.2	1.45	1.62	1.29	1.09	0.62	1.69	1.38	0.52	0.12	-0.09	0.16	1.67	1.64	1.68	0.86	0.14	1.1434	100	1.02278	91.2128	1.05336	85.6807	1.06571	82.5822
PF3D7_0811100	mitochondrial carrier protein, putative	1	0.46	0.39	-0.43	-0.69	-0.7	-0.15	0.82	0.69	0.53	0.39	0.74	0.65	0.16	-0.38	-1.4	-0.64	-0.41	0.98	0.93	0.5	0.17	1.07177	100	1.1607	81.0395	0.974342	87.072	1.06571	82.8854
PF3D7_1214200	histone-lysine N-methyltransferase, putative (SET5)	0.5	-0.26	-1.27	-1.04	-0.86	-0.09	0.31	0.77	0.46	0.04	-0.44	0.28	-0.34	-1.11	-1.38	-0.84	0.4	0.4	0.84	0.06	-0.43	-0.77	1.03288	100	0.955945	90.7536	1.2163	64.7232	1.06571	83.5505
PF3D7_0817300	asparagine-rich antigen	0.37	0.31	-0.33	-0.98	-0.64	0.83	-0.34	0.31	0.61	0.23	-0.14	0.34	0.26	-0.08	-1	-0.12	0.57	-0.81	0.32	0.01	0.14	-0.41	0.961483	100	1.04066	90.6175	1.17895	71.512	1.06571	84.5574
PF3D7_0824900	conserved Plasmodium protein, unknown function	-0.46	-0.97	-0.16	0.48	-0.47	0.39	-0.58	0.09	-0.31	-0.7	-0.1	-0.43	-0.88	-0.62	-0.2	0.04	0.21	-0.82	-0.1	-0.33	-0.65	-0.02	1.08172	100	1.10765	86.6888	1.01396	86.95	1.06571	84.6451
PF3D7_1126400	large ribosomal subunit processing factor, putative	0.04	-0.43	-0.76	0.03	0.57	0.48	0.5	0.24	-0.05	-0.24	-0.33	-0.09	-0.43	-0.81	0.19	0.02	0.92	0.92	-0.04	-0.36	-0.75	-0.53	1.04247	100	0.921784	88.8462	1.25266	49.749	1.06571	85.3986
PF3D7_0515100	rhomboid protease ROM9 (ROM9)	0.78	0.52	0.28	-0.27	-0.13	-0.59	0.85	1.2	0.61	0.64	0.89	0.76	0.62	-0.12	-0.24	-0.47	-0.37	0.64	1.12	1.26	0.44	0.13	1.07674	100	1.05336	89.4911	1.06992	85.6055	1.06571	86.6655
PF3D7_0213800	conserved Plasmodium protein, unknown function	-0.49	-0.11	0.39	0.2	-0.31	0.04	-0.71	-0.27	-0.05	-0.02	0.17	0.21	0.2	0.02	0.19	-0.22	0.15	-1.24	-0.22	-0.6	-0.19	-0.47	0.862542	100	1.06069	89.1665	1.25484	63.5897	1.06571	88.0549
PF3D7_1451500	pre-mRNA-splicing factor cwf18, putative	-0.17	-0.56	-0.77	0.14	-0.1	0.28	0.19	-0.16	-0.08	-0.28	-0.41	-0.25	-0.71	-0.67	-0.11	-1.01	0.95	0.5	0.01	-0.52	-0.51	-0.61	1.03049	100	1.03168	91.1824	1.12896	77.6613	1.06571	88.1314
PF3D7_1327600	nicotinic acid mononucleotide adenyltransferase	-0.64	0.08	0.37	0.27	-0.35	-0.13	0.05	0.19	-0.62	0.13	0.51	-0.71	0.12	0.15	-0.15	-0.67	0.01	-0.57	-0.47	0.33	0.32	0.49	1.05946	100	1.23542	73.9808	0.923382	86.2154	1.06571	89.104
PF3D7_1133600	conserved Plasmodium protein, unknown function	0.22	-0.68	-0.24	-0.17	0.22	1.09	0.68	0.49	0.64	0.23	0.37	0.2	-0.19	-0.29	0.55	0.5	1.18	0.75	0.01	-0.23	-0.32	-0.32	0.907519	100	0.817902	75.1633	1.56645	11.3669	1.06571	90.2534
PF3D7_1319500	conserved Plasmodium protein, unknown function	0.24	-0.14	-1.06	-0.36	-0.61	0.51	0.4	-0.07	0.49	0.16	-0.46	0.06	-0.35	-0.49	-1	-0.13	0.65	0.89	0.17	-0.6	-0.22	-0.89	0.959264	100	0.921784	89.1261	1.3333	64.5196	1.06571	90.7169
PF3D7_0720200	conserved Plasmodium protein, unknown function	0.41	0.22	-0.16	0.86	0.84	1.12	0.66	0.54	0.45	0.29	0.04	0.36	0.09	0.08	0.63	0.73	1.08	0.51	0.53	0.07	0.05	0.14	0.986233	100	1.09619	84.0953	1.09619	80.7985	1.06504	75.0124
PF3D7_1350200	small nuclear ribonucleoprotein E, putative (SNRPE)	0.52	-0.1	-0.26	0.42	0.54	0.74	0.98	0.39	0.37	0.04	-0.17	0.26	0	-0.25	0.37	0.25	1.01	0.95	0.38	-0.04	-0.19	-0.27	1.03526	100	1.01748	91.3539	1.13879	73.7094	1.06504	77.3877
PF3D7_0602600	conserved Plasmodium protein, unknown function	-0.72	-0.89	-0.82	-0.2	-0.55	-0.04	-0.83	-0.66	-0.4	-0.75	-0.62	-0.8	-0.98	-0.57	-0.42	-0.54	-0.3	-0.87	-0.61	-1	-0.79	-0.6	0.981686	100	1.0924	85.151	1.10382	81.4625	1.06504	79.1771
PF3D7_0909800	small nuclear ribonucleoprotein Sm D3, putative (SNRPD3)	-0.12	-0.73	-0.7	0.12	0.4	0.49	0.63	-0.11	-0.38	-0.47	-0.6	-0.4	-0.58	-0.56	0.07	0.07	0.79	0.56	-0.36	-0.68	-0.76	-0.62	0.997692	100	1.02633	91.0394	1.1607	67.8236	1.06504	79.2577
PF3D7_0609000	conserved Plasmodium protein, unknown function	0.01	-0.16	-0.39	-0.16	-0.58	0.23	-0.98	-0.08	0.19	-0.09	-0.29	-0.09	-0.12	-0.12	-0.45	-0.4	-0.18	-1.21	-0.01	-0.28	-0.14	-0.3	0.952638	100	1.13879	81.7461	1.08298	82.5784	1.06504	80.6232
PF3D7_0507900	conserved Plasmodium protein, unknown function	0.98	0.68	0.97	1.85	2.09	1.49	1.78	1.34	0.71	0.58	1.13	0.98	0.58	0.65	1.54	1.63	1.89	1.71	1.12	0.89	0.49	1.12	1.10191	100	1.07923	88.1548	1.02456	86.5546	1.06504	80.9521
PF3D7_1357900	pyrroline carboxylate reductase	-0.26	-1.28	-2.17	-1.32	0.02	0.37	0.67	0.14	-0.79	-1.36	-1.83	-0.39	-1.43	-2.21	-0.66	-0.14	0.55	0.47	-0.12	-1.01	-1.88	-1.99	1.07674	100	0.920188	88.4021	1.22264	57.9801	1.06504	84.1894
PF3D7_0912800	tRNA 1-methyladenosine methyltransferase subunit, putative	-0.6	-0.8	-0.78	0.44	0.19	0.61	-0.5	-0.4	-0.25	-0.88	-0.82	-0.59	-0.98	-0.3	0.07	-0.07	0.38	-0.7	-0.4	-0.94	-0.76	-0.5	0.93088	100	1.20164	71.98	1.04427	86.2682	1.06504	85.3738
PF3D7_0912600	conserved Plasmodium protein, unknown function	0.11	-0.42	0.06	0.19	1.02	-0.09	1.67	0.01	-0.2	-0.46	0	-0.19	-0.44	-0.26	0.68	0.51	0.08	1.49	-0.41	-0.33	0	-0.24	1.15936	100	1.00521	91.6768	1.05885	85.4308	1.06504	85.7632
PF3D7_0933900	conserved Plasmodium protein, unknown function	0.18	-0.38	-0.11	-0.33	0.01	0.56	0.05	-0.08	0.27	-0.04	-0.17	0.05	-0.16	-0.23	0.14	0.15	-0.13	0.14	-0.2	-0.3	-0.31	-0.19	1.00696	100	0.998269	91.742	1.18509	69.4105	1.06504	85.7644
PF3D7_0407300	transcription factor, putative	1.1	0.56	1.46	2.74	2.34	2.99	1.81	1.51	1	0.79	0.98	0.97	0.92	1.63	2.13	2.18	2.85	1.7	1.09	0.52	0.86	1.43	0.911722	100	1.19334	76.1303	1.06807	85.1869	1.06504	85.7761
PF3D7_1365100	mitochondrial ribosomal protein S17 precursor, putative	0.2	0.15	-0.33	0.29	0.03	0.68	0.55	0.77	0.07	0.28	0.22	0.28	0	-0.13	-0.41	0.02	0.94	0.88	0.5	0.24	-0.22	-0.19	0.97041	100	1.02101	91.3636	1.19127	70.9824	1.06504	85.9855
PF3D7_1142100	conserved Plasmodium protein, unknown function	-0.13	-0.15	0.05	0.59	-0.34	0.32	-1.19	-0.29	-0.06	-0.18	0.03	-0.29	-0.05	0.43	0.11	-0.09	-0.46	-1.5	-0.33	-0.42	0.06	0.19	0.928731	100	1.25701	74.2045	1	87.3031	1.06504	86.698
PF3D7_1104300	conserved Plasmodium protein, unknown function	0.82	0.24	-0.41	-0.87	-1.05	-0.44	-0.43	0.43	1.03	0.36	-0.14	0.51	0.29	-0.15	-0.84	-0.58	-0.72	-0.32	0.61	0.15	0.19	-0.6	1	100	0.94442	89.9519	1.25919	68.575	1.06504	87.3056
PF3D7_1402200	conserved Plasmodium protein, unknown function	-0.04	0.74	1.51	1.97	1.25	-0.37	-0.35	0.44	-0.01	0.7	1.82	0.13	0.52	0.86	1.02	1.59	-0.45	-0.62	0.2	0.73	0.99	1.69	1.17555	100	1.18099	81.4075	0.891929	83.1682	1.06504	89.7274
PF3D7_1473600	conserved Plasmodium protein, unknown function	0.36	-0.87	-1.91	-0.99	-0.66	-0.35	0.6	0.64	-0.24	-0.8	-1.32	0.31	-0.75	-1.41	-1.72	-1.88	0.58	0.41	0.64	-0.56	-1.08	-1.08	0.876606	100	1.23328	81.5828	1.06437	84.4059	1.06504	91.6383
PF3D7_1036700	phosducin-like protein, putative (PhLP2)	-0.04	-0.48	-0.18	-0.55	-0.94	0.23	0.6	0.48	0.23	-0.36	-0.47	0.08	-0.47	-1.32	-0.09	-0.01	0.84	0.17	0.26	-0.11	-0.81	-1.02	1.26284	100	0.761808	73.314	1.31039	40.0976	1.06504	91.8671
PF3D7_1238200	conserved Plasmodium protein, unknown function	-0.01	0.61	0.31	0.26	0.89	0.46	0.11	0.73	0.01	0.87	0.59		0.62		0.28	0.73	-0.07		0.33	0.07	0.47	0.52	0.923916	100	1.12272	83.3413	1.15069	74.2006	1.06464	82.0732
PF3D7_1357000	elongation factor 1-alpha	0.45	-0.21	-1.1	-0.12	-0.32	0.29	-0.19	0.4	0.18	-0.44	-0.89	0.39	-0.31	-0.9	-0.54	-0.18	0.26	-0.38	0.39	0	-0.75	-0.92	0.990801	100	1.09051	86.3298	1.09619	79.1091	1.06437	76.48
PF3D7_0312300	26S proteasome regulatory subunit S14, putative	0.24	-0.01	-0.41	-0.76	-0.87	-0.41	0.02	0.06	0.09	0	-0.25	0.24	-0.01	-0.42	-0.83	-1.19	-0.13	-0.17	0.19	0.04	-0.32	-0.69	1.00231	100	1.05336	89.5197	1.12506	78.2491	1.06437	79.1189
PF3D7_1234500	conserved Plasmodium protein, unknown function	0.15	-0.11	0.09	0.47	0.34	0.65	-0.19	-0.13	0.2	-0.19	-0.23	0.11	-0.1	-0.07	0.33	0.16	0.18	-0.44	0.16	-0.15	-0.03	-0.09	1.04488	100	1.19748	73.9857	0.959264	86.665	1.06437	80.4041
PF3D7_1007600	conserved Plasmodium protein, unknown function	-0.27	-0.53	-0.57	-0.55	-0.68	-0.3	-0.68	-0.48	-0.13	-0.46	-0.43	-0.28	-0.64	-0.6	-0.2	-0.52	-0.7	-1.1	-0.49	-0.48	-0.55	-0.51	1.03526	100	1.05519	89.8013	1.09619	79.3333	1.06437	80.7039
PF3D7_1202000	ATP-dependent RNA helicase, putative	0.01	-0.19	-0.4	-0.41	-0.03	0.68	0.02	0.03	0.4	0.02	-0.35	-0.01	-0.14	-0.14	-0.51	0.24	0.27	0.12	-0.06	-0.3	-0.19	-0.49	0.935191	100	1.02456	91.1417	1.21841	66.4942	1.06437	83.6481
PF3D7_1315200	conserved Plasmodium protein, unknown function	-0.3	-0.63	-0.74	-0.99	-0.29	-0.21	-0.07	-0.1	0.12	-0.05	-0.32	-0.43	-0.61	-0.31	-0.56	-0.54	-0.07	-0.32	-0.3	-0.37	-0.41	-0.65	0.928731	100	0.987943	91.7351	1.27015	44.9713	1.06437	84.9058
PF3D7_1428800	transcription initiation TFIID-like, putative	0.16	-0.11	-0.41	-0.65	-0.22	0.46	0	-0.08	0.33	0	-0.14	0.09	0.05	-0.12	-0.11	-0.58	0.26	-0.16	-0.22	-0.23	-0.25	-0.38	0.915945	100	1.03168	90.9629	1.22901	58.6309	1.06437	84.9372
PF3D7_0613100	conserved Plasmodium protein, unknown function	1.04	1.03	1.23	1.04	0.73	0.61	0.85	0.9	0.58	0.91	1.21	0.73	1.15	0.86	0.55	0.47	0.81	0.76	0.98	1.17	0.77	0.89	1.13813	100	1.11729	84.2582	0.964264	87.0152	1.06437	85.1118
PF3D7_1327700	regulator of nonsense transcripts 3B, putative (UPF3B)	-0.23	-0.49	-0.24	0.39	0.42	0.81	0.01	-0.03	0	-0.33	-0.28	-0.05	-0.28	-0.17	0.67	-0.14	0.68	-0.31	-0.59	-0.37	-0.52	0.12	0.899171	100	1.13485	83.2988	1.13288	80.4006	1.06437	86.1044
PF3D7_1347500	DNA/RNA-binding protein Alba 4 (ALBA4)	-0.07	-0.37	-0.61	0.04	-0.83	-0.22	-0.89	0.01	-0.14	-0.57	-0.45	-0.13	-0.49	-0.32	-0.57	-0.45	-0.94	-0.88	0.01	-0.47	-0.5	-0.35	0.974905	100	1.17691	81.5446	1.02811	86.4462	1.06437	86.2246
PF3D7_1125100	vacuolar membrane protein-related, putative	1.04	0.77	0.12	-0.49	-1.09	-1.37	-0.09	0.92	1.22	0.82	0.67	0.91	0.7	0.08	-0.22	-1.72	-0.89	-0.34	1.17	1.01	0.79	0.04	1.05702	100	1.02278	91.3301	1.11342	81.4425	1.06437	86.3846
PF3D7_0829300	U6 snRNA-associated Sm-like protein LSm8, putative (LSM8)	0.14	-0.24	-0.93	-0.6	-0.77	0.03	-0.7	-0.05	0.01	-0.11	-0.53	-0.01	-0.26	-0.47	-0.98	-0.31	-0.3	-0.43	-0.04	-0.51	-0.51	-0.92	0.935191	100	0.99654	91.7508	1.25266	58.2194	1.06437	86.7151
PF3D7_0631000	tetratricopeptide repeat protein, putative	0.32	0.24	0.43	-0.13	0.04	0.4	0.31	0.09	0.26	0.8	0.2	-0.23	0.58	0.94	-0.02	0.16	-0.27	0.17	-0.49	0.25	0.6	0.28	0.933033	100	1.10573	86.0044	1.13092	78.3613	1.06437	87.6158
PF3D7_0706000	conserved Plasmodium protein, unknown function	-0.23	-0.48	-0.71	-0.23	-1.58	-0.57	-1.73	-0.48	0.12	-0.31	-0.6	-0.39	-0.51	-0.28	-1.1	-1.11	-1.05	-1.72	-0.13	-0.67	-0.26	-0.57	0.946058	100	1.16272	83.2464	1.06437	85.5585	1.06437	89.5547
PF3D7_0521400	conserved Plasmodium protein, unknown function	0.96	0.57	-0.58	-1.02	-1.64	0.29	-0.57	0.39	0.89	0.46	-0.63	0.78	0.5	0.05	-0.76	-2.3	0.44	-0.28	0.59	-0.25	0.22	-0.86	0.915945	100	0.993092	91.7573	1.27677	70.5673	1.06437	90.2788
PF3D7_1465900	40S ribosomal protein S3, putative	-0.55	-1.11	-1.41	-1.12	-0.74	0	-0.67	-0.67	-0.36	-1.03	-1.77	-0.56	-1.17	-1.14	-0.53	-0.66	-0.26	-0.76	-0.81	-1.77	-1.23	-1.53	0.954842	100	0.946058	90.2383	1.29909	72.6075	1.06437	90.508
PF3D7_0728100	conserved Plasmodium membrane protein, unknown function	0.82	0.73	0.23	-0.38	-0.92	-1.34	-0.78	0.78	0.75	0.78	0.59	0.74	0.87	0.23	-0.69	-1.16	-1.12	-0.92	0.88	0.8	0.5	0.15	0.986233	100	1.08485	86.8364	1.10382	80.7176	1.0637	79.3627
PF3D7_0308900	splicing factor 3B subunit 1, putative (SF3B1)	0.08	-0.15	-0.31	0.7	0.54	0.86	-0.04	0.17	-0.04	-0.23	-0.25	0.07	-0.14	-0.08	0.36	0.26	0.43	-0.16	0.26	-0.29	-0.31	-0.05	0.948246	100	1.22476	71.1021	1.00696	87.1944	1.0637	79.9078
PF3D7_0904600	ubiquitin specific protease, putative	-0.23	-0.36	-0.32	-0.19	-1.08	-0.28	-1.2	-0.18	-0.2	-0.23	-0.15	-0.27	-0.25	-0.14	-0.83	-0.91	-0.51	-1.42	-0.22	-0.41	-0.2	-0.24	0.943874	100	1.17283	79.5264	1.05519	83.7002	1.0637	81.0938
PF3D7_0802300	rRNA processing WD-repeat protein, putative	-0.6	-1.05	-0.87	0.21	0.13	0.6	-0.03	-0.33	-0.45	-0.79	-0.83	-0.62	-1.01	-0.61	0.08	-0.05	0.39	-0.29	-0.44	-1.03	-0.9	-0.51	0.937354	100	1.14472	77.7855	1.08673	83.5753	1.0637	81.7989
PF3D7_1337300	exoribonuclease, putative	-0.46	-0.84	-1.11	-0.16	-0.6	0.37	-0.69	-0.17	-0.28	-0.57	-0.78	-0.64	-0.77	-0.86	-0.54	-0.22	0.1	-0.76	-0.23	-0.77	-0.82	-0.76	0.968171	100	1.06069	89.2899	1.14472	74.79	1.0637	82.7254
PF3D7_1233300	pentatricopeptide repeat protein, putative	0.39	0.07	0.49	0.25	1.2	0.65	0.46	0.33	0.26	-0.3	-0.2	0.15	0.03	0	-0.22	1.23	0.63	0.94	0.15	0.38	-0.34	-0.33	1.19472	100	0.99654	91.7512	1.04066	85.3782	1.0637	83.1855
PF3D7_0107800	DNA repair exonuclease Mre11, putative	-0.09	-0.33	-0.86	-1.26	-1.54	-0.69	-0.93	-0.31	-0.16	-0.49	-0.73	-0.33	-0.29	-0.76	-1.37	-0.97	-1.01	-1.21	-0.21	-0.66	-0.56	-1	1.02337	100	1.02456	91.2291	1.13682	76.8173	1.0637	84.1723
PF3D7_1243600	translation initiation factor SUI1, putative	-0.59	-0.34	-0.48	0.02	-0.78	-0.67	-1.31	-1.14	-0.28	-0.29	-0.36	-0.68	-0.5	-0.11	-0.3	-0.79	-1.35	-1.66	-0.65	-0.54	-0.22	-0.4	0.972655	100	1.26576	70.7588	0.955945	86.608	1.0637	85.9266
PF3D7_0602200	MYND finger protein, putative	-0.38	-0.97	-1.05	-0.81	-0.77	0.3	-0.76	-0.05	-0.3	-0.68	-0.97	-0.1	-1.03	-1.32	-0.91	-0.77	0.42	-0.22	-0.67	-0.72	-1.09	-1.01	1.01162	100	0.907519	86.3355	1.29459	52.3251	1.0637	86.0987
PF3D7_1247200	conserved Plasmodium protein, unknown function	-0.47	-0.65	0.08	-0.18	0.23	0.43	0.33	-0.03	-0.14	-0.59	-0.57	-0.28	-0.68	-0.77	0.3	-0.17	0.61	0.17	-0.16	-0.5	-0.69	-0.37	1.17283	100	0.982821	91.6872	1.06992	83.6622	1.0637	87.1479
PF3D7_1440500	allantoicase, putative	-0.6	-0.76	-0.77	-0.7	0.53	1.01	0.75	0.01	-0.05	-0.38	-0.5	-0.45	-0.81	-0.86	0.2	0.66	0.81	0.47	-0.52	-0.4	-0.98	-0.56	0.997692	100	0.909093	88.1917	1.30586	50.4803	1.0637	88.4903
PF3D7_1342200	conserved Plasmodium membrane protein, unknown function	0.37	-0.32	-1.38	-0.86	-1.22	-0.16	-0.35	0.62	0.45	-0.32	-0.33	0	-0.46	-0.85	-1.43	-1.19	0.4	0.06	0.6	-0.2	-0.62	-0.79	0.99539	100	0.928195	89.4779	1.2812	56.2712	1.0637	89.1791
PF3D7_1447400	conserved Plasmodium protein, unknown function	-0.22	-0.77	-1.22	-0.48	1.01	1.18	0.74	0.21	-0.02	-0.44	-0.5	-0.19	-0.62	-0.95	0.24	0.32	1.5	0.5	0.03	-0.91	-0.87	-0.54	0.90125	100	0.981119	91.7031	1.30586	59.5869	1.0637	89.9209
PF3D7_0402200	surface-associated interspersed protein 4.1 (SURFIN 4.1), pseudogene (SURF4.1)	-1.59	1.01	1.02	0.98	-0.39	-0.36	-0.66	-1.74	-1.72	-0.17	0.2	-1.91	0.17	1.1	-0.41	0.16	-1.2	-0.81	-1.94	-0.75	0.49	0.7	1.28343	100	1.37316	73.0986	0.715736	57.3376	1.0637	93.5636
PF3D7_1458400	aminotransferase, putative	0.13	-0.61	-1.44	-0.7	-0.74	0.22	0.15	0.39	0.12	-0.35	-0.64	-0.2	-0.75	-1.23	-0.99	-0.52	0.37	0.17	0.38	-0.07	-0.74	-0.86	1.06191	100	0.982821	91.6494	1.15069	70.9336	1.06303	80.2539
PF3D7_0811800	conserved Plasmodium protein, unknown function	0.13	-0.39	-1.03	-1.26	-2	-0.42	-1.25	0.24	0.07	-0.42	-0.71	-0.07	-0.44	-0.92	-1.77	-2.08	-0.36	-0.86	0.29	-0.22	-0.56	-1.02	1.03288	100	1.02456	91.2025	1.12701	75.291	1.06303	81.9065
PF3D7_1113100	protein tyrosine phosphatase (PRL)	-0.42	-0.04	0.17	0.38	-0.36	-0.28	-1.36	-0.59	-0.29	0.09	0.11	-0.62	-0.05	0.43	-0.09	-0.46	-1.02	-1.35	-0.54	-0.29	0.26	0.17	0.988514	100	1.25266	73.0391	0.952638	85.093	1.06303	84.3893
PF3D7_0509300	conserved Plasmodium protein, unknown function	0	-0.07	-0.55	-0.43	-0.59	-0.01	-0.16	-0.06	0.06	0.25	-0.19	-0.08	-0.12	-0.34	-0.79	-0.09	-0.16	-0.06	-0.04	-0.37	-0.26	-0.41	0.981686	100	0.984525	91.706	1.21841	64.1279	1.06303	84.6926
PF3D7_1212200	conserved Plasmodium protein, unknown function	0.06	-0.47	-0.44	-0.86	-0.58	0.19	-0.17	0.2	0.14	-0.01	-0.24	-0.1	-0.22	-0.48	-0.83	-0.07	0.21	-0.34	0.1	-0.26	-0.46	-0.7	0.988514	100	0.934651	89.1106	1.27677	49.043	1.06303	84.7333
PF3D7_1012800	conserved Plasmodium protein, unknown function	0.42	0.26	-0.29	-0.54	-0.42	-0.32	-0.09	0.65	0.71	0.34	0.39	0.13	0.23	-0.12	-0.31	-0.15	-0.25	-0.09	0.65	0.29	0.09	-0.33	1.03526	100	0.905948	84.5288	1.27235	59.9308	1.06303	85.0196
PF3D7_0528600	conserved Plasmodium protein, unknown function	0.51	0.26	0.21	1.21	1.17	1.37	1	0.42	0.58	0.1	0.39	0.55	0.03	0.36	1.08	0.58	1.69	0.95	0.47	-0.09	0.19	0.44	1.00928	100	1.0811	88.0048	1.08673	83.5714	1.06303	85.0709
PF3D7_0801500	conserved Plasmodium protein, unknown function	-0.6	-1	-0.83	0.39	-0.12	0.7	-0.18	-0.43	-0.49	-0.88	-0.74	-0.47	-0.98	-0.56	0.32	-0.67	0.53	-0.31	-0.42	-1.4	-0.65	-0.54	0.907519	100	1.17283	77.7522	1.08485	84.7671	1.06303	87.1554
PF3D7_1325200	oxidoreductase, putative	0.13	1.05	0.42	0.61	0.88	0.24	0.28	0.26	0.3	0.95	0.73	0.46	0.58	0.78	0.17	0.58	0.5	0.14	0.76	-0.41	0.62	0.7	0.950439	100	1.11342	84.7415	1.10382	83.5532	1.06303	88.4859
PF3D7_1421500	mitochondrial import inner membrane translocase subunit TIM8, putative (TIM8)	0.05	-0.64	-1.12	-0.46	-0.41	0.38	-0.13	0.13	-0.16	-0.49	-0.73	-0.21	-0.46	-1.14	-0.59	-0.86	0.54	-0.17	0.17	-0.28	-0.71	-0.83	1.02337	100	1.08298	87.1396	1.07177	81.7482	1.06236	77.7586
PF3D7_1446900	glutaminyl-peptide cyclotransferase, putative	0.68	0.23	0.11	-0.39	-0.44	-0.16	0.17	0.56	0.31	0.06	-0.01	0.73	0.28	-0.28	-0.22	-0.74	-0.32	-0.17	0.39	0.55	0.03	-0.09	1.0693	100	1.11535	83.8133	1.00696	87.1892	1.06236	79.6486
PF3D7_1022400	pre-mRNA splicing factor, putative	-0.18	-0.67	-0.82	-0.16	-0.38	0.28	-0.39	-0.09	-0.29	-0.94	-0.8	-0.21	-0.7	-0.82	-0.28	0.04	-0.15	-0.81	-0.17	-0.67	-0.88	-0.75	1.01396	100	1.1	86.6798	1.06253	84.0818	1.06236	82.5805
PF3D7_1206600	DNA-directed RNA polymerase III subunit, putative	-0.77	-1.14	-0.85	0.25	0.28	0.7	0.07	-0.47	-0.67	-1.03	-1.08	-0.84	-1.14	-0.67	0.31	0.11	0.37	-0.09	-0.78	-1.16	-1.2	-0.58	0.974905	100	1.10957	83.5801	1.08485	84.1832	1.06236	83.7324
PF3D7_0709600	rRNA/tRNA ribonuclease MRP/P subunit, putative	-0.43	-0.76	0	0.41	0.27	0.76	-0.25	-0.18	-0.42	-0.85	-0.87	-0.61	-0.77	-0.32	0.23	0.41	0.27	-0.34	-0.3	-0.83	-0.67	-0.35	1.12506	100	1.11342	84.324	0.970971	87.1636	1.06236	84.6265
PF3D7_0308600	pre-mRNA-processing factor 19, putative (PRPF19)	0	-0.24	0.06	0.09	0.35	0.71	0.39	0.49	-0.13	-0.38	0.17	0.12	-0.31	-0.08	0.06	0.24	0.35	-0.34	0.28	-0.02	-0.34	0.59	1.02101	100	1.23756	73.6841	0.939523	85.4465	1.06236	84.8517
PF3D7_1250200	conserved Plasmodium membrane protein, unknown function	-0.61	0.25	0.53	0.56	0.35	-0.02	-0.49	-0.53	-0.49	0.2	0.42	-0.75	0.2	0.52	0.31	0.15	-0.53	-0.98	-0.63	0.09	0.34	0.49	1.04729	100	1.28565	67.0307	0.887304	80.3637	1.06236	85.2082
PF3D7_0622200	radical SAM protein, putative	-0.4	-0.48	-0.48	0.88	0.72	1.17	0.04	0.07	-0.12	-0.56	-0.42	-0.21	-0.5	0.07	0.65	0.51	0.72	-0.77	0.02	-0.55	-0.44	-0.04	0.846745	100	1.34257	65.9222	0.99654	87.3267	1.06236	88.4715
PF3D7_1319000	conserved Plasmodium protein, unknown function	-0.38	0.03	-0.5	-0.26	-0.02	-0.52	-0.11	0.19	0.57	0.17	0.25	-0.27	-0.28	-0.1	-0.13	0.25	-0.11	0.22	-0.26	-0.21	-0.14	-0.51	0.954842	100	0.820742	71.8736	1.48968	24.6804	1.06236	89.8777
PF3D7_0819900	U6 snRNA-associated Sm-like protein LSm3, putative (LSM3)	0.24	-0.19	-0.8	0.21	0.08	0.51	0.16	-0.12	0.39	0.01	-0.45	0.07	-0.37	-0.38	-0.07	-0.33	0.93	0.8	0.14	-0.63	-0.35	-0.73	0.983957	100	0.937896	90.1317	1.27456	69.5856	1.06236	90.4718
PF3D7_0713000	rifin (RIF)	0.45	0.86	1.41	0.8	1.69	-0.01	0.46	1.67	-0.34	0.23	-0.04	0.84	0.63		0.08	1.76	0.45		0.46	-0.19	-0.05	1.22	1.17013	100	0.991373	91.7564	1.01396	87.2155	1.06203	93.4851
PF3D7_1333100	conserved Plasmodium protein, unknown function	0.04	0.33	0.07		0.94	0.09	0.94	0.59	0.74	0.54	0.54	0.54	0.22	0.03	-0.24	0.99	0.11	1.43	0.71	0.05	-0.26	0.27	0.922316	100	0.923542	87.8881	1.32869	59.3948	1.06176	89.0194
PF3D7_1130600	conserved Plasmodium protein, unknown function	-0.11	-0.63	-0.32	0.31	0.66	0.97	0.59	0.18	-0.11	-0.36	-0.21	-0.4	-0.44	-0.4	0.38	0.63	0.79	0.61	-0.08	-0.35	-0.52	-0.2	1.04247	100	1.02101	91.1228	1.11922	74.89	1.06169	75.1035
PF3D7_1349800	nucleolar preribosomal associated cytoplasmic ATPase, putative	-0.61	-0.77	-0.51	0.34	0.52	0.5	0.41	-0.29	-0.49	-0.56	-0.51	-0.66	-0.82	-0.37	0.43	0.46	0.23	0.25	-0.55	-0.85	-0.67	-0.37	0.990801	100	1.07177	87.4734	1.10765	79.4355	1.06169	76.6239
PF3D7_0711300	conserved Plasmodium protein, unknown function	-0.07	-0.22	-0.21	-0.16	0.33	0.29	0.36	0.15	-0.1	-0.26	0.02	-0.04	-0.41	-0.56	-0.11	0.09	0.4	0.4	-0.23	0.08	-0.43	-0.01	1.12506	100	1.00696	91.6225	1.07177	83.5553	1.06169	78.5572
PF3D7_0727800	cation transporting ATPase, putative	0.09	-0.34	-0.66	-1.14	-0.82	-0.05	-0.6	0.07	0.23	-0.34	-0.58	-0.02	-0.28	-0.76	-0.76	-0.83	-0.16	-1.01	0.03	-0.21	-0.32	-0.77	1.03526	100	1.02633	91.1022	1.11922	77.6336	1.06169	81.164
PF3D7_1225800	ubiquitin-activating enzyme E1 (UBA1)	0.02	-0.34	-0.82	-0.77	-1.49	-0.63	-1.1	-0.29	0.08	-0.45	-0.79	-0.14	-0.44	-0.66	-1.06	-1.34	-1.04	-1.09	-0.07	-0.4	-0.46	-0.83	1.02337	100	1.09809	85.7889	1.05519	85.2402	1.06169	81.6653
PF3D7_1216400	conserved Plasmodium membrane protein, unknown function	-0.13	-0.44	-0.13	0.11	-0.09	-0.21	-0.7	-0.44	0.04	-0.35	-0.29	-0.18	-0.28	-0.13	0.07	-0.47	-0.48	-1.23	-0.24	-0.28	-0.17	-0.19	0.974905	100	1.23542	71.7915	0.972655	87.0686	1.06169	82.8833
PF3D7_0308000	DNA polymerase epsilon subunit b, putative	0.43	0.04	-0.62	-1.13	-1.12	-1.19	-0.49	0.68	0.33	0.02	-0.06	0.31	-0.09	-0.58	-1.14	-1.5	-0.75	-0.51	0.63	0.43	-0.28	-0.58	1.04972	100	0.994815	91.7564	1.14274	76.485	1.06169	83.2346
PF3D7_1342700	transcription activator, putative	0.09	-0.38	-0.36	0.77	0.91	0.72	1.02	0.29	0.13	-0.11	0.03	-0.13	-0.46	-0.6	0.37	0.47	1.26	1.25	0.35	0.14	-0.35	-0.14	1.13288	100	1.0122	91.5696	1.06069	83.609	1.06169	84.7091
PF3D7_1232100	60 kDa chaperonin (CPN60)	0.39	-0.09	-0.78	-1.28	-1.79	-0.37	-0.29	0.12	0.35	-0.19	-0.73	0.28	-0.14	-0.62	-1.54	-1.26	-0.14	-0.62	0.12	-0.29	-0.34	-1.06	1	100	0.970971	91.4475	1.21419	66.8195	1.06169	86.0824
PF3D7_1432400	leucine-rich repeat protein (LRR5)	0.38	0.27	-0.14	-0.42	-0.88	-0.81	-0.45	0.45	0.67	0.46	0.38	0.09	0.31	0	-0.7	-0.19	-0.93	-0.62	0.49	0.27	0.4	-0.16	1.02574	100	0.97942	91.6498	1.18099	71.4942	1.06169	86.4941
PF3D7_1143500	conserved Plasmodium protein, unknown function	0.44	0.59	0.35	-0.32	0.23	-1.87	-0.05	0.4	0.64	0.89	1	0.42	0.65	0.59	-0.21	-0.57	-1.67	-0.05	0.62	0.53	0.7	0.34	0.937354	100	1.08862	87.8856	1.13682	79.1714	1.06169	87.1683
PF3D7_1002200	tryptophan-rich antigen 3 (PArt)	-0.53	-0.68	-0.9	-0.5	-1.08	-0.42	-0.51	-0.56	-0.63	-1.02	-1.13	-0.52	-0.81	-1.26	-1.5	-0.48	-0.22	-0.51	-0.69	-0.78	-0.99	-1.15	1.11729	100	1.03526	91.0742	1.0479	84.3349	1.06169	88.4529
PF3D7_1342300	tetratricopeptide repeat family protein, putative	0.53	0.19	-0.49	-0.33	-0.54	-0.99	-0.15	0.26	0.3	0.12	-0.12	0.33	0.12	-0.15	-0.67	-1.39	-0.28	-0.08	0.54	0.02	-0.06	-0.55	0.983957	100	1.07363	89.4968	1.11149	80.6944	1.06169	89.404
PF3D7_1213000	putative ncRNA	-0.79	-0.49	0.73	1.73	2.28	1.77	1.68	0.26	-0.76	-0.23	1.25	-0.79	-0.64	1.02	1.45	1.26	2.28	1.42	-0.2	-0.87	-0.1	1.65	0.968171	100	1.19956	80.9577	1.00696	87.2239	1.06169	89.6038
PF3D7_0924900	conserved protein, unknown function	0.14	0.37	0.54	0.26	1.05	0.1	0.71	-0.17	-0.06	0.27	0.47	0.24	-0.09	0.05	1.05	0.97	-0.4	0.23	0.05	0.44	-0.1	0.29	1.217	100	1.0479	90.5565	0.970971	87.1588	1.06169	89.8302
PF12TR017	putative ncRNA	0.6	0.31	1.31	2.27	2.31	2.05	1.85	1.82	0.8	0.61	1.2	0.79	0.49	0.74	1.56	1.88	2.61	1.63	1.14	0.89	0.87	1.58	1.04729	100	1.1487	83.9709	0.991373	87.3389	1.06169	90.0427
PF3D7_0936700	lysophospholipase, putative	-1.64	-0.46	0.67	2.56	1.9	2.2	1.17	-0.91	-1.34	0.09	1.05	-1.74	-0.63	0.98	1.95	0.89	2.16	1.15	-1.21	-1.35	0.8	1.34	0.990801	100	1.33793	69.7631	0.887304	82.588	1.06169	90.2293
PF3D7_0604200	mitochondrial ribosomal protein L41 precursor, putative	1.09	0.6	0.23	-0.21	-0.68	0.75	1.08	1.6	0.71	0.5	0.55	0.66	0.64	-0.08	-0.76	0.29	0.71	1.11	1.31	1.18	0.32	-0.11	1.17555	100	0.931418	90.0569	1.12117	82.0334	1.06169	90.4345
PF3D7_0715400	secreted ookinete protein, putative (PSOP20)	0.13	-0.47	-1.3	-1.78	-1.84	-1.17	-0.72	0.14	0.06	-0.11	-0.3	-0.14	-0.38	-1.36	-1.94	-0.41	-1.49	-0.67	0.21	0.07	-0.69	-1.51	1.05702	100	0.840896	83.9567	1.3449	65.4855	1.06169	92.836
PF3D7_0408400	conserved Plasmodium protein, unknown function	-0.56	-1	-1.08	-2.05	-2.57	-2.51	-1.9	-1.51	-0.51	-1.44	-2.16	-0.54	-1.1	-1.39	-1.97	-2.9	-1.67	-1.37	-1.12	-2.55	-1.33	-2.3	1.09429	100	0.823591	79.1295	1.33793	76.6974	1.06169	93.8643
PF3D7_0109600	cold-shock protein, putative	0.52	0.69		0.35	0.5	0.91	0.68	0.63	0.54	0.33	0.1	0.88	0.16	0.22	-0.14	1.05	0.99	0.69	0.66	0.07	-0.28	-0.23	1.1405	100	0.974342	91.5435	1.27015	58.5052	1.06122	89.4849
PF3D7_0923900	RNA binding protein, putative	-0.09	-0.23	-0.13	0.29	0.07	0.35	-0.02	-0.13	-0.14	-0.19	-0.07	-0.25	-0.31	0.04	0.18	-0.04	0.03	-0.2	-0.09	-0.41	-0.14	-0.04	1.0163	100	1.13288	80.0175	1.02633	86.435	1.06102	74.8794
PF3D7_1351100	conserved Plasmodium protein, unknown function	-0.01	-0.56	-1.09	-0.23	-0.6	-0.32	-0.39	0.19	-0.35	-0.76	-0.89	-0.09	-0.62	-1.1	-0.58	-0.7	-0.44	-0.67	0.2	-0.2	-0.96	-0.79	1.03526	100	1.15869	77.5076	0.989657	87.3262	1.06102	75.2532
PF3D7_0718100	exported serine/threonine protein kinase (EST)	0.22	-0.09	-0.48	-0.65	-1.52	-0.88	-1.05	-0.02	0.2	-0.21	-0.29	0.03	-0.09	-0.52	-0.8	-1.34	-1.15	-0.77	0.02	-0.04	-0.28	-0.77	1.05458	100	0.993092	91.7566	1.13879	75.6012	1.06102	80.7898
PF3D7_0215400	conserved Plasmodium protein, unknown function	0.2	0.34	0.56	0.65	0.23	0.52	0.06	0.46	0.14	0.37	0.66	0.12	0.35	0.52	0.44	0.46	-0.04	-0.22	0.13	0.43	0.37	0.69	1.02574	100	1.15269	81.3282	1.00173	87.2845	1.06102	82.9124
PF3D7_1004300	zinc finger, C3HC4 type, putative	0.08	0.11	0.03	0.54	-0.02	0.44	-0.49	0.05	-0.02	-0.06	-0.02	0.06	-0.04	0.27	0.18	0.16	-0.25	-0.56	0	-0.18	0	0.06	0.983957	100	1.17691	79.7785	1.0122	87.0061	1.06102	83.6864
PF3D7_0906600	zinc finger protein, putative	-0.79	-0.93	-0.2	0.75	0.35	0.6	-0.38	-0.3	-0.8	-0.93	-0.26	-0.82	-1.02	-0.01	0.53	0.4	0.1	-0.96	-0.56	-1.13	-0.51	0.15	0.983957	100	1.24186	72.8299	0.959264	86.9027	1.06102	86.9444
PF3D7_0303300	DNA-directed RNA polymerase subunit I, putative	-0.32	-0.63	-1.06	-0.19	0.03	-0.11	0.03	-0.59	0.06	-0.31	-0.75	-0.58	-0.85	-0.56	-0.43	0.02	0.02	0.37	-0.46	-0.83	-0.62	-0.86	0.99539	100	0.962594	90.9296	1.22688	71.6017	1.06102	88.1954
PF3D7_0810800	dihydropteroate synthetase (DHPS)	-0.35	-1	-1.5	-1.95	-1.73	-0.43	-0.6	-0.47	-0.61	-1.17	-2.07	-0.37	-1.02	-1.85	-1.82	-1.12	-0.07	-0.62	-0.55	-1.94	-1.43	-2.03	1.09429	100	0.82932	76.1627	1.32639	68.0819	1.06102	90.9371
PF3D7_1314300	conserved Plasmodium protein, unknown function	-0.67	-0.77	-0.79	-1.06	0.55	-0.08	0.85	-0.26	0.03	-1	-0.44	-0.55	-0.92	-0.87	0.02	0.28	-0.45	0.9	-0.47	-0.93	-0.77	-0.82	1.02574	100	0.918594	89.3791	1.25701	70.2852	1.06102	91.1136
PF3D7_1343000	phosphoethanolamine N-methyltransferase (PMT)	-0.32	-0.21	-1.47	-1.74	-3.41	-2.42	-3.29	-1.37	0.32	-0.48	-1.56	-0.46	-0.41	-0.83	-2.7	-3.28	-3.25	-3.03	-0.28	-0.82	-0.29	-1.54	0.933033	100	1.27456	75.9468	0.972655	87.3144	1.06102	93.417
PF3D7_0515300	phosphatidylinositol 3-kinase (PI3K)	0.62	0.54	0.28	0.13	-0.18	-0.01	-0.29	0.66	0.54	0.33	0.4	0.54	0.47	0.21	-0.08	-0.54	-0.1	-0.37	0.77	0.52	0.4	0.27	1.05214	100	1.13682	80.1012	0.994815	87.3392	1.06035	72.7873
PF3D7_1122400	conserved Plasmodium protein, unknown function	-0.24	-0.58	-0.52	-0.14	-0.1	0.19	-0.16	-0.33	-0.21	-0.71	-0.72	-0.43	-0.62	-0.7	-0.25	0.09	-0.21	-0.09	-0.32	-0.48	-0.85	-0.59	1.09936	100	1.04427	90.1054	1.0479	85.0716	1.06035	78.1877
PF3D7_1441400	FACT complex subunit SSRP1, putative (FACT-S)	0.16	-0.26	-0.91	-0.88	-0.68	-0.36	-0.17	0.08	0.24	-0.39	-0.67	-0.07	-0.34	-0.88	-0.98	-0.36	-0.32	-0.28	0.18	-0.25	-0.54	-0.93	1.06683	100	0.974342	91.4004	1.1487	74.848	1.06035	80.9157
PF3D7_1108000	IWS1-like protein, putative	-0.5	-0.47	-0.5	0.18	-0.35	0.12	-1.14	-0.55	-0.44	-0.42	-0.34	-0.58	-0.51	-0.06	-0.18	-0.43	-0.43	-1.22	-0.52	-0.81	-0.34	-0.26	0.928731	100	1.20372	75.0281	1.03168	86.3159	1.06035	84.2981
PF3D7_1460500	conserved Plasmodium protein, unknown function	0.2	0.21	0.04	-0.38	-0.63	-0.51	-0.23	0.29	0.67	0.46	0.39	0.21	0.28	0.33	-0.52	-0.2	-0.82	-0.12	0.14	0.15	0.31	-0.18	0.918064	100	0.984525	91.6986	1.27235	54.8646	1.06035	86.208
PF3D7_1004900	conserved Plasmodium protein, unknown function	0.7	0.36	-0.26	-1.24	-1.48	-1.25	-0.3	0.45	0.42	0.41	0.07	0.68	0.56	-0.01	-1.2	-2.26	-0.79	-0.32	0.5	0.15	-0.01	-0.35	0.905425	100	1.05336	90.1759	1.20164	65.9037	1.06035	87.8735
PF3D7_1146100	conserved Plasmodium protein, unknown function	-0.89	-0.06	0.69	0.78	0.64	0.63	-0.28	0.22	0.11	0.54	1.2	-0.68	-0.38	0.49	0.7	1.3	0.24	0	0.03	0.4	0.17	0.38	1.07425	100	0.921784	88.8045	1.2079	74.2402	1.06035	89.452
PF3D7_1363300	mitochondrial ribosomal protein L9 precursor, putative	0.34	-0.43		0.34	1.13	1.01	1.14	0.74	-0.08	0.06	0.53	-0.14	0.01	-0.19	0.28	0.78	1.26	1.42	0.22	0.5	-0.28	-0.15	0.990572	100	0.97942	91.6037	1.18099	78.7325	1.06022	89.7395
PF3D7_0918300	eukaryotic translation initiation factor 3 subunit 5, putative	-0.27	-0.7	-0.57	-0.01	0.33	0.46	0.75	0.19	-0.34	-0.71	-0.39	-0.31	-0.69	-0.8	-0.06	0.1	0.61	0.77	-0.1	-0.51	-0.86	-0.33	1.06191	100	1.01924	91.2435	1.1	78.69	1.05969	74.778
PF3D7_0628200	protein kinase PK4 (PK4)	-0.12	-0.32	-0.3	-0.01	-0.38	0.16	-0.88	-0.12	-0.07	-0.36	-0.27	-0.22	-0.28	-0.05	-0.23	-0.4	-0.25	-1.01	-0.21	-0.39	-0.25	-0.3	0.95705	100	1.14472	79.7902	1.05885	84.1706	1.05969	79.4543
PF3D7_1418300	calmodulin, putative	0.62	0.44	-0.17	-0.17	0.23	0.27	-0.19	1.1	0.36	0.41	0.33	0.68	0.34	-0.17	0.15	-0.1	0.14	-0.68	1.14	0.47	0.23	0.11	1.00928	100	1.11535	85.0103	1.04427	85.2786	1.05969	82.008
PF3D7_1344900	conserved Plasmodium protein, unknown function	-0.61	-0.72	-0.54	0.36	-0.29	0.43	-0.74	-0.26	-0.52	-0.67	-0.4	-0.73	-0.74	-0.3	-0.09	-0.06	0.04	-0.94	-0.47	-0.76	-0.6	-0.23	0.97716	100	1.15069	81.2613	1.03706	85.9731	1.05969	83.0552
PF3D7_1472100	Yip1 protein, putative	-0.31	-0.54	-0.19	0.22	-0.25	-0.37	-0.42	-0.19	-0.34	-0.49	0.02	-0.39	-0.51	-0.59	-0.45	-0.11	-0.44	-0.65	-0.12	-0.12	-0.34	-0.06	1.10957	100	1.15469	81.3531	0.939523	84.2847	1.05969	84.3545
PF3D7_1457000	signal peptide peptidase (SPP)	-0.07	-0.32	-0.61	-0.81	-0.76	-0.86	-0.58	-0.35	-0.15	-0.38	-0.44	-0.16	-0.4	-0.83	-1.01	-0.69	-0.92	-1.07	-0.13	0.32	-0.56	-0.8	1.09429	100	1.12506	82.927	0.974342	87.208	1.05969	84.4213
PF3D7_1143800	conserved Plasmodium protein, unknown function	-0.43	0	0.49	0.77	0.74	0.85	0.68	0	-0.2	0.24	0.56	-0.69	0.09	0.66	0.9	0.68	0.75	0.17	-0.64	-0.23	0.41	0.68	1	100	1.09809	85.8741	1.06807	84.8669	1.05969	85.0147
PF3D7_1458800	conserved Plasmodium protein, unknown function	-0.64	-1.21	-0.75	0.07	-0.34	0.47	-0.59	-0.81	-0.34	-0.82	-0.82	-0.85	-1.1	-0.57	-0.26	-0.47	0.1	-0.61	-0.56	-0.98	-0.86	-0.54	0.981686	100	1.15869	78.3081	1.02633	86.8403	1.05969	85.4589
PF3D7_0905700	autophagy-related protein 3, putative	0.35	-0.01	-0.48	-0.51	-0.37	-0.01	0.39	0.37	0.1	0.15	-0.1	0.17	0.03	-0.44	-0.6	-1.01	0.33	0.64	0.47	0.15	-0.19	-0.59	1.02337	100	1.02456	91.2475	1.12506	78.9666	1.05969	86.151
PF3D7_1108400	casein kinase 2, alpha subunit (CK2alpha)	-0.39	-1.13	-1.39	-1.33	-1.27	-0.42	-0.74	-0.84	-0.3	-0.71	-1.08	-0.65	-0.94	-1.14	-1.04	-1.25	-0.61	-0.92	-0.81	-1.12	-0.92	-1.12	0.959264	100	1.01045	91.5555	1.19748	73.3083	1.05969	86.4039
PF3D7_0628700	conserved Plasmodium protein, unknown function	0.35	0	-0.29	-0.35	0.3	0.64	0.41	0.56	0.6	0.08	-0.24	0.54	0.1	-0.31	0.22	-0.15	0.6	0.08	0.27	0.09	-0.04	-0.26	0.939523	100	1.04427	90.497	1.17691	69.4772	1.05969	86.437
PF3D7_0928500	conserved Plasmodium protein, unknown function	0.12	-0.08	0.24	0.27	0.62	1.24	0.16	0.36	-0.05	-0.19	0.35	0.19	-0.17	0.16	0.4	1.19	0.7	-0.23	-0.07	0.05	-0.47	0.37	1.02337	100	1.04066	90.7248	1.10765	80.0966	1.05969	86.6547
PF3D7_1439800	vesicle-associated membrane protein, putative	0.67	0.58	-0.28	-0.22	-1.19	-0.08	-1.31	0.37	0.69	0.5	-0.06	0.72	0.4	0.27	-0.82	-1.03	-0.55	-1.24	0.6	0.19	0.47	-0.26	0.907519	100	1.15669	81.6304	1.09051	82.6653	1.05969	87.7899
PF3D7_1304500	small heat shock protein, putative	-0.02	-0.86	-1.77	-2.32	-2.63	-0.82	-0.81	-0.13	0.14	-0.38	-1.02	0.07	-0.71	-1.64	-1.6	-2.45	-0.52	-0.54	-0.41	-0.93	-0.96	-1.85	0.918064	100	0.775125	69.1021	1.61328	22.744	1.05969	92.0068
PF3D7_1356200	mitochondrial import inner membrane translocase subunit TIM23, putative (TIM23)	-0.32	-0.87	-0.79	-1.35	0.1	0.21	0.65	-0.33	-0.12	-0.72	-1.01	-0.26	-1.29	-1.42	0.25	0.28	0.31	0.47	-0.49	-0.89	-1.16	-1.27	1.25701	100	0.744839	74.5901	1.32639	49.5937	1.05969	93.1448
PF3D7_1037800	dynein intermediate chain, putative	-0.29	0.08	0.61	0.26	0.51		0.62	-0.17	0.28	0.07	0.18	0.04	-0.12	0.07	-0.09	-0.18		1.62	-0.28	-0.09	-0.19	0.27	1.09936	100	0.90485	88.9523	1.11922	77.4726	1.05949	90.8818
PF3D7_1101200	rifin	0.34	1.73	1.14		1.68	0.82	0.58	1.05	0.19	1.19	0.79	-1.24	1.46		0.96	1.22	1.23	1.38	0.71	0.31	1	1.82	1.45397	100	0.871116	84.6573	0.898132	84.8665	1.05946	93.8034
PF3D7_1214500	conserved Plasmodium protein, unknown function	-0.22	-0.38	-0.9	0.29	0.99	1.16	1	0.21	0.42	-0.26	0.21		-0.82	-0.49	0.73	0.97	1.03	1.02	0.08	0.12	-0.54	-0.4	1.0456	100	0.947698	89.9954	1.25701	55.2562	1.05935	87.1486
PF3D7_1027000	conserved Plasmodium protein, unknown function	0.2	0.13	-0.1	0.21	0.34	0.39	0.48	0.49	0.42	0.22	0.15	0.18	0.12	-0.16	0.07	0.65	0.07	0.38	0.47	0.32	0	-0.08	1.02101	100	1.04427	90.1286	1.10382	76.6806	1.05902	77.6616
PF3D7_1106000	RuvB DNA helicase, putative (RUVB2)	-0.14	-0.66	-0.94	-0.33	-0.42	0.25	-0.02	-0.1	-0.08	-0.55	-0.66	-0.24	-0.67	-0.75	-0.43	-0.48	0.36	-0.08	-0.12	-0.66	-0.75	-0.74	0.981686	100	1.01924	91.1896	1.16473	72.8559	1.05902	80.3632
PF3D7_1132400	conserved Plasmodium membrane protein, unknown function	-0.05	-0.31	-0.74	-0.99	-0.9	-0.28	-0.52	-0.12	0.12	-0.22	-0.45	-0.28	-0.31	-0.51	-0.96	-0.99	-0.6	-0.5	0.06	-0.29	-0.28	-0.71	1	100	1.06437	88.2254	1.1	81.046	1.05902	80.9311
PF3D7_1134700	DNA-directed RNA polymerase 1, subunit 2, putative	-0.58	-1.05	-0.24	0.78	0.85	1.02	0.58	-0.07	-0.52	-0.79	-0.32	-0.76	-1	-0.26	0.68	0.74	0.87	0.28	-0.37	-0.85	-0.61	0.03	1.03526	100	1.12117	81.2927	1.01748	87.0103	1.05902	81.5144
PF3D7_0919800	TLD domain containing protein	0.23	0.21	0.59	-0.17	-0.74	-0.82	-0.96	-0.38	0.41	0.37	0.32	0.26	0.35	0.5	-0.14	-0.86	-1.26	-1.5	-0.11	0.28	0.28	0.35	0.981686	100	1.20372	75.7073	0.986233	87.299	1.05902	83.0026
PF3D7_0418200	golgi organization and biogenesis factor, putative	-0.29	-0.73	-0.8	-0.41	-0.93	-0.36	-0.78	-0.16	-0.23	-0.64	-0.66	-0.43	-0.75	-0.81	-0.88	-0.45	-0.76	-0.96	-0.06	-0.4	-0.75	-0.65	1.04006	100	1.10382	86.6057	1.0299	86.1159	1.05902	84.0063
PF3D7_0608600	conserved Plasmodium protein, unknown function	0.45	0.32	0.51	0.21	0.08	-0.4	-0.2	-0.02	0.27	0.08	0.47	0.53	0.4	0.18	0	0.2	-0.81	0	0.38	-0.08	0.22	-0.16	1.04006	100	1.05336	89.609	1.07923	84.7113	1.05902	86.9206
PF3D7_0508300	triose phosphate transporter (TPT)	0.27	-0.31	-0.97	-1.29	-0.95	-0.4	0.86	0.59	0.07	-0.13	-0.36	0.16	-0.19	-1.3	-1.49	-0.85	0.27	1.08	0.37	0.27	-0.73	-1.12	1.07674	100	0.87206	82.9656	1.27015	66.5415	1.05902	89.5356
PF3D7_0705600	RNA helicase, putative	-0.25	-0.94	-0.04	-0.15	-0.61	-0.39	-0.42	-0.65	-0.44	-1.08	-1.44	-0.32	-0.79	-1.16	-0.86	-0.02	-0.35	-0.12	-0.7	-0.37	-1.18	-1.45	1.27162	100	0.962594	91.3045	1.01572	86.8111	1.05902	90.8683
PF3D7_1473300	conserved Plasmodium protein, unknown function	0.12	-0.17	0.81	0.57	1.02	1.03	1.8	0.52	0.11	-0.01	-0.29	0.22	-0.17	-0.11	0.89	1.1	1.71	1.39	-0.21	0.21	-0.47	0.04	1.2086	100	0.890384	85.9624	1.14076	80.7826	1.05902	91.2804
PF3D7_0304300	conserved Plasmodium protein, unknown function	0.17	0.14	-0.03	-0.07	-0.75	-0.08	-0.69	-0.1	0.17	-0.18	-0.23	0.14	0.03	-0.3	-0.75	0.2	-1.07	-0.41	0.11	0.28	-0.41	-0.38	1.09936	100	1.07923	89.748	1.01045	87.1183	1.05902	91.5874
PF3D7_1132900	glycine cleavage H protein (GCVH)	-0.11	-0.26	-0.1	-0.83	0.53	0.68	1.04	-0.12	-0.14	-0.69	-0.85	-0.02	-1.03	-0.77	0.63	0.65	0.46	0.65	-0.41	-0.29	-0.64	-0.99	1.36604	100	0.845279	84.6356	1.09619	79.0841	1.05902	92.7202
PF3D7_1477000	Plasmodium exported protein (hyp17), unknown function, pseudogene	-0.88	-1.13	0.08	1.18	1	1.93	-0.56	-0.5	-1.12	-1.46	-1.27	-0.71	-1.37	-1.03	0.26	1.7	1.67	-0.62	-0.55	-1.28	-1.54	-0.17	1.31342	100	1.09809	88.1916	0.869043	82.7994	1.05902	93.1379
PF3D7_1226200	conserved Plasmodium protein, unknown function	0.2	0.44	1.07	0.87	1.29	1.13	1.43	0.94	0.06	0.52	0.88	0.3	0	0.41	1.28	1.54	0.44	2.87	0.04	0.25	-0.01	0.8	1.25992	100	0.783226	79.1672	1.25701	69.957	1.05902	93.5843
PF3D7_1446400	pyruvate dehydrogenase E1 beta subunit (pdhB)	0.09	-0.07	-0.1	-0.28	0.05	-0.14	0.26	0.23	0.31	-0.08	-0.04	0.06	-0.06	-0.09	-0.15	-0.09	-0.32	0.05	0.14	0.05	-0.09	-0.17	1.00231	100	1.07177	87.4946	1.08862	79.2636	1.05835	72.6125
PF3D7_1331700	glutamine--tRNA ligase, putative	0.17	-0.12	-0.48	-0.04	0.27	0.78	0.38	0.18	0.13	-0.16	-0.33	0.17	-0.16	-0.33	0.14	0.06	0.59	0.05	0.1	-0.23	-0.25	-0.26	0.974905	100	1.1	85.2478	1.08298	81.6471	1.05835	79.3575
PF3D7_0817500	protein kinase c inhibitor-like protein, putative	0.93	0.47	0.07	-0.34	-0.36	-0.26	0.04	0.94	1.05	0.52	0.17	1.04	0.54	-0.14	-0.16	-0.25	-0.6	-0.19	1	0.84	0.35	-0.1	1.00696	100	1.04972	89.7529	1.10765	77.5203	1.05835	80.0017
PF3D7_1111000	tRNA m5C-methyltransferase, putative	-0.79	-1.15	-0.76	-0.08	-0.13	0.43	-0.19	-0.49	-0.41	-0.77	-0.69	-0.83	-1.17	-0.73	-0.1	-0.27	0.34	-0.32	-0.63	-0.97	-0.81	-0.44	1.00696	100	1.06807	87.0951	1.08862	83.1341	1.05835	80.4437
PF3D7_0520300	U6 snRNA-associated sm-like protein lsm2, putative (LSM2)	-0.15	-0.52	-0.96	-0.38	-0.12	-0.01	0.33	0.38	-0.1	-0.58	-0.32	-0.24	-0.76	-1.22	-0.59	-0.15	0.22	0.29	0.25	0.32	-0.86	-0.59	1.14605	100	1.0087	91.5878	1.04608	85.912	1.05835	82.6297
PF3D7_0719400	conserved Plasmodium protein, unknown function	0.64	0.62	0.27	-0.07	-0.66	-0.89	-1.21	0.12	0.57	0.7	0.52	0.4	0.75	0.54	-0.28	-0.86	-1.27	-1.26	0.5	0.49	0.49	0.21	0.963707	100	1.15669	77.9682	1.03886	86.1905	1.05835	83.7826
PF3D7_0216600	MtN3-like protein	-0.23	-0.06	0.2	0.29	-0.06	-0.17	-0.71	-0.79	-0.21	0.06	0.15	-0.46	-0.05	0.32	0.33	-0.35	-0.5	-1.33	-0.6	-0.16	0.17	0.2	1.02337	100	1.23114	73.3902	0.933033	82.3625	1.05835	84.1145
PF3D7_1355700	protein phosphatase, putative	-0.93	-0.93	-0.53	-0.17	-1.21	-0.19	-1.6	-0.72	-0.67	-0.74	-0.45	-0.97	-0.89	-0.27	-0.48	-0.89	-0.52	-1.82	-1.14	-0.98	-0.68	-0.4	0.941696	100	1.09809	86.1808	1.11342	79.3752	1.05835	84.1738
PF3D7_1437600	conserved Plasmodium protein, unknown function	0.31	-0.4	-0.69	-0.71	-0.89	-0.08	0.16	0.06	0.39	-0.18	-0.62	0.06	-0.26	-0.91	-0.92	-0.45	-0.3	0.25	0.3	0.1	-0.41	-1.01	1.07923	100	0.982821	91.6721	1.12311	78.9608	1.05835	84.8295
PF3D7_0826500	ubiquitin conjugation factor E4 B, putative (UBE4B)	0.07	-0.34	-0.51	-0.59	-0.39	-0.24	-0.24	-0.21	0.17	-0.3	-0.5	-0.03	-0.17	-0.44	-0.2	-0.72	-0.54	-0.67	-0.13	-0.26	-0.22	-0.6	0.968171	100	1.12311	84.5532	1.06622	84.082	1.05835	84.9763
PF3D7_0318300	conserved Plasmodium protein, unknown function	0.17	-0.13	-0.3	0.5	-0.15	0.18	-0.97	-0.13	0.1	-0.26	-0.22	-0.04	-0.12	0.13	0.14	-0.38	-0.31	-1.11	0.09	-0.24	-0.05	-0.22	0.948246	100	1.23542	70.6742	0.984525	87.3009	1.05835	85.7465
PF3D7_0602000	conserved Plasmodium protein, unknown function	-0.06	-0.17	-0.16	-0.51	0.13	-0.48	0.77	0.41	0.26	0.02	0.13	0.05	-0.22	-0.3	-0.27	0.5	-0.36	0.8	0.07	-0.18	-0.31	-0.34	1.01866	100	0.876606	80.5424	1.31494	30.3484	1.05835	85.7744
PF3D7_0722300	ubiquitin carboxyl-terminal hydrolase, putative	-0.29	-0.38	-0.36	0.44	-0.27	0.39	-0.64	0.26	-0.05	-0.18	-0.04	-0.19	-0.23	-0.12	-0.34	-0.06	-0.06	-0.87	0.15	-0.37	-0.16	0.23	0.89296	100	1.24186	75.0496	1.02456	86.6951	1.05835	87.6646
PF3D7_0507100	60S ribosomal protein L4, putative	0.13	-0.54	-1.26	-0.22	0.01	0.39	-0.05	0.19	-0.03	-0.79	-1.09	0.12	-0.73	-0.83	-0.31	0.27	-0.08	-0.22	0.11	-0.75	-0.99	-0.75	0.948246	100	1.08485	87.2829	1.12117	81.6515	1.05835	87.8688
PF3D7_1354300	large subunit rRNA methyltransferase, putative	-0.41	-0.86	-0.68	0.58	-0.24	0.64	-0.58	-0.14	-0.52	-0.73	-0.44	-0.59	-0.92	-0.13	-0.08	-0.02	0.19	-0.64	-0.32	-0.94	-0.65	-0.18	0.93088	100	1.17895	79.8478	1.04608	85.8004	1.05835	88.258
PF3D7_1407400	conserved Plasmodium protein, unknown function	-0.26	-0.25	-0.37	-0.4	-0.33	0.33	-0.24	-0.29	-0.08	-0.27	-0.05	-0.24	-0.51	-0.16	0.14	0.18	0.13	-0.47	-0.64	-0.61	-0.37	-0.56	1.00696	100	0.898132	86.5158	1.29459	48.6132	1.05835	88.7487
PF3D7_0306800	T-complex protein beta subunit, putative	-0.05	-0.85	-1.59	-0.75	-0.46	0.78	0.53	0.16	0.04	-0.75	-1.12	-0.03	-0.96	-1.21	-0.6	-0.27	1.09	0.31	-0.08	-0.9	-1.12	-1.19	0.935191	100	0.928195	88.1666	1.32409	57.5121	1.05835	88.7981
PF3D7_1108600	endoplasmic reticulum-resident calcium binding protein (ERC)	0.07	-0.22	-1.18	-1.67	-1.96	-1.59	-1.56	-0.59	0.41	-0.38	-1.22	-0.08	-0.34	-0.58	-1.69	-1.77	-2.17	-1.36	-0.13	-0.69	-0.58	-1.4	0.926588	100	1.03706	90.6944	1.19334	78.9649	1.05835	91.125
PF3D7_1343600	UDP-N-acetylglucosamine pyrophosphorylase, putative	0.38	-0.09	-1.1	-1.49	-0.6	-0.93	-0.25	0.46	0.32	-0.15	-0.59	0.03	-0.31	-0.66	-1.13	-1.85	-0.18	0.17	0.56	-0.15	-0.65	-0.77	1.03049	100	0.952638	91.2729	1.19956	69.1961	1.05835	92.5938
PF3D7_1334400	MSP7-like protein (MSRP4)	0.66	0.79	0.4		-0.43		-0.63	0.14	0.56	0.58	0.1	0.61	0.63		0.39	-0.98		-1.09	0.29	0.3	0.55	0.36	1.03144	100	1.19255	77.8957	0.97942	87.2133	1.05808	86.5086
PF3D7_0725200	mago nashi protein homolog, putative	-0.68	-0.76	-0.91	-0.87	-0.53	-0.71	-0.5	-0.58	-0.51	-0.71	-0.81	-0.49	-0.87	-1.06	-1.01	-0.76	-0.46	-0.65	-0.81	-0.54	-0.99	-0.82	1.0163	100	1.0479	89.7574	1.1	78.4672	1.05768	78.898
PF3D7_1138600	beta-catenin-like protein 1, putative	0.16	-0.46	-0.5	0.14	-0.47	0.16	-0.5	-0.12	0.06	-0.45	-0.45	-0.11	-0.43	-0.21	-0.06	-0.39	-0.23	-0.38	-0.15	-0.51	-0.52	-0.33	0.988514	100	1.06992	88.189	1.1	81.7179	1.05768	84.5518
PF3D7_1123300	RING zinc finger protein, putative	-0.25	-0.31	-0.4	-0.12	-0.73	-0.45	-0.97	-0.46	-0.18	-0.24	-0.31	-0.32	-0.25	-0.02	-0.69	-1.2	-0.65	-1.08	-0.3	-0.43	-0.05	-0.32	0.918064	100	1.26357	69.8112	0.984525	87.2844	1.05768	85.951
PF3D7_1452400	conserved Plasmodium protein, unknown function	-0.13	-0.14	-0.44	0.27	-0.36	0.34	-0.85	0.08	-0.03	-0.36	-0.32	-0.07	-0.17	-0.21	-0.34	-0.13	-0.23	-0.77	0.07	-0.52	-0.19	-0.27	0.941696	100	1.16272	81.7401	1.04972	85.5631	1.05768	87.3314
PF3D7_0206500	conserved Plasmodium protein, unknown function	-0.39	0.07	0.34	1.03	0.11	0.33	-0.68	0.14	-0.43	-0.33	0.27	-0.28	-0.06	0.33	0.3	-0.08	-0.11	-0.94	0	-0.18	0.16	0.43	1.00696	100	1.32409	66.2483	0.876606	78.0754	1.05768	87.9692
PF3D7_1114500	conserved Plasmodium protein, unknown function	0.51	0.35	0.13	-0.38	-0.44	-0.33	0.98	1.05	0.3	0.39	0.67	0.37	0.38	-0.21	-0.56	-0.4	0.07	0.75	0.92	0.88	0.14	0	1.10957	100	0.994815	91.7567	1.08485	84.6813	1.05768	88.1617
PF3D7_1411100	conserved Plasmodium membrane protein, unknown function, unspecified product	0	-0.18	0.07	0.08	0.01	-0.4	0.39	0.22	-0.21	-0.03	0.41	-0.22	-0.17	-0.23	-0.34	-0.33	-0.05	0	0.13	0.49	0.01	0.18	1.12506	100	1.1487	82.1942	0.929805	85.6503	1.05768	88.2078
PF3D7_0727500	conserved Plasmodium protein, unknown function	0.77	0.59	-0.38	-0.71	-0.29	-0.43	0.01	0.8	0.6	0.21	-0.15	0.82	0.51	-0.02	-0.58	-1.3	-0.39	-0.09	0.89	0.37	0.25	-0.33	0.926588	100	1.17691	81.5914	1.04972	84.8075	1.05768	88.318
PF3D7_0202400	conserved Plasmodium protein, unknown function	-2.1	-2.04	-2.34	-2.4	-2.47	-0.91	-1.94	-0.92	-2.26	-2.18	-2.2	-1.81	-2.11	-2.62	-2.76	-1.87	-1.12	-2.22	-1.56	-1.94	-2.37	-2.27	1.01396	100	1.04427	90.4819	1.10573	82.3978	1.05768	88.5364
PF3D7_1453900	conserved Plasmodium protein, unknown function	-0.8	-1	-0.55	0.14	-0.33	0.36	-0.66	-0.64	-0.53	-0.71	-0.61	-0.61	-0.83	-0.26	0.12	-0.01	-0.23	-1.26	-1	-1.12	-0.65	-0.37	0.860551	100	1.16675	81.598	1.11922	81.0869	1.05768	89.1806
Apico-rpoC	RNA polymerase b-subunit, putative	0.25	0.11	0.24	-0.99	-1.31	-1.52	-0.85	-0.16	0.07	0.31	0.32	0.12	0.31	-0.24	-0.63	-2.12	-0.97	-1.07	-0.17	0.58	0.06	-0.29	1.09936	100	1.02101	91.4178	1.06437	85.4924	1.05768	90.8866
PF3D7_0411600	tRNA Glutamic acid	1.83	2.14	2.37		3.43	2.89	3.28	2.97	1.38	1.6	2.31	2.3	2.04	1.9	2.21	2.16	4.18	3.42	2.39	1.55	2.1	1.79	1.02337	100	1.02062	91.5263	1.07736	85.0998	1.05746	94.0011
PF3D7_0307500	conserved Plasmodium protein, unknown function	0.3	0.23	-0.15	-0.48	-1	-0.68	-0.42	0.22	0.57	0.24	-0.07	0.27	0.01	-0.07	-0.63	-0.96	-0.67	-0.49	0.29	0.1	0.2	-0.17	1.04006	100	1.0299	90.6082	1.09809	80.8843	1.05702	78.2374
PF3D7_1329100	myosin C (MyoC)	0	-0.22	-0.4	-0.83	-0.72	0.12	-0.5	-0.16	0.04	-0.09	-0.43	-0.12	-0.16	-0.2	-0.88	-0.59	-0.23	-0.64	-0.09	-0.37	-0.14	-0.65	0.968171	100	1.07363	87.6155	1.11149	78.7524	1.05702	81.0957
PF3D7_0418100	conserved Plasmodium protein, unknown function	-0.42	-0.55	-0.34	0.13	-0.03	0.62	-0.87	-0.3	-0.35	-0.52	-0.36	-0.44	-0.57	-0.27	0.21	0.16	0.12	-1.13	-0.29	-0.83	-0.65	-0.18	0.993092	100	1.08862	87.0696	1.07549	83.6721	1.05702	84.0677
PF3D7_1217900	conserved protein, unknown function	0.44	0.51	0.6	0.04	0.4	0.15	0.6	0.22	0.55	0.67	0.58	0.45	0.54	0.35	0.59	0.32	-0.11	0.22	0.19	0.58	0.47	0.28	1.04972	100	1.0299	91.0443	1.09051	80.1756	1.05702	84.8189
PF3D7_1245000	conserved Plasmodium protein, unknown function	0.18	0.18	-0.2	-0.52	-0.39	-0.07	-0.01	-0.02	0.57	0.31	0.16	-0.02	0.09	0.13	-0.23	-0.42	-0.53	0.04	0.17	0.05	0.28	-0.25	0.990801	100	1.02633	91.0905	1.14274	77.8913	1.05702	86.5925
PF3D7_1316900	conserved Plasmodium protein, unknown function	0	-0.18	-0.38	-0.16	-0.53	0.27	-0.51	-0.26	0.14	-0.12	-0.61	-0.25	-0.14	0.01	-0.35	-0.34	-0.27	-0.54	-0.21	-0.5	-0.22	-0.41	0.959264	100	1.10382	85.6691	1.08862	83.4228	1.05702	87.2991
PF3D7_1247400	FK506-binding protein (FKBP)-type peptidyl-prolyl isomerase (FKBP35)	0.41	-0.34	-1.26	-1.24	-0.86	-0.02	0.11	0.35	0.55	-0.17	-0.89	0.29	-0.44	-0.97	-1.2	-0.5	0.01	0.01	0.54	-0.23	-0.5	-1.25	0.983957	100	0.94442	89.522	1.24833	67.8116	1.05702	87.7994
PF3D7_0318900	conserved protein, unknown function	0.02	-0.4	-0.78	-0.71	-1.75	-0.32	-1.78	-0.38	0.21	-0.13	-0.69	-0.2	-0.34	-0.44	-1.37	-1.29	-0.66	-1.78	-0.02	-0.46	-0.29	-0.74	0.959264	100	1.09809	87.3168	1.09429	83.5058	1.05702	89.4838
PF3D7_0523200	conserved Plasmodium protein, unknown function	-0.12	-0.54	-0.74	-0.67	-0.75	0.23	-0.43	-0.11	-0.13	-0.37	-0.62	-0.34	-0.56	-0.71	-0.98	-0.62	0.03	-0.47	0.02	-0.33	-0.51	-0.65	1.04972	100	1.07549	87.3925	1.04247	85.3148	1.05635	77.3646
PF3D7_0212100	conserved Plasmodium protein, unknown function	0.37	0.36	0.03	0.4	0.05	0.16	-0.42	0.5	0.29	0.16	0.33	0.4	0.28	0.18	0.04	-0.05	-0.2	-0.52	0.56	0.29	0.17	0.21	0.97716	100	1.17283	76.5313	1.0087	87.1025	1.05635	78.7782
PF3D7_1229400	macrophage migration inhibitory factor (MIF)	-0.3	-1.06	-1.72	-0.92	-1.21	-0.95	-0.46	-0.37	-0.3	-1.04	-1.3	-0.46	-1.25	-1.7	-1.24	-1.37	-0.91	-0.2	-0.2	-0.47	-1.27	-1.43	1.07923	100	1.03168	90.7866	1.06437	83.6371	1.05635	80.2794
PF3D7_1136800	DnaJ protein, putative	0.42	-0.09	0.17	0.4	0.37	0.89	0.34	0.17	0.26	0.07	0.07	0.24	0.14	0.14	0.35	-0.06	0.64	0.06	0.23	0.16	0.14	0.16	0.99539	100	1.19127	74.7802	0.97942	87.0801	1.05635	81.3918
PF3D7_1106200	conserved Plasmodium protein, unknown function	0.92	0.96	0.2	-0.28	-0.94	0.22	-0.4	1.37	1.17	0.8	0.63	0.87	0.87	0.36	-0.68	-1.06	0.09	-0.09	1.42	1.05	0.71	0.24	0.99539	100	1.06069	89.1373	1.1	79.6481	1.05635	82.4194
PF3D7_1207600	tRNA delta(2)-isopentenylpyrophosphate transferase, putative	-0.5	-0.82	-1.07	-0.36	-0.24	0.22	-0.23	-0.46	-0.57	-0.76	-1	-0.46	-0.94	-0.93	-0.1	0	-0.09	-0.49	-0.73	-0.67	-1.08	-1.17	0.986233	100	1.0122	91.5339	1.1607	65.6852	1.05635	82.9918
PF3D7_1459200	conserved Plasmodium protein, unknown function	-0.25	-0.28	0.18	0.79	-0.02	0.57	-0.41	-0.1	0.18	0.06	0.33	-0.41	-0.19	0.47	0.36	-0.01	0.23	-0.6	-0.11	-0.19	0.2	0.43	0.950439	100	1.17895	76.7025	1.02456	86.6726	1.05635	84.0632
PF3D7_1432100	conserved protein, unknown function	0.84	0.54	0.23	0.55	0.6	0.77	1.51	1.16	0.79	0.62	0.62	0.76	0.51	-0.03	0.21	0.29	1.19	1.7	1.19	0.83	0.47	0.24	1.08925	100	1.00696	91.6477	1.08298	81.9423	1.05635	84.5951
PF3D7_0104400	4-hydroxy-3-methylbut-2-enyl diphosphate reductase (LytB)	0.86	0.84	0.58	0.07	0.65	-0.06	1.08	1.17	0.73	0.95	0.89	0.87	0.81	0.52	0.43	0.31	-0.05	0.93	1.02	0.99	0.62	0.44	1.01866	100	1.02101	91.2736	1.12311	79.5824	1.05635	84.6525
PF3D7_1369500	conserved Plasmodium protein, unknown function	-0.64	-1.33	-1.12	-0.31	-0.51	0.03	-0.7	-0.69	-0.29	-0.91	-1	-0.89	-1.13	-0.92	-0.36	-0.63	-0.04	-0.81	-0.62	-1.08	-0.94	-0.92	0.965936	100	1.06253	87.5301	1.12311	81.2661	1.05635	85.9383
PF3D7_1033300	conserved Plasmodium protein, unknown function	0.09	-0.64	-0.97	-0.78	-0.52	0.05	0.45	0.02	-0.12	-0.33	-0.47	-0.14	-0.62	-1.14	-0.84	-0.47	0.49	0.75	0.06	-0.3	-0.88	-1	1.09177	100	0.881175	82.4346	1.23542	64.2956	1.05635	87.1907
PF3D7_1441200	60S ribosomal protein L1, putative	0.41	-0.23	-0.86	0.1	0.37	0.77	0.31	0.2	0.44	-0.33	-0.78	0.18	-0.31	-0.5	-0.03	0.41	0.46	0.34	0.4	-0.3	-0.56	-0.56	0.988514	100	1.06622	88.0702	1.1	83.3484	1.05635	87.2154
PF3D7_0708700	Cg8 protein	0.38	0.25	0.15	-0.29	-0.51	-1.52	0.33	0.47	0.39	0.16	0.37	0.28	0.09	-0.33	-0.39	-0.83	-0.95	0.62	0.48	0.58	0.05	-0.29	1.18646	100	0.926588	88.9334	1.10382	82.2277	1.05635	88.6488
PF3D7_1329900	conserved Plasmodium protein, unknown function	0.61	0.33	-0.11	-0.65	-0.59	0.64	0.86	0.8	0.75	0.33	0.37	0.51	0.2	0	-0.18	-0.9	1.19	0.77	0.57	0.15	0.23	-0.07	1.02811	100	0.898132	86.4655	1.26795	55.0083	1.05635	88.6996
PF3D7_1369400	conserved Plasmodium protein, unknown function	-0.39	-0.89	-1.08	-1.14	-1.29	-0.35	-1.23	-0.81	0.03	-0.59	-0.71	-0.67	-0.8	-0.78	-0.79	-1.48	-0.65	-1.12	-0.5	-0.83	-0.67	-1.03	0.974905	100	1.00521	91.6685	1.17895	77.6255	1.05635	89.0995
PF3D7_0831200	DnaJ protein, putative	-0.83	-1.22	-0.39	1.07	0.26	0.21	-0.81	-1.2	-0.51	-0.64	-0.24	-1.16	-0.95	0.18	0.51	0.06	-0.53	-0.94	-1.11	-0.86	-0.34	-0.03	0.888843	100	1.32639	67.0991	0.957603	86.6113	1.05635	90.1221
PF3D7_1021500	RNA helicase, putative	-0.46	-0.86	-0.75	0.13	-0.9	0.45	-1.23	-0.68	-0.31	-0.7	-0.98	-0.54	-0.8	-0.29	-0.63	-0.15	0.01	-1.17	-0.63	-1.23	-0.87	-0.86	0.903335	100	1.06992	89.6756	1.17283	77.9162	1.05635	91.7802
PF3D7_1213600	dynein light chain 1, putative (DLC8)	0.36	0.11	-0.82	-1.42	-1.95	-0.84	0.25	0.38	0.6	0.18	-0.13	0.31	-0.19	-0.86	-1.34	-2.09	0.08	0.54	0.73	-0.09	-0.17	-1.07	1.09429	100	0.819321	77.8517	1.32639	65.8091	1.05635	92.0991
PF3D7_1327300	conserved Plasmodium protein, unknown function	-1.25	0.32	0.99	0.69	-0.63	-0.26	-0.74	-0.29	-0.6	0.48	1.14	-1.32	0.38	1.53	0.07	-0.04	-0.9	-1.22	-1.19	-0.35	0.82	1.2	0.884745	100	1.22052	79.0601	1.04427	86.4879	1.05635	92.1123
Pfa_asR_154	putative ncRNA	1.38	1.82	1.5	1.79	1.42	1.15	1.48	2.5	1.06	1.59	2.31	1.72	1.6	0.9	0.95	0.93	1.72	1.77	2.14	1.98	1.61	1.81	1.11729	100	1.08485	88.9078	0.986233	87.3388	1.05635	92.6858
PF3D7_1029500	conserved Plasmodium protein, unknown function	0.65	0.86	0.37	0.99	1.79	1.23	2.49	1.73	0.74	0.7	1.34	0.98	0.68	-0.31	1.06	0.39	2.38	2.72	1.22	0.94	0.44	1.52	1.13027	100	0.991373	91.7567	1.06992	84.5991	1.05635	93.7882
PF3D7_0510800	conserved Plasmodium protein, unknown function	0.4	0.07	0.89	0.65	0.25		0.63	0.32	-0.03	-0.15	0.48	0.12	0		0.48	0.86		0.56	-0.08	0.42	0.05		1.37096	100	0.957271	90.8693	0.98265	87.3066	1.05589	89.7231
PF3D7_0627000	conserved Plasmodium protein, unknown function	0.09	-0.24	1.04	0.52	0.69	1.03	1.17	0.19	0.6	-0.16	0.3	0.48	-0.12	-0.04	0.71	2.2		1.2	-0.57	-0.16	-0.22	0.02	1.14076	100	0.805385	81.0444	1.38032	48.7457	1.05575	94.2133
PF3D7_1229000	conserved Plasmodium membrane protein, unknown function	-0.04	-0.73	-0.56	-0.07	-0.51	0.26	-0.78	-0.15	-0.24	-0.43	-0.55	-0.26	-0.52	-0.59	-0.29	-0.51	-0.05	-0.98	-0.19	-0.44	-0.55	-0.28	1.00928	100	1.13485	80.3227	1.01572	86.9656	1.05569	81.0628
PF3D7_0916200	conserved Plasmodium protein, unknown function	0.18	-0.12	-0.6	-0.76	-0.31	0.19	0.3	0.38	0.18	-0.13	-0.38	0.12	-0.09	-0.62	-0.83	0.08	0.31	0.28	0.22	-0.17	-0.37	-0.86	1.01162	100	0.929805	88.1866	1.23756	53.3936	1.05569	84.2469
PF3D7_1419700	conserved Plasmodium protein, unknown function	0.15	-0.2	-0.1	0.31	-0.42	0.29	-0.43	0.39	0.03	-0.28	0.03	0.16	-0.22	-0.11	-0.21	0	0.03	-0.68	0.27	-0.16	-0.14	-0.03	1.00463	100	1.11149	85.7631	1.04066	85.4394	1.05569	84.6805
PF3D7_0904000	GTPase activator, putative	-0.31	-0.66	-0.91	-0.49	-0.59	-0.23	-0.92	-0.52	-0.43	-0.77	-0.95	-0.39	-0.7	-0.66	-0.55	-0.42	-0.63	-1.11	-0.39	-1.08	-0.75	-0.96	0.97041	100	1.08673	86.686	1.0924	83.014	1.05569	85.5521
PF3D7_0624600	SNF2 helicase, putative (ISWI)	0.06	-0.03	-0.15	0.01	-0.91	-0.34	-1.3	-0.08	0.07	-0.17	-0.15	0.03	-0.09	0.03	-0.55	-0.6	-0.76	-1.57	0.02	-0.26	0.03	-0.13	0.97942	100	1.17691	79.8731	1.00173	87.2838	1.05569	86.5074
PF3D7_0920900	U4/U6 snRNA-associated-splicing factor, putative (PRP24)	0.07	-0.18	-0.64	0.19	-0.53	0.26	-0.57	0.12	0	-0.17	-0.41	-0.04	-0.06	-0.34	-0.5	-0.32	-0.09	-0.43	0.19	-0.27	-0.29	-0.57	0.93088	100	1.12701	84.6661	1.08673	80.4528	1.05569	86.8051
PF3D7_1358200	conserved Plasmodium protein, unknown function	-0.23	-0.27	-0.41	0.2	-0.53	0.17	-1.09	-0.36	-0.14	-0.46	-0.48	-0.36	-0.4	-0.15	-0.38	-0.56	-0.25	-1.18	-0.09	-0.6	-0.25	-0.24	1	100	1.21419	74.7091	0.955945	86.6905	1.05569	87.5273
PF3D7_1212700	eukaryotic translation initiation factor 3 subunit 10, putative	-0.05	-0.58	-0.54	0.06	-0.89	0.01	-1.09	0.15	-0.19	-0.67	-0.5	-0.15	-0.5	-0.38	-0.58	-0.3	-0.49	-1.33	0.05	-0.49	-0.61	-0.37	0.968171	100	1.14671	84.17	1.03706	85.9253	1.05569	88.6466
PF3D7_0304400	60S ribosomal protein L44, putative	0.28	-0.4	-0.94	-0.29	-0.23	0.46	-0.27	-0.23	0.07	-0.41	-1.02	0.02	-0.37	-0.55	-0.43	-0.02	-0.08	-0.16	-0.02	-0.66	-0.69	-0.88	0.963707	100	1.06437	89.0354	1.12117	81.6269	1.05569	88.8006
PF3D7_0921500	conserved Plasmodium protein, unknown function	0.83	0.24	-0.73	-1.19	-0.16	-0.18	0.8	0.99	0.61	0.34	0.13	0.66	0.19	-0.82	-0.93	0.42	0.32	0.77	0.94	0.53	-0.32	-0.94	1.07425	100	0.796916	72.0589	1.38032	57.3684	1.05569	91.6193
PF3D7_1317000	U4/U6.U5 tri-snRNP-associated protein 2, putative (USP39)	0.11	-0.23	-0.23	-0.04	0.07	0.17	0.27	0.09	0.02	-0.18	-0.29	0	0.05	-0.34	0.1	-0.19	-0.07	-0.32	0.15	0.01	-0.17	-0.31	0.986233	100	1.17895	78.4887	0.993092	87.3351	1.05502	84.3737
PF3D7_1460700	60S ribosomal protein L27, putative	1.93	1.44	0.83	2.27	2.45	2.95	2.49	2.09	1.4	1.29	0.85	1.98	1.23	1.22	2.04	2.19	3.13	2.61	1.91	0.77	1.01	1.05	0.948246	100	1.03347	90.6638	1.16675	75.4839	1.05502	87.147
PF3D7_1245200	conserved Plasmodium membrane protein, unknown function	-0.09	-0.56	-1.39	-1.31	-0.77	-0.38	-0.18	0.15	0.09	-0.21	-0.48	-0.27	-0.75	-1.23	-1.05	-0.31	-0.35	-0.09	0.04	-0.3	-0.62	-1.05	1.04972	100	0.864537	79.5551	1.29235	48.2885	1.05502	87.9096
PF3D7_1414100	conserved Plasmodium protein, unknown function	-0.39	-0.46	-0.06	0.66	-0.21	0.4	-0.51	-0.24	-0.17	-0.46	-0.36	-0.6	-0.75	0.28	0.09	0.16	0.08	-0.75	-0.26	-0.85	-0.05	0	1.03766	100	1.14076	83.2353	0.987943	87.3388	1.05502	90.2573
PF3D7_1235700	ATP synthase subunit beta, mitochondrial	0.2	-0.12	-0.6	-0.9	-1.04	-1.48	0.12	0.31	0.34	0.19	-0.07	0.29	0.05	-0.83	-0.72	-1.41	-0.8	0.28	0.47	-0.01	-0.44	-0.78	0.993092	100	0.893475	86.052	1.3036	60.9503	1.05502	90.7195
PF3D7_0412300	phosphopantothenoylcysteine synthetase, putative	-0.17	-0.63	-0.66	-0.43	-1.62	-0.79	-1.37	-0.51	0.13	-0.77	-0.98	-0.04	-0.81	-1.03	-1.19	-2.22	-0.51	-1.37	0.15	-0.3	-0.31	-1.02	1.10191	100	1.20581	78.9381	0.893475	83.7328	1.05502	91.2715
PF3D7_1239100	mitochondrial ribosomal protein L23 precursor, putative	0.06	-0.14	-0.08	-0.68	-1.07	-1.36	-0.54	0.43	-0.11	-0.06	-0.26	0.2	-0.09	-0.88	-0.62	-2.01	-0.85	0.22	-0.17	0.14	-0.31	-0.29	1.15136	100	0.934651	90.4637	1.11535	81.135	1.05502	92.6273
PF3D7_1454900	conserved Plasmodium protein, unknown function	0.1	-0.05	0.83	0.19	1.82	0.98	2.14	0.66	0.33	0.39	1.05	-0.02	0.32	-0.02	1.45	1.5	1.06	1.82	0.16	0.77	0.25	0.3	1.1487	100	0.885768	87.4126	1.17895	78.1136	1.05502	93.4776
PF3D7_0112500	5.8S ribosomal RNA	2.11	2.58	1.49	2.17	1.03	1.79	1.58	2.77	1.18	1.29	1.28	2.66	2.24	1.6	1.03	0.98	2.35	1.92	1.85	1.95	0.92	0.92	0.928731	100	1.05154	90.6082	1.16473	81.5666	1.05502	93.6161
PF3D7_1139900	conserved protein, unknown function	0	-0.4	-0.73	-0.13	0	0.52	0.61	0.31	-0.13	-0.41	-0.47	-0.09	-0.5	-0.83	-0.31	0.03	0.39	0.61	0.3	-0.06	-0.51	-0.7	1.0693	100	1.04972	89.1902	1.0479	84.7302	1.05436	71.838
PF3D7_0514600	ribose 5-phosphate epimerase, putative	-0.06	-0.42	-1	0.06	-0.08	0.5	0.35	0.33	-0.14	-0.42	-0.51	-0.22	-0.58	-0.97	-0.16	-0.1	0.6	0.4	0.25	-0.18	-0.7	-0.57	1.0693	100	1.01572	91.3658	1.08298	80.2808	1.05436	75.4993
PF3D7_1239000	HD superfamily phosphohydrolase protein	-0.33	0.04	0.1	-0.12	-0.34	-0.21	-0.39	-0.31	-0.12	0.17	0.09	-0.49	-0.03	0.23	-0.29	-0.6	-0.51	-0.57	-0.31	0.06	0.19	0.06	1.02337	100	1.1708	74.9491	0.970971	86.7135	1.05436	79.1952
PF3D7_0613700	syntaxin binding protein, putative	0.55	0.21	0.01	-0.32	-0.71	0.03	-0.35	0.34	0.4	0.26	-0.08	0.32	0.26	0.06	-0.47	-0.89	-0.37	-0.44	0.61	0.33	0.25	-0.16	1.03049	100	1.15269	78.413	0.981119	87.2069	1.05436	80.8794
PF3D7_1419300	glutathione S-transferase (GST)	-0.55	-1.25	-1.8	-0.82	-0.93	-0.43	-0.15	-0.29	-0.53	-1.13	-1.11	-0.71	-1.3	-1.83	-1.09	-0.71	-0.41	-0.05	-0.21	-0.82	-1.45	-1.25	1.05702	100	0.987943	91.7231	1.12311	76.4296	1.05436	81.0581
PF3D7_0921800	nucleolar preribosomal assembly protein, putative	-0.41	-0.94	-0.25	0.65	0.38	0.79	0.54	0.24	-0.58	-0.58	0.02	-0.52	-0.82	-0.4	0.47	0.34	0.9	0.12	-0.11	-0.45	-0.64	0.13	1.03288	100	1.09619	85.6696	1.0299	86.4148	1.05436	82.1325
PF3D7_0423600	conserved Plasmodium protein, unknown function	0.03	0.01	-0.11	0.31	0.08	0.37	-0.12	0.17	0.05	-0.07	0.01	-0.01	-0.06	0.11	-0.07	0.29	-0.03	-0.26	0.05	-0.07	-0.06	0	0.974905	100	1.13092	82.8711	1.04247	84.7414	1.05436	82.5822
PF3D7_0622500	RNA methyltransferase, putative	0.32	0.09	-0.02	0	0.37	0.9	1.08	0.75	0.46	0.24	0.39	0.14	0.09	-0.06	-0.1	0.68	1.07	1.14	0.55	0.4	-0.05	-0.12	1.05214	100	0.926588	87.6045	1.20164	63.9431	1.05436	84.1764
PF3D7_1449300	transcription factor IIIb subunit, putative	-0.19	-0.19	0.21	0.93	0.23	0.27	-0.54	-0.23	-0.33	-0.14	0.14	-0.27	-0.08	0.36	0.49	-0.24	-0.06	-0.77	-0.12	-0.28	-0.03	0.32	0.959264	100	1.29012	65.5861	0.924984	80.5969	1.05436	85.4749
PF3D7_1352700	P-loop containing nucleoside triphosphate hydrolase, putative	-0.32	-0.82	-0.92	-0.41	-0.8	0.06	-1.05	-0.44	-0.35	-0.79	-1.01	-0.53	-0.8	-0.69	-0.61	-0.64	-0.34	-1.11	-0.42	-0.93	-0.81	-0.81	0.990801	100	1.09051	86.3081	1.06807	84.6578	1.05436	85.7376
PF3D7_1361100	Sec24 subunit a (SEC24a)	0.04	0.13	0.15	0.37	-0.01	-0.22	-0.42	-0.33	-0.08	0.05	0.04	-0.07	0.06	0.23	0.22	-0.07	-0.88	-0.83	-0.16	0.12	0.14	0.12	1.02337	100	1.24833	72.0218	0.91067	77.818	1.05436	86.0343
PF3D7_1239600	hydroxyethylthiazole kinase, putative	0.88	0.51	0.01	-0.65	0.23	0.49	1.2	1.33	0.81	0.51	0.31	0.91	0.44	-0.26	-0.25	0.02	0.81	0.9	1.3	0.87	0.35	-0.3	1.07425	100	0.964264	91.1716	1.13682	77.7983	1.05436	87.1268
PF3D7_0714200	conserved Plasmodium protein, unknown function	-0.25	-0.13	0.09	0.17	-0.65	-0.17	-1.15	-0.61	-0.33	-0.09	-0.04	-0.38	0.06	0.35	-0.09	-0.81	-0.7	-1.74	-0.52	-0.31	0.05	0.09	0.928731	100	1.30586	66.6962	0.936272	82.6299	1.05436	87.1977
PF3D7_1033800	plasmepsin VII	0.94	1.27	1.21	1.14	1.88	0.78	1.14	1.51	0.84	0.67	0.8	1.35	1.08	1.02	0.9	1.27	1.09	0.88	1.25	0.84	0.81	0.85	0.993092	100	1.1487	82.3315	1.0122	87.0508	1.05436	87.4321
PF3D7_0217200	conserved Plasmodium protein, unknown function	0.07	-0.12	-0.8	-0.85	-1.32	-1.02	-1.13	0.23	0.18	0.16	-0.1	-0.21	-0.17	-0.34	-0.99	-1.05	-0.76	-1.25	0.19	-0.33	-0.2	-0.43	0.97041	100	0.95429	90.3964	1.23971	57.854	1.05436	87.7038
PF3D7_1427900	conserved protein, unknown function	0.56	0.32	-0.55	-0.84	-1.27	-0.75	-0.59	0.53	0.8	0.13	-0.2	0.62	0.12	-0.39	-1	-0.8	-0.75	-0.86	0.7	0.11	0.06	-0.51	0.99539	100	0.993092	91.7571	1.16878	75.9267	1.05436	87.8651
PF3D7_1247100	conserved Plasmodium protein, unknown function	-0.58	-0.93	-0.94	-0.6	-0.7	0.15	-0.35	-0.4	-0.34	-0.66	-1.04	-0.48	-0.94	-1.15	-0.14	-0.81	0.03	-0.79	-0.5	-0.91	-0.88	-0.66	1.02811	100	1.03706	90.7062	1.0924	83.3786	1.05436	87.9734
PF3D7_1417200	NOT family protein, putative	-0.43	-0.42	-0.34	0.11	-0.77	0.04	-1.21	-0.4	-0.26	-0.37	-0.21	-0.52	-0.41	0.06	-0.41	-0.51	-0.45	-1.46	-0.43	-0.66	-0.17	-0.14	0.928731	100	1.18921	78.5063	1.02811	86.5683	1.05436	87.979
PF3D7_0720700	phosphoinositide-binding protein, putative	-0.37	0.03	0.22	0.5	-0.13	0.21	-0.72	-0.35	-0.16	0.16	0.27	-0.46	0.04	0.63	0.29	0.03	-0.62	-1.02	-0.43	-0.22	0.26	0.32	0.926588	100	1.22688	76.1025	0.998269	87.3219	1.05436	88.1591
PF3D7_1005000	methionine--tRNA ligase, putative	-0.37	-0.41	-0.33	-0.32	-0.34	-0.23	-0.44	-0.79	-0.43	-0.82	-0.86	-0.25	-0.62	-0.64	0.07	-1.18	-0.49	-0.47	-0.69	-0.86	-0.56	-0.49	1.09682	100	1.13682	84.6169	0.949342	86.4291	1.05436	89.9696
PF3D7_0521700	DEAD/DEAH box ATP-dependent RNA helicase, putative	-0.58	-0.96	-1.3	0.32	0.49	0.83	0.73	-0.38	-0.06	-0.63	-0.73	-0.81	-1.11	-0.59	0.31	0.2	0.89	0.63	-0.44	-0.92	-0.79	-0.48	0.926588	100	1.06069	88.4902	1.15469	79.3569	1.05436	90.0615
PF3D7_1462400	conserved Plasmodium protein, unknown function	-1.08	-0.97	-0.36	0.79	0.06	0.77	-0.92	-0.75	-0.97	-1.08	-0.57	-1.09	-1.12	0.12	0.27	0.15	0.17	-1.45	-0.98	-1.33	-0.52	-0.14	0.928731	100	1.31039	68.6554	0.933033	86.0228	1.05436	91.0078
PF3D7_0732300	rifin (RIF)	0.52	0.98	0.97		1.6	1.12	2.01	1.4	0.12	1	0.84		-0.03		0.9	1.16	1.78	1.84	0.94	0.99	1.26	0.72	1.4418	100	1.05537	90.0545	0.909093	85.2514	1.05428	93.0639
PF3D7_0218400	DEAD/DEAH box ATP-dependent RNA helicase, putative	-0.18	-0.38	-0.14	0.75	0.76	1.07	0.62	0.37	-0.35	-0.39	-0.09	-0.31	-0.4	-0.1	0.53	0.87	0.76	0.25	0.16	-0.33	-0.4	0.18	1.02574	100	1.14671	80.3472	0.987943	87.3193	1.05369	82.5251
PF3D7_0807100	RNA helicase, putative	0.16	0.13	0.1	0.66	0.11	0.68	-0.16	0.38	0.32	0.2	0.35	0.17	0.14	0.16	0.03	0.26	0.33	-0.14	0.4	0.21	0.25	0.29	0.981686	100	1.15069	81.8597	1.01748	86.7243	1.05369	84.5183
PF3D7_1216900	DNA-binding chaperone, putative	0	-0.27	-0.32	0.12	-0.53	0.16	-0.82	0.34	0.07	-0.25	-0.09	-0.06	-0.17	-0.44	-0.39	-0.09	-0.18	-0.82	0.27	-0.06	-0.25	-0.23	1.01866	100	1.07363	88.7384	1.06069	82.4606	1.05369	85.3573
PF3D7_1107000	U6 snRNA-associated Sm-like protein LSm4, putative (LSM4)	0.01	-0.4	-0.95	-0.77	-0.4	-0.48	0.34	0	-0.18	-0.42	-0.67	-0.13	-0.44	-1.04	-1.05	-0.68	0.04	0.44	-0.07	-0.14	-0.74	-0.94	1.06437	100	0.989657	91.7486	1.11342	77.4136	1.05369	85.4565
PF3D7_1353500	transcription initiation factor TFIIH, putative	-0.15	-0.27	-0.92	-0.75	-0.85	-0.31	0.17	0.33	-0.15	-0.33	-0.45	-0.27	-0.25	-1.04	-1.08	-1.12	0.24	0.16	0.28	-0.05	-0.62	-0.76	1.05214	100	1.01045	91.5895	1.1	79.9486	1.05369	86.0154
PF3D7_0218700	pre-mRNA-processing protein 45, putative (PRP45)	0.01	-0.25	0.01	0.58	-0.04	0.54	-0.42	-0.24	-0.04	-0.15	-0.03	-0.26	-0.17	0.39	0.04	0.1	0.16	-0.38	-0.32	-0.34	-0.1	0.02	0.95705	100	1.13682	82.8052	1.04972	84.8573	1.05369	86.6591
PF3D7_1116300	peptidyl-prolyl cis-trans isomerase (CYP19C)	-0.05	-0.42	-0.06	0.22	0.46	0.53	0.3	0.4	-0.19	-0.38	0.18	-0.11	-0.32	-0.35	0.4	0.52	0.34	-0.1	-0.24	0.14	-0.28	0.16	1.05946	100	1.06253	88.8625	1.04066	86.3584	1.05369	87.2245
PF3D7_1226700	conserved protein, unknown function	-0.34	-0.68	0.08	0.3	0.49	0.74	0.69	0.03	-0.37	-0.5	-0.38	-0.47	-0.58	-0.35	0.11	0.96	0.38	0.46	-0.38	-0.32	-0.49	-0.09	1.11214	100	1.05519	89.7489	1.01045	87.1478	1.05369	87.5414
PF3D7_0409000	conserved Plasmodium protein, unknown function	0.37	0.18	0.22	-0.38	-0.72	-0.93	-0.94	-0.25	0.46	0.12	-0.15	0.31	0.17	0.05	-0.59	-0.83	-1.5	-1.1	0.37	0.18	0.2	-0.11	1.05702	100	1.19956	75.0182	0.923382	85.0316	1.05369	87.5671
PF3D7_0709500	conserved Plasmodium protein, unknown function	0.53	0.23	-0.42	-0.68	-0.71	-0.43	0.24	0.28	0.66	0.21	0.15	0.48	0.08	-0.42	-0.23	-0.79	0.12	0.12	0.17	0.26	0	-0.56	1.04729	100	0.870551	82.6359	1.2812	56.0831	1.05369	89.3877
PF3D7_1304900	DNA-directed RNA polymerase 2, putative	-0.05	-0.47	-0.21	0.17	0.65	0	0.64	0.41	-0.54	-0.45	-0.16	-0.1	-0.29	-0.65	-0.16	0.14	0.31	0.61	-0.02	0.07	-0.62	-0.13	1.07425	100	1.10191	86.2481	0.993092	87.3366	1.05369	89.4283
PF3D7_1212100	peripheral plastid protein 1, putative (PPP1)	0.3	-0.28	-0.34	-0.65	-1.69	-0.58	-1.01	-0.37	0.36	0.02	-0.33	0.07	0.1	-0.51	-1.03	-1.08	-0.89	-1.23	0.03	0.2	-0.31	-0.75	1.00463	100	1.05336	90.0653	1.0924	83.1531	1.05369	89.7194
PF3D7_0727600	conserved Plasmodium protein, unknown function	0.55	-0.15	-1.39	-1.63	-1.14	0.46	-0.22	0.46	0.39	-0.07	-0.75	0.23	-0.34	-0.6	-1.55	-0.82	0.43	-0.31	0.42	-0.18	-0.43	-1.17	0.937354	100	0.952638	90.1336	1.27235	54.4135	1.05369	90.2401
PF3D7_1437100	conserved Plasmodium protein, unknown function	0.5	0.23	-0.03	-0.37	0.16	-2.05	0.53	0.43	0.66	0.41	0.81	0.58	0.12	0.18	-0.17	-1	-1.64	0.49	0.51	0.85	0.38	0.15	0.959264	100	1.10765	87.7629	1.07549	84.4463	1.05369	91.6691
PF3D7_1341100	U6 spliceosomal RNA	1.24	1.75	1.81	2.3	2.69	1.23	2.22	1.89	0.52	1.2	1.72	1.51	1.75	1.55	1.69	2.25	1.67	2.55	1.08	1.16	1.12	1.41	0.997692	100	1.04972	90.3729	1.10191	84.2321	1.05369	91.8195
PF3D7_1217000	conserved Plasmodium protein, unknown function	0.67	0.29	0.37	0.39	-1.1	0.09	-0.22	0.95	0.82	0.12	-0.02	0.73	0.2	-0.19	0.07	0.14	0.22	-0.76	1.03	0.42	0.22	-0.55	1.14605	100	0.915416	89.5753	1.13879	78.2016	1.05369	92.673
PF3D7_0525500	WD repeat-containing protein, putative	0.07	-0.42	-0.37	0.35	0.38	0.93	0.05	0.22	0	-0.35	-0.18	-0.21	-0.47	-0.42	0.13	0.21	0.75	0.17	0.29	-0.16	-0.44	0.01	1.09177	100	1.0811	86.5756	0.998269	87.32	1.05303	79.4701
PF3D7_1411800	conserved Plasmodium protein, unknown function	-0.36	-0.64	-0.28	0.08	-0.49	0.26	-0.64	-0.15	-0.33	-0.52	-0.39	-0.52	-0.62	-0.23	-0.49	-0.21	-0.1	-0.56	-0.15	-0.76	-0.41	-0.23	1.02101	100	1.10382	86.3164	1.02811	86.5869	1.05303	86.9596
PF3D7_1320500	SNARE protein, putative (SNAP23)	0.31	-0.19	-0.94	-0.49	-0.12	-0.03	-0.21	0.08	0.21	-0.25	-0.66	0.12	-0.12	-0.75	-0.86	-0.45	0.02	-0.03	0.59	-0.24	-0.52	-0.87	0.983957	100	1.08485	87.1109	1.07549	84.6933	1.05303	87.9538
PF3D7_1212000	glutathione peroxidase (Trx-G1)	1.24	0.8	0.32	-0.33	-0.39	0.02	0.85	1.61	1.05	0.65	0.48	1.23	0.95	-0.17	-0.32	-0.35	0.22	0.2	1.6	1.61	0.47	0.04	1.08423	100	1.07177	88.6893	1.0122	87.1518	1.05303	89.5512
Apico-rpl16	apicoplast ribosomal protein L16	0.26	0	-0.08	-0.81	-1.24	-0.64	-0.94	-0.52	0.74	0.5	0.03	-0.06	0.09	0.18	-0.8	-0.98	-0.42	-1.35	-0.03	0.09	0.23	-0.47	0.993092	100	0.986233	91.7167	1.17487	78.2807	1.05303	90.1987
Apico-LSU_rRNA	apicoplast rRNA	-0.56	-0.28	-0.46	0.06	-0.68	-0.83	-1.66	-1.64	-0.3	-0.07	-0.34	-0.71	-0.28	0.22	0.04	-1.16	-1.32	-1.86	-1.04	-0.98	-0.03	-0.46	0.884745	100	1.22901	72.7737	1.02811	86.8736	1.05303	91.2548
PF3D7_0527600	conserved Plasmodium protein, unknown function	0.89	0.73	0.56	0.16	-0.33	0.15	0.42	0.96	0.86	0.81	0.78	0.73	0.63	0.47	-0.06	-0.08	0.16	0.41	0.97	0.87	0.64	0.44	1.08423	100	0.994815	91.7571	1.08862	80.7601	1.05237	80.3705
PF3D7_0627800	acetyl-CoA synthetase, putative	-0.3	-0.23	-0.2	-0.08	-0.32	-0.06	-0.21	-0.31	-0.3	-0.4	-0.35	-0.29	-0.35	-0.3	-0.11	-0.56	-0.13	-0.69	-0.36	-0.33	-0.25	-0.2	1.04972	100	1.15269	79.5857	0.962594	86.2542	1.05237	81.9851
PF3D7_1336000	conserved Plasmodium protein, unknown function	-0.59	-0.83	-0.32	0.18	0	0.14	-0.65	-0.36	-0.41	-0.59	-0.43	-0.61	-0.77	-0.53	0.16	-0.52	0	-0.71	-0.44	-0.6	-0.38	-0.27	1.04006	100	1.13682	81.5779	0.982821	87.2549	1.05237	83.5798
PF3D7_0322300	diacylglycerol O-acyltransferase (DGAT)	0.63	0.19	-0.11	-0.78	-0.93	-0.97	-0.65	0.09	0.36	0.18	-0.12	0.4	0.37	-0.11	-0.81	-1.28	-1.47	-0.61	0.43	0.34	0.16	-0.34	1.01162	100	1.15669	79.9867	0.986233	87.3111	1.05237	85.7499
PF3D7_0909300	apoptosis-related protein (ARP)	0.15	-0.45	-0.33	0.47	0.46	1.08	0.18	-0.21	0.09	-0.18	-0.47	-0.06	-0.34	0.07	0.53	0.45	0.67	0	-0.19	-0.51	-0.32	-0.32	0.933033	100	1.09809	85.3297	1.10382	81.74	1.05237	87.4301
PF3D7_0312500	transporter, putative	0.19	-0.41	-0.68	-0.9	-0.03	0.51	1.05	0.46	0.24	-0.14	-0.24	0.12	-0.38	-1.03	-0.57	0.11	1.02	0.86	0.24	0.02	-0.43	-0.72	1.09429	100	0.87206	82.1887	1.23328	52.7123	1.05237	88.3226
PF3D7_0317800	proteasome regulatory protein, putative	0.48	0.17	-0.93	-0.28	-0.09	0.09	-0.08	0.26	0.33	0.1	-0.34	0.48	-0.12	-0.59	-0.47	0.17	-0.39	0.09	0.56	-0.07	-0.29	-0.47	0.988514	100	1.04247	90.3887	1.11342	80.8554	1.05237	88.4198
PF3D7_1014500	conserved Plasmodium protein, unknown function	-0.48	-0.89	-0.27	0.02	-0.28	0.12	-0.56	-0.77	-0.45	-0.79	-0.57	-0.97	-0.81	-0.41	0.12	-0.46	-0.03	-1.05	-0.55	-0.85	-0.55	-0.17	1.1355	100	1.13288	82.1527	0.923382	84.8918	1.05237	88.5039
PF3D7_0724500	conserved Plasmodium protein, unknown function	-0.43	-0.57	-0.08	-0.17	0.03	0.75	-0.74	-0.21	-0.47	-0.59	-0.07	-0.64	-0.56	-0.04	0.29	-0.29	0.67	-0.98	-0.9	-0.65	-0.31	0.05	1.03766	100	1.03168	90.9119	1.08485	84.1478	1.05237	88.6522
PF3D7_0903500	conserved Plasmodium protein, unknown function	0.12	0.06	0.2	0.8	0.32	0.68	-0.07	0.6	-0.01	-0.08	0.26	0.18	0.12	0.17	0.05	0.71	0.34	-0.41	0.39	0.09	0.03	0.4	0.97942	100	1.19748	79.374	0.976032	87.0717	1.05237	88.7272
PF3D7_0409800	zinc finger protein, putative	-0.54	-0.14	0.04	0.3	-0.78	0.03	-1.39	-0.4	-0.3	-0.04	-0.08	-0.54	-0.14	0.33	-0.36	-0.61	-0.55	-1.72	-0.37	-0.32	0.04	0.13	0.935191	100	1.27456	71.9662	0.949342	85.0201	1.05237	88.7577
PF3D7_0304800	conserved Plasmodium membrane protein, unknown function	0.67	0.17	-0.03	-0.72	-1.32	-1.74	-0.8	0.69	0.55	0.36	0.15	0.49	0.5	-0.21	-0.97	-2.05	-1.26	-0.93	0.76	0.63	0.38	-0.17	1.00696	100	1.11535	86.1517	1.02633	86.5162	1.05237	89.163
PF3D7_0318600	cleavage and polyadenylation specifity factor, putative	-0.71	-0.32	0.11	0.88	0.26	0.62	-0.9	-0.17	-0.43	-0.36	-0.01	-0.78	-0.38	0.36	0.31	-0.14	0.13	-1.14	-0.41	-0.42	0.05	0.58	0.972655	100	1.34257	62.9321	0.875088	80.4639	1.05237	90.2999
PF3D7_1138500	protein phosphatase 2c	-0.16	-0.32	-0.15	-0.38	-0.6	-0.02	-0.9	-0.57	0.18	-0.1	-0.25	-0.13	-0.23	0.1	-0.03	-0.22	-0.79	-1.33	-0.71	-0.38	-0.14	-0.22	0.918064	100	1.08485	88.6221	1.13092	77.6934	1.05237	90.3781
PF3D7_0825400	conserved Plasmodium protein, unknown function	1.21	1.06	0.45	0.19	0.68	0.07	1.57	1.51	1.45	1.34	1.36	1.21	0.89	0.3	0.38	0.19	1.06	1.98	1.57	1.37	0.81	0.32	1.07674	100	0.82645	80.6773	1.31722	64.2573	1.05237	93.041
PF3D7_0518400	cyclin (CYC3)		0.99	0.77	0.75	1.93	0.5	2.18	0.85	1.12	0.33	0.44	0.87	0.58		1.31	0.56	1.52	2.19		0.49	0.44	0.56	1.13099	100	0.962594	91.5461	1.05848	85.3882	1.05197	94.2942
PF3D7_1455400	hemolysin, putative	-0.29	-0.69	-0.43	0.53	0.23	0.14	0.08	-0.33	-0.1	-0.49	-0.29	-0.52	-0.81	-0.46	0.19	0.03	0.07	0.17	-0.16	-0.3	-0.29	-0.36	1.09177	100	1.09429	85.4679	0.982821	87.2555	1.0517	81.9946
PF13TR004	putative ncRNA	-0.22	-0.35	-0.29	-0.07	-0.35	-0.21	-0.11	0.02	-0.3	-0.2	-0.11	-0.49	-0.31	-0.41	-0.36	-0.1	-0.27	-0.41	-0.11	-0.02	-0.34	-0.17	1.08423	100	1.07177	88.1275	1.0087	87.1564	1.0517	83.7886
PF3D7_0621500	conserved Plasmodium protein, unknown function	-0.19	-0.22	-0.16	-0.41	-0.13	0.25	0.08	-0.07	-0.2	-0.31	-0.26	-0.15	-0.25	-0.21	-0.29	-0.58	0.26	-0.17	-0.5	-0.21	-0.09	-0.23	1.00928	100	1.10382	85.2212	1.03347	86.3658	1.0517	84.8041
PF3D7_1020600	conserved Plasmodium membrane protein, unknown function	0.41	0.05	-0.58	-0.41	-0.34	0.24	-0.32	0.48	0.4	0.19	-0.01	0.2	0	-0.26	-0.65	0.05	0.12	-0.35	0.56	0.16	-0.17	-0.35	0.986233	100	1	91.7309	1.1607	71.5123	1.0517	86.5639
PF3D7_1108700	heat shock protein DnaJ homologue Pfj2	0.4	0.29	-0.22	-0.15	-0.29	-0.04	-0.53	0.21	0.4	0.1	-0.06	0.41	0.28	-0.17	-0.38	-0.17	-0.61	-1	0.61	0.35	0.17	-0.18	0.988514	100	1.22052	74.943	0.949342	85.9595	1.0517	87.4794
PF3D7_1412600	deoxyhypusine synthase (DHS)	-0.14	-0.77	-0.54	0.48	0.71	1.13	0.63	0.01	-0.31	-0.74	-0.51	-0.13	-0.83	-0.49	0.85	0.37	1.22	0.28	-0.3	-0.83	-0.71	-0.28	1	100	1.04066	90.4991	1.10382	81.8578	1.0517	87.565
PF3D7_1410200	cytidine triphosphate synthetase	-0.39	-0.96	-0.92	-0.04	-0.14	0.82	0	-0.04	-0.39	-0.98	-0.86	-0.47	-1.18	-0.81	-0.19	0.33	0.48	-0.28	-0.19	-0.88	-1.04	-0.47	1.04488	100	1.05336	89.8556	1.05519	85.5532	1.0517	88.2929
PF3D7_1226000	conserved Plasmodium protein, unknown function	0.03	-0.2	-0.16	0.06	0.52	0.41	1.03	0.64	0.59	0.26	0.27	0.12	-0.2	-0.37	0.1	0.94	0.76	1.07	0.31	0.18	-0.17	-0.09	1.02811	100	0.86304	79.4808	1.3036	29.0021	1.0517	88.4272
PF3D7_0532100	early transcribed membrane protein 5 (ETRAMP5)	0.04	-0.78	-1.01	-0.8	-1.56	0.02	-1.73	-0.07	0.02	-0.83	-1.06	-0.21	-0.74	-0.77	-1.26	-1.31	-0.63	-2.04	0.09	-0.16	-0.71	-0.82	0.993092	100	1.22476	75.9417	0.942785	85.1614	1.0517	88.9503
PF3D7_1302000	Plasmodium exported protein, unknown function	-0.89	-0.83	-0.1	0.94	0.55	0.55	-0.48	-0.64	-0.96	-1.07	-0.28	-1.05	-1.15	-0.02	0.61	0.5	-0.13	-0.67	-0.56	-1	-0.69	0.15	1.09682	100	1.24186	72.5221	0.86304	74.6115	1.0517	89.13
PF3D7_1027100	small subunit rRNA processing stabilizing factor, putative	-0.38	-0.41	-0.29	0.84	0.03	0.66	-0.26	0.14	-0.31	-0.55	-0.07	-0.28	-0.52	-0.09	-0.02	0.44	0.25	-0.28	-0.08	-0.44	-0.41	0.03	0.95705	100	1.16473	82.7132	1.01924	86.8052	1.0517	89.781
PF3D7_1463000	conserved Plasmodium protein, unknown function	0.15	-0.3	-0.44	-0.35	-0.23	0.73	0.63	-0.3	0.46	-0.03	-0.25	0	-0.37	-0.14	0.11	-0.63	1.05	0.34	-0.33	-0.29	-0.05	-0.42	0.981686	100	0.984525	91.7141	1.18304	73.6978	1.0517	89.9154
PF3D7_0202800	conserved Plasmodium protein, unknown function	0.88	0.94	0.36	-0.14	0.22	-0.81	0.69	1.44	0.63	0.81	0.97	0.85	0.68	0.15	0.05	0.11	-0.16	0.77	1.15	0.71	0.69	0.19	1.12246	100	0.869043	82.1152	1.21209	70.9881	1.0517	90.0439
PF3D7_1302200	early transcribed membrane protein 13 (ETRAMP13)	-0.59	0.2	1.07	0.83	0.87	0.57	0.6	-0.01	0.61	0.97	0.68	-0.48	0.49	1.21	1.24	0.73	0.15	0.23	-0.17	0.03	0.52	1.05	0.882703	100	1.09429	87.0167	1.15269	78.7322	1.0517	90.0985
PF3D7_0601600	tetratricopeptide repeat protein, putative	0.32	0.38	0.61	0.11	0.05	0.59	0.49	0.23	0.78	0.86	0.62	0.18	0.58	1.02	0.61	0.19	-0.04	0.05	-0.07	0.49	0.86	0.37	0.897095	100	1.07736	88.8807	1.15669	69.1385	1.0517	90.1205
PF3D7_0611200	transcription factor with AP2 domain(s), putative (ApiAP2)	0.38	-0.14	-0.87	-1.24	-0.63	-1.31	-0.02	0.01	0.22	0.01	-0.52	0.15	-0.31	-0.79	-1.29	-0.78	-0.68	0.23	0.28	-0.24	-0.41	-1.07	1.07674	100	0.888843	84.8453	1.22264	70.0846	1.0517	90.1613
PF3D7_0819300	conserved Plasmodium protein, unknown function	0.02	-0.44	-0.58	-0.56	-0.59	-0.29	0.33	-0.03	0.38	-0.55	-0.87	0.22	-0.68	-1.17	-0.28	0.02	-0.23	0.29	-0.08	-0.19	-0.71	-1.17	1.15669	100	0.854114	79.6621	1.20581	65.4062	1.0517	90.1905
PF3D7_1025700	conserved Plasmodium protein, unknown function	0.28	-0.45	-0.84	-1.38	-1.97	-2.39	-0.66	0.56	0.47	-0.05	-0.27	0.39	-0.26	-1.1	-1.58	-2.13	-1.43	-0.6	0.44	0.1	-0.43	-0.9	0.990801	100	0.891929	86.7301	1.29684	49.1044	1.0517	91.4643
PF3D7_1314700	conserved Plasmodium protein, unknown function	0.07	-0.24	0.13	-1.04	-0.76	-0.36	-0.36	-0.01	0.19	-0.31	-0.39	-0.05	-0.19	-0.7	-0.6	0.04	-0.43	-0.05	-0.15	-0.31	-0.5	-0.94	1.23114	100	0.773782	70.9999	1.27015	53.701	1.0517	92.3302
PF3D7_1348500	TBC domain protein, putative	-0.02	-0.16	-0.56	-1.02	-1.9	-2.18	-0.84	-0.21	0.12	-0.12	-0.26	-0.06	-0.28	-0.51	-1.28	-3.1	-1.44	-0.86	0.24	0.13	-0.17	-0.62	1.02574	100	1.13682	86.5035	0.991373	87.3397	1.0517	92.5791
PF3D7_1235900	pre-mRNA-splicing factor SYF1, putative (XAB2)	-0.3	-0.51	-0.54	-0.22	-0.62	-0.16	-0.91	-0.23	-0.11	-0.45	-0.48	-0.36	-0.56	-0.46	-0.39	-0.61	-0.5	-0.9	-0.11	-0.52	-0.44	-0.47	1.00696	100	1.08862	85.9066	1.0479	85.4181	1.05104	82.1169
PF3D7_0923400	conserved Plasmodium protein, unknown function	-0.53	-0.51	-0.56	-0.12	-0.11	0.39	-0.06	-0.08	-0.32	-0.68	-0.73	-0.49	-0.51	-0.81	-0.19	0.31	0.04	-0.1	-0.31	-0.58	-0.69	-0.77	1.04972	100	1.00696	91.6422	1.09809	78.4886	1.05104	84.7386
PF3D7_1033600	myb2 transcription factor, putative (Myb2)	0.19	-0.05	-0.13	0.51	-0.08	0.54	-0.42	0.19	0.05	-0.2	-0.12	0.11	-0.08	0.1	0.07	-0.07	0.07	-0.44	0.28	-0.29	-0.05	-0.01	0.972655	100	1.17283	78.4663	0.998269	87.3183	1.05104	86.3582
PF3D7_1341200	60S ribosomal protein L18, putative	0.98	0.5	0	1.34	1.5	1.57	1.28	1.23	0.67	0.26	-0.04	0.92	0.35	0.22	0.91	1.57	1.36	1.35	1.1	0.26	0.12	0.34	0.997692	100	1.09051	86.3622	1.05336	85.522	1.05104	86.6278
PF3D7_1249600	leucine-rich repeat protein (LRR12)	0.64	0.45	-0.04	-0.42	-0.66	-1.01	-0.42	0.24	0.23	0.07	0	0.35	0.22	0.06	-0.6	-1.24	-0.81	-0.17	0.46	0	0.14	-0.12	1.10191	100	1.05519	89.7864	1.01045	87.1144	1.05104	87.2732
PF3D7_1347300	conserved Plasmodium membrane protein, unknown function	0.36	0.11	-0.09	-0.45	-0.8	-0.57	0.36	0.63	0.54	0.21	0.35	0.38	0.12	-0.44	-0.41	-0.92	-0.04	0.22	0.52	0.56	0.09	-0.22	1.07674	100	0.947698	90.1913	1.14472	75.7825	1.05104	87.6642
PF3D7_0903100	retrieval receptor for endoplasmic reticulum membrane proteins, putative	0.32	-0.13	0.1	0.81	1.24	0.9	1.57	0.78	0.11	-0.03	0.38	0.2	-0.19	-0.36	0.6	1.35	1.27	1.04	0.66	0.52	-0.1	0.27	1.15936	100	1.04608	90.2956	0.981119	87.2567	1.05104	88.3906
PF3D7_1111200	conserved Plasmodium protein, unknown function	-0.25	-1.1	-0.54	-0.25	-0.51	0.49	-0.81	-0.45	-0.22	-0.76	-1.2	-0.58	-0.81	-0.99	-0.15	-0.27	0.36	-0.69	-0.36	-0.87	-0.88	-1.15	1.11987	100	0.94442	89.3303	1.11535	80.8661	1.05104	88.6141
PF3D7_1202200	mitochondrial phosphate carrier protein (MPC)	0.03	-0.27	-0.62	-1.46	-1.46	-1.77	-1	-0.56	0.2	-0.04	-0.36	-0.18	-0.31	-0.51	-1.01	-1.28	-2.24	-1.04	-0.15	-0.22	-0.26	-0.9	1.03288	100	0.97942	91.6347	1.14274	79.6539	1.05104	89.8297
PF3D7_0305300	conserved Plasmodium membrane protein, unknown function	-0.98	-0.8	-0.09	0.67	-0.39	-0.18	-1.22	-0.72	-0.75	-0.55	0.01	-1.2	-0.75	-0.03	0.21	0.01	-0.96	-1.72	-0.81	-0.53	-0.22	0.21	1.02574	100	1.26138	75.0937	0.891929	78.31	1.05104	90.8193
PF3D7_1312400	translation initiation factor IF-2, putative	0.42	0.03	-0.09	0.16	0.33	0.25	0.92	0.61	0.47	0.05	0.21	0.24	0.06	-0.29	0.49	1.07	0.23	0.74	0.56	0.12	-0.06	-0.59	1.08423	100	0.860055	82.0829	1.25484	64.4541	1.05104	90.9616
PF3D7_0213300	conserved Plasmodium protein, unknown function	0.98	0.58	0.23	-0.53	-0.3	-0.35	0.73	1.24	0.67	0.58	0.86	0.92	0.62	-0.23	-0.48	-0.02	0.15	0.77	0.97	0.98	0.28	-0.06	1.11729	100	0.860055	79.3516	1.22688	73.5232	1.05104	91.2662
PF3D7_1110400	asparagine-rich antigen	-0.41	-0.67	-0.63	-0.14	-1.2	-0.34	-1.1	-0.09	-0.39	-0.79	-0.57	-0.34	-0.69	-0.57	-1.01	-0.42	-0.64	-1.39	-0.26	-0.67	-0.62	-0.51	0.974905	100	1.12506	86.6371	1.03886	85.8738	1.05104	91.349
PF3D7_1207900	conserved Plasmodium protein, unknown function	0.06	-0.61	-1.21	-0.59	-0.73	0.38	0.63	-0.4	0.19	-0.13	-0.6	-0.04	-0.68	-0.98	-0.98	-0.08	0.69	0.75	-0.14	-0.38	-0.58	-1.38	0.986233	100	0.887304	85.4534	1.30586	63.5042	1.05104	91.9369
PF3D7_1350800	conserved Plasmodium protein, unknown function	-0.31	0.62	0.44	-0.34	0.32	-0.6	0	-0.85	0.01	0.58	0.78		0.25	0.59	-0.15	-0.61	-1.28	-0.2	-0.18	0.23	0.51	0.56	1.06546	100	1.32409	70.8849	0.90125	83.4261	1.05104	92.561
PF3D7_1025800	conserved Plasmodium protein, unknown function	0.29	-0.04	-0.28	-1.41	-0.93	-1.76	-0.77	-0.46	0.31	0.26	-0.07	0.04	-0.01	-0.11	-0.59	-1.68	-1.73	-0.17	-0.3	-0.12	-0.25	-0.73	1.01162	100	0.885768	87.1631	1.28343	61.6999	1.05104	92.9523
PF3D7_1126900	small nuclear ribonucleoprotein F, putative (SNRPF)	-0.32	-0.57	-0.51	-0.37	-0.34	0.14	-0.2	-0.29	-0.32	-0.49	-0.52	-0.3	-0.67	-0.69	-0.18	-0.53	0.09	-0.38	-0.46	-0.46	-0.47	-0.52	1.06191	100	1.04066	90.1315	1.05154	84.0492	1.05038	78.1644
PF3D7_0804000	cactin homolog, putative	-0.1	-0.31	-0.6	0.18	-0.03	0.42	-0.42	-0.15	-0.21	-0.38	-0.4	-0.18	-0.38	-0.16	-0.14	-0.25	0.38	-0.41	-0.22	-0.71	-0.31	-0.4	0.935191	100	1.10382	84.1387	1.09051	82.0332	1.05038	86.4594
PF3D7_1310500	conserved protein, unknown function	0.09	-0.19	-0.7	-0.17	-0.15	0.01	-0.02	0.1	0.15	-0.3	-0.61	-0.1	-0.41	-0.62	-0.37	-0.66	0.28	0.19	0.22	-0.19	-0.31	-0.6	1.07923	100	1.04066	90.5255	1.03886	85.8421	1.05038	86.6599
PF3D7_0306100	conserved Plasmodium protein, unknown function	-0.29	-0.72	-0.84	-0.33	-0.63	-0.04	-0.78	-0.41	-0.17	-0.5	-0.68	-0.65	-0.65	-0.53	-0.49	-0.85	-0.29	-0.75	-0.24	-0.68	-0.5	-0.54	0.99539	100	1.10957	83.1361	1.03526	86.3772	1.05038	87.0044
PF3D7_0526800	conserved Plasmodium protein, unknown function	-0.35	-0.88	-1.33	-0.64	-0.75	-0.03	-0.73	-0.22	-0.34	-0.71	-0.89	-0.43	-0.83	-1.11	-0.75	-0.29	-0.35	-1.03	-0.24	-0.74	-0.93	-0.95	0.95705	100	1.0479	90.1455	1.12896	75.2233	1.05038	87.083
PF3D7_1231100	Rab GTPase 2 (RAB2)	-0.38	-0.37	-0.43	-0.66	-1.3	-0.77	-1.36	-0.49	-0.4	-0.33	-0.35	-0.46	-0.47	-0.48	-1.03	-0.91	-1.17	-1.75	-0.29	-0.22	-0.4	-0.44	1.05458	100	1.14274	82.9522	0.962594	86.4534	1.05038	87.2458
PF3D7_0906300	Maf-like protein, putative	-0.46	-0.72	-0.36	0.32	0.02	0.6	-0.23	-0.26	-0.18	-0.47	-0.52	-0.52	-0.67	-0.32	0.13	0.21	0.05	-0.14	-0.33	-0.66	-0.57	-0.22	0.993092	100	1.08298	87.6296	1.06253	84.9109	1.05038	87.4088
PF3D7_0716100	large ribosomal subunit assembling factor, putative	-0.49	-0.68	-0.32	0.79	0.24	0.61	0.01	0	-0.36	-0.68	-0.25	-0.54	-0.73	-0.18	0.08	0.19	0.34	0.1	-0.26	-0.52	-0.44	0.05	0.990801	100	1.17691	79.4272	0.97942	87.2419	1.05038	88.3004
PF3D7_1124300	conserved Plasmodium protein, unknown function	-0.4	-0.95	-1.15	-0.72	-0.9	-0.08	-1.04	-0.75	-0.62	-0.96	-1.19	-0.58	-0.98	-0.78	-0.54	-0.65	-0.43	-1.39	-0.84	-1.22	-1.01	-1.12	0.963707	100	1.0479	90.0619	1.12311	79.3048	1.05038	88.4999
PF3D7_0204800	3'-5' exonuclease, putative	1.19	1.07	0.83	1.02	1.43	0.71	1.34	1.36	0.44	0.14	0.46	1.28	1.07	0.39	0.87	1.18	1.3	1.43	0.9	0.53	0.12	0.14	1.08423	100	0.952638	90.6437	1.13092	77.4785	1.05038	88.9479
PF3D7_1409300	DNA damage-inducible protein 1, putative (DDI1)	0.13	0.31	0.33	-0.52	-1.36	-0.84	-1.18	-0.64	0.22	0.36	0.12	0.16	0.28	0.58	-0.31	-1.51	-1.78	-1.63	-0.25	0.18	0.35	0.08	0.943874	100	1.25919	74.892	0.949342	85.8553	1.05038	90.6221
PF3D7_0803100	conserved Plasmodium protein, unknown function	-0.34	-0.27	-0.26	0.65	-0.21	0.31	-0.43	0.1	-0.58	-0.54	-0.17	-0.41	-0.46	0.07	-0.33	0.25	-0.13	-0.51	-0.11	-0.44	-0.41	-0.04	0.983957	100	1.19748	80.909	0.967612	86.7613	1.05038	91.3278
PF3D7_1455000	protein phosphatase, putative	0.1	0.47	0.37	0.65	0.8	-0.31	0.88	-0.18	0.24	0.57	0.88		0.1	0.74	0.41	0.19	0.26	0.88	0.19	-0.06	0.54	0.54	1.01302	100	1.04972	90.3101	1.05336	85.5102	1.05008	90.8137
PF3D7_1211100	HSP20-like chaperone	0.54	0.7	0.99		1.66	-0.03	2.14	0.46	0.01	0.17	0.71	0.59	0.06	0.2	1.18	0.84	-0.36	2.3	0.39	0.53	0.38	0.77	1.37554	100	1.03684	91.0296	0.882703	78.8698	1.05001	93.5125
PF3D7_1353300	conserved Plasmodium protein, unknown function	0.25	-0.15	-0.23	-0.53	-0.5	0.04	-0.6	-0.11	0.31	-0.12	-0.39	0.12	0.03	-0.28	-0.42	-0.56	-0.26	-0.74	0.07	-0.05	-0.19	-0.52	1	100	1.06992	87.768	1.06807	83.7486	1.04972	83.2526
PF3D7_1205900	conserved protein, unknown function	-0.21	-0.2	-0.46	-0.18	-0.16	0.08	-0.35	-0.44	-0.17	-0.24	-0.49	-0.39	-0.23	-0.07	-0.16	-0.49	-0.14	-0.41	-0.3	-0.65	-0.23	-0.52	0.959264	100	1.10765	83.7562	1.06437	84.4648	1.04972	86.5279
PF3D7_0208200	RNA binding protein, putative	-0.58	-1.13	-0.43	-0.19	-0.45	0.36	-0.64	-0.26	-0.33	-0.81	-0.62	-0.5	-1	-0.74	-0.07	-0.22	0.06	-0.87	-0.57	-0.78	-0.77	-0.39	1.02337	100	1.03168	90.7984	1.08862	82.8985	1.04972	87.3017
PF3D7_1005600	DnaJ protein, putative	-0.32	-0.35	-0.53	0.18	0.17	0.66	-0.24	-0.22	-0.16	-0.32	-0.24	-0.47	-0.52	-0.13	-0.09	0.1	0.17	-0.05	0	-0.47	-0.43	-0.25	0.981686	100	1.11729	84.2477	1.03706	86.0321	1.04972	87.6175
PF3D7_1363500	DNase I-like protein, putative	-0.06	-0.07	-0.54	-1.16	-1.92	-0.88	-1.53	-0.46	0.29	-0.02	-0.38	-0.22	-0.16	-0.11	-1.15	-1.86	-1.11	-1.82	-0.25	-0.34	0	-0.48	0.959264	100	1.0811	86.7136	1.09051	83.2247	1.04972	88.2486
PF3D7_1029200	conserved Plasmodium protein, unknown function	-0.65	-0.55	0.09	0.93	0.51	0.92	0.05	0.06	-0.31	-0.19	0.08	-0.59	-0.32	0.36	0.32	0.56	0.83	-0.05	-0.35	-0.62	-0.23	0.26	0.878633	100	1.13879	82.1779	1.10573	80.6319	1.04972	88.3113
PF3D7_0608310	sorting assembly machinery 50 kDa subunit, putative (SAM50)	-0.68	-1.28	-1.61	-1.32	-0.85	-0.26	-0.5	-0.55	-0.49	-0.99	-1.2	-1.08	-1.13	-1.49	-0.75	-0.66	-0.33	-0.75	-0.6	-1	-1.42	-1.29	1.03049	100	0.926588	88.7376	1.20581	65.9181	1.04972	89.7022
PF3D7_0419900	phosphatidylinositol 4-kinase, putative	-0.24	-0.29	-0.32	0.05	-0.82	-0.05	-1.55	-0.57	-0.16	-0.19	-0.32	-0.4	-0.25	0.02	-0.61	-0.53	-0.63	-1.85	-0.36	-0.33	-0.12	-0.17	0.950439	100	1.24186	75.2882	0.955945	86.0788	1.04972	90.1497
PF3D7_1351600	glycerol kinase (GK)	-0.02	0.43	0.37	0.24	0.77	0.51	1.03	0.41	0.33	0.54	0.7	0.21	-0.17	0.62	0.64	0.45	0.73	1.25	0.07	-0.27	0.56	0.45	1.02811	100	0.913831	87.2601	1.22476	64.2082	1.04972	90.79
PF3D7_1020800	dihydrolipoamide acyltransferase component E2 (DLAT)	0.1	-0.75	0.1	0.03	-0.54	0.59	-0.56	0.11	-0.01	0.23	0.29	-0.13	0	-0.14	-0.22	0.54	0.05	-0.85	0	-0.08	-0.1	-0.25	0.937354	100	1	91.7309	1.19956	66.0085	1.04972	93.2991
PF3D7_1406700	phosphatase, putative	-0.03	-0.12	-0.31	-1.41	-1.98	-0.98	-0.18	0.03	-0.01	-0.09	-0.13	0.14	-0.22	-0.66	-1.15	-3.28	-0.3	0.19	-0.04	0.12	-0.19	-0.59	1.06683	100	0.998269	91.7398	1.09051	81.8769	1.04972	93.3752
PF3D7_0405800	conserved Plasmodium protein, unknown function	1.12	1.98	1.81	1.05	2.36	0.45	1.44	2.21	1.24	1.47	1.41	1.78	2.06	1.66	1.16	0.95	1.29	1.14	1.39	1.01	1.57	1.76	0.872564	100	1.14076	86.956	1.10957	83.1563	1.04972	94.4876
PF3D7_1207400	conserved Plasmodium protein, unknown function	0.21	0.51	0.43	0.85	1.24	0.38	1.28	0.38	0.25	0.23	0.37	0.07	0.29	0.4	0.5	1.21	0.54	1.39	0.04	0.14	0.25	0.54	1.09429	100	1.01924	91.293	1.04608	85.4487	1.04906	84.0656
PF3D7_0110500	bromodomain protein, putative	0.02	-0.2	-0.38	-0.24	0.03	0.38	0.11	0.44	0.09	-0.21	-0.2	0.16	-0.09	-0.3	-0.24	0.25	0.14	-0.19	0.2	-0.17	-0.25	-0.43	0.926588	100	1.05702	89.1885	1.14274	69.5508	1.04906	84.5107
PF3D7_1437800	41-2 protein antigen precursor,transport protein particle (TRAPP) component, Bet3	-0.09	-0.39	-0.6	-0.18	-0.04	0.02	0.23	-0.43	-0.19	-0.11	-0.22	-0.64	-0.41	-0.47	-0.09	-0.11	-0.02	0.23	-0.32	-0.21	-0.26	-0.46	1.10701	100	1.00347	91.6818	1.05336	84.435	1.04906	84.7162
PF3D7_0410600	conserved Plasmodium protein, unknown function	-0.12	-0.08	0.05	-0.28	-0.75	0.39	0.37	0.41	-0.17	-0.04	0.15	-0.06	-0.16	-0.19	-0.25	-0.81	0.61	-0.04	-0.03	0.05	0	0.05	1.06191	100	1.03886	90.4351	1.04972	85.517	1.04906	86.2118
PF3D7_1107700	pescadillo-like protein (PES)	-0.17	-0.51	-0.03	0.26	-0.38	0.46	-0.7	0.21	-0.36	-0.35	0.01	-0.24	-0.46	-0.09	0	0	-0.04	-0.69	-0.13	-0.33	-0.41	0.07	1.01866	100	1.06622	89.0731	1.05519	84.5243	1.04906	86.7797
PF3D7_1446500	conserved Plasmodium protein, unknown function	-0.12	-0.42	-0.59	-0.39	-0.75	0.1	-0.97	-0.18	-0.01	-0.48	-0.63	-0.18	-0.34	-0.44	-0.54	-0.54	-0.32	-1.13	-0.16	-0.56	-0.44	-0.55	0.961483	100	1.09429	86.1409	1.07363	83.9878	1.04906	86.9255
PF3D7_1029600	adenosine deaminase (ADA)	0.09	-0.62	-1.21	-1.31	-1.68	-0.68	-1.06	-0.23	-0.02	-0.76	-1.15	-0.05	-0.74	-1.28	-1.33	-1.58	-0.89	-0.54	-0.26	-0.35	-1.12	-1.25	1.07923	100	0.934651	89.1989	1.15269	71.0286	1.04906	86.9368
PF3D7_1128000	conserved Plasmodium protein, unknown function	-0.13	-0.13	-0.1	0.4	-0.14	0.26	-0.85	-0.13	-0.06	-0.17	-0.14	-0.23	-0.1	0.25	0.01	-0.22	-0.16	-1.02	-0.15	-0.37	0	0.04	0.937354	100	1.20164	73.9776	0.99654	87.3295	1.04906	87.3127
PF3D7_1126500	conserved Plasmodium protein, unknown function	-0.52	-1.06	-0.94	0.05	-0.11	0.38	-0.38	-0.41	-0.45	-0.82	-0.67	-0.7	-0.99	-0.57	-0.07	-0.24	0.05	-0.29	-0.48	-1.02	-0.9	-0.48	0.941696	100	1.08862	85.9392	1.09619	82.2969	1.04906	87.6417
PF3D7_0214100	protein transport protein sec31 (SEC31)	-0.05	-0.11	0.09	0.23	-0.25	-0.09	-0.85	-0.2	-0.07	-0.17	-0.12	0.02	0.04	0.11	0.11	-0.33	-0.63	-1.39	-0.22	-0.19	0	0.13	0.946058	100	1.24833	71.707	0.952638	85.8608	1.04906	87.971
PF3D7_1123200	leucine-rich repeat protein (LRR11)	-0.26	0.08	0.35	-0.25	-0.3	-1.48	-1.03	-0.69	-0.07	-0.01	-0.11	-0.2	-0.09	0.09	-0.17	-0.67	-1.89	-1.45	-0.52	0.01	0.29	0.07	1.08925	100	1.21419	74.2915	0.881175	72.1834	1.04906	88.0262
PF3D7_0416000	RNA binding protein, putative	0.78	0.8	0.75	-0.07	-0.84	-0.26	-0.28	0.98	0.66	0.99	1.23	0.78	0.89	0.62	-0.36	-0.5	-0.26	-0.29	0.79	0.97	0.77	0.57	1.00928	100	0.993092	91.7566	1.14076	79.3945	1.04906	88.6597
PF3D7_1451900	small subunit rRNA processing factor, putative	-0.39	-0.63	-0.57	-0.03	-0.91	0.18	-1.26	-0.54	-0.32	-0.53	-0.6	-0.58	-0.62	-0.2	-0.5	-0.79	-0.23	-1.35	-0.4	-0.8	-0.44	-0.45	0.95705	100	1.15869	80.085	1.01748	86.9868	1.04906	88.8049
PF3D7_0905900	beta subunit of coatomer complex, putative	-0.1	-0.37	-0.55	-0.09	-0.28	0.15	-0.32	-0.38	0.01	-0.38	-0.66	-0.18	-0.38	-0.15	0	-0.63	-0.02	-0.65	-0.4	-0.62	-0.25	-0.45	0.93088	100	1.14076	80.8051	1.05519	85.621	1.04906	88.966
PF3D7_0610200	conserved Plasmodium protein, unknown function	-0.14	-0.41	-0.5	0.08	-0.31	0.23	0.03	0.14	-0.25	-0.44	-0.01	-0.2	-0.5	-0.58	-0.73	0.06	0.15	0	0.03	0.09	-0.44	-0.22	1.05458	100	1.1	87.2458	0.99654	87.3292	1.04906	89.4743
PF3D7_0704600	ubiquitin transferase, putative	-0.31	-0.39	-0.47	-0.51	-1.12	-0.38	-1.26	-0.45	-0.09	-0.3	-0.46	-0.4	-0.34	-0.22	-0.89	-0.53	-0.92	-1.35	-0.48	-0.54	-0.34	-0.49	0.952638	100	1.07549	88.9186	1.1	80.1749	1.04906	89.8484
PF3D7_1030300	conserved Plasmodium protein, unknown function	0.19	0.98	1.18	1.25	-0.08	0.58	-1.06	-0.05	0.55	0.96	1.13	0.09	0.89	1.63	0.72	-0.1	-0.01	-1.3	0.11	0.27	1.32	1.25	0.941696	100	1.27015	70.2703	0.939523	85.5009	1.04906	90.1983
PF3D7_1221400	inner membrane complex protein 1h, putative (IMC1h)	-0.18	1.1	1.34	0.87	0.88	0.63	0.07	0.41	0.45	1.2	1.69	0.27	1.08	1.42	0.62	0.7	-0.22	-0.14	0.29	0.75	1.5	1.43	0.888843	100	1.29459	69.6214	0.962594	86.8114	1.04906	90.8276
PF3D7_1444500	eukaryotic initiation factor 2alpha kinase 1 (IK1)	-0.63	-0.46	0.13	1.23	0.48	0.69	-0.65	-0.5	-0.33	-0.46	0.12	-0.78	-0.41	0.55	0.82	0.21	0.01	-0.82	-0.56	-0.61	-0.01	0.46	0.928731	100	1.3036	67.1262	0.924984	84.9296	1.04906	90.8308
PF3D7_0729100	conserved Plasmodium protein, unknown function	0.15	0.03	-0.47	-0.57	-0.87	-0.07	-0.48	0.07	0.39	-0.12	-0.31	0.04	-0.05	-0.16	-0.57	-0.2	-0.77	-0.41	0.08	-0.2	-0.08	-0.69	0.972655	100	0.993092	91.7571	1.17283	73.7232	1.04906	91.4601
PF3D7_1131300	conserved Plasmodium protein, unknown function	0.38	0.15	-0.3	0.09	0.16	-1.09	0.04	0.98	0.4	0.32	0.37	0.5	0.19	-0.31	-0.58	-0.16	-0.27	0.28	0.95	0.47	-0.14	-0.19	0.965936	100	0.987943	91.7505	1.18509	72.3222	1.04906	92.0919
PF3D7_1305600	membrane integral peptidase, M50 family, putative	0.2	-0.2	-0.55	-1.31	-0.91	-2.03	0.34	0.48	0.11	-0.09	0.07	0.03	-0.26	-0.99	-1.07	-1.49	-1.13	0.34	0.37	0.47	-0.25	-0.67	1.16743	100	0.907519	88.4198	1.11922	81.9629	1.04906	92.6642
PF3D7_1422000	conserved Plasmodium protein, unknown function	0.73	0.58	0.17	-0.73	-1.34	-1.11	0.28	1.01	0.42	0.61	0.43	0.68	0.68	-0.18	-1	-1.83	-0.22	0.4	0.82	0.95	0.28	-0.29	1.07177	100	0.957603	91.1864	1.13092	81.8807	1.04906	92.7491
PF3D7_0615100	enoyl-acyl carrier reductase (ENR)	0.24	0.85	0.66	0.7	0.52	0.9	0.45	0.23	0.74	0.93	1.35	0.46	-0.17	0.36	0.27	1.22	0.71	1.96	0.38	0.76	0.32	0.54	1.28937	100	0.759173	77.0293	1.24186	71.092	1.04906	95.1037
PF3D7_0924100	conserved Plasmodium protein, unknown function	-0.04	-0.42	-0.37	-0.18	-0.77	-0.06	-0.93	-0.17	-0.22	-0.2	-0.23	-0.25	-0.38	-0.43	-0.38	-0.52	-0.22	-1.16	-0.36	-0.17	-0.19	-0.28	1.05458	100	1.06069	88.854	1.03168	85.9262	1.04839	81.9329
PF3D7_0617100	alpha adaptin-like protein, putative	-0.35	-0.23	0.18	0.33	-0.07	0.23	-0.58	-0.19	-0.28	-0.23	-0.04	-0.34	-0.22	0.13	0.21	-0.14	-0.08	-0.85	-0.42	-0.27	-0.1	0.1	1.00696	100	1.14274	79.1715	0.991373	87.3364	1.04839	82.1703
PF3D7_0302900	exportin 1, putative	0.29	-0.17	-0.69	-0.48	-0.52	0	-0.15	0.29	0.38	-0.02	-0.36	0.14	-0.1	-0.56	-0.43	-0.42	-0.24	-0.26	0.35	0.06	-0.19	-0.53	0.988514	100	1.03526	90.4217	1.10957	77.6138	1.04839	82.4177
PF3D7_1405800	large subunit rRNA processing protein, putative	-0.85	-1.03	-0.31	0.47	-0.01	0.22	-0.38	-0.44	-0.8	-0.79	-0.29	-0.94	-1.01	-0.05	0.07	0.17	-0.1	-0.57	-0.7	-1.18	-0.62	-0.03	0.95705	100	1.13485	82.1469	1.03706	86.2975	1.04839	88.0372
PF3D7_1235300	CCR4-NOT transcription complex subunit 4, putative (NOT4)	-0.52	-0.33	-0.08	0.3	-0.45	-0.09	-0.24	-0.01	-0.33	-0.34	-0.06	-0.21	-0.38	0.07	-0.23	-0.25	-0.36	-0.54	-0.35	-0.32	-0.31	-0.02	0.909618	100	1.16878	79.547	1.04608	85.2705	1.04839	88.0934
PF3D7_0511300	MORN repeat protein, putative	0.12	-0.38	-0.46	-0.38	-0.57	0.36	-0.17	0.03	0.19	-0.05	-0.51	-0.07	-0.14	-0.47	-0.64	-0.1	0.35	-0.19	-0.02	-0.33	-0.22	-0.74	0.990801	100	0.96929	91.3112	1.18304	67.7262	1.04839	88.1978
PF3D7_0504200	ATP-dependent helicase, putative	0.25	0.47	0.46	-0.5	-1.3	-1.05	-0.76	0.72	0.09	0.45	0.55	0.16	0.47	0.31	-0.92	-1.5	-0.97	-0.96	0.52	0.73	0.38	0.41	1.05702	100	1.13682	81.2418	0.960928	86.924	1.04839	88.4067
MAL11/13_5.8S:rRNA	5.8S ribosomal RNA	2.33	1.76	0.82	1.37	2.99	1.8	3.01	2.4	2.01	1.21	0.96	2.42	1.8	0.62	1.64	3.06	2.21	2.97	2.07	1.78	0.9	0.44	1.0163	100	0.884234	82.4738	1.27235	44.9683	1.04839	88.7805
PF12TR018	putative ncRNA	0.23	-0.23	-0.56	-0.82	-1.63	-0.94	-0.42	0.07	-0.1	-0.27	-0.33	0	-0.26	-0.79	-1.15	-2.11	-0.51	-0.28	0.2	0.17	-0.35	-0.67	1.11987	100	1.04247	90.525	1.00347	87.2631	1.04839	88.9995
PF3D7_1246800	signal recognition particle receptor, beta subunit (SRPR-beta)	-0.32	-0.84	-0.93	-1.77	-1.36	-0.76	-0.46	-0.31	-0.49	-0.81	-1.01	-0.16	-0.75	-1.43	-1.83	-1.66	-0.5	-0.89	-0.19	-0.12	-0.83	-1.45	1.05946	100	1.09619	86.3202	0.994815	87.334	1.04839	89.5976
PF3D7_0203300	ERCC1 nucleotide excision repair protein, putative	1.9	1.84	1.13	0.91	1.33	1.28	1.76	1.45	1.51	1.93	1.48	1.91	1.74	1.25	0.97	0.8	1.41	1.99	1.91	1.41	1.46	0.92	0.993092	100	1.01924	91.3556	1.12311	81.8107	1.04839	90.2974
PF3D7_1232400	conserved protein, unknown function	-0.2	-0.08	-0.28	0.67	-0.22	0.56	-0.88	-0.64	-0.03	0	-0.03	-0.45	-0.17	0.7	0.44	-0.66	0.13	-1.45	-0.38	-0.53	0.31	0.18	0.862542	100	1.33561	63.3362	0.952638	86.6337	1.04839	92.9406
Apico-tRNA-Glu	apicoplast tRNA	1.42	1.57	1.66		1.87	1.19	1.9	1.42	0.86	0.93	1.71	1.32	1.2	1.1	1.36	0.66	2.26	2.52	1.08	1.33	1.43	1.29	1.26868	100	0.954474	91.3804	0.964264	87.1093	1.04787	94.8534
PF3D7_1474400	conserved Plasmodium protein, unknown function	0.17	0.12	0.32	0.16	0.48	0.26	0.33	-0.02	0.09	-0.1	-0.08	0.23	0	0.22	-0.08	0.4	0.01	0.57	0.05	0.06	-0.12	-0.35	1.03766	100	1.05885	89.0114	1.04427	85.1719	1.04773	82.809
PF3D7_1365900	60S ribosomal protein L40/UBI, putative	1.24	1.08	0.96	1.27	1.32	1.4	1.35	1.25	0.91	0.95	0.88	1.21	1	0.98	1.08	1.56	1.04	1.12	1.18	0.93	0.88	0.89	1.02101	100	1.09809	85.7966	1.01924	86.5705	1.04773	82.8804
[truncated: 3,901 more rows]
