# Supplementary material for: Dissecting the role of PfAP2-G in malaria gametocytogenesis
Source: Nat Commun. 2020 Mar 20;11:1503. doi: 10.1038/s41467-020-15026-0 (PMC7083873; doi:10.1038/s41467-020-15026-0)
Supplement: Supplementary file 13 — Supplementary Data 9 [file 41467_2020_15026_MOESM13_ESM.xlsx]

## Sheet: Sheet1
Accession number	Description	AP2-G ChIP-seq schizonts (GFP/HA line - this paper)	AP2-I ChIP-seq schizonts (GFP/HA line - this paper)	AP2-G ChIP-seq schizonts (AP2-G-FKBP line - this paper)	AP2-G ChIP-seq rings (AP2-G-FKBP line - this paper)	AP2-G ChIP-seq gametocytes (AP2-G-FKBP line - this paper)	AP2-G ChIP-seq NCC gametocytes (AP2-G-FKBP line - this paper)	AP2-G ChIP-seq SCC gametocytes (AP2-G-FKBP line - this paper)	scRNA-seq up-reg (Poran et al.)	scRNA-seq up-reg (Brancucci et al.)
PF3D7_1228600	MSP9 (ABRA)	X	X	X	X	X	X	X	X	X
PF3D7_1035700	MSPDBL1	X	X	X	X	X	X	X	X	X
PF3D7_1335000	MSRP1	X	X	X	X	X	X	X	X	X
PF3D7_0220800	Clag2	X	X	X	X	X	X	X		X
PF3D7_0302500	Clag3.1	X	X	X	X	X	X	X		X
PF3D7_0831600	Clag8	X	X	X	X	X		X		X
PF3D7_1406800	GAPM3	X	X	X						X
PF3D7_0501600	RAP2	X	X	X						X
PF3D7_0929400	RhopH2	X	X	X	X			X		X
PF3D7_0905400	RhopH3	X	X	X	X	X		X		X
PF3D7_1252100	RON3	X	X	X	X			X		X
PF3D7_1335200	Rh6	X	X	X	X	X	X	X	X
PF3D7_0207700	SERA4	X	X	X				X	X
PF3D7_0423800	CyRPA	X	X	X	X	X	X	X
PF3D7_1222700	GAP45	X	X	X	X	X	X	X
PF3D7_0930300	MSP1	X	X	X	X	X	X	X
PF3D7_1035200	S-antigen	X	X	X	X	X		X
PF3D7_0405900	ASP	X		X						X
PF3D7_1452000	RON2	X		X						X
PF3D7_0817700	RON5	X		X			X	X		X
PF3D7_1036000	MSP11	X		X	X	X	X	X	X
PF3D7_0731500	EBA-175	X					X	X
PF3D7_1364100	P92	X				X	X
PF3D7_0402300	Rh1	X		X	X	X	X	X
PF3D7_1252400	Rh3	X		X	X	X	X	X
PF3D7_1335100	MSP7		X	X					X	X
PF3D7_0302200	Clag3.2		X	X	X	X		X		X
PF3D7_0515700	GAP40		X	X						X
PF3D7_0423500	GAPM2		X							X
PF3D7_0722200	RALP1		X	X		X				X
PF3D7_0707300	RAMA		X	X						X
PF3D7_1410400	RAP1		X	X						X
PF3D7_0207600	SERA5		X						X
PF3D7_0935800	Clag9		X
PF3D7_0918000	GAP50		X
PF3D7_0206800	MSP2		X	X
PF3D7_0207000	MSP4		X
PF3D7_0207500	SERA6		X
PF3D7_1323700	GAPM1									X
PF3D7_1035300	GLURP									X
PF3D7_0501500	RAP3									X
PF3D7_0506900	ROM4									X
PF3D7_1116000	RON4									X
PF3D7_1133400	AMA-1
PF3D7_1030200	CLAMP
PF3D7_1301600	EBA-140					X	X
PF3D7_0102500	EBA-181					X	X	X
PF3D7_0828800	GAMA
PF3D7_1035600	H101
PF3D7_0620400	MSP10
PF3D7_1035400	MSP3
PF3D7_0206900	MSP5
PF3D7_1035500	MSP6
PF3D7_1036300	MSPDBL2
PF3D7_1334800	MSRP2
PF3D7_1334600	MSRP3
PF3D7_1334400	MSRP4
PF3D7_1334300	MSRP5
PF3D7_1334500	MSRP6
PF3D7_1334700	MSRP7
PF3D7_1246400	MTIP
PF3D7_1028700	MTRAP			X	X		X
PF3D7_1342600	MyoA
PF3D7_0612700	P12							X
PF3D7_0508000	P38
PF3D7_0404900	P41
PF3D7_1218000	PTRAMP
PF3D7_1335400	Rh2a
PF3D7_1335300	Rh2b
PF3D7_0424200	Rh4				X		X	X
PF3D7_0424100	Rh5
PF3D7_0323400	Ripr
PF3D7_0207800	SERA3
PF3D7_0507500	SUB1			X			X	X
PF3D7_1136900	SUB2
PF3D7_0102400
