# Supplementary material for: Dissecting the role of PfAP2-G in malaria gametocytogenesis
Source: Nat Commun. 2020 Mar 20;11:1503. doi: 10.1038/s41467-020-15026-0 (PMC7083873; doi:10.1038/s41467-020-15026-0)
Supplement: Supplementary file 14 — Supplementary Data 10 [file 41467_2020_15026_MOESM14_ESM.xlsx]

## Sheet: Sheet1
		AP2-G-FKBP (Cy5/Cy3)											AP2-G promoter mutant (Cy5/Cy3)											TP 1-3		TP 4-7		TP 8-11		TP 1-11
Gene ID	Description	TP 1 (30 hpi)	TP2 (36 hpi)	TP 3 (42 hpi)	TP 4 (0 hpi)	TP 5 (6 hpi)	TP 6 (12 hpi)	TP 7 (18 hpi)	TP 8 (24 hpi)	TP 9 (30 hpi)	TP 10 (36 hpi)	TP 11 (42 hpi)	TP 1 (30 hpi)	TP2 (36 hpi)	TP 3 (42 hpi)	TP 4 (0 hpi)	TP 5 (6 hpi)	TP 6 (12 hpi)	TP 7 (18 hpi)	TP 8 (24 hpi)	TP 9 (30 hpi)	TP 10 (36 hpi)	TP 11 (42 hpi)	Fold change (mutant/parent)	FDR (%)	Fold change (mutant/parent)	FDR (%)	Fold change (mutant/parent)	FDR (%)	Fold change (mutant/parent)	FDR (%)
PF3D7_1040200	stevor	4.14	2.85	2.24	2.18		4.88	5.61	4.59	3.35	1.53		1.39	-0.61	-0.58	-0.74		2.15	4.78	2.28	-0.43	-2.35		0.124137	3.13275	0.27224	25.7315	0.134543	0	0.177634	0.0663022
PF3D7_1040300	rifin (RIF)	3.48	2.74	2.22	2.85	3.76	5.45	5.52	4.49	2.79	1	0.25	0.42	-0.83	-0.05	0.85	1.2	2.95	4.51	2.22	-0.48	-1.84	-1.79	0.127922	8.72334	0.246986	7.56944	0.164368	0.0700172	0.178006	0
PF3D7_0220500	Plasmodium exported protein (hyp2), unknown function	-2.32	-0.4	1.66	0.45	0.5	0.83	0.35	-0.88	-1.42	0.04	0.26	-3.61	-2.79	-1.36	-0.79	-1.19	-0.75	-1.33	-2.2	-3.75	-3.23	-2.76	0.212667	35.4475	0.342102	5.69174	0.178624	0	0.237261	0.0956503
PF3D7_0200500	rifin	3.09	1.98	2.01	3.89	3.23	4.11	4.9	3.91	2.66	0.98	1.03	0.52	0.19	0.83	1.7	1.62	2.92	3.62	1.94	-0.34	-0.35	-0.43	0.278034	40.2393	0.337393	5.67628	0.260616	0	0.291367	0.0769305
PF3D7_0413400	erythrocyte membrane protein 1 (PfEMP1), exon1, pseudogene (VAR pseudogene)	-0.69	-1.01	-0.58	2.95	5.09	4.61	2.57	0.21	-1.12	-1.34	-0.06	-1.61	-1.98	-1.66	1.32	2.71	1.06	-1.53	-1.81	-1.36	-1.91	-1.99	0.503478	27.4117	0.132586	7.51629	0.438303	7.67502	0.294691	0
PF3D7_1478000	Plasmodium exported protein (PHISTa), unknown function (GEXP17)	-2.82	-3.03	1.84	3.48	3.33	3.02	2.36	0.73	-0.14	-0.27	1.61	-3.6	-3.75	0.5	3	2.33	1.53	0.6	-1.43	-2.32	-2.63	-0.41	0.51883	69.4774	0.440587	21.707	0.220676	0	0.358263	0
PF3D7_0424900	Plasmodium exported protein (PHISTa), unknown function	-2.6	-2.85	0.57	2.47	2.54	1.96	0.55	-1.37	-2.65	-2.19	0.46	-3.91	-3.6	-1.04	1.4	1.58	0.28	-1.43	-2.88	-3.74	-3.78	-1.99	0.428292	57.103	0.373065	9.21209	0.316439	0	0.36487	0.101233
PF3D7_0221700	Plasmodium exported protein, unknown function	-1.5	-0.57	1.29	0.4	1.1	1.37	1.03	-0.43	-1.39	-0.68	0.14	-1.58	-2.34	-0.64	-0.24	0.1	-0.07	-0.74	-1.62	-2.79	-2.79	-2.14	0.417544	79.3934	0.43152	15.7725	0.298334	0	0.373948	0
PF3D7_1253000	gametocyte erythrocyte cytosolic protein (GECO)	-0.85	-1.98	-1.06	0.51	0.11	-0.38	-0.43	0.32	0	-0.58	-0.26	-2.21	-2.85	-2.05	-0.39	-0.67	-1.98	-2.48	-1.26	-1.25	-1.86	-1.96	0.47522	46.9637	0.39708	18.0165	0.365388	0	0.404594	0.0834253
PF3D7_0401900	acyl-CoA synthetase (ACS6)	-1.08	-1.13	2.77	2.53	2.85	2.2	0.69	-1.28	-1.9	0.15	2.17	-1.97	-1.99	0.59	1.48	1.47	0.51	-0.51	-1.35	-1.4	-2.26	-0.8	0.403321	74.6106	0.397768	4.39017	0.424107	27.2392	0.408693	0
PF3D7_1477300	Plasmodium exported protein, unknown function (Pfg14-744)	-3.46	-3.34	-1.93	-1.66	-2.2	0.97	2.76	3.64	3.93	3.62	3.23	-3.62	-2.88	-2.05	-2.77	-3.25	-1.69	0.77	1.49	2.21	1.77	1.71	1.04247	63.6637	0.307253	15.6744	0.285191	0.0638331	0.417281	0
PF3D7_1254600	stevor	3.46	3.34	3.59	5.31	6.59	5.7	5.07	3.37	2.58	3.33	2.55		0.52	0.25	2.62	2.51	6.15	5.49	2.83		4.22	2.82	0.145558	8.55653	0.359733	64.8944	1.18921	56.3405	0.425084	24.8437
PF3D7_1478900	putative ncRNA	-0.14	0.68	0.28	-0.53	-0.27	-0.53	1.4	2.22	2.58	3.18	2.7	-1.72	-0.56	-0.42	-0.89	-1.54	-1.24	-0.69	0	1.33	2.26	1.84	0.443396	61.8909	0.464098	37.603	0.402623	0	0.435275	0
Pfa_vasR_6612	putative ncRNA	2.17	2.36	2.09	3.91	4.21	4.35	2.9	1.01	0.72	1.56	0.97	-1.31	-0.53	-0.16	2.17	2.83	3.2	2.68	0.71	0.83	1.6	1.16	0.136471	8.55199	0.459297	30.2961	1.00696	66.8273	0.438856	7.28734
PF3D7_1254300	stevor	3.2	3.11		4.85	6.62	6.01	4.89	3.13	2.86	3.21	2.78	0.55		0.16	2.21	2.66	6	5.39		2.83	4.41	2.78	0.192287	7.28605	0.346878	62.3247	0.979251	67.0992	0.44884	23.6697
PF3D7_1252900	Plasmodium exported protein, unknown function	-2.31	-2.92	2.05	2.98	1.23	-0.36	-1.72	-2.3	-2.74	-1.06	1.4	-2.83	-3.12	0.94	2.15	-0.06	-1.56	-2.19	-3.65	-3.66	-3.45	-0.93	0.655197	75.953	0.51853	18.3301	0.297817	0	0.451762	0
PF3D7_0937200	lysophospholipase, putative	-1.61	-1.5		-0.22	0.66	2.27	3.54	3.16	2.7	1.94	1		-1.83		-0.15	-0.32	0.5	1.46	0.73	0.33	-0.2	-0.77	0.888432	66.0382	0.438303	44.1929	0.221058	0.0473284	0.458127	8.69327
PF3D7_0324100	Pfmc-2TM Maurer's cleft two transmembrane protein (MC-2TM)	0.95	0.75	0.77	0.8	0.34	2.13	3.27	1.75	0.2	-1.14		0.28	-1.21	-1.14	-0.54	-0.02	1.9	3.57	0.9	-1.63	-2.35	-2.78	0.350301	63.7979	0.753929	69.6411	0.435491	0	0.463236	0
PF3D7_0424800	Plasmodium exported protein (PHISTb), unknown function	-1.68	-1.87	2.33	3.22	2.65	1.44	0.12	-1.47	-1.97	-0.7	1.64	-1.35	-1.38	0.32	2.12	0.9	0.16	-0.71	-2	-2.62	-2.86	-1.08	0.759611	66.034	0.423373	8.47671	0.349896	2.97099	0.463294	1.15569
PF3D7_1372100	Plasmodium exported protein (PHISTb), unknown function (GEXP04)	-2.89	-2.95	-1.71	-1.5		-1.75	0.66	2.57	2.82	2.58	2.15	-3.01	-2.55	-2.29	-1.92	-1.14	-1.09	-1.74	-0.19	0.31	0.1	-0.09	0.933033	65.5173	0.715598	73.6676	0.177083	0	0.468677	16.6396
PF3D7_1477700	Plasmodium exported protein (PHISTa), unknown function (Pfg14-748)	-3.24	-2.86	-2.11	-1.25	-2	-1.97	0.13	2.33	3.14	3.05	3.06	-2.96	-2.8	-2.33	-1.99	-2.16	-2.03	-1.7	-0.28	0.62	0.86	1.12	1.02811	63.9231	0.61664	60.6947	0.200963	0.02899	0.471541	6.39671
PF3D7_0731900	rifin, pseudogene (RIF)	1.54	0.96	1.26	2.89	3	2.24	1.38	0.04	-0.6	-0.05	1.81	-1.7	-1.05	-0.93	2.21	1.99	2.22	1.05	-0.38	-0.79	0.22	0.03	0.179244	16.4434	0.702222	54.6243	0.692555	45.8869	0.481449	6.60947
PF3D7_0113600	surface-associated interspersed protein 1.2 (SURFIN 1.2), pseudogene (SURF1.2)	-0.7	-0.62	3.46	3.07	3.96	2.65	1.19	0.12	-0.38	-0.05	1.33	-0.93	-0.59	1.77	1.72	1.67	0.9	0.23	-0.23	-0.83	-0.74	-0.21	0.646176	69.6188	0.332748	9.28684	0.59152	15.3381	0.491565	0
PF3D7_0725500	conserved Plasmodium membrane protein, unknown function	1.16	1.12	1.31	1.79	0.69	0.4	0.93	0.81	0.94	1.21	0.88	0.59	-0.65	0.17	-1.14	-1.89	0.58	1.36	0.23	1.04	0.42	-0.31	0.447513	73.9613	0.427798	63.8514	0.65293	26.4101	0.505067	10.0053
PF3D7_0707100	tRNA Lysine	1.5	0.75	2.53	4.31	5.1	3	1.83	0.15	0.43	0.6	1.03			0.65	2.65	2.02	2.63	1.62	0.16		0.94	0.85	0.317648	44.9327	0.397768	52.3213	1.04754	64.7018	0.510313	11.6226
PF3D7_0900300	rifin (RIF)	1.65	1.67	1.61	3.41	3.22	3.15	2.06	-0.03	-0.57	0.49	-0.41	-1.85	-1.32	-0.51	2.04	1.8	2.68	2.05	-0.17	-0.56	0.79	0.7	0.136787	11.5655	0.567424	49.6316	1.24833	50.3247	0.512763	29.367
PF3D7_1039700	Pfmc-2TM Maurer's cleft two transmembrane protein (MC-2TM)	1.99	1.73	1.21	1.9		4.29	5.43	2.93	1.46	0.1		1.73	0.41	-0.53		0.58	3.66	5.28		-0.39	-1.51	-2.08	0.464366	79.2536	0.57397	45.9038	0.350868	0	0.523827	0
PF3D7_0101300	Pfmc-2TM Maurer's cleft two transmembrane protein (MC-2TM)	2.31	1.74	1.58	1.75	1.16	3.79	4.47	3.29	1.79	0.43		1.83	0.77	-0.1	0.33	0.37	3.51	4.91	2.7	0.19	-1.42	-2.37	0.485205	77.9625	0.701007	67.6795	0.312856	0	0.527976	0
PF3D7_0202500	early transcribed membrane protein 2 (ETRAMP2)	-4.57	-4.12	-0.15	-0.16	-0.94	-1.67	-3.18	-4.71	-4.96	-2.19	-0.69	-4.96	-4.75	-1.66	-1.78	-2.39	-2.54	-3.99	-5.29	-4.53	-2.84	-2.62	0.557354	79.0454	0.439063	11.0384	0.623085	37.5514	0.532185	0
PF3D7_1035200	S-antigen	-2.8	1.49	1.32	-0.42	-2.03	-3.61	-4.6	-4.7	-1.36	1.32	0.67	-3.83	-0.51	0.54	-2.51	-3.68	-3.7	-4.89	-5.41	-1.85	0.77	0.43	0.41466	71.1971	0.48971	52.2654	0.708333	18.0481	0.535212	0
PF3D7_0712300	erythrocyte membrane protein 1, PfEMP1 (VAR)	-0.34	-0.69	0.53	2.9	4.02	3.43	1.55	-0.23	-1	-1.23	0.93	-1.8	-1.44	-0.57	2.29	3.03	2.57	0.61	-0.96	-1.52	-1.53	-0.68	0.46544	57.8901	0.554785	6.14719	0.578344	14.6882	0.536901	0
PF3D7_0632200	rifin (RIF)	1.61	1.51	1.41	4.58	3.44	3.31	2.92	0.94	0.13	0.6	0.77	-0.96	-0.28	0.09	2.34	2.66	3.34	2.7	0.29	-0.23	0.67	0.8	0.269184	31.902	0.573355	62.0578	0.854114	57.0349	0.539274	9.01283
PF3D7_1240100	early transcribed membrane protein 12 (ETRAMP12)	-3.73	-3.44	0.87	0.68	-0.26	-1.38	-2.07	-2.69	-3.17	-1.97	0.2	-3.31	-3.41	-0.51	-0.15	-1.23	-2.41	-2.8	-3.3	-3.78	-3.56	-2.16	0.806642	66.0722	0.539614	4.52298	0.408243	2.98988	0.544053	0.801651
PF3D7_1476600	Plasmodium exported protein, unknown function	-1.64	-1.12	-0.65	-0.53	1.52	2.74	3.58	3.28	3.06	2.98	2.74	-1.91	-1.27	-0.7	-0.96	-0.7	1.1	2.01	2.12	2.35	2.22	2.11	0.897095	66.4625	0.362236	21.9799	0.568408	0.527396	0.546458	0
PF3D7_0600500	rifin	1.42	1.55	1.62	4.4	3.31	3.53	3.04	1.01	0.14	0.46	0.76	-1.24	-0.62	0.08	3	2.8	3.29	2.81	0.36	-0.36	0.77	0.86	0.229516	19.2263	0.662044	55.73	0.879649	62.153	0.549912	11.0377
PF3D7_0701600	Pfmc-2TM Maurer's cleft two transmembrane protein (MC-2TM)	1.63	0.81	0.86	0.69	0.28	2.49	4.06	2.32	0.93	-0.16	-2.41	1.16	-0.51	-0.97	0.04	-0.02	2.36	3.88	1.49	-0.52	-2.09	-2.79	0.433269	75.722	0.803851	58.5229	0.451407	2.83503	0.550605	0
PF3D7_0513700	secreted ookinete protein, putative (PSOP12)	-0.08	-0.14	-0.1	0.7	0.95	0.02	0.6	1.55	2.31	2.86	2.51	-0.44	-0.78	-0.63	-0.3	-0.23	-0.88	-0.19	0.96	1.9	1.47	1.02	0.702222	79.3957	0.511391	4.54678	0.510506	4.68482	0.557237	0
PF3D7_1477400	probable protein, unknown function	-3.77	-2.9	-1.92	-2.12	-2.5	-0.81	2.38	3.66	3.72	3.59	3.41	-3.37	-2.31	-1.87	-2.39	-2.74	-1.8	0.75	1.92	2.09	1.7	1.67	1.27162	58.1548	0.581359	50.0415	0.297302	0.0369734	0.563949	13.7587
PF3D7_1370300	membrane associated histidine-rich protein (MAHRP1)	-2.94	-4.14	-0.87	1.65	2.42	2.09	-0.1	-1.57	-2.39	-2.82	-1.1	-4.42	-4.73	-1.79	0.92	1.81	1.92	-0.54	-2.75	-3.29	-3.58	-2.38	0.501157	73.8989	0.71326	39.6932	0.48971	0	0.565016	0
PF3D7_1253800	Plasmodium exported protein (PHISTa), unknown function		-0.86		2.01	3.55	4.15	4.91	2.2	0.48	-0.03	0.27			-0.41	2.26	2.27	2.01	2.93	0.79	0.3	-0.4	-0.15	1.11045	62.6613	0.40966	45.699	0.662044	28.8031	0.567184	5.08628
PF3D7_0700200	rifin (RIF)	1.67	1.5	1.48	2.57	2.02	3.59	4.76	2.38	1.29	0.5	0.49	0.61	0.66	0.72	1.65	0.68	2.9	4.62	1.22	0.28	-0.08	0.02	0.540862	51.3555	0.585402	40.0877	0.572362	3.77417	0.568229	0
PF3D7_1449000	gamete egress and sporozoite traversal protein, putative (GEST)	-1.04	0.67	2.56	2.72	1.64	0.97	-1.12	-1.15	-0.34	1.15	2.14	-1.26	0.29	0.7	1.69	1.04	-0.19	-0.54	-1.29	-1.3	-0.33	0.47	0.566442	74.0678	0.681838	66.2564	0.478802	5.47582	0.570023	3.12843
PF3D7_0936700	lysophospholipase, putative	-1.52	-1.88	2.68	2.38	4.19	3.65	2.7	0.28	-1.11	-0.19	1.42		-1.24	1.14	2.6	3.04	2.23	1.11	-1.15	-1.85	-1.01	0.36	0.80348	65.9688	0.505226	47.3408	0.495687	0	0.57952	7.55917
PF3D7_1477000	Plasmodium exported protein (hyp17), unknown function, pseudogene	-0.31	-1.38	0.42	1.43	3.31	3.99	2.66	0.52	-0.8	-1.39	-0.99	-1.99	-2.29	-1.12	0.57	2.97	3.63	1.83	0.11	-1.53	-1.64	-1.68	0.385108	41.1853	0.660898	33.8037	0.697372	17.9987	0.581633	0
PF3D7_0712400	erythrocyte membrane protein 1, PfEMP1 (VAR)	0.64	0.23	0.34	3.16	5.21	5.04	2.78	0.65	-0.25	-0.65	0.64	-0.41	-0.07	-0.35	2.42	4.42	3.84	1.25	-0.18	-0.57	-0.63	-0.52	0.624165	79.1652	0.477973	12.8421	0.672451	29.5028	0.582	0
PF03TR001	Antisense to PFC0115c	1.39	0.49	1.28	3.04	5.43	5.04	4.04	1.91	1.19	1.08	1.13	0.17		0.18	2.41	3.9	4.75	2.92	1.35	1.08	0.37	0.27	0.584314	76.6496	0.53868	35.6388	0.678302	19.9363	0.584573	0
PF3D7_0900400	rifin	1.6	1.41	1.63	4.19	3.23	3.21	2.95	1.05	-0.02	0.72	0.69	-0.91	-0.4	-0.04	3.02	2.77	3.18	2.8	0.18	-0.14	0.79	0.91	0.250578	16.6725	0.730775	62.9071	0.885768	62.9308	0.58531	15.5974
PF3D7_0212800	multidrug efflux pump, putative	0.88	0.41	0.08	0.75	-0.54	-0.09	1.02	1.61	1.73	1.87	1.43	0.51	-0.02	-0.52	-1.65	-1.85	-0.7	0.51	1.12	1.51	0.94	0.83	0.723635	79.0759	0.433018	39.2218	0.678302	18.1221	0.586417	0
PF3D7_1480100	erythrocyte membrane protein 1 (PfEMP1), truncated, pseudogene	-0.12	-0.76	1.39	3.05	5.06	4.36	3.08	0.79	-0.7	-1.31	1.24			0.06	4.5	4.73	3.89	1.64	-1		-2.51	-0.84	0.951648	65.0832	0.87206	75.8288	0.363213	0	0.587552	20.7513
PF3D7_0202400	conserved Plasmodium protein, unknown function	-2.62	-2.72	-3.08	-3.26	-3.69	-3.22	-2.78	-3.58	-4.18	-3.93	-3.98	-4.11	-3.52	-3.48	-3.65	-4.05	-3.67	-3.88	-4.72	-4.85	-4.42	-5.1	0.537126	79.3754	0.671286	42.8877	0.552865	1.82059	0.588639	0
PF3D7_0530500	conserved Plasmodium membrane protein, unknown function	1.07	1.18	1.16	1.62	3.47	3.27	0.69	0.56	0.62	1.22	1.04	-0.93	-0.33	-0.43	1.45	1.22	1.17	2.22	0.57	1.03	1.26	0.33	0.307786	13.7148	0.595635	72.1948	0.957603	66.8277	0.591241	36.4235
PF3D7_1479200	Plasmodium exported protein (PHISTa), unknown function	-1.02	-0.7	-0.39	2.09	3.54	4.54	4.55	2.49	1.04	-0.07	0.36			-0.52	1.89	2.87	2.12	2.66	1.35		-0.14	-0.28	1.133	61.2691	0.407536	43.1028	0.67995	27.4685	0.59163	13.2589
PF3D7_0901300	rifin (RIF)	1.46	1.5	1.59	3.53	3.57	3.49	2.86	0.97	0.06	0.58	0.73	-1.05	-0.55	0.02	3.05	2.85	3.31	2.78	0.32	-0.29	0.75	0.87	0.242603	16.6128	0.776469	57.7778	0.887304	62.2169	0.593481	17.0501
PF3D7_1240600	erythrocyte membrane protein 1, PfEMP1 (VAR)	0.26	-0.29	0.01	2.54	3.81	3.91	2.62	0.81	-0.28	-0.97	-0.42	-1.15	-1.14	-0.77	2.04	3.24	3.5	1.74	-0.1	-0.99	-1.52	-1.11	0.4954	64.6157	0.664343	24.0774	0.609205	0.881127	0.594229	0
PF3D7_0115000	surface-associated interspersed protein 1.3 (SURFIN 1.3)	-0.44	-0.64	0.33	0.44	1.11	3.23	3.36	1.69	0.73	0.42	0.42	-0.64	-0.44	0.03	0.36	0.5	1.63	1.18	0.29	-0.37	-0.11	-0.01	0.933033	65.6863	0.460892	46.8402	0.549046	5.97397	0.595353	6.57202
PF3D7_0302300	erythrocyte membrane protein 1 (PfEMP1), pseudogene	-0.61	-1.55	0.06	2.36	3.52	3.29	2.21	0.74	-0.4	-1.03	0.53	-1.92	-2.58	-0.68	2.88	3.17	2.62	1.08	0.23	-1.14	-1.75	-0.89	0.490843	56.0859	0.753929	69.8453	0.555747	4.29984	0.60025	0
PF3D7_1431900	conserved Plasmodium membrane protein, unknown function	-0.38	1.93	1.81	1.84	-0.03	-0.75	-1.48	-1	0.36	1.47	1.01	-0.21	1.39	0.8	-0.28	-1.4	-0.77	-1.5	-1.29	-0.35	0.04	0.29	0.726986	69.1694	0.542427	59.7739	0.579347	10.366	0.601765	6.10884
PF3D7_0714700	tRNA Asparagine	1	1.26	2.47	1.77	2.37	2.7	1.4	1.48	1.15	1.05	1.44	0.2	0.69	0.84	0.97	1.19	1.42	1.77	1	0.93	-0.06	1.09	0.5	77.923	0.606046	57.6026	0.687771	25.9437	0.602145	0
PF3D7_1477900	acyl-CoA synthetase, pseudogene (ACS1b)	-1.18	-1.65	-0.08	-0.06	0.63	1.23	3.3	3.2	2.43	1.88	1.31	-0.65	-0.46	-0.36	0.58	0.71	0.36	1.34	1.18	0.69	0.04	-0.45	1.39474	58.7678	0.693756	71.6989	0.279322	0.0297338	0.602904	38.1766
PF3D7_0510900	putative ncRNA	0.61	0.31	0.74	0.43	0.57	0.55	0.63	0.46	0.37	0.13	0.98	-0.81	-0.61	0.08	0.59	0.54	0.46	-0.23	-1.02	-0.64	-0.53	-0.08	0.5	69.4105	0.867539	73.5033	0.482132	0	0.602904	0
PF3D7_0818900	heat shock protein 70 (HSP70)	0.09	-1.25	-2.05	-1.14	-0.68	0.06	0.32	0.06	-0.04	-0.65	-0.44	-0.69	-2.06	-2.45	-1.68	-1.69	-0.97	-0.7	-0.3	-0.57	-1.02	-1.6	0.631418	78.3654	0.535887	9.25373	0.657471	18.9069	0.603664	0
PF3D7_1469400	nucleoside transporter 3, putative (NT3)	1.27	0.17	-0.18	-0.5	0.87	1.71	2.31	2.32	2.15	1.74	1.28	0.87	-0.13	-0.78	-1.37	-0.65	1.59	2	1.52	1.55	0.68	-0.04	0.740549	77.2076	0.613442	52.8886	0.51943	0	0.607863	0
PF3D7_0508200	longevity-assurance (LAG1) domain protein, putative	1	1.48	1.06	0.65	-0.79	-0.65	0.24	1.36	2.14	2.19	2.09	0.86	1.51	0.44	-0.64	-1.54	-0.89	-0.68	-0.05	1.32	1.38	1.18	0.844791	66.7806	0.574349	32.8344	0.504351	0	0.60863	0
PF3D7_0630000	CPW-WPC family protein	0.43	0.2	1.17	0.93	1.76	1.52	1.3	0.63	0.35	0.39	0.46	-0.75	-0.32	0.46	0.04	0.12	1.07	0.81	0.21	-0.07	-0.19	-0.01	0.573024	77.3221	0.548096	37.7357	0.720715	12.1243	0.612863	0
PF3D7_0424400	surface-associated interspersed protein 4.2 (SURFIN 4.2) (SURF4.2)	0.09	0	2.12	1.14	2.87	2.57	2.13	0.94	0.3	0.26	1.06	-0.07	-0.03	0.91	0.97	1.45	1.3	1.08	0.45	0.11	-0.31	-0.12	0.723635	68.8135	0.507859	31.7037	0.656333	20.7244	0.614023	0
PF3D7_1139000	putative ncRNA	0.94	0.23	-0.86	0.17	1.49	1.72	1.77	1.27	0.96	1.05	0.29	-0.01	-0.72	-1.67	-0.88	0.49	1.23	1.38	0.91	0.69	0.24	-0.22	0.53465	35.478	0.60186	28.5536	0.71326	21.9346	0.619854	0
PF3D7_1006300	conserved Plasmodium protein, unknown function	0.26	0.35	1.17	1.16	1.91	1.77	1.19	0.65	0.68	0.51	1.02	0.72	0.51	0.26	1.07	1.34	0.21	0.05	-0.11	-0.23	-0.69	-0.04	0.935191	65.3698	0.558644	45.567	0.506102	0	0.620245	4.35528
PF3D7_1474000	probable protein, unknown function	-1.84	-0.69	0.21	0.01	1	0.7	-0.3	-0.29	0.81	2.29	2.84	-2.21	-1.68	-0.41	-0.15	0.21	-0.35	-1.12	-0.82	-0.02	1.56	2.21	0.632878	79.4128	0.613442	34.7626	0.624165	1.42252	0.622594	0
PF3D7_0717000	conserved Plasmodium membrane protein, unknown function	0.87	1.85	1.01	0.11	-0.7	-1.49	-1.99	-0.29	1.34	1.81	1.63	0.28	1.54	0.3	-0.98	-2.19	-1.79	-1.96	-1.09	0.65	1.01	0.9	0.689362	79.0872	0.610262	55.782	0.592546	0	0.624165	0
ncRNA_thermreg	putative ncRNA	-0.09	-0.17	-0.71	-0.01	-1.48	-1.12	-0.91	-0.67	0.45	1.49	1.54	-1.1	-1.01	-1.26	-1.58	-2.54	-2.03	-1.35	-0.96	0.12	1.55	1.05	0.574349	70.8921	0.501736	23.3996	0.833642	49.9161	0.626135	0
PF3D7_1301800	surface-associated interspersed protein 13.1 (SURFIN 13.1), pseudogene (SURF13.1)	-1.03	-2.34	3.14	2.69	3.88	2.57	0.02	-1.33	-1.95	-1.31	0.54	-1.82		1.07	3.07	2.57	1.19	-0.99	-1.08		-2.26	-0.11	0.61494	67.822	0.562529	54.873	0.773782	49.0447	0.627601	18.4021
PF3D7_1455400	hemolysin, putative	0.81	0.05	0.22	1.65	1.42	0.8	0.71	0.66	0.62	0.5	0.87	0.41	-0.66	-0.63	0.79	-0.02	0.35	0.57	0.31	0.54	-0.32	-0.36	0.63581	78.6971	0.606046	47.8699	0.650671	24.4723	0.630093	0
PF3D7_0808700	erythrocyte membrane protein 1, PfEMP1 (VAR)	0.06	0.09	0.4	2.35	3.99	3.66	1.87	0.22	-0.37	-0.43	0.41	-0.97	-0.52	-0.31	1.29	2.84	2.66	1.08	-0.08	-0.46	-0.43	-0.17	0.581023	71.0041	0.5	4.37469	0.845279	53.2123	0.63049	0
PF3D7_0831800	histidine-rich protein II	-2.05	-3.7	-1.22	0.72	1.02	2.37	0.23	-1.92	-3.21	-3.05	-0.62	-4.05	-4.45	-1.71	0.72	1.01	2.18	-0.17	-2.78	-3.81	-3.78	-1.9	0.473029	79.4053	0.90125	71.6712	0.548096	0.667868	0.630887	3.75329
Pfa_vasR_7440	putative ncRNA	1.45	0.43	1.24	3.79	3.12	3.41	2.77	2	1.22	0.97	1.05	-0.25	-0.29	0.03	2.49	3.05	3.33	2.71	1.25	1.42	0.13	0.27	0.432269	63.5934	0.76977	69.5527	0.68658	30.9527	0.630887	4.88302
PF3D7_0611000	SNARE associated Golgi protein, putative	1.4	1.71	0.89	-0.59		-2.29	-1.44	0.53	1.49	1.42	0.54	0.62	1.27	-0.26	-2.04		-2.2	-1.9	-0.37	0.95	0.56	0.23	0.578344	78.2414	0.683375	62.4511	0.636177	9.68542	0.631484	0
PF3D7_0833100	rifin (RIF)	1.4	1.02	0.93	3.64	2.92	2.66	1.24	-0.48	-1.09	0.37	-0.86	-1.57	-1.2	-0.59	1.72	1.48	1.91	2.23	-0.55	-0.57	0.79	0.83	0.212176	25.0408	0.582367	67.3747	1.55833	30.3294	0.63248	56.4516
PF3D7_1473200	DnaJ protein, putative	-0.17	-0.61	-1.34	0.5	1.66	1.95	1.59	1.21	1.08	0.63	-0.01	0.18	-0.49	-1.42	-1.23	-0.61	0.81	0.49	0.57	0.85	0.35	-0.25	1.09429	61.7533	0.339151	9.2261	0.785945	36.8681	0.633676	20.7242
PF3D7_1335000	MSP7-like protein (MSRP1)	-1.18	2.88	3.75	1.4	1.2	0.72	0.45	0.37	0.99	1.83	1.45	-0.85	3.14	3.43	1	0.2	-0.7	-0.75	-0.65	-0.07	1.05	0.88	1.06437	63.1146	0.49827	20.6622	0.551908	0	0.636077	4.01245
Pfa_asR_6858	putative ncRNA	2.66	2.31	1.54	1.15	1.23	0.94	2.45	2.21	2.17	2.64	2.58	2.52	1.63	0.5	0.04	-0.9	0.81	2.24	2.22	2.24	1.93	1.48	0.650671	76.4476	0.537747	56.0689	0.740977	44.4459	0.636478	10.2293
Pfa_vasR_7576	putative ncRNA	1.23	1.61	1.73	3.42	3.75	3.41	1.99	0.52	0.56	0.87	1.12	-0.25	0	0.21	2.22	2.79	3.59	2.13	0.25	0.51	0.95	0.64	0.344681	5.62229	0.726986	68.3872	0.882703	59.3642	0.636478	14.0377
PF3D7_0324300	exported protein family 4	-0.23	-0.75	0.74	2.65	2.6	2.82	2.77	1.08	-0.25	-0.9	0.25	-0.74	-0.95	0.28	2.06	2.18	1.88	1.97	0.25	-1.07	-1.35	-0.79	0.76313	74.762	0.620929	19.3448	0.580352	1.62053	0.640905	0
PF3D7_0800700	surface-associated interspersed protein 8.3 (SURFIN 8.3)	-0.12	-0.31	0.42	0.69	1.29	3.14	3.18	1.73	0.71	0.46	0.37	-0.15	-0.45	0.42	0.72	1.15	1.64	1.24	0.42	-0.07	-0.35	-0.07	0.961483	65.5231	0.54055	57.8254	0.560583	3.51029	0.640905	12.6393
PF3D7_0921400	Fe-S-cluster redox enzyme, putative (NifU)	1.8	1.01	0.01	0.71		-1.57	-0.35	1.6	1.85	1.27	0.7	1.37	1	-1.2				-0.44	0.71	1.19	0.34	-0.21	0.68302	71.3386	0.942168	75.9431	0.555747	0	0.64413	4.95281
PF3D7_0109900	phosphatidate cytidylyltransferase, putative	0.86	1.95	1.07	0.03	-1.11	-1.4	-1.82	-0.25	1.41	1.33	0.39	0.75	1.46	0.07	-1.37	-2.03	-1.5	-2.11	-1.11	0.67	0.52	0.15	0.690956	73.6641	0.625248	52.7732	0.631783	9.33892	0.644956	0
PF3D7_0425200	Plasmodium exported protein (hyp15), unknown function	-2.13	-2.33	2.68	2.76	2.9	2.28	0.74	-1.29	-2.28	-0.41	1.39	-1.95		2.06	3.03	2.86	1.65	0	-2.31	-3.51	-2.16	0.07	1.14393	62.4439	0.820742	70.9005	0.397768	0	0.645453	12.0363
PF3D7_0914700	transporter, putative	0.65	-0.31	-0.48	1.65	1.77	1.03	0.75	0.6	0.64	0.36	0.47	0.18	-0.86	-1.33	0.71	0.13	0.75	0.51	0.18	0.55	-0.11	-0.52	0.649169	78.7401	0.584389	50.3238	0.710792	29.596	0.645769	0
PF3D7_1036300	merozoite surface protein (DBLMSP2)	-1.91	-0.47	1.28	-0.03	0.32	-0.15	-0.32	-0.18	-0.67	-0.52	0.39	-2.01	-1.11	0.63	0.24	-0.32	-0.89	-1.2	-0.82	-1.55	-1.53	-0.6	0.725309	73.9803	0.708333	60.5092	0.543367	0	0.647399	0
PF3D7_0920000	long chain fatty acid elongation enzyme, putative	0.38	0.05	-0.16	0.04	-0.48	1.88	2.67	2.74	2.73	2.53	2.02	0.48	0.54	-0.23	-1.04	-1.34	0.31	1.25	1.9	2.41	1.81	1.42	1.12766	61.0963	0.425579	5.88532	0.650671	8.91808	0.647807	10.232
PF3D7_0101100	exported protein family 4	-0.34	-0.89	0.67	2.54	2.54	2.84	2.75	1.13	-0.41	-0.9	0.29	-1.04	-1.33	0.25	2.05	2	2.19	2.03	0.1	-0.89	-1.32	-0.69	0.697372	79.378	0.659754	10.0479	0.60395	7.08068	0.648624	0
Pfa_starR_6394a	putative ncRNA	-2.74	-0.31	2.22	2.89	1.76	-0.32	-1.48	-2.96	-1.93	-0.21	0.51	-2.76	-0.39	1.74	0.42	-0.5	-0.43	-0.94	-3.56	-2.68	-0.98	0.66	0.874583	66.4393	0.474671	63.5551	0.710792	32.8988	0.649442	34.7668
PF3D7_0222300	exported protein family 4, pseudogene	-0.29	-0.85	0.71	2.61	2.62	2.9	2.78	1.13	-0.39	-1.02	0.2	-0.77	-1.37	0.32	2.24	2.19	1.88	1.92	0.2	-0.91	-1.49	-0.65	0.725309	79.3991	0.628507	31.2135	0.618781	4.91491	0.649851	0
PF3D7_1210900	GPI mannosyltransferase I (PIG-M)	1.55	1.57	0.88	0.92	-0.11	-0.25	0.72	1.49	1.95	1.68	1.24	1.48	1.35	0.23	-0.56	-0.86	-0.49	0.43	0.78	1.33	0.63	0.51	0.80478	68.5924	0.619854	50.7777	0.583377	0.260173	0.651081	0
PF3D7_0701400	exported protein family 4, pseudogene	-0.41	-0.93	0.92	2.52	2.33	2.5	2.86	1.02	-0.31	-0.98	0.29	-0.78	-1.17	0.21	2	2.07	1.71	1.9	0.06	-1.04	-1.28	-0.66	0.737135	74.8719	0.645058	33.0726	0.600818	6.09048	0.651902	0
PF3D7_1461800	conserved Plasmodium protein, unknown function	-1.73	-0.44	0.19	-0.57	0.81	0.65	-0.14	-0.92	-0.54	1.12	1.97	-1.51	-1.79	-0.67	-0.57	0.05	-0.23	-0.85	-1.37	-1.38	0.39	1.63	0.631418	71.6599	0.665495	45.9533	0.664343	11.8527	0.65561	0
PF3D7_1472200	histone deacetylase, putative	-0.62	-0.71	0.94	2.23	2.04	1.61	1.21	0.65	0.01	0.46	0.73	-1.01	-1.21	0.05	0.49	0.48	0.54	0.4	0.92	0.41	0.6	0.2	0.66281	79.2282	0.407536	9.32195	1.04972	65.2679	0.656436	17.8081
Pfa_asR_361	putative ncRNA	2.09	1.93	2.35	2.78	3.41	3.89	3.56	2.44	2.11	2	1.67	0.74	0.67	1.06	2.15	2.25	4.11	3.54	2.14	2.35	1.54	1.02	0.406126	10.0624	0.759173	68.868	0.816486	51.8397	0.657264	9.81812
PF3D7_1039900	exported protein family 4	-0.47	-0.87	0.73	2.64	2.52	2.89	2.94	0.96	-0.29	-1.03	0.3	-0.73	-1.24	0.35	2.26	2.2	1.96	1.97	0.23	-0.89	-1.53	-0.84	0.791869	75.2877	0.63728	35.8726	0.597703	4.56283	0.660586	0
PF3D7_0412700	erythrocyte membrane protein 1, PfEMP1 (VAR)	-1.62	-1.96	-1.46	1.83	1.28	1.05	0.06	-1.57	-2.33	-2.58	-1.34	-2.87	-2.84	-2.22	-0.13	0.06	1.62	0	-1.89	-2.28	-2.51	-2.13	0.512871	58.4059	0.629597	68.4227	0.842355	56.6215	0.661836	21.9823
PF3D7_0829800	just upstream of MAL8_rRNA cluster	-0.95	-0.64	-0.81	0.04	-1.37	-1.63	-1.23	-0.05	0.69	2.01	1.85	-1.47	-1.14	-1.4	-1.04	-2.07	-1.82	-1.91	-1.16	-0.06	1.82	1.61	0.689362	75.4551	0.631783	36.5548	0.672451	25.1812	0.661836	0
PF3D7_1430800	conserved Plasmodium protein, unknown function	-1.87	-0.94	-0.29	1.36		-0.28	-0.71	-0.34	0.51	1.05	1.03	-1.2	-0.52	-0.53	0.32	-0.95		-1.98	-0.97	-0.94	-0.41	0.57	1.217	59.9646	0.521916	12.6121	0.5	3.1229	0.661961	19.8962
Pfa_rasR_7014	putative ncRNA	0.93	1.02	2.18	4.1	4.2	4.14	4.02	1.46	0.11	0.36	-0.2	-1.1	0.29	0.97	2.41	2.44	4.31	4.16	1.29	0.12	0.16	0.73	0.399611	69.2706	0.580352	64.1744	1.10382	62.4358	0.662253	38.7198
PF3D7_1370500	unspecified product	-0.4	-0.37	-1.21	-0.34	-1.72	-1.65	-1.42	-1.17	0.23	1.32	1.29	-0.71	-1.13	-1.62	-2.06	-2.53	-2.6	-1.98	-1.34	-0.02	1.2	0.83	0.710382	77.2385	0.496546	25.3582	0.840896	47.9828	0.663088	1.3029
PF3D7_1100300	rifin (RIF)	1.26	0.75	0.32	2.64	3.8	4.82	4.58	2.32	0.89	-0.29	-0.43	0.54	-0.67	-0.33	2.83	3.54	4.14	5.16	1.64	-0.29	-1.28	-1.13	0.524858	75.7929	0.970971	75.8917	0.54055	0	0.663506	9.29853
PF3D7_1101500	exported protein family 4	-0.41	-0.92	0.77	2.64	2.54	2.73	2.71	1.17	-0.09	-1.09	0.21	-0.76	-1.23	0.26	2.13	2.08	1.99	2.01	0.16	-0.88	-1.32	-0.67	0.76313	76.7378	0.658612	14.0759	0.60395	8.0718	0.664343	0
PF3D7_0831100	surface-associated interspersed protein 8.1 (SURFIN 8.1) (SURF8.1)	0.17	-1.11	0.73	0.05	1.9	4.22	3.67	1.69	0.77	0.23	-0.03	0.2	-0.11	0.78	0.41	0.84	2.47	1.68	0.51	-0.12	-0.4	-0.44	1.28343	59.2886	0.463294	51.3952	0.583377	4.97326	0.665181	36.1262
PF3D7_0908300	conserved protein, unknown function	1.38	0.85	0.08	-0.46	-1.66	-1.86	-0.5	1.51	1.95	1.82	1.53	0.95	0.52	-0.64	-1.57	-2.08	-2.18	-0.88	0.72	1.63	1.11	0.6	0.710382	78.0754	0.679479	46.1735	0.620929	6.5564	0.6656	0
PF3D7_1456800	V-type H( )-translocating pyrophosphatase, putative (VP1)	-0.25	-1.5	0.16	1.43	1.59	1.26	0.71	0.25	-0.35	-0.59	0.18	-0.89	-2.04	-0.57	0.49	0.06	0.95	0.93	0.05	-0.48	-1.3	-0.74	0.643197	71.3076	0.641713	61.6637	0.712025	30.621	0.666859	2.59032
PF3D7_0101200	exported protein family 3	-1.63	-1.71	0.85	1.98	3.79	3.83	3.29	-0.04	-1.5	-2.07		-1.82		-0.82	3.26	3.44	2.87	1.77	-0.66	-2.03	-2.49	-1.06	0.766	66.1384	0.764453	74.3387	0.679832	6.81161	0.66728	26.7097
PF3D7_1031000	25 kDa ookinete surface antigen precursor (Pfs25)	-0.04	0.1	1	1.11	2.14	2.08	1.51	0.44	0.12	0.03	0.23	-0.38	0.08	0.65	0.57	1.65	1.3	1.12	-0.53	-0.52	-0.85	-0.77	0.848704	67.6687	0.68302	22.32	0.5462	0	0.668121	0
PF3D7_0811600	conserved Plasmodium protein, unknown function	-0.52	0.62	-0.01	-0.32	0.21	0.26	0	-0.28	0.02	0.78	0.18	-0.92	0.3	-0.16	-1.49	-1.67	-0.62	-1.03	-0.57	-0.11	0.45	0.36	0.817902	70.72	0.423373	11.534	0.905948	62.2724	0.668121	11.8117
PF3D7_1240900	erythrocyte membrane protein 1, PfEMP1 (VAR)	-0.65	-0.68	-0.11	1.86	2.72	2.45	1.19	-0.38	-1.11	-1.35	-0.06	-1.72	-1.46	-0.58	1.13	1.94	2.39	0.67	-1	-1.35	-1.46	-1.07	0.585064	76.9211	0.696164	45.4831	0.709562	31.1475	0.668542	0
PF3D7_1301200	glycophorin binding protein (GBPH2)	0.31	-0.54	-2.34	-0.8	-2.36	-2.37	-1.5	-0.21	-0.59	-1.16	-2.14	-1.24	-2.76	-3.53	-3.93	-2.75	-1.73	-0.95	0.32	0	-1	-2.52	0.317905	34.822	0.667806	73.9481	1.16878	55.8456	0.668542	56.6679
PF3D7_0631600	exported protein family 4	-0.25	-0.79	0.79	2.57	2.38	2.83	2.77	1.02	-0.17	-1.02	0.19	-0.68	-1.24	0.28	2.17	2.52	1.82	1.97	0.08	-0.83	-1.47	-0.69	0.725309	79.0431	0.698581	58.5002	0.60186	2.77439	0.668542	0
Pfa_asR_7602	putative ncRNA	2.41	2.02	1.26	1.51	3.04	2.93	3.06	2.21	1.98	2.18	1.08	1.81	0.57	-0.24	0.98	1.12	2.92	2.59	2.3	2.48	2.35	0.42	0.440333	66.7773	0.60186	59.525	1.01748	66.6392	0.668964	26.8175
PF3D7_1022300	zinc transporter, putative	1.49	0.28	0.19	0.38	-0.64	-1.36	0.83	2.04	2.11	2.06	1.47	1.63	0.15	-0.57	-0.46	-0.56	-0.62	0.38	0.93	1.24	0.23	0.14	0.840896	66.4292	0.921784	75.861	0.410371	0	0.669807	24.778
PF3D7_1252500	Plasmodium exported protein, unknown function	-1.79	-1.55	1.29	1.73	2.59	2.79	2.66	2.17	1.89	1.58	1.16	-1.15	-0.6	0.3	1.65	1.38	1.46	1.01	1.23	1.29	0.87	0.73	1.1487	62.7456	0.477145	35.3557	0.628507	5.3177	0.67023	30.2168
PF3D7_1462800	glyceraldehyde-3-phosphate dehydrogenase (GAPDH)	0.68	-0.79	-2.25	-1.84	-1.27	-0.87	-0.24	0.19	0.1	-0.88	-1.38	-0.15	-1.92	-3.05	-2.2	-1.63	-1.17	-0.49	-0.17	-0.28	-1.36	-2.47	0.528509	52.034	0.802459	31.47	0.670124	19.5539	0.670652	0
PF3D7_0628300	choline/ethanolaminephosphotransferase, putative (CEPT)	-1	-0.8	2.04	1.01	-0.44	-2.15	-2.3	-1.53	-0.97	0.39	1.41	-1.52	-1.27	1.17	-0.22	-1.77	-2.22	-2.08	-1.7	-1.1	-0.27	0.31	0.650671	79.1566	0.658612	64.2454	0.699793	31.7841	0.671075	5.91557
PF3D7_1038600	Plasmodium exported protein, unknown function		0.19	-0.48	1.08		2.8	4.36	3.08	2.38	1.57	0.44		0.66	1.04	0.52	-0.89	0.05	2.12	1.97	1.63	1.15	0.82	1.64576	57.5154	0.294788	22.5653	0.719467	42.9411	0.671314	57.0402
PF3D7_0721700	secreted ookinete protein, putative (PSOP1)	-0.86	-0.47	0.51	1.85	1.34	0.73	0.11	-0.25	-0.12	0.13	1.15	-0.98	-0.89	-0.1	0.61	0.71	0.73	-0.05	-1.09		-0.5	-0.28	0.766664	72.1991	0.70344	61.4071	0.557676	5.38381	0.671329	2.21001
PFB0976w	PFB0976w	-0.34	-0.03	0.46	4.12	2.62	2.71	1.46	-0.14	-0.66	-0.85	-0.65	-1.75	-1.11	-0.74	2.01	2.22	2.77	1.45	-0.56	-0.7	-0.82	-0.39	0.426317	22.4436	0.65293	68.1996	0.970971	66.964	0.671498	27.0253
PF3D7_1148200	unspecified product	-0.41	-0.57	-1.08	-0.35	-2.07	-1.97	-1.63	-0.83	0.19	1.32	1.29	-0.78	-1.16	-1.67	-2.16	-3.1	-2.37	-1.92	-1.2	-0.14	1.26	0.83	0.698985	79.3986	0.542427	46.2986	0.809442	41.3722	0.672345	3.53829
PF3D7_1367800	secreted ookinete protein, putative (PSOP2)	0.41	0.62	1.51	0.96	1.85	2.07	1.32	0.41	-0.09	0.16	0.5	-0.97	-0.3	0.98	0.7	1.4	1.2	0.7	0.09	-0.04	-0.1	-0.17	0.52003	75.1882	0.68302	35.1383	0.812252	47.9521	0.675317	0
PF3D7_1248500	bax inhibitor 1, putative	0.09	-0.14	0.56	0.65	0.27	0.18	0.43	0.2	0.11	0.32	0.61	-0.82	-0.42	-0.15	-0.68	-1.32	-0.06	0.38	-0.06	0.15	0.16	-0.1	0.644685	79.1215	0.573355	54.1034	0.827884	51.8505	0.676595	8.84139
Pfa_asR_6873	putative ncRNA	1.95	2.11	2.95	2.16	1.27	1.64	2.63	2.08	1.93	2.16	1.87	1.32	1.02	2.16	0.48	-1.41	2.36	3.27	2.1	2.18	1.86	1.22	0.559936	67.9241	0.594604	71.6999	0.888843	62.3064	0.677021	45.9131
PF3D7_1459900	conserved Plasmodium membrane protein, unknown function	-3.07	1.12	1.74	-0.12	-1.01	-1.88	-2.31	-4.34	-0.97	1.11	0.7	-3.49	1.04	1.26	-0.29	-1.65	-2.17	-3.47	-4.49	-2.47	0.06	0.47	0.797377	70.4279	0.675955	51.3262	0.60186	22.2098	0.677875	4.33506
PF3D7_0113400	Plasmodium exported protein, unknown function	-0.82	-0.85	-0.34	1.21	2.21	2.73	2.66	2.25	1.75	1	0.49	-1.03	-0.57	-0.08	0.42	0.46	1.45	1.58	1.69	1.3	0.58	0.33	1.07923	62.48	0.427798	9.72213	0.759173	28.2802	0.678302	17.3047
PF3D7_1413000	conserved Plasmodium protein, unknown function	-0.25	0.09		0.54		0.6	-0.1	-0.34	-0.09	-0.07	1.03	-2.46	-1.1	1.33	-0.54	0.75	0.03	-0.31	-0.67		0	-0.03	0.512871	71.6612	0.753058	66.684	0.739877	40.3787	0.678435	31.2448
PF3D7_0900200	rifin (RIF)	1.41	1.92	1.79	2.68		3.75	3.61	1.66	1.38	0.47	-0.28	0.24	1.11	1.02	1.62	1.48	2.56	3.26	1.02		0.51	0.98	0.529732	58.3355	0.540269	21.2379	1.06788	65.3812	0.679725	24.108
PF3D7_1341600	dolichyl-phosphate-mannose-glygolipidalpha-mannosyltransferase, putative (ALG9)	1.88	1.54	0.83	-0.59	-1.05	-1.44	0	1.4	1.94	1.54	1.14	1.83	1.25	-0.08	-1.4	-2.18	-2.08	0.09	0.86	1.52	0.89	0.43	0.749154	69.804	0.649544	51.8438	0.668964	6.45034	0.68259	0
PF3D7_1323700	glideosome associated protein with multiple membrane spans 1 (GAPM1)	-2.02	1.22	1.21	-0.25	-1.86	-3.29	-4.17	-3.47	-0.58	1.27	0.75	-2.06	0.74	0.67	-1.27	-2.9	-3.46	-4.22	-4.2	-1.64	0.39	0.71	0.782773	70.3866	0.673617	56.3975	0.625248	16.5373	0.68302	1.71062
PF3D7_0500800	mature parasite-infected erythrocyte surface antigen,erythrocyte membrane protein 2 (MESA)	0.22	-0.95	-2.7	-2.68	-4.06	-2.55	-0.82	-1.55	-2.22	-1.97	-2.8	-1.81	-2.81	-3.25	-4.35	-4.53	-2.45	-0.17	-0.3	-1.96	-2.69	-3.81	0.358489	70.3515	0.785945	74.0369	0.962594	67.0802	0.68302	49.8556
PF3D7_0701500	exported protein family 3	-1.04	-1.67	0.87	2.54	3.26	3.69	2.75	0.26	-1.11	-1.93	-0.77	-2.1	-2.09	0.06	2.84	2.86	2.46	1.9	-0.28		-2.03	-1.29	0.589134	78.0957	0.685391	63.0025	0.765337	32.1118	0.683328	2.35181
PF3D7_1454800	conserved Plasmodium protein, unknown function	0.58	0.05		2.19	1.79	1.76	1.06	1.49	1.06	0.12		0.12	0.56	-0.38	0.74	1.8	1.54	0.65	0.55	0.09	-0.27	-0.46	0.972405	65.0556	0.698581	63.9755	0.60523	5.37975	0.684456	11.1985
PF3D7_0828000	rhomboid protease ROM3 (ROM3)	1.9	1.39	0.69	0.71	0.15	0.68	1.08	1.49	2.04	0.98	0.02	2.15	0.51	-1.11			-0.33	0.8	0.92	1.77	0.71	0.24	0.570382	72.2724	0.669544	43.8204	0.857079	57.159	0.684528	16.1868
PF3D7_1478800	Plasmodium exported protein, unknown function	-0.94	-0.47	2.77	2.59	3.29	3.35	2.58	0.89	-0.51	0.33	1.52	-1.49	-1.35	2.34	3.56	3.11	3.05	2.11	-0.33	-1.56	-0.85	0.8	0.650671	79.3295	1.00347	75.4892	0.485485	0	0.684744	17.7227
Pfa_asR_7414	putative ncRNA	2.41	2.07	1.86	1.02	1.75	2.63	3.09	2.64	2.21	2.07	1.3	2.44	1.36	0.36	-1.07	-0.62	2.96	3.03	2.83	2.52	2	1.26	0.604299	73.815	0.483806	61.9663	1.06992	62.4528	0.68604	46.8161
PF3D7_0800300	erythrocyte membrane protein 1, PfEMP1	0.01	-0.29	0.95	2.8	4.35	4.12	2.7	0.57	-0.58	-0.82	1.08	-0.88	-0.94	0.01	3	3.91	3.87	1.93	0.24	-0.95	-1.1	-0.16	0.56383	58.5669	0.803851	67.4758	0.680657	27.8561	0.686905	1.07279
PF3D7_1371200	5.8S ribosomal RNA	0.56	0.04	-0.69	1.83	0.05	-1.3	-1.27	0.12	0.62	0.98	-0.45	-0.49	-0.54		-0.22		-1.21	-1.49	-0.7	0.06	0.66	-0.76	0.670683	74.5465	0.583602	61.3279	0.705883	20.5941	0.687024	22.8645
PF3D7_0524200	conserved Plasmodium membrane protein, unknown function	-0.22	1.84	2.34	1	-0.27	-0.22	-1.56	-0.84	0.83	1.79	2.01	-0.03	1.6	1.18	0.36	-0.9	-1.1	-1.23	-1.33	0.16	0.58	1.47	0.756109	67.4188	0.72951	63.6803	0.60395	7.46484	0.687771	7.18474
Pfa_npcR_6247	putative ncRNA	2.52	2.47	1.94	3.87	3.96	3.82	3.08	1.54	1.6	1.95	0.94	1.61	1.12	0.11	2.09	2.65	3.59	2.92	1.26	2.55	2.39	1.46	0.388683	48.3637	0.547147	52.1122	1.32639	41.2464	0.687771	45.6398
PF3D7_1101600	exported protein family 3	-1.39	-1.63	-0.18	2.54	3.12	3.21	2.84	0.74	-1.11	-1.66	-0.16	-2.05	-2.12	-0.91	2.93	3.11	2.5	1.85	0	-1.64	-2.23	-1.05	0.647671	74.8056	0.795536	71.5679	0.623085	2.65629	0.688204	1.05277
PF3D7_0222200	exported protein family 3	-1.09	-1.82	0.27	2.6	2.69	3.16	2.58	0.19	-1.18	-1.97	-0.24	-1.81	-1.9	0.09	1.87	2.13	2.47	1.66	-0.37		-2.22	-1.35	0.797377	68.4697	0.604997	8.56431	0.660326	18.73	0.688514	0
PF3D7_0406200	sexual stage-specific protein precursor (Pfs16)	-1.39	-1.43	-1.05	0.15	0.74	1.49	1.74	1.65	2.11	2.72	3.01	-0.74	-0.55	-0.47	-1.39	-1.66	0.16	0.54	1.33	2.46	2.26	1.88	1.62826	57.7814	0.3259	7.6638	0.76313	49.3896	0.688638	51.7662
PF3D7_0425100	Plasmodium exported protein (hyp6), unknown function	-2.93	-2.84	2.33	2.25	2.68	1.67	0.31	-2.16	-3.22	-1.4	0.8	-2.9	-3.26	1.63	2.53	2.48	0.92	-0.93	-3	-2.82	-2.71	-0.36	0.777366	69.2272	0.718221	66.283	0.60395	27.694	0.689072	17.9764
PF3D7_1476900	Plasmodium exported protein, unknown function, pseudogene	-2.37	-2.43	-1.37	-0.99		1.36	3.44	3.68	3.02	2.54	1.78	-1.74	-0.74	-0.42	-1.32	-1.24	-0.74	1.52	2.64	2.65	1.78	0.95	2.12874	57.7786	0.36581	25.0625	0.594604	4.1654	0.689159	58.6583
PF3D7_1146900	conserved Plasmodium membrane protein, unknown function	1.08	1.12	0.53	0.93	1.44	1.6	1.44	1.33	1.55	1.4	0.87	0.87	0.86	-0.01	0.64	0.6	1.01	1.13	0.3	1.05	0.69	0.25	0.791869	71.7533	0.70344	39.6977	0.609205	3.64808	0.689507	0
PF3D7_1039800	exported protein family 3	-1.16	-1.59	0.66	2.18	3.59	3.86	2.76	0.5	-1.08	-1.99	0.01	-2.07		-0.46	2.9	3.29	2.9	2.11	-0.24	-2.05	-1.96	-1.15	0.684007	68.9994	0.813661	73.448	0.61132	17.8521	0.68967	18.9
PF3D7_0936500	Plasmodium exported protein, unknown function	-0.88	-0.73	1.56	2.63	2.46	2.6	2.1	1.68	1.28	0.95	1.54	-0.8	-0.47	0.74	2.61	2.72	2.16	1.14	0.76	0.42	-0.32	0.36	0.895025	65.7589	0.817902	71.5405	0.480464	0	0.690811	16.5004
PF3D7_0502400	ring-stage membrane protein 1,merozoite surface protein 8 (MSP8)	-1.92	-2.16	0.49	1.85	2	1.73	1.11	-0.21	-0.94	-0.93	0.43	-2.76	-2.94	0.29	1.97	2.1	1.64	0.31	-1.28	-1.56	-1.82	-0.35	0.656712	78.0973	0.890384	74.4608	0.558644	0	0.691682	3.52905
PF3D7_1431100	conserved Plasmodium protein, unknown function	-0.34	0.08	1.44	1.33	1.52	0.87	-0.02	-0.3	0.56	1.66	2.26	-0.38	0.01	0.43	0.9	0.78	0.35	-0.17	-0.72	0.14	0.53	1.38	0.771997	67.7314	0.726986	42.9409	0.610262	9.41168	0.693428	0.217977
PF3D7_0708300	O-sialoglycoprotein endopeptidase, putative	1.04	-0.41	-0.6	0.34	1.35	1.52	1.67	1.35	0.94	0.25	0.09	0.79	-0.78	-1.24	0.73	0.94	0.92	1.23	0.82	0.11	-0.8	-0.99	0.747425	75.1977	0.832199	71.1041	0.5462	0	0.693428	2.22749
PF3D7_1471200	inorganic anion exchanger, inorganic anion antiporter (SulP)	1.02	1.24	-0.3	-1.32	-1.29	-0.42	0.38	0.64	1.12	1.05	0.52	0.47	0.27	-0.94	-2.32	-1.92	-0.63	-0.05	0.22	0.93	0.62	0.19	0.607097	75.5069	0.674785	41.9551	0.788673	31.8359	0.693865	0
PF3D7_0220600	Plasmodium exported protein (hyp9), unknown function	0.67	-0.6	-0.42	0.16	0.51	1.41	1.75	1.4	0.82	-0.1	-0.74	0.56	-0.9	-0.97	-0.93	-0.61	1.55	1.61	1.12	0.22	-1.07	-1.5	0.80107	70.0543	0.681838	62.31	0.636177	10.2908	0.69474	3.72212
PF3D7_0321200	N-acetylglucosamine-1-phosphate transferase, putative	1.88	0.96	0.37	-0.07	-1.04	-0.93	1.62	1.85	1.84	1.24	0.66	1.14	0.56	-0.4	-0.65	-2.27	-1	1.88	1.53	1.46	0.43	-0.06	0.643197	78.5035	0.755236	69.1135	0.679479	15.2664	0.695616	2.3521
PF3D7_1453500	pyridine nucleotide transhydrogenase, putative	0.75	0.54	1.2	2.6	2.24	1.59	2.13	1.36	1.16	0.54	1.06	0.8	0.43	0.72	1.09	1.43	1.23	1.73	1.05	0.79	0.19	-0.05	0.882703	66.2323	0.586417	42.7576	0.690159	25.8673	0.695616	5.97719
PF10TR002	putative ncRNA	0.44	0.69	0.22	-0.64	0.14	0.38	0.38	0.1	-0.03	0.81	0.15	-0.96	-0.33	-0.59	-0.91	-0.55	0.2	0.23	-0.06	-0.08	0.23	-0.28	0.474123	53.0677	0.799683	58.973	0.809442	45.0726	0.696494	4.10589
PF3D7_0501400	interspersed repeat antigen (FIRA)	-2.48	-1.93	0.79	2.21	2	1.54	0.27	-1.97	-2.5	-0.69	1.08	-3.24	-2.38	0.21	1.51	1.14	1.04	-0.85	-1.58	-2.39	-1.32	0.46	0.66128	78.2363	0.576343	16.0121	0.878126	62.5621	0.697372	4.32782
PF3D7_0601700	Plasmodium exported protein (PHISTa), unknown function, pseudogene	-1.48	-1.52	-0.78	0.42	0.26	0.93	1.98	1.96	1.68	1.06	0.71	-1.95	-1.18	-0.09	0.52	0.1	0.29	0.88	0.57	0.36	-0.05	0.05	1.13813	62.017	0.732043	63.7823	0.460094	0	0.697372	28.9211
PF3D7_1214900	conserved Plasmodium membrane protein, unknown function	1.09	1.34	0.54	-0.52	-1.82	-1.4	0.04	0.69	1.08	1.18	0.68	0.49	0.88	-0.12	-1.43	-2.82	-1.51	0.49	0.04	0.54	0.43	0.2	0.672062	76.8597	0.761808	70.2651	0.657471	4.45995	0.697811	2.39988
PF3D7_0112900	Plasmodium exported protein, unknown function	0.38	-0.96	-1.35	-2.66	-2.74	-2.63	-0.86	-1.32	-2.22	-1.99	-2.33	-2.11	-2.98	-1.88	-3.22	-4.79	-2.34	-0.09	0.47	-1.74	-2.47	-3.23	0.312083	72.1131	0.764453	74.4278	1.16675	62.5872	0.698251	63.4047
Pfa_vasR_6902	putative ncRNA	1.05	0.89	1.1	3.6	4.16	3.77	2.43	0.48	-0.03	0.68	0.73	-0.96	-1.5	-0.16	3.06	3.47	4.15	2.69	0.22	0.32	0.92	0.95	0.270431	27.6477	0.902814	75.3829	1.1	60.279	0.698251	49.7157
PF3D7_0316600	formate-nitrite transporter, putative	0.57	-0.2	-1.29	-0.53	-0.11	0.58	0.8	0.53	0.58	0.29	-0.25	0.07	-0.97	-1.96	-1.82	-1.17	0.78	0.85	0.24	0.42	-0.21	-0.94	0.638754	74.3787	0.694959	66.6091	0.752623	30.9511	0.699132	6.54252
PF3D7_1016900	early transcribed membrane protein 10.3 (ETRAMP10.3)	-0.44	0.12	0.18	-0.1	-0.64	-1.12	-0.31	0.65	1.23	1.95	2.56	-0.43	0.28	0.06	-1.05	-1.99	-1.84	-1.1	0.26	1.14	1.54	1.54	1.01162	64.3033	0.516736	10.4488	0.718221	32.1744	0.699572	9.74217
PF3D7_0501300	skeleton-binding protein 1 (SBP1)	-2.43	-3.06	-0.18	1.62	1.77	1.33	-0.44	-2.2	-3.23	-2.44	-0.25	-3.5	-3.61	-1.01	0.63	0.89	1.41	-0.96	-2.3	-2.87	-2.6	-1.26	0.567752	72.0184	0.670124	52.9147	0.854114	60.822	0.699572	10.4631
PF3D7_1362600	conserved Plasmodium protein, unknown function	0.58	0.95	0.33	-0.77	0.08	0.05	0.16	0.43	0.68	0.63	0.56	0.38	0.66	-0.23			-1.08	-0.98	0.27	0.41	0.17	-0.54	0.784584	72.1538	0.680893	65.0561	0.708333	31.641	0.702399	7.68867
PF3D7_1330400.1	ER lumen protein retaining receptor 1, putative	0.12	0.81	-0.2	0.52	0.51	0.42	-0.23	-0.19	0.34	0.62	0	0.05	0.39	-0.55	-0.4	-0.5	-0.16	-0.88	-0.85	-0.09	0.25	-0.14	0.823591	69.1145	0.578344	10.9643	0.757858	30.9619	0.702665	0
PF3D7_1101700	Pfmc-2TM Maurer's cleft two transmembrane protein	0.96	-0.04	-0.1	-0.06	-0.12	2.31	3.52	1.67	0.17	-0.86	-1.62	0.2	-0.81	-0.8	-0.28	0.1	1.9	3.38	1.27	-0.44	-1.85	-2.42	0.597358	47.4448	0.909093	73.8528	0.615572	5.48899	0.703551	0.49764
PF3D7_1353200	membrane associated histidine-rich protein (MAHRP2)	-2.34	-2.67	-0.29	1.96	1.76	1.16	-0.46	-1.8	-2.2	-1.98	-0.27	-2.69	-2.45	-0.86	0.88	0.88	1.17	-0.94	-2.35	-2.54	-2.55	-1.24	0.850667	66.4095	0.656333	50.6506	0.656333	12.14	0.704438	3.00233
PF3D7_0302200	cytoadherence linked asexual protein 3.2	-3.41	-0.05	0.03	-1.57	-2.54	-3.74	-4.34	-4.26	-1.62	0.48	-0.01	-3.71	-0.97	-0.63	-2.35	-3.81	-3.66	-4.49	-4.39	-2.3	-0.15	-0.13	0.647671	79.1473	0.692555	62.2619	0.76313	37.7034	0.704438	4.53506
PF3D7_0324200	exported protein family 3	-1.07	-1.4	0.38	2.32	3.42	3.45	2.75	0.57	-1.23	-1.66	-0.62	-2.18	-2.33	-0.25	2.83	3.19	2.61	2.03	-0.12		-1.8	-1.17	0.539614	64.0271	0.80107	71.6392	0.778265	41.0417	0.704946	8.34388
RNAzID:3100	putative ncRNA		-0.28	0.45	2.37	2.41	2.69	1.64	0.47	-0.28	-0.07			-0.24	-0.18	0.67	1.93	2.28	1.26	-0.39		-0.41	-0.53	0.875391	66.121	0.597703	51.1628	0.772844	43.0589	0.705174	20.7168
PF3D7_0800200	erythrocyte membrane protein 1, PfEMP1 (VAR)	-0.04	-0.68	0.86	2.73	4.85	4.57	2.93	0.38	-0.85	-1.34	1	-1.16	-1.26	0.02	3.66	4.49	4.05	1.73	-0.05	-1.01	-1.22	-0.38	0.556068	70.6414	0.819321	74.512	0.725728	44.5418	0.705327	28.0741
PF3D7_0309300	N2227-like protein, putative	-0.05	0.19	0.04	0.77	1.37	1.57	1.67	1.53	1.54	1.14	1.07	-0.04	0.24	-0.26	0.25	0.68	1.05	0.82	0.46	0.84	0.63	0.63	0.946058	65.6123	0.639493	13.735	0.624165	8.01521	0.705327	0
PF3D7_0302500	cytoadherence linked asexual protein 3.1	-3.41	0	0.15	-1.58	-2.71	-3.81	-4.34	-4.28	-1.61	0.47	0.02	-3.69	-0.94	-0.64	-2.42	-3.76	-3.63	-4.55	-4.39	-2.28	-0.16	-0.14	0.628507	79.3072	0.716978	63.3602	0.761808	36.9614	0.707107	4.07763
PF3D7_1102300	Plasmodium exported protein, unknown function	-0.01	-0.43	-0.24	0.73	2.82	3.29	1.75	0.5	-0.05	-0.35	0.91	-1.08	-1.33	-0.83	1.1	3.21	2.6	1.25	-0.07	-0.49	-0.46	-0.48	0.553504	67.5079	0.928195	75.8279	0.647297	25.536	0.707107	18.1071
PF3D7_0631900	stevor	1.82	0.65	0.89	4.04	2.82	2.73	4.41	3.21	1.41	0.55		1.81	0.45	0.81			2.72	5.11	3.32		-0.2	-0.2	0.935191	65.8467	0.666046	70.8855	0.801348	49.4109	0.707326	45.4102
PF3D7_0607400	G-protein associated signal transduction protein, putative	0.98	0.79	-0.08	-0.21	0.06	0.25	0.64	0.74	1.16	0.88	0.41	0.85	0.38	-0.72	-1.12	-0.81	-0.01	0.34	0.23	0.74	0.3	-0.03	0.761368	72.4399	0.666649	42.0787	0.71326	10.4452	0.708445	0
PF3D7_0905500	conserved Plasmodium protein, unknown function	-1.72	1.3	1.67	0.14	-1.53	-2.54	-3.11	-2.85	-0.13	1.3	0.94	-1.49	1.18	1.07	-0.87	-2.59	-2.12	-3.09	-3.8	-1.1	0.25	0.57	0.89296	65.9023	0.753929	70.5529	0.560583	2.06159	0.708891	19.4494
PF3D7_0114500	Plasmodium exported protein (hyp10), unknown function	-1.22	-1.52	-2.35	-0.75	-1.46	1.68	1.32	-0.76	-2.25	-3.05	-2.61	-2.27	-2.42	-1.89	-1.49	-2.02	1.45	0.98	-2.15	-3.03	-2.57	-3.02	0.708742	68.0191	0.723217	40.0222	0.694959	43.5044	0.708891	21.7488
PF3D7_1235200	V-type K -independent H -translocating inorganic pyrophosphatase (VP2)	-1.92	1.75	1.39	0.44	-1.08	-2.06	-3.11	-3.01	-0.19	1.17	0.26	-2.1	1.45	0.72	-1.05	-2.04	-2.02	-2.86	-3.59	-1.33	0.33	0.67	0.766664	72.0004	0.687771	67.3868	0.688964	38.8139	0.708891	23.3767
PF3D7_1254900	Plasmodium exported protein, unknown function, fragment	-1.01	-2.08	-1.77	1.58	-1.61	0.7	1.12	0.11	-1.51	-2.44		-1.99	-2.08	-2.46	-1.31	-1.31	1.08	1.57	-0.19	-2.02	-2.73	-3.37	0.679871	73.3272	0.737135	74.8922	0.745614	23.6513	0.709115	50.0245
PF3D7_0937700	rifin (RIF)	0.73	1.61	1.56	2.22	2.24	2.44	2.79	1.09	0.86	0.74	0.95	0.68	1.07	0.99	1.8	1.31	2.13	2.59	0.29	0.48	0.11	0.36	0.764895	71.3339	0.724471	50.5284	0.659754	7.56315	0.71068	0
PF3D7_0824700	conserved Plasmodium membrane protein, unknown function	1.47	1.77	0.84	0.15	-0.86	-1.49	-1.48	0.41	1.5	1.26	0.67	1.35	1.23	0	-0.94	-1.48	-1.42	-1.24	-0.25	1	0.5	0.08	0.707107	74.3121	0.784584	70.6536	0.647297	2.84648	0.711128	4.77064
PF3D7_1111900	conserved Plasmodium protein, unknown function	0.89	0.63	0.73	-0.23			0.8	1.62	1.93	1.61	1.33	0.72	0.95	0.36	-0.25	-1.72	-2.16	0	0.8	1.55	1.01	0.61	0.950439	65.4241	0.660097	45.2347	0.646176	6.47742	0.711442	5.80904
PF3D7_1440800	major facilitator superfamily, putative	1	0.4	-0.46	-1.24	-1.99	-1.12	0.17	0.71	0.64	0.33	-0.43	-0.18	-0.4	-1.38	-2.59	-2.95	-0.66	0.7	0.39	0.42	0.03	-0.77	0.511687	48.6329	0.795536	74.1876	0.815072	34.8968	0.711577	26.1876
PF3D7_1002200	tryptophan-rich antigen 3 (PArt)	0.19	-0.4	0.36	-0.14	-0.27	-0.16	0.51	0.04	-0.39	-0.4	-0.6	-0.87	-1.41	-0.83	-1.15	-0.85	-0.14	0.74	0.31	-0.53	-0.78	-1.15	0.470848	22.3171	0.792784	70.3564	0.870551	59.6621	0.711577	17.8284
PF3D7_0625000	sphingomyelin synthase 1, putative	-0.56	0.58	2.36	0.16	-0.78	-1.63	-2	-0.58	0.1	1.31	1.13	-0.49	0.35	1.72	-0.2	-1.93	-2.15	-2.23	-1.12	-0.31	0.16	0.91	0.831238	67.0557	0.675955	48.6228	0.668964	22.506	0.712474	3.42806
PF3D7_0114100	Pfmc-2TM Maurer's cleft two transmembrane protein (MC-2TM)	1.16	0.04	-0.16	0.62	-0.71	0.78	2.49	1.57	0.05	-1	-2.1	0.96	-0.6	-0.98	-0.81	-1.16	0.79	2.94	1.41	-0.59	-2.01	-2.59	0.681444	77.2826	0.78187	72.7043	0.671286	20.1843	0.712474	15.9351
PF3D7_0302400	putative ncRNA	-0.17	0.71	1.25	1.63	3.68	3.22	1.82	0.95	0.36	0.24				0.95	2.83	3.29	0.99	0.69	0	-0.15	0.32	-0.1	0.917852	65.9754	0.642826	71.8409	0.71436	33.1454	0.712738	46.3188
PF3D7_0305300	conserved Plasmodium membrane protein, unknown function	-0.44	-0.75	0.22	1.15	0.72	0.39	0.14	-0.21	-0.5	-0.1	0.41	-0.92	-1.34	-0.21	0.72	0.11	0.02	-0.17	-0.54	-0.7	-0.89	-0.42	0.707107	79.056	0.742262	29.8772	0.688964	21.8755	0.712923	0
PF3D7_1226100	hydrolase/phosphatase, putative	0.05	0.77	0.71	1.17	0.88	0.95	1.85	2.19	2.35	2.35	2.17	0.43	0.88	0.47	0.54	0.59	0.61	0.65	1.21	1.65	1.44	1.6	1.05946	63.1474	0.65293	45.3182	0.578344	0	0.712923	11.9264
PF3D7_1369800	tRNA Arginine	0.95	0.37		1.91	2.62	2.45	1.87	1.06	1.17	0.47	1.59				1.36	1.71	2.21	1.88	0.25	0.53	0.11	-0.15	0.732036	70.2296	0.746131	59.6185	0.54055	10.0236	0.712978	19.9746
PF3D7_0601100	exported protein family 3	-1.07	-1.36	0.76	2.6	3.17	3.53	2.83	0.36	-1.02	-1.8	-0.57	-2.04		-0.09	2.59	2.79	2.58	2	-0.22		-2.13	-1.15	0.683612	71.0247	0.68658	52.2368	0.70344	11.8355	0.713282	5.13168
PF3D7_1321800	SFT2-like protein, putative	-0.08	-0.09	0.59	1.38	1.22	1.14	0.86	0.51	0.19	0.33	0.47	-0.07	-0.41	-0.02	0.64	0.31	0.91	0.81	-0.01	-0.14	-0.52	-0.32	0.808508	68.2995	0.715736	55.482	0.649544	9.80762	0.714272	0
PF12TR018	putative ncRNA	0.86	0.94	-0.07	-1	-0.36	-0.1	0.56	0.75	0.69	0.4	-0.08	0.33	0.76	-0.67	-1.14	-0.76	-0.79	0.31	0.04	0.51	-0.8	-0.53	0.73884	75.223	0.773782	52.6609	0.643941	19.3701	0.714722	0
PF3D7_0220800	cytoadherence linked asexual protein 2 (CLAG2)	-3.13	0.44	0.41	-1.31	-2.11	-2.86	-2.48	-2.23	-1.21	0.47	-0.15	-3.56	-0.17	-0.19	-1.6	-2.46	-2.77	-3.03	-3.01	-2.39	-0.34	0.05	0.6846	78.1172	0.82645	64.7138	0.640602	26.4395	0.715624	5.36102
PF3D7_1407900	plasmepsin I (PMI)	-1.1	-2.16	0.16	1.9	1.35	0.65	-0.25	-0.78	-1.27	-1.11	0.67	-1.6	-2.64	-0.53	1.17	0.55	0.47	-0.46	-0.85	-1.22	-1.74	-0.4	0.679871	78.291	0.716978	49.7717	0.742262	42.8984	0.715624	1.44195
PF3D7_0921100	conserved Plasmodium protein, unknown function	0.52	-0.7		-2.08		0.41	2.23	1.77	1.34	0.66	-0.05	0.21	-1	-1.74		-1.14	0.35	1.75	1.42	0.76	-0.48	-1.25	0.813191	75.0419	0.96977	75.8525	0.567424	6.47525	0.715669	13.8659
PF3D7_1148100	putative ncRNA upstream of MAL11_rRNA cluster	1.53	0.69	0.21	-1.99		1.21	1.35	1.25	1.41	1.08	0.78	0.88	0.48			-0.9	-0.65	1.32	0.91	1.36	-0.06	-0.32	0.750886	74.2406	0.81149	75.3162	0.633976	23.1759	0.720068	43.8271
PF3D7_0620200	conserved Plasmodium protein, unknown function	-0.63	1.09	1.53	0.76	0.39	0.04	-0.55	-0.62	-0.29	1.18	1.32	-0.64	1.18	1.36	-0.68	-0.72	-0.37	-0.54	-0.76	-0.33	0.31	0.2	0.97942	65.1307	0.599778	52.4055	0.68658	32.7103	0.720147	22.5395
PF3D7_0101400	exported protein family 1, pseudogene	-1.3	-1.36	-0.93	1.89	0.53	0.75	0.56	-0.89	-1.88	-1.89	-0.83	-1.94	-1.98	-0.84	0.33	0.51	0.69	0.51	-1.28	-2.73	-2.52	-1.31	0.76313	69.3936	0.746131	70.2913	0.665495	10.1117	0.720147	14.405
Pfa_starR_6384	Pfa_starR_6384	-2.76	-2	-0.84	2.95	1.05	-0.99	-2.42	-3.12	-2.38	-2.22	-1.61	-2.4	-2.06	-0.42	-0.88	-1.74	-0.85	-1.6	-3.1	-2.66	-2.45	-1.37	1.18099	59.5732	0.37501	65.5677	0.957603	66.5147	0.721055	70.6084
PF3D7_1477600	surface-associated interspersed protein 14.1 (SURFIN 14.1) (SURF14.1)	0.08	-0.38	0.8	0.49	1.24	2.15	2.95	2.16	1.21	0.67	0.6	0.15	0.19	0.67	1.06	1.45	1.73	1.09	0.65	-0.07	-0.08	-0.06	1.12506	61.5086	0.771105	73.9694	0.482968	0	0.721055	46.3007
Pfa_vasR_7098	putative ncRNA	1.05	1.92	2.21	1.39		4	2.89	1.57	1.84	1.74	0.77	0.96	1.49	0.45	0.66		3.77	2.68		1.94	1.02	0.61	0.590496	72.9486	0.649882	52.2391	0.792922	47.0938	0.721419	29.3935
PF3D7_1425500	conserved Plasmodium protein, unknown function	0.06	0.37	1.65	0.91	1.23	0.58	0.59	0.33	0.03	0.61	0.79	-0.55	-0.13	1.21	0.47	0.46	0.34	0.71	-0.03	-0.19	-0.18	-0.14	0.698985	78.7022	0.794159	65.1251	0.671286	19.3912	0.72151	0
PF3D7_1416700	conserved Plasmodium protein, unknown function	0.56	0.09	-0.16	1.29	0.77	0.95	0.75	0.94	1.23	1.18	1.54	0.05	-0.23	-0.34	0.34	0.79	0.7	0.58	0.42	0.8	0.49	0.37	0.791869	72.0748	0.791412	66.7222	0.614506	8.92806	0.721965	3.17104
PF3D7_0601000	exported protein family 4	-0.43	-0.98	0.85	2.59	2.41	2.75	2.7	1.21	-0.33	-1.06	0.32	-0.9	-1.22	0.23	2.01	2.06	3.19	1.91	0.59	-0.97	-1.47	-0.57	0.735433	76.4959	0.80107	70.4566	0.641713	6.21966	0.721965	3.21792
PF3D7_1301700	Plasmodium exported protein (hyp8), unknown function (GEXP07)	-2.64	-3.34	-0.6	1.79	1.93	1.91	0.28	-1.42	-2.42	-3.08	-1.14	-3.06	-3.21	-1.86	1.4	2.05	1.73	-0.5	-2.27	-3.01	-2.79	-2.38	0.698985	69.3935	0.808041	67.043	0.660898	32.8035	0.721965	20.9535
PF3D7_0100700	Plasmodium exported protein, unknown function, fragment	-0.92	-2.18	-1.53	1.33		0.48	2.05	-0.14	-1.71	-3.16	-3.16	-1.99		-1.94	-1.5	-1.18	0.73	1.46	0.17	-2.08	-3.12	-3.29	0.657319	77.0295	0.463472	58.5743	0.974342	67.022	0.72201	49.8887
PF3D7_0712000	erythrocyte membrane protein 1, PfEMP1 (VAR)	0.79	0.14	0.76	2.37	4.39	5.09	3.4	1.18	0.12	-0.52	0.52	-0.04	-0.03	0.22	2.3	3.8	4.55	2.52	0.72	-0.18	-0.52	-0.26	0.700602	75.5761	0.697372	46.3974	0.765779	39.2484	0.72242	0
PF3D7_0631500	exported protein family 3	-1.13	-1.77	0.49	2.63	3.53	3.79	2.75	0.12	-1.49	-1.97	-0.78	-1.96	-1.96	0.02	2.8	3.08	2.84	1.98	-0.47		-2.22	-1.49	0.708742	75.1778	0.707107	58.9869	0.76027	37.2846	0.722615	2.45063
PF3D7_0625600	poly(A) polymerase PAP, putative	0.08	-0.49	0.34	1.42	1.89	1.71	1.21	0.88	0.62	0.47	0.64	-0.27	-0.71	-0.13	0.97	1.01	1.53	0.99	0.21	0.31	-0.28	0	0.786399	73.8095	0.740977	53.5406	0.663193	9.3145	0.723331	0
PF3D7_1102800	early transcribed membrane protein 11.2 (ETRAMP11.2)	-4.38	-4.22	1.14	2.43	1.23	-0.19	-2.32	-3.99	-4.52	-1.29	1.32	-4.92	-4.39	0.75	1.77	0.58	-0.69	-2.26	-3.97	-4.34	-2.32	-0.11	0.775572	73.005	0.738413	54.5268	0.675955	40.5528	0.724699	16.5523
PF3D7_0423500	glideosome associated protein with multiple membrane spans 2 (GAPM2)	-1.24	1.12	0.93	-0.36	-1.68	-2.65	-3.23	-1.88	-0.09	1.21	0.84	-1.43	0.68	0.51	-1.51	-2.77	-2.98	-3.3	-2.3	-0.7	0.77	0.91	0.784584	73.547	0.632878	50.8326	0.784584	41.8428	0.725613	5.79633
PF3D7_1016500	Plasmodium exported protein (PHISTc), unknown function	-1.2	-1.38	-0.5	0.32	3.08	3.56	3.11	1.81	1.2	0.56	0.22	-0.8	-1.14	-1.02	0.67	2.01	1.94	1.43	1.15	0.81	0.65	-0.01	1.02811	64.1182	0.49827	51.6133	0.813661	48.9486	0.725613	41.5293
PF3D7_1435900	conserved Plasmodium protein, unknown function	1.16	0.61	-0.15	0.89		0.26	0.23	0.81	1.24	0.67	0.38	1.06	0.88	-0.32	-0.71	-0.5	-0.53	-0.05	0.51	0.86	0.01	0.06	1	64.6334	0.588759	47.479	0.750019	25.7984	0.726025	17.1195
PF3D7_1403700	translocation associated membrane protein, putative (TRAM)	0.99	0.43	0.72	-0.13	0.1	-0.08	1.1	2.43	2.42	2.25	2.22	0.69	0.38	0.23	-0.06	-0.09	-0.06	0.56	1.63	1.91	1.16	1.03	0.823591	68.5855	0.895025	73.0234	0.536816	0.266578	0.726528	11.0626
PF3D7_0709000	chloroquine resistance transporter (CRT)	0.23	-0.8	-0.13	1.8	1.82	1.02	0.87	0.16	0.06	-0.47	0.2	-0.05	-1.27	-0.59	1.55	0.9	0.95	0.89	-0.27	-0.41	-1.18	-0.82	0.756109	77.3163	0.809442	68.6541	0.633976	8.92713	0.726986	1.64868
PF3D7_0324000	exported protein family 1	-1.25	-1.41	-0.94	2.02	0.51	0.74	0.38	-0.83	-1.92	-1.82	-0.78	-1.79	-1.87	-0.95	0.25	0.42	0.61	0.61	-1.23	-2.69	-2.44	-1.28	0.791869	69.5539	0.737135	71.5144	0.672451	8.81547	0.726986	21.795
PF3D7_1113800	conserved Plasmodium membrane protein, unknown function	0.64	1.13	0.08	-1.32	-1.83	-1.5	-0.7	0.13	0.86	0.86	0.06	0.52	0.86	-0.25	-2.08	-3.11	-2.12	-1.03	-0.42	0.55	0.51	-0.07	0.846745	68.8399	0.595635	33.0712	0.792784	37.1265	0.727445	2.59871
PF3D7_1415700	serine C-palmitoyltransferase, putative	-0.65	1.24	1.51	1.99	1.27	0.79	0.01	-0.02	0.75	1.58	1.82	-0.46	1.18	0.67	1.17	0.23	1.07	0	-0.23	0.07	0.51	1.04	0.848704	66.1742	0.759173	69.0857	0.622006	11.4545	0.727903	19.513
PF3D7_0716900	drug metabolite transporter, putative	0.81	-0.12	-0.93	-0.42	-0.05	0.4	0.87	1.41	0.95	0.52	-0.1	0.51	-0.29	-1.38	-1.09	-0.73	0.12	0.87	0.91	0.53	-0.26	-0.87	0.808508	71.2407	0.753929	56.5309	0.651799	7.04131	0.728821	0
PF3D7_1101800	exported protein family 1	-1.27	-1.25	-0.97	1.93	0.56	0.91	0.51	-0.95	-1.98	-2.09	-0.63	-1.95	-1.93	-0.89	0.45	0.47	0.67	0.65	-1.34	-2.5	-2.63	-1.25	0.743979	70.1781	0.748721	69.9613	0.698581	9.27506	0.728821	13.9123
PF3D7_0702500	Plasmodium exported protein, unknown function	-0.81	-2.29	-1.13	1.45	2.04	1.92	0.93	-0.09	-0.8	-1.68	-1.12	-1.54	-2.78	-2	0.25	1.02	2.44	1.09	-0.05	-0.91	-2.07	-2.05	0.616996	75.0575	0.765779	72.4036	0.785945	47.7236	0.728821	25.088
MAL8P1.320	MAL8P1.320	-1.37	-1.38	-0.97	1.87	0.48	0.68	0.54	-0.83	-1.9	-2.11	-0.64	-1.95	-1.84	-0.8	0.22	0.44	0.72	0.62	-1.49	-2.66	-2.52	-1.35	0.817902	67.1913	0.761808	72.0997	0.643941	4.51457	0.73066	22.6481
PF3D7_0629400	RNA binding protein, putative	0.62	-0.25	-0.89	-1.43	-1.93	-1.34	0.3	0.82	0.48	0.27	-0.15	0.26	-1.1	-1.35	-2.47	-2.43	-1.75	0.28	0.44	0.35	-0.12	-0.59	0.679871	78.6342	0.710792	55.4625	0.792784	34.9469	0.73066	0
PF3D7_0320800	ATP-dependent RNA helicase, putative (DOZI)	1.03	0.57	-0.21	-0.96	-2.1	-2.01	-0.15	0.95	1.05	1.16	0.89	-0.02	0.01	-0.81	-2	-2.39	-2.23	-0.17	0.76	0.96	0.76	0.4	0.600124	77.2668	0.761808	64.0973	0.816486	43.8022	0.732043	4.46746
PF3D7_0413500	phosphoglucomutase-2 (PGM2)	0.08	1.23	0.31	-0.39	-0.67	-0.93	-1.81	-0.56	0.47	0.54	0.05	0.17	1.14	0.35	-1.25	-1.87	-2.43	-2.69	-1.34	0.12	0.68	0.49	1.00928	64.3492	0.463294	7.24961	0.909093	65.0038	0.732043	33.7811
PF3D7_1370100	tRNA Cysteine	1.74	1.66	2.38	2.87	4.11	2.84	1.37	0.06	0.52	0.4	1.33	-0.7	0.04	0.56	2.66	3.39	3.53	2.22	0.61	0.56	0.4	1.06	0.257028	16.3854	1.11149	72.9309	1.05702	64.5883	0.732043	62.2432
PF3D7_0204800	3'-5' exonuclease, putative	1.47	1.2	0.77	0.8	2.65	0.1	0.9	1.03	0.95	0.8	0.7	0.94	0.33	-0.4	-0.48	-0.64	0.82	1	1.23	1.21	1.35	1.09	0.552227	73.7698	0.522137	69.3177	1.27456	30.9837	0.733428	65.4665
PF3D7_0222000	exported protein family 1	-1.26	-1.29	-0.91	2.1	0.49	0.81	0.4	-0.87	-1.9	-1.94	-0.64	-1.74	-1.88	-0.76	0.2	0.57	0.56	0.5	-1.17	-2.59	-2.51	-1.09	0.808508	67.5202	0.710792	70.7181	0.705883	15.5751	0.734353	28.4033
PF3D7_1400200	rifin (RIF)	-0.38	0.22	0.29	1.58	1.27	1.43	1.36	-0.44	-0.53	-1.04	-0.12	-1.4	-0.62	0.07	0.38	0.87	1.54	1.13	-0.71	-0.7	-1.16	-0.66	0.618423	78.8466	0.742262	65.6981	0.82645	46.3455	0.734353	11.3303
PF3D7_0711100	conserved Plasmodium membrane protein, unknown function	-0.43	-0.29	1.24	1.69	1.9	1.4	0.8	0.22	0.19	0.12	0.61	-0.66	-0.31	0.45	1.21	1.54	1.16	0.61	-0.28	-0.36	-0.53	-0.27	0.786399	68.423	0.802459	46.1645	0.639493	4.58774	0.734816	0
PF3D7_0204700	hexose transporter (HT)	0.19	-0.2	-0.09	0.63	0.54	0.63	0.92	1.08	1.24	1.12	1.15	-0.12	-0.08	-0.59	-0.39	-0.66	0.32	0.81	0.67	1.21	0.75	0.42	0.852635	66.6719	0.632878	50.1397	0.765779	37.2146	0.735742	11.016
PF3D7_1039600	exported protein family 1, pseudogene	-1.51	-1.39	-0.99	1.97	0.45	0.8	0.26	-0.95	-1.82	-1.83	-0.59	-1.88	-1.99	-0.77	0.37	0.51	0.49	0.4	-1.35	-2.56	-2.44	-1.25	0.840896	66.5402	0.743549	70.7751	0.658612	5.91754	0.735742	22.6802
PF3D7_0511200	stearoyl-CoA desaturase (SCD)	0.86	1.45	0.19	-1.17	-2.16	-2.47	-2.78	-0.64	0.7	0.76	-0.29	0.45	0.96	-0.43	-1.88	-2.61	-2.64	-3.07	-1.6	0.2	0.33	-0.13	0.703847	79.3244	0.755236	48.035	0.740977	40.2457	0.735742	0.567085
PF3D7_0714900	tRNA Serine	-0.01	-0.38		3.84	1.42	2.32	1.29	0.45	0.04	-0.38	1.12	0.32	-0.51	0.33	1.19	1.24	1.9	1.49	0.1	0.28	-0.44	-0.39	1.15402	60.4281	0.589474	67.9295	0.747425	51.0243	0.736206	54.016
PF3D7_0925100	conserved Plasmodium protein, unknown function	-0.54	0.31	1.02	2.12	0.87	1.52	0.56	-0.11	-0.11	0.99	1.18		0.34	0.44	-0.1	0.1	0.73	0.05	-0.31	0.46	0.56	0.7	0.867539	66.3369	0.475494	40.5176	0.91067	64.8457	0.736299	45.5628
PF3D7_0200300	erythrocyte membrane protein 1 (PfEMP1), exon 2	-3.37	-1.75	-2.82	1.18	-1.22	-1.91	-0.88	-1.49	-3.61	-2.04	-1.33	-3.78	-3.46	-3.05	-1.64	-2.01	-0.77	-0.49	-1.45	-3.15	-2.85	-1.44	0.581023	74.6057	0.697372	74.4325	0.929805	66.0245	0.73667	63.3768
PF3D7_1014700	prohibitin, putative	0.65	-0.94	-1.29	-0.39	-1.73	-0.57	1.19	1.56	0.88	0.16	0.03	0.25	-0.92	-2.06	-1.97	-2.23	-0.59	1.55	1.45	0.72	-0.62	-0.87	0.766664	69.4681	0.739694	70.9836	0.71326	32.1739	0.737135	27.0223
PF3D7_1478600	Plasmodium exported protein (hyp17), unknown function	-0.75	-1.61	-1.01	0.39	1.85	2.77	1.84	0.13	-1.19	-1.73	-1.51	-2.01	-2.48	-1.98	-0.61	1.67	3.01	1.39	0.29	-1.27	-1.76	-1.9	0.48858	42.7055	0.785945	68.8625	0.942785	65.6858	0.737599	23.9389
PF3D7_1102600	Plasmodium exported protein, unknown function (GEXP14)	-1.39	-1.02	-0.37	0.29	0.69	0.38	2.75	3.5	3.53	3.03	2.34	-0.86	0.08	0.14	0.77	0.86	0.19	1.04	1.78	2.49	1.57	0.86	1.63959	57.6039	0.805245	74.4658	0.372419	0	0.738529	62.5853
PF3D7_1331600	protein tyrosine phosphatase, putative	1.1	1.54	0.34	-0.88	-2.21	-2.72	-2.43	0.13	1.05	0.96	0.23	0.94	1.26	-0.12	-1.91	-2.79	-2.87	-2.65	-0.89	0.66	0.65	0.02	0.812252	70.6473	0.709562	54.1349	0.715736	30.3253	0.738529	3.19172
PF3D7_0220400	DnaJ protein, putative, pseudogene	0.55	0.6	1.68	1.41	2.45	2.18	1.37	-0.2	-0.58	0.06	0.47	-0.91	-0.9	0.32	1.69	1.95	1.97	1.35	-0.11	-0.52	-0.01	0.36	0.368567	8.04821	0.924984	75.1958	0.994815	67.0703	0.738995	40.2266
PF3D7_1100700	stevor, pseudogene	1.32	-0.22	-0.35	2.03		1.16	3.24	2.03	0.02	-1.2	-0.09	0.98	-0.15	-0.21	0.79	0.06	0.97	3.49	1.82	-0.59	-1.62	-1.5	0.97041	65.2088	0.702527	65.0043	0.631783	21.662	0.739098	27.7969
PF3D7_0425600	rifin, pseudogene	1.68	0.49	0.67	2.84	0.46	3.48	4.31	2.27	0.48	-0.86		1.26	0.14	-0.12	-0.26	-0.22	4.07	4.91	2.6	0.12	-0.94	-1.61	0.697372	78.1179	0.638386	73.1999	0.846745	58.9483	0.739461	60.703
PF3D7_1132800	aquaglyceroporin (AQP)	-0.38	1	0.76	-0.76	-1.89	-1.32	0.49	0.81	1.04	1.44	0.99	-0.26	0.92	0.74	-1.15	-2.95	-2.46	-0.57	0.24	1.01	1.09	0.79	1.00463	64.4977	0.531264	17.9508	0.819321	46.6675	0.739927	18.7961
PF3D7_0828600	folate transporter 1 (FT1)	-1.5	1.99	2.16	0.54	-0.51	-1.09	-2.42	-2.77	0.04	1.53	1.06	-1.34	1.85	1.58	-0.26	-1.28	-1.56	-2.61	-2.94	-0.78	0.64	0.96	0.878633	66.0952	0.679479	37.6785	0.709562	31.7613	0.740393	7.7143
PF3D7_1430100	phosphotyrosyl phosphatase activator, putative	0.94	0.2	0.47	-0.44	-0.62	0.05	1.9	2.62	2.25	1.88	1.79	0.84	-0.02	-0.18	-0.93	-1.06	-0.63	1.38	2.48	2.02	1.23	1.14	0.799221	69.0545	0.691356	14.6006	0.748721	32.3407	0.740393	0
PF3D7_0700800	Pfmc-2TM Maurer's cleft two transmembrane protein (MC-2TM)	1.64	0.55	0.1	0.47	-0.42	2.02	3.6	2.55	0.83	-0.28	-1.31	1.74	-0.11	-0.54	-0.35	-0.86	2.31	3.91	2.46	0.24	-1.57	-2.25	0.757858	69.4589	0.891929	75.1614	0.60395	16.0869	0.740393	25.9069
PF3D7_1129700	conserved Plasmodium protein, unknown function	0.92	1.38	0.03	-0.45	-0.84	-0.44	-0.54	0.07	1.06	0.81	-0.03	1.01	1.15	-0.38	-1.61	-1.48	-0.45	-0.62	-0.93	0.42	0.23	-0.13	0.880666	66.3134	0.720715	62.7423	0.668964	20.7071	0.74086	13.2482
PF3D7_0936600	Plasmodium exported protein (PHISTb), unknown function (GEXP05)	-2.16	-2.38	-0.52	2.77	2.51	2.47	1.96	1.42	0.98	0.5	0.66	-1.67	-1.19	-1.13	1.33	2.08	1.99	1.02	0.71	0.64	-0.05	-0.27	1.28046	60.6322	0.565461	34.3329	0.645058	9.49492	0.741327	44.4683
PF3D7_1229400	macrophage migration inhibitory factor (MIF)	0.81	-0.19	-0.94	-0.06	-0.01	-0.16	0.19	0.57	0.5	-0.13	-0.65	-0.11	-0.72	-1.96	-0.45	-0.44	-0.58	0.28	0.5	0.53	-0.44	-1.41	0.565135	71.4226	0.819321	62.6644	0.825019	52.4215	0.742262	8.60398
PF3D7_0103200	nucleoside transporter 4 (NT4)	1.07	0.08	-0.79	-0.83	-0.18	0.37	1.19	1.1	0.95	0.51	-0.07	0.44	-0.4	-1.4	-1.42	-1.21	0.25	1.42	0.7	0.9	0.16	-0.76	0.672062	75.4228	0.76977	68.1588	0.772443	37.4358	0.74273	6.90704
PF3D7_0831900	Plasmodium exported protein (PHIST), unknown function, pseudogene	-1.5	-2.56	-2.11	-0.2	1.06	2.18	2.43	1.6	0.47	-0.69	-1.06	-2.02	-2.93	-2.22	0.5	1.45	1.88	1.47	0.53	-0.46	-1.4	-1.9	0.793701	70.8923	0.970971	75.845	0.54055	0	0.74273	31.8895
PF3D7_0936300	ring-exported protein 3 (REX3)	-2.3	-2.65	-0.12	2.05	2	1.62	0.21	-1.11	-1.96	-2.01	-0.16	-2.87	-3.14	-0.65	1.66	1.58	1.67	-0.47	-1.65	-2.17	-2.27	-0.84	0.692555	75.374	0.779165	59.0736	0.746131	28.8287	0.74273	0
PF3D7_0927200	zinc finger protein, putative	-0.69	0	0.52	-0.41	0.1	0.06	-0.08	1.04	1.31	1.72	2.08	-0.78	-0.69	0.35	-0.42	-0.07	-0.49	-0.94	0.23	0.9	1.19	1.65	0.802923	68.4017	0.759173	60.7413	0.685391	12.6514	0.74273	1.73429
PF3D7_0314400	serine/threonine protein phosphatase, putative	0.49	-0.58		0.25	1.46	1.79	1.64	1.3	0.99	0.48	0.09	-0.04	-0.73	-0.87	-0.12	1.34	1.78	1.13	0.59	0.46	-0.21	-0.73	0.858565	66.6819	0.839441	64.6089	0.620929	0.861339	0.743385	0.0333223
PF3D7_1148900	probable protein, unknown function	-2.35	-3.08	0.06	2.25	2.22	1.31	-0.17	-1.6	-2.54	-2.17	0.01	-2.87	-3.23	-0.11	1.72	1.77	1.36	-0.62	-2.13	-2.83	-2.86	-0.96	0.823591	68.7613	0.787308	57.8531	0.650671	12.4195	0.743666	1.0327
PF3D7_0923300	perforin like protein 3 (PPLP3)	0.12	-0.69		1.2	2.2	2.67	2.02	0.72	-0.1	-0.73	-0.35	-0.49	-0.06	-1.52	0.38	1.31	2.41	1.84	0.76	-0.14	-0.93	-1.42	0.965936	65.089	0.688964	47.8265	0.802459	53.0757	0.744545	31.6443
PF3D7_0911000	phosphatidylinositol N-acetylglucosaminyltransferase, putative	1.4	1.43	0.96	0.2	-1.14	-1.34	-0.33	1.08	1.68	1.91	1.79	1.58	1.18	0.38	-0.9	-1.92	-0.94	-0.69	0.49	1.43	1.39	0.97	0.860551	66.3174	0.726986	66.781	0.685391	15.8755	0.745073	17.6224
PF3D7_1410800	ankyrin-repeat protein, putative	-2.13	1.48	1.49	-0.03	-0.8	-1.67	-2.44	-2.17	-0.15	1.15	0.81	-2.07	1.46	1.24	-0.43	-1.49	-2.01	-2.4	-2.77	-1.31	0.11	0.55	0.952638	65.5596	0.785945	60.0651	0.588453	9.06695	0.745543	14.873
PF3D7_0813800	GDP-mannose 4,6-dehydratase, putative	-0.05	0.05	1.82	1.06	0.06	-0.11	-0.35	0.35	0.64	0.94	0.73	-0.07	0.48	0.9	0.23	-0.03	-0.02	-0.65	-0.25	-0.59	-0.09	0.57	0.888843	65.7325	0.822165	69.1767	0.592546	12.5072	0.745543	28.4891
PF3D7_1305600	membrane integral peptidase, M50 family, putative	1.62	1.54	0.65	0.15	-1.47	-1.13	-0.22	0.98	1.72	1.48	1.06	1.81	1.16	-0.23	-1.18	-1.98	-1.15	-0.22	0.59	1.48	0.92	0.52	0.780967	67.5437	0.724471	65.893	0.740977	22.2741	0.745543	16.6174
PF3D7_0210300	monocarboxylate transporter, putative	1.32	1	0	-0.29	-1.81	-1.37	0.29	0.97	1.4	1.13	0.61	1.35	0.75	-0.54	-1.5	-2.82	-1.46	0.38	0.2	1.22	0.76	0.25	0.838956	67.2512	0.680657	62.2477	0.747425	30.6955	0.745543	15.8959
PF3D7_1400600	rifin (RIF)	0.95	0.73		2.26	2.13	3.15	4.21	1.68	0.59	-0.34	0.38	0.62	0.21	0.58		0.88	3.34	4.91	1.64		-0.67	-0.66	0.88793	65.9128	0.75106	73.0121	0.775423	47.1907	0.74559	39.0151
PF3D7_1021400	endomembrane protein 70, putative	0.79	0.77	-0.19	0.48	0.86	0.89	0.67	0.67	1	0.76	0.28	0.52	0.49	-0.74	0.01	-0.11	0.74	0.35	0.06	0.73	0.38	-0.1	0.775572	73.8062	0.718221	51.9333	0.752623	24.7112	0.746013	0
PF3D7_0507400	conserved Plasmodium protein, unknown function	-2.16	-0.34	2.82	0.77	-0.31	-1.51	-2.59	-2.58	-1.49	1.01	1.7	-2.33	-0.37	2.35	0.84	-0.63	-1.55	-2.37	-3.15	-2.63	-0.23	0.75	0.856584	67.0496	0.987943	75.8278	0.50874	0	0.746483	25.6105
PF3D7_1411100	conserved Plasmodium membrane protein, unknown function, unspecified product	0.71	0.94	1.16	0.29	0.94	0.94	0.76	0.83	0.99	0.95	0.78	0.59	0.78	0.58	-0.12	0.09	0.48	0.74	0.34	0.58	0.34	0.25	0.819794	68.3607	0.739694	54.7431	0.702222	9.12169	0.746483	0
PF3D7_1319800	probable protein, unknown function	-0.46	0	1.01	0.78	1.32	0.57	-0.31	0.12	1.11	1.68	2.63	-0.31	0.11	0.2	0.26	0.68	0.19	-0.22	0.18	0.86	0.85	1.01	0.880666	65.8861	0.777816	59.9743	0.632878	31.3086	0.746483	30.1678
PF3D7_0614300	organic anion transporter	0.5	0.62	-0.57	-1.02	-0.61	-0.01	-0.13	-0.12	0.17	0.39	-0.3	-0.1	-0.06	-1.21	-2.17	-1.17	0.31	-0.12	-0.59	-0.02	-0.03	-0.55	0.641713	63.0983	0.787308	71.2863	0.794159	34.9445	0.746954	12.6437
PF3D7_1430500	conserved Plasmodium protein, unknown function	0.44	0.41	0.87	0.46	0.94	1.04	1.25	0.87	0.69	0.4	0.2	0.06	-0.19	0.46	0.98	0.4	0.53	0.73	0.3	0.05	-0.36	-0.01	0.725309	79.0075	0.833642	72.4065	0.685391	16.0012	0.747425	7.60943
PF3D7_1106900	conserved Plasmodium protein, unknown function	0.5	0.12		0.45	0.55	1.29	1.46	0.64	0.14	0.21	-0.31	-0.53	-0.35		-0.39	0.29	0.07	1.3	0.62	-0.16	0	-0.4	0.701124	71.9621	0.650671	50.9599	0.898132	59.1914	0.74766	16.6153
PF3D7_1473600	conserved Plasmodium protein, unknown function	0.38	-1.43		0.08	-0.38	0.14	0.65	0.65	-0.47	-1.65		1.05	-1.43	-1.79	-2.24	-1.44	-0.44	0.83	0.82	-0.83	-2	-2.27	1.10644	62.3478	0.51943	57.626	0.854278	55.1035	0.747676	52.2624
PF3D7_1361300	conserved Plasmodium protein, unknown function	0.09	0.05	0.97	1.6	1.3	1.77	0.31	0.69	0.24	0.11	-0.05	0.13	0.3	-0.18	0.99	1.1	0.93	0.49	0.32		-0.8	-0.78	0.819794	66.1652	0.775125	65.8265	0.666187	14.9484	0.748315	22.2196
PF3D7_0315600	conserved Plasmodium protein, unknown function	0.2	0.32	0.55	0.58	-1.21	-1.05	1.28	2.81	3.22	3.08	2.89	1.15	0.79	0.55	-0.7	-0.98	-1.41	-0.68	1.99	3.04	2.45	1.87	1.38831	57.9372	0.557676	59.3189	0.631783	13.1657	0.748367	54.5417
PF3D7_1347200	nucleoside transporter 1 (NT1)	0.29	-1.35	-1.98	-0.32	-0.3	-0.04	0.4	0.13	-0.42	-1.05	-1.1	-0.08	-2.07	-2.3	-1.04	-1.41	-0.15	0.95	-0.04	-0.47	-1.56	-2.17	0.721965	76.8421	0.785945	72.1457	0.732043	38.3262	0.748367	24.1754
PF3D7_1132500	amino acid transporter, putative	0.71	0.49	1.27	1.61	1.94	1.38	1.29	0.79	0.55	0.72	0.95	0.21	0.09	0.64	0.73	1.2	1.89	1.28	0.19	0.26	0.36	0.26	0.702222	79.3736	0.823591	73.2365	0.714497	19.083	0.748839	13.3062
PF3D7_0315700	conserved Plasmodium membrane protein, unknown function	-0.04	-0.26	1.37	2.05	2.61	1.43	1.35	1.47	1.3	1.75	1.64	-0.17	-0.05	0.7	2.15	1.52	1.78	0.74	0.73	1.48	0.7	0.5	0.872564	66.0575	0.805245	72.4239	0.620929	23.3802	0.748839	34.039
PF3D7_0701700	exported protein family 1	-1.33	-1.38	-1.05	1.93	0.39	0.75	0.42	-1.02	-1.78	-1.89	-0.72	-1.87	-1.96	-0.62	0.35	0.53	0.58	0.44	-1.34	-2.5	-2.49	-1.36	0.852635	66.0869	0.759173	71.5445	0.673617	9.88124	0.750256	30.6334
PF3D7_1101300	rifin (RIF)	1.27	1.04		1.55		3.89	4.7	2.56	0.93	-0.33		1.38	0.5	-0.19	-0.21		3.84	5.2	2.46	0.02	-0.88	-0.79	0.855002	66.5862	0.778239	73.7082	0.645058	17.7734	0.750659	41.805
PF3D7_0829900	just upstream of MAL8_rRNA cluster	-0.93	-0.6	-0.65	0.24	-1.11	-1.51	-1.32	-0.99	-0.25	1.45	1.07	-1.52	-1.04	-0.97	-0.59	-1.51	-1.58	-1.86	-1.52	-0.83	1.21	1.07	0.732043	78.3065	0.726986	50.3899	0.791412	42.2868	0.751202	0
PF3D7_1200700	acyl-CoA synthetase (ACS7)	-3.41	-3.45	0.7	2.06	1.46	-0.05	-1.78	-3.28	-3.97	-1.61	0.63	-3.99	-3.8	0.44	1.56	1.2	-0.27	-2.15	-3.41	-3.72	-2.76	-0.33	0.759611	75.1383	0.791412	42.3817	0.708333	42.0503	0.751675	13.6301
PF3D7_1146800	conserved Plasmodium protein, unknown function	-0.52	-0.17	0.53	0.34	1.35	0.88	0.03	-0.86	-0.96	0.28	0.98	-0.5	-0.26	-0.3	0.61	0.33	0.28	-0.41	-0.66	-0.88	-0.76	-0.1	0.812252	67.0366	0.733312	64.1543	0.726986	46.0791	0.751675	30.4736
PF3D7_1113300	UDP-galactose transporter, putative	0.92	1.36	0.06	-0.95	-1.9	-2.12	-1.14	0.28	1.17	0.9	0.15	1.21	1.2	-0.41	-1.76	-2.73	-2.59	-1.4	-0.19	0.64	0.41	-0.18	0.92445	65.67	0.663193	33.1249	0.72951	14.8737	0.751675	4.94992
PF3D7_0629500	amino acid transporter, putative	0.19	-0.69	0.83	0.38	0.42	0.38	0.71	0.54	0.08	0	0.13	-0.03	-1.15	0.32	-0.09	-0.41	0.26	0.61	0.27	-0.24	-0.66	-0.43	0.759611	75.4553	0.768438	59.9976	0.730775	22.6051	0.752149	0
PF3D7_0603500	cation/H antiporter	1.5	1.62	0.71	-0.09	-1.02	-1.21	-0.67	0.52	1.53	1.4	0.66	1.29	1.25	-0.19	-0.94	-1.44	-1.04	-1	-0.07	1.26	1.06	0.25	0.710382	74.0653	0.780516	65.2725	0.756546	25.2858	0.752149	3.8584
PF3D7_0631300	exported protein family 1	-1.22	-1.47	-1.18	1.84	0.45	0.65	0.24	-0.83	-1.82	-2	-0.62	-1.78	-1.84	-0.83	0.16	0.42	0.53	0.49	-1.31	-2.52	-2.47	-1.33	0.874583	65.9948	0.760489	72.3243	0.664343	6.06507	0.752149	33.2981
PF3D7_1476500	probable protein, unknown function	-1.48	-0.76	0.19	-0.25	-0.03	0.22	2.29	2.97	3.47	3.53	3.36	-1.27	0	0.47	0.13	-0.07	-0.24	0.62	1.23	3.18	2.71	2.23	1.33484	57.7231	0.733312	71.1421	0.501736	5.5325	0.752149	55.6967
PF3D7_1478300	Plasmodium exported protein, unknown function, pseudogene	0.87	0.89	0.95	3.63	2.02	1.94	1.11	0.43	0.43	0.82			0.88	0.87	1.51	0.71	1.78	1.17	0.26	0.15	0.51	1.03	0.97513	65.3065	0.542427	59.1919	0.926267	64.8446	0.752447	46.0086
PF3D7_1236800	protein-S-isoprenylcysteine O-methyltransferase, putative	1.29	1.91	1.39	0.36	-1.18	-1.75	-1.43	0.25	1.42	1.21	0.16	1.49	1.95	0.73	-0.58	-1.54	-1.66	-1.95	-0.73	0.61	0.6	0.2	0.907519	65.7526	0.740977	60.3719	0.664343	23.9655	0.752623	20.1684
PF3D7_1370800	upstream of MAL13_rRNA cluster	0.19	-0.09	-0.34	-0.2	-0.27	0	-0.21	-0.69	0.08	1.17	0.95	-0.37	-0.42	-0.44	-0.28	-1.08	-0.24	-0.67	-1.15	-0.2	0.47	0.47	0.795536	70.2809	0.759173	56.4857	0.716978	18.3423	0.753098	0
PF3D7_1131300	conserved Plasmodium protein, unknown function	1	0.44	-0.58	-0.16	-0.48	-1.02	0.03	0.75	0.75	0.56	0.08	0.73	0.14	-1	-0.97	-1.64	-1.39	-0.26	0.67	0.51	0.36	-0.26	0.795536	74.4263	0.633976	40.8045	0.861546	50.978	0.754047	5.61994
PF3D7_1372200	histidine-rich protein III (HRPIII)	-2.78	-4.11	-4.2	-0.59	0.71	1.65	-0.29	-2.32	-3.76	-4.59	-3.6	-4.02	-4.88	-4.6	-0.64	0.76	1.92	-0.51	-3.09	-4.35	-4.65	-4.3	0.573024	79.1874	1.0087	75.218	0.692555	22.7817	0.754047	22.2628
Pfa_asR_6706	putative ncRNA	0.52	0.92	1.01	2.75	1.3	2.1	1.64	1	0.65	0.41	0.1	0.05	0.22	0.28	1.12	0.9	1.8	1.5	0.58	0.86	0.56	0.05	0.644685	75.7114	0.651799	60.1885	0.981119	67.09	0.754047	29.165
PF3D7_0301700	Plasmodium exported protein, unknown function	0.57	-0.75	-0.44	0.5	-0.03	1.22	1.07	0.13	-0.07	-0.79	-0.85	-0.14	-1.27	-1.38	-1.26	-0.2	1.94	1.29	0.39	-0.2	-1.51	-1.57	0.605696	74.6021	0.842355	75.4291	0.796916	51.3488	0.754523	45.931
PF3D7_1346700	6-cysteine protein (P48/45)	-0.83	-0.83	-0.59	0.53	0.06	-0.73	-1.29	-0.22	0.07	0.76	1.32	-0.5	-1.53			-1.54	-1.46	-0.95	0.22	0.13	-0.08	0.48	1.03886	64.0238	0.595405	58.3456	0.815072	57.5791	0.75457	49.378
PF3D7_0103800	actin-related protein (ARP1)	-0.04	1.88	1.72	1.05	0.22	0.21	-1.13	-0.92	0.84	1.24	0.57	0.15	2.06	1.23	-0.11	-0.47	-0.56	-1.49	-1.4	-0.01	0.7	1.08	0.972655	65.099	0.596668	26.3521	0.790041	53.0883	0.754998	29.0394
PF3D7_1209500	cGMP-specific phosphodiesterase	-1.79	1.37	1.97	-0.1	-0.93	-1.42	-2.35	-2.19	-0.5	1.18	0.65	-1.77	1.05	1.29	-0.84	-0.79	-2.1	-2.61	-2.39	-1.34	0.19	0.75	0.797377	68.4073	0.765779	63.0437	0.715736	37.7345	0.755474	16.5715
PF3D7_1406800	glideosome associated protein with multiple membrane spans 3 (GAPM3)	-1.25	0.99	0.88	-0.3	-1.97	-3.27	-3.78	-2.18	-0.4	1.01	0.75	-1.57	0.66	0.59	-1.5	-2.97	-3.33	-3.66	-2.41	-0.95	0.52	0.66	0.80478	75.6648	0.690159	63.6252	0.790041	39.1159	0.75595	16.2179
PF3D7_0605900	long chain polyunsaturated fatty acid elongation enzyme, putative	-1.02	-0.32	2.21	2.35	1.08	-0.06	-0.84	-1.44	-0.83	0.64	1.95	-1.07	-0.48	1.42	1.56	0.05	-0.02	-0.69	-1.6	-0.91	-0.06	1.09	0.793701	68.0897	0.753929	67.7387	0.732043	35.0384	0.756427	20.4918
PF3D7_1411900	p1/s1 nuclease, putative	-0.44	-1.46	-0.19	1.77	1.75	1	0.97	0.63	-0.25	-0.87	-0.08	-0.77	-1.82	-0.57	1.62	0.9	0.81	0.83	0.2	-0.37	-1.41	-1.02	0.780967	77.8789	0.794159	63.918	0.70344	26.1128	0.756427	3.08176
PF3D7_0702400	conserved Plasmodium protein, unknown function	-0.71	-1.98	-1.1	0.93	1.69	2.03	1	-0.15	-0.92	-1.65	-1.03	-1.23	-2.26	-1.55	0.06	0.97	1.99	0.98	-0.47	-1.13	-1.78	-1.89	0.749154	77.3834	0.75132	62.7502	0.768438	40.047	0.756904	6.28268
PF3D7_1001500	early transcribed membrane protein 10.1 (ETRAMP10)	-3.41	-4.2	-0.85	1.73	1.71	1.74	-0.28	-2.33	-3.55	-2.89	-0.43	-3.9	-4.58	-0.85	1.92	2.21	1.54	-0.81	-3.39	-4.07	-3.59	-1.64	0.817902	68.4328	0.993092	75.6686	0.5462	1.10834	0.757858	30.4238
PF3D7_1409200	conserved Plasmodium protein, unknown function	-0.05	0.08	0.26	-0.5	-0.53	-0.55	-0.27	-0.03	0.13	0.53	0.46	-1.43	-0.64	-0.1	-1.06	-1.33	-0.78	-0.47	-0.24	0.24	0.73	0.22	0.566442	79.3531	0.733312	48.8675	0.976032	67.0194	0.758336	23.4465
PF3D7_1100500	rifin	1.71	0.37		3.09	0.2	3.51	4.24	2.35	0.47	-0.95		1.19	0.24	-0.33	-0.22	0.43	3.98	5.28	2.92	0.06	-1.7	-1.46	0.780245	72.1263	0.761808	75.5655	0.785491	53.5026	0.758473	69.535
PF3D7_0312500	transporter, putative	0.81	-0.17	-0.46	-0.45	-0.22	0.49	1.11	1.27	1.05	0.51	0.14	0.58	-0.35	-0.84	-1.21	-0.5	0.53	1	0.81	0.56	-0.31	-0.57	0.833161	69.9673	0.825019	67.9316	0.650671	6.30184	0.758814	3.72823
PF3D7_1338000	conserved Plasmodium membrane protein, unknown function	1.22	1.66	1.1	-0.53	-0.68	-0.21	0.56	0.73	1.39	1.44	0.84	0.91	1.38	0.41	-0.82	-1.66	-0.4	0.5	-0.03	1.13	1.04	0.71	0.743979	74.6683	0.768438	63.4379	0.764453	36.0924	0.76025	4.98092
PF3D7_1441100	conserved Plasmodium protein, unknown function	0.22	-0.31	-0.39	0.9	0.59	0.79	0.41	0.17	0.02	0.13	0.03	-0.07	-0.5	-0.27	-0.08	0.1	-0.08	0.17	-0.31	0.09	-0.26	-0.56	0.920188	65.8655	0.639493	35.7146	0.785945	42.0218	0.761209	11.4759
PF3D7_1135900	3-oxo-5-alpha-steroid 4-dehydrogenase, putative	0.47	1.11	0.24	-0.42	-0.77	-0.47	-0.39	0.2	0.68	1.01	0.18	0.39	0.86	0.01	-1.18	-1.48	-0.82	-1.11	-0.32	0.37	0.64	0.16	0.878633	67.2163	0.643941	18.5744	0.809442	43.4116	0.761688	2.02189
PF3D7_0218100	conserved Plasmodium membrane protein, unknown function	0.31	1.76	1.38	0.04	-1.33	-1.76	-1.36	-0.16	1.09	1.66	0.82	0.61	1.74	0.82	-0.58	-1.61	-1.8	-1.84	-1.06	0.7	0.77	0.38	0.937354	65.5121	0.78187	55.6322	0.635075	9.43211	0.761688	14.6018
PF3D7_0612400	conserved Plasmodium protein, unknown function	0.99	1.27	0.77	0.33	-1.04	-1.59	-0.53	0.8	1.39	1.25	0.62	0.91	1.43	0.32	-0.98	-1.38	-1.75	-0.62	0.14	0.93	0.49	0.45	0.918064	65.7887	0.719467	63.6365	0.701007	20.7652	0.761688	19.6334
PF3D7_1015900	enolase (ENO)	0.67	-1.07	-2.17	-1.69	-0.97	-0.37	0.28	0.48	0.11	-0.9	-1.28	-0.13	-1.8	-2.54	-1.8	-1.14	-0.62	-0.12	0.23	-0.19	-1.1	-2.02	0.644685	79.1302	0.851159	58.7373	0.772443	36.6561	0.761688	1.43917
PF3D7_0601500	Plasmodium exported protein (PHISTb), unknown function	-0.69	-1.23	-0.37	0.17	-0.28	1.42	2.68	2.63	1.86	1.3	0.76	-0.97	-0.87	0.17	-0.27	-0.09	0.43	1.61	2.07	1.56	0.53	-0.22	1.15402	61.0977	0.670124	58.3468	0.636177	10.2908	0.762649	37.689
PF3D7_1119700	conserved Plasmodium protein, unknown function	-0.54	0.44	1.59	0.64	0.18	-0.21	-0.72	-0.73	-0.32	0.69	0.8	-0.96	0.2	1.39	-0.14	-0.83	-0.41	-0.63	-1.01	-0.75	0.14	0.53	0.819794	70.8137	0.719467	61.363	0.767107	27.7194	0.76313	7.15638
PF3D7_0207600	serine repeat antigen 5 (SERA5)	-1.51	0.81	-0.93	-2.01	-3.7	-5.07	-6.08	-3.66	-0.77	-0.16	-1.17	-1.49	0.22	-0.87	-3.29	-4.76	-5.48	-6.36	-4.73	-1.06	-0.04	-0.68	0.888843	65.9979	0.59152	40.1479	0.878126	63.7231	0.76313	38.2255
MAL7_28Sa	MAL7_28Sa	0.31	1.09	0.67	0.96	0.11	0.67	0.88	0.86	0.99	1.11	1.55	-0.17	0.2	0.28	0.45	0.02	0.35	1.16	0.49	1.16	0.75	0.23	0.66588	79.0953	0.895025	73.8744	0.721965	42.8453	0.763611	25.3226
PF3D7_1369300	conserved Plasmodium protein, unknown function	-0.81	0.09	0.98	0.16	1.09	1.25	0.4	-0.91	-0.56	0.98	1.69	-0.81	-0.87	-0.24	0.53	0.89	0.59	-0.38	-0.45		0.23	0.57	0.604299	75.8672	0.802459	70.272	0.754419	50.1487	0.763707	46.9679
PF3D7_1362000	conserved Plasmodium protein, unknown function	0.81	1.1	1.18	0.72	-1.14	-1.82	-0.73	0.67	1.38	1.45	1.22	0.67	1.35	0.71	-0.69	-1.57	-1.69	-0.71	0.03	0.78	0.89	0.8	0.920188	65.7241	0.746131	69.3929	0.680657	6.36149	0.764092	26.8499
PF3D7_0708200	conserved Plasmodium protein, unknown function	0.25	-0.56	0.81	0.46	1.39	1.67	1.35	0.96	0.59	0.31	0.81	0.05	-0.43	-0.17	0.86	1.26	1.27	0.67	0.61	0.07	-0.26	-0.15	0.784584	67.2463	0.869043	73.6898	0.659754	12.438	0.764574	22.9548
PF3D7_1347600	conserved Plasmodium protein, unknown function	-1	-0.22	0.74	-1.34		0.11	-1.12	-0.97	-0.01	0.41	0.58	-1.47	-0.45	-1.08		-0.59	-1.05	-1.32	-1.44	-0.36	0.43	0.47	0.558644	75.2215	0.91714	75.9048	0.854114	53.7816	0.765007	50.248
PF3D7_0412900	erythrocyte membrane protein 1, PfEMP1	-0.99	-0.86	-0.06	2.27	2.17	1.87	0.6	-1.04	-1.26	-1.46	-0.13	-1.55	-1.38	-0.36	0.79	1.08	2.21	0.56	-1	-1.23	-1.46	-0.8	0.726986	78.5054	0.674785	67.0461	0.90125	63.0865	0.765056	37.1597
PF3D7_1427700	conserved Plasmodium protein, unknown function (PF14_255a)	1.35	1.5	0.66	-0.4	-0.85	-1.52	-1.21	0.85	1.43	1.01	0.76	1.36	1.43	-0.1	-1.22	-1.38	-1.3	-1.27	0.25	0.77	0.43	0.37	0.827406	66.8303	0.813661	70.0337	0.679479	7.41107	0.765538	13.8838
PF3D7_0222400	rifin, pseudogene	0.28	0.55	1.48	3.71	3.02	2.63	1.54	0.68	0.09	-0.06	0.59	-0.56	0.04	1.07	2.01	2.15	2.56	2.11	0.48	0.29	0.24	-0.12	0.66588	79.4157	0.698581	70.4361	0.931418	65.9029	0.765538	46.4204
PF3D7_1135300	conserved Plasmodium membrane protein, unknown function	0.75	0.74	0.17	0.14	0.99	0.86	1.12	1.02	1.17	0.92	0.57	0.65	0.58	-0.53	0.38	0.48	0.81	1.04	0.23	0.52	0.11	-0.05	0.80107	68.4411	0.933033	75.3832	0.60815	0	0.76602	15.3983
PF3D7_0303400	palmitoyl transferase (AnkDHHC)	-0.05	1.62	0.9	-0.89	-0.98	-1.53	-2.06	-0.99	0.8	1.41	0.95	-0.03	1.44	0.36	-1	-1.93	-1.74	-2.35	-1.65	0.28	0.78	0.8	0.850667	66.8844	0.76313	61.2173	0.712025	21.5146	0.766503	7.2339
PF3D7_0512900	conserved Plasmodium protein, unknown function	0.47	-0.05	-0.84	-0.75		-0.38	0.27	0.44	0.34	-0.08	-0.79	0.6	-0.25	-1.77	-2.24		-1.16	0.12	0.25	0.21	-0.43	-0.92	0.793701	67.1385	0.641923	57.2936	0.870551	52.936	0.7666	30.9926
PF3D7_0530800	CPW-WPC family protein	0.34	-0.31	-0.35	1	0.9	0.6	0.89	0.81	0.86	1.04	1.24	0.68	-0.31	-0.84	-0.08	-0.13	0.25	0.79	0.8	0.88	0.44	0.33	0.965936	65.1825	0.641713	48.8698	0.771105	45.9965	0.766986	30.4696
PF3D7_1033800	plasmepsin VII	0.57	1.33	1.24	1.81	0.79	1.01	0.71	-0.11	0.41	0.97	1	0.14	0.45	0.41	0.47	0.31	1.44	0.62	-0.03	0.41	0.68	0.64	0.609909	77.1686	0.773782	71.7319	0.905948	62.0446	0.767954	33.1792
PF3D7_0918000	secreted acid phosphatase (GAP50)	-0.37	0.94	0.13	-1.46	-2.77	-3.86	-4.05	-1.51	0.1	0.69	0.07	-0.57	0.79	-0.2	-2.21	-3.78	-4	-4.28	-2.13	-0.44	0.34	0.2	0.854607	68.5567	0.691356	51.9927	0.787308	44.4434	0.767954	11.0372
PF3D7_1129900	transporter, putative	0	-0.7	-0.94	-0.14	0.64	1.1	1.07	0.48	0.3	0.01	-0.02	-0.48	-0.8	-1.35	-0.8	-0.11	1.22	1.22	0.06	-0.15	-0.52	-0.68	0.795536	70.8598	0.820742	71.0006	0.699793	10.2872	0.767954	9.00607
PF3D7_1026000	conserved Plasmodium protein, unknown function	0.09	-0.44	-0.65	0.78	0.81	1.24	0.84	0.41	-0.07	-0.27	-0.52	-0.42	-0.91	-0.98	-0.61	0.21	0.85	0.62	0.21	0.21	-0.21	-0.93	0.73884	78.8425	0.63728	49.9489	0.95429	66.5045	0.768438	24.0665
PF3D7_0601300	exported protein family 1	-1.47	-1.33	-1.16	2.08	0.41	0.68	0.47	-0.81	-2.03	-1.98	-0.69	-1.82	-1.95	-0.66	0.3	0.48	0.63	0.49	-1.27	-2.58	-2.37	-1.26	0.897095	65.7408	0.739694	71.6076	0.710792	10.7249	0.768438	41.5209
PF3D7_0403000	tRNA Asparagine	2.11	1.99	2.99	3.19	3.61	3.15	2.22	0.43	0.76	0.81	1.73	-0.48	0.28	2	3.14	2.88	3.48	2.67	1.26	0.87	0.97	1.74	0.294567	54.6416	1	75.5428	1.21209	49.4132	0.768438	67.4912
PF3D7_0606200	ubiquitin conjugating enzyme E2, putative	-0.17	0.81	1.48	0.02	0.07	0.08	0.3	0.43	0.52	0.93	0.83	-0.67	0.84	0.74	-0.17	-0.55	0.06	0.05	-0.14	0.08	0.33	0.55	0.756109	70.1113	0.82932	64.361	0.720715	17.3055	0.768438	3.31192
PF3D7_1457000	signal peptide peptidase (SPP)	0.05	0.44	-0.37	-0.65	-0.53	-0.09	0.09	0.11	0.38	0.42	-0.18	-0.34	0.06	-0.8	-1.31	-1.21	-0.29	-0.29	-0.44	0.08	0.17	-0.13	0.757858	79.243	0.716978	39.1004	0.833642	50.4807	0.768922	0
PF3D7_0308000	DNA polymerase epsilon subunit b, putative	1.04	0.6	-0.35	-0.05	-1.28	-1.39	0.24	0.74	0.57	0.56	-0.01	0.21	-0.04	-0.68	-1.3	-1.7	-1.18	0.12	0.87	0.46	0.12	-0.37	0.659754	79.3701	0.760489	69.0457	0.873573	58.1995	0.769407	24.4263
PF3D7_0109300	fatty acid elongation protein, GNS1/SUR4 family, putative	0.71	-0.23	-0.09	0.52	-0.61	-1.09	0.39	1.78	2.67	2.84	2.64	0.75	0.68	0.04	0.1	-1.36	-0.29	-0.56	0.84	2.04	1.62	1.51	1.28343	58.9536	0.795536	73.1176	0.50698	0	0.769407	55.0522
PF3D7_1028400	nucleolar preribosomal assembly protein, putative	0.55	-0.12	0.59	1.1	1.24	1.25	1.16	0.74	0.46	0.11	0.47	0.04	-0.76	0.03	0.52	0.86	1.06	1.22	0.24	0.53	-0.04	-0.3	0.673617	74.3515	0.827884	65.2131	0.791412	46.7339	0.769892	6.82859
PF3D7_1245700	putative ncRNA	0.5	0.17	1.77	1.78	1.84	2.23	1.66	1.05	0.8	0.4	0.01	0.45	0.36	1.79	0.67	1.51	1.75	1.68	0.21	0.54	-0.33	-0.57	1.03766	63.4067	0.719467	59.7108	0.658612	11.8973	0.769892	23.1211
PF3D7_1032500	DER1-like protein, putative (Der1-2)	1.02	1.1	0.05	-0.32	0.3	0.59	0.81	0.95	1.25	1.2	0.63	1.05	0.75	-0.65	-1.36	-0.12	0.45	0.75	0.55	1.06	0.75	0.21	0.790041	68.5997	0.750019	62.5086	0.776469	29.0711	0.770377	9.0778
PF3D7_0926600	conserved Plasmodium membrane protein, unknown function	0.2	0.17	0.17	1.19		-0.31	-0.42	0.26	0.4	0.43	0.27	-0.29	-0.28	-0.09	0.48	0.42	-0.18	-0.83	-0.29	-0.17	0.02	-0.06	0.757858	76.655	0.851343	71.7459	0.724471	15.8509	0.77068	1.95969
PF3D7_1445800	conserved Plasmodium membrane protein, unknown function	0.75	1.25	-0.18	0.7	0.36	0.14	-0.55	-0.45	0.55	0.47	-0.25	0.43	0.92	-0.53	-0.29	-0.34	-0.26	-1.1	-0.76	0.36	0.27	-0.02	0.793701	77.064	0.632878	24.2045	0.921784	64.0553	0.771835	10.4302
PF3D7_0112600	unspecified product	0.73	0.52	-0.33	0.21	-0.54	-0.63	-0.68	-0.33	0.76	0.72	0.12	-0.12	-0.08	-0.9	-0.51	-1.36	-0.93	-0.82	-0.88	0.06	0.96	1.02	0.627056	73.797	0.709562	47.9844	0.981119	67.1022	0.771835	38.2263
PF3D7_0832600	stevor	-2.12	-3.88	-3.71	-0.05	1.38	3.19	0.26	-1.56	-3.11	-4.67	-3.61	-4.54		-4.51	0.77	2.68	2.59	0.41	-2.94		-5.1	-4.83	0.447513	77.797	1.33561	65.3207	0.51961	2.20294	0.771981	69.3204
PF3D7_0522600	inner membrane complex protein	-1.32	1.4	1.59	-0.21	-1.05	-1.94	-3.16	-2.59	-0.29	1.15	0.68	-1.56	1.08	0.79	-0.59	-2.05	-1.94	-3.1	-2.83	-0.98	0.61	0.73	0.730353	73.8577	0.795536	68.9482	0.78187	42.9367	0.772321	16.3868
PF3D7_0420500	conserved Plasmodium protein, unknown function	-1.12	0.79	1.52	0.95		-0.7	-1.28	-1.42	-0.28	0.34	0.3	-0.5	1.73	1.56	0.38	-6.35	-1.09	-1.91	-1.27	-0.18	0.55	1.08	1.44727	57.5994	0.315579	61.5834	1.23971	44.065	0.772646	79.8715
mal_mito_2	CoxI	0.37	0.63	0.11	-0.67	-1.88	-2.83	-1.83	-0.19	0.51	0.86	0.82	-0.13	0.08	-0.48	-1.49	-2.79	-3.21	-1.6	-0.33	0.58	0.77	0.41	0.6846	74.4456	0.721965	62.2178	0.905948	61.8167	0.772808	17.14
PF3D7_1475000	mediator complex subunit 31, putative	0.76	0.4	-0.39	-1.37	0.23	0.86	0.67	0.48	0.13	-0.24	-0.86	-0.28	-0.3	-0.79	-0.48	0.63	0.73	0.28	-0.64	-0.59	-0.98	-1	0.609909	79.1607	1.14274	70.545	0.624165	14.2223	0.772808	45.6207
PF3D7_0424000	Plasmodium exported protein (PHISTc), unknown function	-0.35	-1.75	-0.93	-0.66	-1.57	0.43	0.9	0.01	-1.05	-2.11	-2.26	-1.13	-2.19	-1.1	-1.05	-1.36	0.15	1.48	-0.44	-1.9	-3.01	-2.88	0.725309	74.2056	1.02101	75.0302	0.613442	3.39032	0.772808	29.4315
PF3D7_1147000	sporozoite asparagine-rich protein (SLARP)	-0.73	0.34	0.29	-0.29	0.43	-0.02	-0.57	-0.94	-0.44	-0.44	-0.01	-0.52	-0.67	-0.86	-0.1	0.28	-0.07	-0.65	-0.69	-0.92	-1.22	-1.05	0.63728	72.0627	0.984525	75.9173	0.701007	36.5544	0.772808	39.3944
PF3D7_1301100	Plasmodium exported protein (PHISTa), unknown function, pseudogene	0.43	0.61		2.78		2.14	1.5	0.71	0.73	-0.2	0.52	0.2	0.88	0.48	1	1.35	1.88	1.09	0.16		0.19	-0.19	1.10241	61.9815	0.586621	52.2009	0.805106	52.8751	0.772976	42.13
PF3D7_1350800	conserved Plasmodium protein, unknown function	-0.19	1.65	0.81	0.25	1.61	1.82	0.64	0.16	0.38	1.09	0.55	0.32	1.84	1.41	-0.54	0.77	0.64	-0.17	-1.03	0.18	0.52	0.75	1.35035	57.4686	0.534033	5.80583	0.737135	44.5082	0.773295	50.0861
PF3D7_0936400	ring-exported protein 4 (REX4)	-2.13	-2.41	1.2	2.83	2.56	2.34	1.33	0.96	0.47	0.02	0.83	-2.23	-1.88	0.84	2.2	2.63	2.15	0.62	0.18	-0.17	-0.57	0.15	1.0163	64.333	0.776469	62.5708	0.627419	0.162442	0.773295	24.259
Pfa_npcR_6753a	putative ncRNA	0.46	1.34	0.38	-0.93			1.07	1.99	2.16	1.74	0.62	1	1.82		-0.91		-1.31	-0.6	1.15	1.81	0.84	0.27	1.28491	57.954	0.633018	60.0873	0.655197	14.1239	0.775168	48.1098
PF3D7_1332100	conserved Plasmodium membrane protein, unknown function	0.17	0.6	1.63	1.57	2.67	2.62	2.19	1.5	1.86	1.79	1.5	0.47	1.17	1.08	1.27	1.55	1.76	1.82	1.38	1.49	1.13	0.94	1.07674	63.2419	0.631783	39.3294	0.743549	29.0418	0.775247	34.371
PF3D7_0730000	conserved Plasmodium protein, unknown function	0.88	0.08	-0.08	0.22	-0.51	0.15	1.2	1.38	1.45	1.24	0.75	0.9	0.18	-0.28	0.07	-1.06	0.15	1.09	0.85	0.79	0.07	-0.04	0.981686	65.0664	0.869043	69.4756	0.579347	2.51714	0.775247	23.9647
PF3D7_0710300	conserved Plasmodium membrane protein, unknown function	1.07	0.1	-0.45	-0.85	-0.26	0.47	1.36	1.12	0.82	0.14	-0.49	1.16	-0.03	-1.1	-1.28	-0.72	0.44	1.51	0.29	0.45	-0.66	-1.06	0.852635	66.4526	0.875088	71.8006	0.640602	7.03203	0.775735	16.3241
PF3D7_1423600	serine/threonine protein kinase, putative	0.7	-0.17	-0.17	-0.28	0.5	1.09	1.89	1.67	1.05	0.45	0.36	0.49	-0.01	-0.43	-1.23	-0.72	0.85	2.04	1.55	0.63	-0.01	-0.1	0.93088	65.7406	0.675955	61.0272	0.776469	32.3756	0.775735	26.2798
PF3D7_1348500	TBC domain protein, putative	1.14	1.21	0.72	-0.42	-1.36	-1.5	-0.85	0.61	1.17	1.06	0.52	1.02	1.19	0.26	-1.28	-2.38	-1.81	-0.85	0.27	0.87	0.63	0.35	0.870551	66.6061	0.684205	54.6813	0.806642	36.5654	0.775735	13.5577
PF3D7_0111800	conserved Plasmodium protein, unknown function	0.6	-0.17	-0.8	-1.21	-0.81	0.4	0.73	0.75	0.34	0.18	-0.2	0.31	-0.71	-0.91	-1.94	-1.36	-0.29	0.61	0.48	0.4	-0.19	-0.6	0.80478	69.8752	0.696164	40.3154	0.843816	51.2589	0.776714	4.64814
PF3D7_0730800	Plasmodium exported protein, unknown function, unspecified product	-1.53	-2.2	0.72	1.73	1.15	0.83	0.12	-1.52	-2.23	-1.43	0.3	-2.89	-2.77	0.51	1.19	0.99	0.89	0.34	-1.66	-2.18	-1.93	-0.56	0.609909	76.4851	0.929805	75.3639	0.777816	45.2372	0.776714	32.2426
PF3D7_1474600	conserved Plasmodium membrane protein, unknown function	0.19	-0.17	0.82	0.77	0.61	0.56	0.35	0.3	0.34	0.44	0.59	0.28	-0.2	0.37	0.25	-0.06	0.27	0.05	-0.17	0.11	-0.06	-0.04	0.913831	65.8508	0.734584	36.6596	0.728247	20.5381	0.777203	3.56383
PF3D7_1315000	conserved Plasmodium protein, unknown function	-0.19	-0.44	1.26	0.56	1.68	1.06	0.37	0.31	0.08	0.01	0.38	-0.29	-0.27	0.78	0.84	0.5	0.5	0.23	-0.29	-0.21	-0.35	-0.36	0.909618	65.846	0.757858	68.7902	0.708333	19.0012	0.777203	26.7646
PF3D7_1016600	Plasmodium exported protein (PHISTc), unknown function	-0.19	0.09	-0.14	1.09	1.56	1.05	0.15	-0.09	0.47	0.16	0.37	-0.44	0.04	-0.41	1.25	1.34	0.67	-0.56	-1.18	-0.05	-0.04	-0.09	0.876606	67.0578	0.819321	67.7611	0.674785	22.1732	0.777693	15.8477
PF3D7_1357600	conserved Plasmodium protein, unknown function	0.1	0.09	0.6	0.89	0.21	0.3	0.43	0.66	0.91	0.92	0.91	-0.73	-0.45	-0.4	-0.05	-0.3	0.62	0.62	0.68	1.02	0.77	0.27	0.578344	71.6636	0.849685	73.9263	0.891929	61.9672	0.778674	34.7272
Pfa_asR_6143	putative ncRNA	0.57	0.69	-0.18	1.23	1.87	2.55	1.39	0.23	0.68	0.6		-0.18			-0.01	-0.12	2.07	1.71	0.67	1.54	1.09	-0.25	0.698823	76.8369	0.555747	59.7674	1.19495	57.417	0.77915	62.6196
PF3D7_0625500	conserved Plasmodium membrane protein, unknown function	0.92	1.01	1.17	1.4	1.31	1.95	1.58	1.26	1.35	1.43	1.22	1.01	1.3	0.72	1.27	1.12	1.45	1.25	0.35	1.24	0.42	0.51	0.983957	64.9213	0.819321	55.2269	0.622006	13.7924	0.779165	26.026
PF3D7_1240200	erythrocyte membrane protein 1 (PfEMP1), pseudogene	-0.46	0.09		1.99	2.95	2.86	0.93	-0.01	-0.63	-0.79	0.45	-1.08	-0.25	0.47	0.86	2.14	2.24	1.03	-0.06		-0.54	-0.95	0.805152	68.3359	0.65293	52.6387	0.871054	64.1347	0.779285	48.22
PF3D7_0937300	rifin (RIF)	0.85	0.79	1.42	1.79	2.2	2.28	1.56	0.77	0.36	0.12	0.87	0.9		0	1.05	1.74	2.24	1.53	0.32		0.06	0.58	0.717641	67.8345	0.802459	65.0587	0.846562	50.151	0.779437	29.3826
PF3D7_0519200	vacuolar ATP synthetase	-0.26	-0.28	-0.25	-0.2	-0.45	-0.47	-0.25	-0.22	0.02	0.26	-0.01	-0.77	-0.41	-0.41	-1.07	-1.17	-0.54	0.1	-0.79	-0.35	-0.21	-0.44	0.831238	68.2819	0.796916	70.7172	0.726986	14.0967	0.779656	17.2006
PF3D7_1146600	CCAAT-box DNA binding protein subunit B (NFYB)	-0.75	0.2	0.99	-0.5	-1.35	-1.74	-1.71	-1.37	-1.04	0.34	0.22	-1.63	-0.84	0.81	-1.24	-1.69	-1.72	-1.71	-1.56	-1.28	0.11	0.1	0.615572	78.4338	0.832199	69.0386	0.873573	51.5041	0.780147	20.3087
PF3D7_1438800	conserved Plasmodium protein, unknown function	-0.41	0.16	1.27	1.61	1.52	1.01	0.41	-0.51	-0.23	0.24	1.27	-0.57	0.4	0.85	0.71	0.7	0.84	0.05	-0.29	-0.43	-0.16	0.3	0.92445	65.7093	0.677128	44.1802	0.791412	50.8347	0.780147	26.9539
PF3D7_0923500	cyclin-dependent kinase, putative	0.47	1.42	0.64	-0.3	-0.63	-1.18	-1.03	0.03	0.62	0.95	0.52	0.25	0.88	0.2	-1.41	-1.27	-0.94	-0.99	-0.46	0.34	0.68	0.29	0.757858	75.3441	0.775125	70.0686	0.802459	36.0396	0.780147	19.6459
PF3D7_1475700	tubulin, putative	-0.5	-0.56	0.36	0.86	1.92	2.59	2.08	0.97	1.24	0.54			-0.87		-0.04	1.4	1.89	1.59	0.92	0.85	0.06	0.36	0.861214	67.5239	0.636177	17.019	0.818895	44.613	0.780934	19.3674
PF3D7_1453300	conserved protein, unknown function	0.75	1	-0.48	-0.12	1.82	1.62	1.89	0.49	0.39	0.97	-0.24	-0.22	-0.03	-0.93	0.8	1.54	1.56	1.42	-0.2	0.43	0.18	-0.38	0.567752	75.8446	1.01924	75.1908	0.760489	41.9379	0.781131	43.8786
PF3D7_0501600	rhoptry-associated protein 2 (RAP2)	-3.65	0.69	1.23	-0.48	-2.02	-3.5	-4.47	-4.63	-1.45	0.8	0.57	-3.81	0.54	0.92	-1	-2.77	-3.59	-4.32	-4.94	-2.42	0.13	0.43	0.866537	67.8635	0.810846	68.2871	0.696164	26.4132	0.781131	16.9526
PF3D7_1468300	leucine-rich repeat protein (LLR14.1)	0.56	0.58	0.49	-0.49	0.51	1.16	1.41	0.66	0.31	0.14	-0.49	0.13	0.46	-0.43	0.69	0.47	0.3	1.38	0.29	-0.42	-1.05	-0.89	0.712025	73.001	1.04427	74.8423	0.627419	13.6077	0.781623	50.9501
PF3D7_0607500	para-hydroxybenzoate--polyprenyltransferase, putative	0.89	1	0.13	0.16	0.05	0.92	1.43	1.22	1.17	0.96	0.38	1.21	1.03	-0.11	-0.95	-0.56	0.28	0.89	0.9	0.96	0.52	0.23	1.02574	64.0165	0.604997	20.2669	0.823591	42.4294	0.781623	23.4478
PF3D7_1035800	probable protein, unknown function (M712)	-0.69	-1.09	-0.27	-0.12	0.68	2.45	1.37	-0.06	-0.98	-1.35	-1.44	-1.66	-1.36	-0.63	-0.91	0.85	3	1.34	-0.48	-1.67	-2.12	-1.77	0.690956	75.1214	0.982821	75.7821	0.681838	13.6601	0.781623	33.2044
PF3D7_0702300	sporozoite threonine and asparagine-rich protein (STARP)	-2.73	-2.94	0.46	2.33	2.53	1.45	-0.14	-2.18	-3.06	-2.32	0.17	-3.01	-3.07	-0.41	1.97	1.72	1.81	-0.56	-2.43	-2.79	-2.56	-1.01	0.743979	70.9431	0.808041	70.0281	0.784584	52.6329	0.781623	34.1901
PF3D7_0221500	Pfmc-2TM Maurer's cleft two transmembrane protein, pseudogene	1.25	0.05	0.69	-0.64		2.11	3.43	1.28	0.16	-1.03		0.31	-0.4	-0.69	0.05	0.89	2.31	3.63	1.22	-0.5	-1.81	-1.55	0.527289	77.514	1.34924	47.3239	0.738982	34.0251	0.781738	48.4785
PF3D7_0612300	conserved protein, unknown function	1.39	1.73	0.48	-0.38		-2.15	-0.42	1.11	1.65	1.71	0.81	1.63	1.77	0.37			-2.26	-0.29	0.26	0.99	0.78	0.27	1.04006	63.4414	0.934471	74.3755	0.596668	0.844018	0.782023	27.263
PF3D7_1040000	rifin	0.23	0.58	1.56	3.46	3.11	2.15	1.59	0.62	0.32	0.15	0.54	-0.18	0.89	1	1.34	1.82	2.55	1.88	0.24	0.46	0.03	0.39	0.858565	66.1775	0.624165	69.2602	0.915416	63.1426	0.782609	59.4727
PF3D7_1100900	RESA-like protein, pseudogene	-1.29	-1.38	-1.14	1.87	0.44	0.71	0.36	-0.94	-1.86	-1.95	-0.75	-1.73	-1.8	-0.89	0.16	0.47	0.53	0.65	-1.29	-2.45	-2.21	-1.26	0.868541	66.1817	0.761808	72.616	0.743549	22.9519	0.782609	42.8057
PF3D7_0208900	6-cysteine protein (P230p)	-0.51	-0.49	0.27	1.2	1.99	0.53	0.27	-0.06	-0.15	-0.14	0.35	-0.88	-0.24	-0.13	0.87	0.5	0.25	0.14	-0.03	-0.15	-0.51	-0.44	0.886791	66.0151	0.679479	61.3058	0.822165	52.8761	0.783102	35.2508
PF3D7_1365800	conserved Plasmodium protein, unknown function	0.01	0.55	1.05	0.23	0.54	0.3	0.3	0.21	0.35	0.57	0.47	-0.59	0.26	0.4	0.09	0.12	0.33	0.23	-0.32	-0.06	0.11	0.13	0.700602	78.7841	0.90125	71.8074	0.739694	16.6692	0.783102	2.68167
PF3D7_1253900	Plasmodium exported protein (PHISTa), unknown function, pseudogene	0.22	0.82	1.06	2.51	2.1	1.71	1.18	1.06	0.69	-0.26	0.88	0.45	0.58	0.46	1.03	1.83	1.91	1.45	0.7	-0.11	-0.15	-0.06	0.868541	66.1413	0.80107	73.5171	0.708333	34.3047	0.783102	45.1362
PF3D7_1025400	conserved Plasmodium membrane protein, unknown function	-0.98	1.5	1.67	0.29	-0.8	-1.68	-2.24	-1.71	-0.45	1.2	0.57	-1.28	1.22	1.29	-0.42	-1.55	-1.85	-2.3	-1.67	-1.04	0.42	0.69	0.80107	74.8084	0.746131	57.2028	0.810846	52.8005	0.78409	16.1841
PF3D7_0525000	zinc finger protein, putative	0.17	-0.81	-0.95	-1.07	-0.14	0.68	1.36	1	0.42	0.05	-0.24	0.23	-1.1	-1.24	-2.15	-2.06	0.7	1.63	1.1	0.41	-0.25	-0.66	0.886791	66.3511	0.625248	66.2736	0.896577	61.2538	0.78409	51.6464
PF3D7_1427600	CorA-like Mg2 transporter protein, putative	0.6	-0.31	-1	-0.66		-0.49	0.79	1.09	1.05	0.74	0.27	0.71	-0.31	-0.59	-1.11	-0.86	-1.47	-0.41	0.36	0.74	0.11	0.05	1.12766	60.6772	0.621048	45.5785	0.720715	24.2218	0.784529	39.9122
PF3D7_0710700	conserved Plasmodium protein, unknown function	-0.5	-0.85	-0.82	0.08	0.36	0.34	-0.12	-0.41	-0.7	-0.74	-0.75	-1.89	-1.5	-1.62	-0.34	0.14	0.32	-0.29	-0.61	-0.62	-0.65	-0.9	0.51883	73.1077	0.866037	65.3727	0.96929	66.7978	0.784584	33.2132
PF3D7_1330700	GPI transamidase subunit PIG-U, putative	1.29	1.17	0.39	-0.21	-1.23	-1.34	-0.48	0.76	1.39	1.2	0.79	1.13	1.1	-0.1	-0.82	-1.69	-1.21	-0.56	0.07	0.95	0.68	0.34	0.846745	67.4463	0.837987	69.1445	0.694959	9.95993	0.785079	8.19336
PF3D7_0609100	Zn2 or Fe2 permease	0.47	0.43	0.24	1.32	1.61	1.44	0.94	0.61	0.55	0.47	0.31	0.04	0.02	-0.11	0.87	0.68	1.3	0.96	0.35	0.44	0.08	-0.08	0.759611	78.8905	0.771105	64.0995	0.819321	41.6324	0.785079	6.34768
PF3D7_1248400	conserved Plasmodium protein, unknown function	0.23	0.14	0.4	0.79	0.46	0.38	0.84	0.92	1.02	0.6	0.98	-0.61	-0.12	-0.68	0.37	0.75	0.47	0.76	0.82	0.59	0.2	0.38	0.604299	79.2547	0.97942	75.9024	0.767107	32.8796	0.785574	27.777
PF3D7_1439000	copper transporter	0.41	1.28	0.07	-0.91	-2.54	-2.74	-2.83	-0.63	0.47	0.72	-0.2	0.27	1.36	-0.17	-1.93	-3.27	-3.08	-2.73	-1.19	-0.11	0.28	-0.16	0.933033	65.787	0.708333	58.8508	0.765779	37.4161	0.785574	22.2814
PF3D7_0511000	translationally-controlled tumor protein homolog (TCTP)	0.6	-0.04	-1.31	-0.83	-0.32	-0.1	0.05	0.44	0.53	-0.06	-0.74	-0.29	-0.58	-1.54	-1.04	-0.77	-0.18	0.12	-0.2	0.24	-0.29	-1.08	0.681444	77.0235	0.890384	71.3583	0.771105	32.2069	0.785574	9.43493
PF3D7_1113200	conserved Plasmodium protein, unknown function	0.65	0.28	1.17	1.2	0.78	0.77	0.46	0.83	0.58	0.63	0.73	0.44	0.2	0.82	0.97	0.44	0.27	0.74	0.36	0.36	-0.24	-0.1	0.862542	67.5503	0.87206	72.2532	0.660898	15.6485	0.786069	17.5557
PF3D7_1350000	conserved Plasmodium protein, unknown function	0.56	0.19	0.62	1.14	1.37	1.62	0.91	0.58	0.27	0.02	1.04	-0.06	0.09	0.57	0.9	1.21	1.24	0.67	0.26	0.07	-0.17	-0.28	0.83702	67.1163	0.837987	50.4911	0.70344	36.4915	0.786069	22.1281
PF3D7_1358400	conserved Plasmodium protein, unknown function	-1.11	1.07	1.75	0.97	0.27	-0.92	-1.15	-1.16	0.07	1.12	1.15	-0.39	1.6	1.86	0.02	-1.27	-0.75	-1.62	-1.93	-0.64	0.4	0.97	1.3692	57.5838	0.61664	57.636	0.662044	14.0283	0.786564	55.8599
PF3D7_1461200	U3 small nucleolar ribonucleoprotein protein IMP3, putative (IMP3)	-0.38	-1.09	-0.29	1.1	1.5	2.11	1.11	0.43	0.12	-0.6	-0.16	-0.28	-1.16	-0.7	1.42	1.22	1.17	1.17	-0.28	-0.49	-1.11	-0.92	0.915945	65.8561	0.864537	74.1802	0.638386	2.00351	0.786564	28.9993
PF3D7_0808800	rifin (RIF)	1.84	2.03	1.5	2.17	0.99	0.96	1.03	0.58	1.74	1.1	0.13	1.93	1.95	0.13	-0.02	0.31	1.37	2.43	0.45	0.56	0.71	0.45	0.730353	67.5756	0.832199	75.7673	0.787308	53.5983	0.78706	69.5003
PF3D7_1346100	Sec61 alpha subunit, PfSec61 (SEC61)	0.26	0.2	-1	-0.6	0.02	-0.13	-0.22	-0.11	0.18	0.01	-0.55	-0.32	-0.25	-1.61	-1.16	-0.97	-0.11	-0.05	-0.33	-0.06	-0.19	-0.69	0.6846	77.3533	0.790041	69.5611	0.870551	50.1672	0.78706	18.5615
PF3D7_1249000	conserved Plasmodium membrane protein, unknown function	-0.38	-1.08	-1.39	0.14	0.27	1.12	1.48	0.99	0.48	-0.01	-0.45	-0.71	-1.2	-1.65	-0.76	-0.12	0.85	1.24	0.67	0.13	-0.33	-0.74	0.848704	68.7253	0.732043	50.5899	0.80107	28.394	0.787556	1.50737
PF3D7_0729900	dynein heavy chain, putative	-0.35	0.77	0.9	0.22	1.08	0.31	-0.34	-0.62	-0.15	0.57	0.82	-0.33	-0.36	0.02	0.56	0.74	0.5	-0.19	-0.62	-0.66	-0.56	0.32	0.631418	74.7637	1.06069	72.6376	0.690159	30.0188	0.787556	43.9436
PF3D7_0423700	early transcribed membrane protein 4 (ETRAMP4)	-1.82	0.5	-0.23	-1.02	-1.53	-1.32	0.65	2.35	2.59	3.26	3.74	-0.46	1.17	0.54	-0.86	-2.12	-2.35	-0.94	0.66	2.67	2.94	2.13	1.90968	57.783	0.589474	54.8076	0.541488	21.7867	0.787556	71.6166
PF3D7_1475500	LCCL domain-containing protein (CCp1)	0.28	0.14	-0.02	1.31		0.44	-0.58	-0.57	-0.92	-0.94	-0.48	-0.81	-1.28	-0.81	-0.2	1.88	-0.17	-0.32	-0.12		-0.79	-1.17	0.466516	53.017	0.857327	75.6126	1.03097	66.2413	0.787854	65.0358
PF3D7_0912200	conserved Plasmodium membrane protein, unknown function	0.46	0.73	0.64	2.06	1.45	1.41	1.04	1.1	1.02	1.07	1.21	0.82	0.7	0.44	0.77	1.24	1.45	1.02	0.76	0.85	0.23	0.13	1.03049	63.8991	0.773782	69.9818	0.656333	21.2164	0.788052	41.9495
PF3D7_1252300	conserved Plasmodium protein, unknown function	-0.57	-1.51	-0.79	1.42	1.69	2.04	0.92	-0.07	-0.79	-1.44	-1.02	-0.78	-1.86	-1.18	0.47	0.88	2.03	0.95	-0.4	-0.93	-1.45	-1.63	0.802923	73.1224	0.739694	64.1655	0.827884	49.8356	0.788052	18.7962
PF3D7_0508000	6-cysteine protein (P38)	-1.21	1.62	0.99	-0.54	-1.48	-2.67	-3.71	-2.74	0.02	0.98	0.4	-1.33	1.7	0.63	-0.97	-1.91	-2.88	-3.55	-3.9	-0.84	0.47	0.47	0.911722	65.9477	0.854114	68.986	0.65293	25.8634	0.788549	29.8578
PF3D7_0900600	rifin	0.44	-0.01	0.61	2.63	0.41	2.05	3.41	0.62	0.6	-0.37	0.32	-0.59	-0.82	0.26	0.02	0.76	2.53	3.12	0.95	0.32	0.2	0.19	0.602904	79.2553	0.698581	73.5542	1.08862	62.5791	0.788549	67.5291
PF3D7_0707300	rhoptry-associated membrane antigen (RAMA)	-2.65	0.47	0.28	-1.09	-2.41	-3.39	-3.6	-3.95	-2.18	0.31	-0.22	-3.08	-0.85	0.09	-2.23	-3.28	-3.03	-3.65	-3.9	-2.66	0.2	0.19	0.638754	74.4425	0.744839	69.259	0.977725	67.0803	0.788549	48.0905
PF3D7_0732700	rifin (RIF)	-0.17	0.14	1.17	3.61	4.64	4.18	2.42	0.04	-0.43	-0.47	0.55	-1.18	-0.47	0.86	4.66	3.29	3.16	2.4	0.12	-0.72	-0.57	0.36	0.640232	78.9162	0.792784	74.5621	0.917004	62.6358	0.788549	54.6219
PF3D7_1022200	conserved Plasmodium membrane protein, unknown function	1.16	0.34	-0.5	-1.24	-1.61	-0.55	0.35	0.94	1.06	0.71	0.05	0.83	0.17	-0.84	-1.38	-1.78	-0.72	0.38	0.31	0.59	-0.08	-0.53	0.823591	71.0362	0.924984	71.7516	0.651799	4.41005	0.789046	7.96752
PF3D7_1471000	RNA 3'-terminal phosphate cyclase-like protein, putative	-0.08	-1.08	-0.54	0.2	1.31	1.29	1.44	0.97	0.37	-0.29	-0.24	-0.42	-1.4	-0.82	0.63	0.94	0.99	1.28	0.55	-0.15	-1.01	-1	0.80478	75.2712	0.933033	75.5701	0.657471	6.6447	0.789046	17.1718
PF3D7_0518700	mRNA-binding protein PUF1 (PUF1)	-0.22	-0.35	-0.09	-0.01	1.69	2.31	1.6	0.47	-0.01	0.27	0.01	-0.53	-0.84	-0.86	-0.31	1.02	1.39	0.43	0.9	0.1	0.32	0.3	0.695762	78.3141	0.588453	29.2332	1.16473	49.3143	0.789544	43.4094
PF3D7_0903100	retrieval receptor for endoplasmic reticulum membrane proteins, putative	0.67	0.04	-0.44	0.94	1.39	1.06	1.02	0.71	0.51	0.17	0.12	-0.04	-0.06	-0.83	0.94	0.82	1.23	1.11	0.25	0.08	-0.5	-0.55	0.757858	71.5954	0.947698	75.7986	0.679479	8.23411	0.790041	18.9194
PF3D7_0909500	subpellicular microtubule protein 1, putative (SPM1)	-1.32	1.24	2.2	1.11	0.07	0.12	-1.23	-1.35	-0.25	1.07	0.83	-1.65	1.17	1.59	0.39	-0.02	-0.3	-0.86	-1.86	-1.32	0.39	1.22	0.791869	69.8097	0.861546	73.3653	0.723217	42.9835	0.790041	36.6827
PF3D7_0804200	putative ncRNA	0.67	0.74	0.59	-0.55	1.78	2.52	1.81	1.31	0.77	0.51	-0.28	-0.14	-0.05		0.46	0.83	1.9	2.03	0.95	1.01	0.32	-0.52	0.654743	78.6585	0.942785	75.94	0.909093	62.9966	0.790988	54.7025
PF3D7_0413100	erythrocyte membrane protein 1, PfEMP1	-1.11	-0.98	0.13	2.29	2.54	2.18	0.7	-0.97	-1.33	-1.37	0.06	-1.65	-1.15	-0.03	1.02	1.59	2.56	0.69	-0.99	-1.26	-1.56	-0.8	0.817902	68.9849	0.725728	69.228	0.840896	56.7737	0.791038	42.3709
PfNC11.1	putative ncRNA	-0.56	-0.69	2.33	1.41	3.46	3.1	2.22	-0.8	-1.06	-0.13	-0.01			0.96	0.57	1.74	2.68	2.06	-0.46	-1.23	0.05	-0.18	0.837665	65.8696	0.580352	50.9724	1.03168	65.8546	0.791349	58.5438
Pfa_asR_7256	putative ncRNA	3.12	2.82	2	1.92	4.78	4.91	4.53	3.17	3.02	2.7	1.43	3.54	1.97	0.17	2.17	2.67	4.99	4.36	3.12	3.34	2.98	1.38	0.593231	70.1633	0.71326	72.1494	1.09051	60.4078	0.791536	66.9475
PF3D7_0508300	triose phosphate transporter (TPT)	1.1	0.04	-1.21	-1.55	-1.28	-0.55	0.36	0.81	0.79	0.33	0.01	0.71	-0.19	-1.65	-2.59	-1.09	-0.74	0.31	0.62	0.48	-0.07	-0.65	0.782773	74.6901	0.827884	72.232	0.76313	31.3381	0.791536	19.0664
PF3D7_0723500	dynactin subunit 5, putative	0.12	-0.5		1.94	2.62	2.42	1.89	1.09	0.97	0.6	0.21	0.61	0.18	-0.61	1.7	2.22	2.22	1.25	0.02	0.47	-0.2	-0.34	1.29504	58.3695	0.773782	48.368	0.602904	4.36647	0.791702	44.1861
PF3D7_0606800	probable protein, unknown function	0.55	1.23	0.65	-0.96	-1.62	-2.2	-2.39	-0.2	0.84	0.68	0.28	0.37	1.29	-0.15	-1.71	-2.14	-1.9	-2.52	-1.06	0.36	0.52	0.1	0.808508	67.2394	0.82645	70.9649	0.747425	35.2765	0.792035	26.9438
PF3D7_0925900	conserved Plasmodium protein, unknown function	-0.44	-1.52	-0.64	0.46	-0.1	-0.01	0.41	0.37	-0.12	-0.39	-0.24	-0.79	-2	-0.63	0.09	-0.32	-0.31	0.17	0.05	-0.34	-0.78	-1.05	0.827406	67.9926	0.822165	41.0058	0.739694	29.5147	0.792534	2.98442
PF3D7_1430000	conserved Plasmodium protein, unknown function	0.52	0.12	-0.12	-0.03	-0.84	0.2	0.86	0.99	0.7	0.75	0.35	0.52	-0.29	-0.11	-1.19	-0.63	-0.23	0.56	0.56	0.65	0.18	-0.21	0.911722	65.9222	0.747425	66.5001	0.756546	32.5339	0.792534	27.556
PF3D7_0313300	apicoplast conserved ycf19 protein precursor, unknown function	1.17	0.7	0.11	0.37	-0.57	-0.32	0.25	0.86	1.29	0.99	0.5	1.25	0.74	-0.16	-0.8	-0.92	-0.33	-0.05	0.34	0.91	0.55	0.14	0.965936	65.3338	0.728247	62.0506	0.744839	17.2234	0.793034	22.7386
PF3D7_0414900	armadillo-domain containing rhoptry protein (ARO)	-3.38	-0.34	2.55	0	-1.21	-2.22	-3.27	-3.79	-2.62	0.45	1.3	-2.94	-0.65	1.71	0.41	-1.7	-2.25	-3.27	-3.75	-3.81	-0.49	0.53	0.848704	66.0407	0.981119	75.8607	0.609205	17.9444	0.793034	48.051
PF3D7_0113000	glutamic acid-rich protein (GARP)	0.01	-0.85	-1.34	-0.51	-0.58	0.88	0.4	-1.05	-1.84	-1.67	-1.72	-1.2	-1.42	-1.63	-1.57	-0.88	0.78	0.31	-0.38	-1.72	-1.76	-2.48	0.619854	77.9872	0.764453	64.8797	0.989657	67.0789	0.793034	46.8406
PF3D7_1371900	Plasmodium exported protein, unknown function	0.28	-1.17	-1.55	-1.35		-0.25	1.03	0.53	-0.79	-2.29		0.42	-1.63	-2.17		-2.1	0.44	1.59	0.77	-1.05	-3.12	-3.63	0.80478	67.6434	0.993724	75.6244	0.77274	46.8292	0.793256	62.1539
PF3D7_0729400	BRIX protein, putative	0.08	-1.05	-0.49	0.75	0.88	0.9	0.98	0.69	-0.07	-0.5	-0.16	-0.22	-1.63	-0.82	0.56	0.76	0.66	0.93	0.27	-0.22	-0.99	-0.96	0.756109	75.8226	0.90125	66.6809	0.724471	26.4529	0.793534	5.8449
PF3D7_0631400	Pfmc-2TM Maurer's cleft two transmembrane protein	0.95	0.16	0.17	-0.52		2.15	3.14	1.9	-0.01	-0.82	-1.45	0.52	-0.36	-0.3	-0.21	0.44	2.29	3.59	1.53	-0.63	-1.8	-2.14	0.720298	78.8483	1.2076	50.4722	0.630689	7.40001	0.793701	36.7388
PF3D7_1101400	rifin, pseudogene	0.26	0.75	1.18	4.06	1.73	1.54	1.3	0.24	-0.17	0.1	0.92			0.98	1.17	1.06	2.15	1.75	-0.06		0.15	0.13	0.938004	65.8146	0.64842	72.9453	0.874141	61.5712	0.794022	70.2973
PF3D7_0206300	conserved Plasmodium protein, unknown function, pseudogene	-0.38	-1.17	-0.05	1.81	2.72	2.5	1.52	0.32	-0.76	-0.66	-0.21	-1.02	-1.89	-0.63	0.98	1.85	2.15	0.92	1.14	-0.36	-0.43	-0.73	0.638754	67.0834	0.631783	22.5526	1.17487	57.0966	0.794034	48.9086
PF3D7_1427100	lipase, putative	-1.39	-1.61	0.73	1.42	1.63	1.61	0.65	-0.61	-1.14	-0.6	0.48	-1.81	-2.29	0.48	1.27	1.47	1.35	0.22	-0.82	-1.22	-1.12	-0.02	0.732043	76.0539	0.840896	56.6242	0.796916	40.8196	0.794034	1.89555
PF3D7_0919500	sugar transporter, putative	0.01	1.16	1.41	0.97	-0.04	-0.41	-0.49	0.81	1.74	2.05	1.77	0.74	1.14	0.01	-0.07	0.07	-0.63	-0.38	0.34	1.6	1.31	1.19	0.852635	65.7376	0.835088	72.7441	0.715736	23.6118	0.794034	51.9666
PF12TR013	antisense to PFL1947c	0.19	-0.12	1.14	3.33	2.36	1.75	0.49	-0.19	0.52	0.07	0.83	0.8	0.82	0.44	1.23	1.43	1.67	0.87	-0.19	0.27	-0.18	-0.44	1.217	61.4052	0.623085	67.3536	0.735858	43.3569	0.794535	67.5119
PF3D7_1459800	bax inhibitor 1, putative	0.85	0.62	-0.37	-0.54	-0.37	-0.02	0.39	0.79	0.84	0.8	0.53	0.37	0.11	-0.38	-0.96	-1.19	-0.3	0.44	0.36	0.77	0.61	0.04	0.793701	69.521	0.775125	61.911	0.815072	44.1782	0.794535	11.1187
PF3D7_1419300	glutathione S-transferase (GST)	0.6	-0.79	-1.3	-0.56	0.19	0.34	0.74	0.98	0.45	-0.24	-0.51	0.08	-0.98	-1.78	-0.79	-0.55	0.03	0.87	0.94	0.27	-0.65	-1.18	0.759611	74.6711	0.819321	67.6184	0.798298	44.1107	0.795035	11.8992
PF3D7_1302000	Plasmodium exported protein, unknown function	-0.41	-1.32	0.09	1.84	1.55	1.45	0.74	-0.18	-0.96	-1.09	-0.06	-0.97	-1.71	-0.22	1.28	1.19	1.11	0.51	-0.07	-0.88	-1.55	-0.68	0.747425	77.3958	0.772443	39.113	0.857079	58.1219	0.795035	8.67827
Pfa_asR_6715	putative ncRNA	2.27	2.21	1.66	2.38		1.51	1.9	1.44	2.18	2.45	0.82	1.78	2.03		0.39		1.17	2.14	1.43		2.25	1.63	0.724638	75.1158	0.588553	61.9237	1.13398	59.1116	0.79547	59.8233
PF3D7_1350600	conserved Plasmodium protein, unknown function	-0.93	0.41	2.18	1.86	2	1.86	0.97	0.31	0.31	1.32	1.73	-1.22	0.92	1.65	1.96	1.96	1.77	0.76	-0.33	-0.38	0.11	1.19	0.93088	65.5036	0.959264	75.497	0.586417	4.05398	0.795536	39.6321
PF3D7_1102500	Plasmodium exported protein (PHISTb), unknown function (GEXP02)	-2.29	-2.24	-1.74	0.51	2.19	2.98	2.79	2.55	1.8	1.34	0.95	-1.61	-0.98	-0.33	-1.01	-0.32	1.51	1.2	2.01	2.17	1.58	0.99	2.16845	57.6968	0.292701	4.91797	1.01924	66.5438	0.795536	77.2843
PF3D7_1439900	triosephosphate isomerase (TIM)	0.56	-0.58	-1.8	-1.17	-0.93	-0.13	0.29	0.76	0.69	-0.01	-0.57	0.02	-0.89	-2.03	-1.74	-1.34	-0.38	0.25	0.45	0.5	-0.18	-1.18	0.779165	73.3984	0.802459	57.5704	0.80107	41.0312	0.795536	1.59745
PF3D7_1472100	Yip1 protein, putative	0.55	0.56	0.37	1.25	0.76	0.77	0.63	0.6	0.68	0.55	0.39	0.45	0.33	0.03	0.86	0.73	0.79	0.5	-0.27	0.05	0.04	-0.03	0.856584	68.0346	0.912249	72.7137	0.656333	8.27632	0.795536	13.303
PF3D7_0217700	E2F-associated phosphoprotein, putative	0.4	-0.61	-0.96	-0.01	1.52	1.95	1.57	1.22	0.63	0.04	-0.13	-0.6	-1.01	-1.74	0.89	1.42	1.65	1.52	0.82	0.4	-0.63	-0.72	0.604299	78.6025	1.0811	73.1112	0.720715	20.9602	0.796038	43.9749
PF3D7_0935900	ring-exported protein 1 (REX1)	-2.37	-2.51	-0.64	1.65	2.02	1.56	-0.3	-2.63	-3.3	-2.56	-0.5	-2.4	-2.26	-1.03	0.93	1.35	1.72	-1.09	-2.73	-3.26	-2.85	-1.58	0.961483	65.3034	0.70466	56.0964	0.780516	49.1545	0.796038	36.817
PF3D7_0819600	conserved Plasmodium protein, unknown function	-0.35	1.1	1.08	-0.79	-1.59	-1.19	-0.54	-0.09	0.1	0.84	0.36	-0.44	0.82	0.74	-1.56	-2.48	-1.63	-0.47	-0.46	-0.06	0.52	0.35	0.848704	68.3573	0.70344	54.8684	0.861546	53.2386	0.797042	17.3727
PF3D7_0708400	heat shock protein 90 (HSP90)	0.01	-1.25	-1.95	-0.65	-0.71	0.02	0.39	-0.02	-0.32	-0.72	-0.78	-0.28	-1.79	-1.89	-1.35	-1.58	-0.8	-0.12	0.21	-0.05	-0.71	-1.22	0.83702	67.207	0.604997	9.56196	1.0122	66.7153	0.797042	34.2223
PF3D7_1019500	conserved Plasmodium membrane protein, unknown function	0.6	1.33	0.9	-0.22	-1.44	-2.24	-1.76	0.14	0.98	1.19	0.88	0.68	1.21	0.46	-1.1	-2.19	-2.42	-1.82	-0.31	0.63	0.82	0.81	0.895025	66.0795	0.723217	56.6582	0.806642	40.2849	0.797544	17.8315
PF3D7_0210600	conserved Plasmodium protein, unknown function	-2.46	-0.54	1.91	0.1	-1.29	-2.41	-3	-2.64	-1.76	0.47	1.15	-2.29	-0.55	1.68	-0.39	-1.84	-2.48	-2.91	-3.14	-2.32	-0.32	0.53	0.983957	64.9939	0.837987	68.2952	0.651799	4.02844	0.799053	22.749
PF3D7_1472900	dihydroorotase, putative	-0.58	-1.15	-1.03	-0.49	0.71	0.97	1.38	2.08	2.48	2.56	2.64	-0.65	-0.56	-0.73	-0.27	-0.02	0.73	0.99	1.23	1.79	1.83	1.67	1.2086	59.4039	0.820742	68.922	0.570382	0	0.799053	47.5554
PF3D7_0914600	zinc binding protein, putative	0.41	0.57	0.62	0.19	0.62	0.4	0.33	0.43	0.65	0.75	0.63	0.24	0.39	0.21	0.19	-0.09	0.24	0.34	-0.35	0.4	0.34	0.13	0.838956	68.9052	0.861546	71.4155	0.714497	21.2451	0.799053	13.3315
PF3D7_1233400	conserved Plasmodium membrane protein, unknown function	0.29	-0.63	-0.89	0.73	1.01	1.11	1.03	0.62	0.37	0.05	-0.15	-0.05	-0.84	-1.22	0.64	0.78	0.86	0.67	0.13	0.18	-0.47	-0.69	0.816014	72.4849	0.851159	57.0366	0.739694	23.1015	0.799557	0
PF3D7_0801900	conserved Plasmodium protein, unknown function	-0.63	-0.92	-0.28	0.45	2.55	3.17	2.56	0.86	-0.34	0	-0.24	-1.22	-1.74	-0.51	-0.33	1.27	2.37	1.65	2.08	0.03	0.19	-0.16	0.6846	77.5626	0.52033	7.43951	1.38032	36.1961	0.799557	62.1861
PF3D7_0301800	Plasmodium exported protein, unknown function	-3.28	-2.82	2.56	2.73	0.93	-0.46	-2.02	-3.08	-3.5	-0.53	1.61	-3.44	-2.73	2.01	2.31	0.51	-0.67	-1.88	-2.95	-3.66	-1.8	0.89	0.866537	66.3693	0.854114	68.473	0.70466	39.7319	0.799557	36.5089
PF3D7_1027000	conserved Plasmodium protein, unknown function	0.43	-0.2	0.06	0.28	0.56	-0.04	-0.22	0.11	-0.27	-0.05	0.2	-0.32	-0.99	-0.45	-0.46	-0.08	-0.29	-0.31	0.68	-0.43	-0.02	-0.01	0.622725	72.8252	0.742262	52.8477	1.04066	65.6009	0.800061	35.9661
PF3D7_0114000	RESA-like protein with DnaJ domain, putative (GEXP06)	0.01	0.52	0.95	1.21	1.56	1.57	0.98	0.11	-0.42	-0.03	1.34	-0.37	-0.41	0.84	0.98	1.26	1.43	0.93	0.03	-0.66	-0.28	0.52	0.720298	72.1017	0.882703	64.6127	0.785945	43.6325	0.800565	18.2654
PF3D7_0523800	transporter, putative	0.19	0.08	0.26	1.51	2.59	1.42	0.57	0.17	0.31	0.44	0.58	-0.15	-0.07	-0.55	1.58	2.26	1.78	0.67	-0.56	-0.17	-0.2	0	0.740549	72.1867	1.03526	74.1152	0.656333	3.62235	0.800565	31.0305
PF3D7_1331400	CPW-WPC family protein	0.52	1.14	1.69	1.37	1.33	1.69	0.95	0.48	0.24	0.68	1.29	0.18	0.62	1.51	1.28	1.76	1.47	0.88	0.2	-0.25	0.13	0.08	0.786399	72.4543	1.0087	75.2803	0.645058	17.8539	0.80107	34.7007
PF3D7_0928400	conserved Plasmodium membrane protein, unknown function	1.22	2.21	1.56	1.2	1.01	1.66	1.42	0.8	1.84	1.95	1.34	1.47	2.15	1.01	0.96	0.61	1.39	1.07	0.06	1.4	1.41	1.17	0.920188	65.6907	0.803851	36.3165	0.720715	23.6506	0.801575	15.0783
PF3D7_0631100	Plasmodium exported protein (PHISTb), unknown function	-1.2	-1.09	-0.56	-0.25	0.19	1.51	2.79	2.79	1.9	1.28	0.75	-0.64	-0.69	-0.12	-0.72	-0.03	0.4	1.85	2.06	1.71	0.79	-0.01	1.38191	57.559	0.622006	39.1445	0.68658	17.9803	0.801575	52.8995
PF3D7_0714500	transcription elongation factor s-II, putative	0.26	0.23	-0.07	-0.03	0.1	-0.11	-0.15	-0.19	-0.1	0.03	-0.4	-0.28	-0.45	-0.58	-0.66	-0.5	-0.17	-0.08	-0.49	-0.14	-0.11	-0.48	0.670511	75.8786	0.809442	66.6221	0.907519	60.5458	0.801575	16.6116
PF3D7_0907500	conserved Plasmodium protein, unknown function	-1.75	0.64	1.77	0.44	-0.1	-0.78	-1.13	-0.79	-0.02	1.01	1.26	-1.77	0.84	1.68	0.17	-0.21	-0.72	-1.6	-1.58	-1.08	0.31	1.01	1.02101	64.0228	0.87206	69.3498	0.615572	9.42579	0.80208	33.8202
PF3D7_1022700	phospholipid scramblase 1, putative	-2.12	1.08	2.05	0.44	-0.91	-1.43	-2.3	-2.42	-0.8	1.04	1.04	-2.02	1.18	1.52	-0.42	-1.18	-1.66	-2.22	-2.61	-1.44	0.09	0.93	0.926588	65.665	0.80107	66.7412	0.720715	32.9455	0.80208	31.5983
PF3D7_1115800	conserved Plasmodium protein, unknown function	-1.8	-1.5	1.57	1.55	0.91	0.08	-0.93	-1.7	-1.82	-0.48	0.96	-2.27	-1.99	1.05	1.17	0.46	0.3	-1.02	-2.08	-1.84	-0.94	0.51	0.710382	76.9229	0.885768	72.7848	0.796916	40.2969	0.802586	11.3233
PF3D7_1116500	folate transporter 2 (FT2)	0.63	1.13	1.05	-0.47	-1.29	-1.5	-0.3	0.4	0.75	1.05	0.68	0.63	1.21	0.68	-1.41	-2.71	-1.62	-0.17	0.3	0.62	0.63	0.48	0.935191	65.6866	0.665495	62.862	0.86304	52.8535	0.802586	43.3758
Pfa_npcR_6853	putative ncRNA	0.06	-1.1	0.97	0.66	2.2	2.25	2.36	1.31	0.08	-0.38		0.18	-1.93	0.52	1.81	1.68	2.01	2.64	1.04	-0.17	-1.21	-1.6	0.764895	68.6006	1.12311	72.4982	0.657585	20.6817	0.802788	62.1404
PF3D7_1116600	oligosaccharyl transferase STT3 subunit, putative	1.25	0.61	-0.03	-0.55	-0.97	-0.72	0.15	0.71	0.89	0.62	0.23	0.94	0.17	-0.56	-1.29	-1.32	-0.75	0.12	0.54	0.8	0.2	-0.14	0.743979	78.1439	0.819321	66.8896	0.833642	46.6137	0.803092	8.45934
PF3D7_0908100	conserved Plasmodium membrane protein, unknown function	1.11	1.48	1.41	0.49	-0.59	-0.8	-1.48	0.51	1.49	1.65	1.53	1.45	1.8	1.27	0.16	-0.8	-1.21	-1.33	-0.27	0.76	0.65	0.85	1.12766	61.0153	0.870551	69.9054	0.575345	0	0.803598	42.3494
PF3D7_1252600	lysophospholipase, putative	-0.58	-0.68	1.94	1.89	1.42	0.08	-0.51	-0.66	-0.51	-0.44	0.91	-0.86	-0.77	1.59	1.88	0.99	0.08	-0.49	-1.08	-0.98	-1.23	0.26	0.846745	68.419	0.929805	74.6366	0.667806	8.67565	0.803598	16.4695
PF3D7_0222700	rifin	0.25	0.89	1.45	2.77		1.41	1.39	0.49	1.19	0.39	0.98	0.05	0.76	0.5	1.27	1.32	2.62	2.26	-0.09		0.06	0.56	0.743979	69.9522	0.926766	75.9271	0.701277	14.9618	0.80375	65.448
PF3D7_0718700	conserved Plasmodium membrane protein, unknown function	1.16	0.03	-0.79	0.32	-1.17	-0.67	0.85	1.49	1.03	0.48	-0.36	1.42	0.33	-0.64	-1.48	-1.45	-1.81	0.9	1.25	0.99	-0.15	-0.45	1.17827	58.4032	0.577343	57.2347	0.840896	52.6803	0.804104	58.71
PF3D7_0926400	monocarboxylate transporter, putative	1.21	1.21	-0.08	-0.52	-0.22	-0.36	-0.64	0.11	1.11	0.73	0.02	1.22	1.06	-0.49	-0.73	-0.54	-0.68	-0.94	-0.6	0.58	0.39	-0.16	0.880666	66.4444	0.819321	36.8055	0.737135	27.0068	0.804104	4.8536
PF3D7_1426400	MORN repeat protein, putative	-0.76	0.22	0.31	3.71	1.27	0.31	-0.93	-0.37	-0.27	-0.04	0.14	-0.68	0.1	-0.06	0.62	-0.47	0.24	-0.49	-0.15	-0.18	0.48	0.72	0.909618	65.964	0.461691	64.0457	1.27677	35.3418	0.804104	75.5633
PF3D7_1149400	Plasmodium exported protein, unknown function	-0.05	-1.73	-2.59	-3.38	-4.01	-0.89	0.33	-0.12	-1.24	-2.51	-3.39	-0.53	-2.29	-3.05	-4.36	-4.17	-0.56	0.82	0.1	-1.42	-3.21	-4.37	0.707107	78.0989	0.946058	75.9472	0.752623	45.366	0.804104	47.3765
PF3D7_0622000	conserved Plasmodium protein, unknown function	0.47	0.26	0	0.72	1.39	1.76	1.53	1.04	0.83	0.38	0.31	0.43	-0.54	-1.07	0.54	0.9	1.23	1.74	0.63	0.86	0.37	0.15	0.643197	75.3087	0.842355	69.6815	0.909093	62.2168	0.804611	34.0858
PF3D7_0722800	conserved Plasmodium protein, unknown function	0.14	1.01	1.47	2.29	1.65	1	0.44	0.6	0.13	0.91	0.24	0.46	0.67	1.02	1.2	1.57	0.86	0.14	-0.05	0.17	-0.09	0.48	0.897095	65.8682	0.756546	64.286	0.788673	52.6829	0.804611	43.1678
PF3D7_1120200	conserved Plasmodium protein, unknown function	0.55	0.94	0.44	-0.01	-0.01	-0.35	0.3	0.25	0.57	0.75	0.49	0.09	0.77	0.12	-0.56	-0.87	-0.28	0.05	0.02	0.3	0.57	0.26	0.802923	71.618	0.759173	61.6018	0.854114	45.2619	0.804611	11.9019
PF3D7_1033100	S-adenosylmethionine decarboxylase/ornithine decarboxylase (AdoMetDC/ODC)	-0.12	-0.68	-1.38	-0.8	-0.52	-0.15	-0.22	-0.87	-1.28	-0.69	-0.93	-1.52	-1.85	-1.78	-1.25	-0.88	-0.47	-0.26	-0.05	-1.01	-0.61	-1.41	0.503478	77.2713	0.816486	55.8877	1.12701	60.7584	0.804611	57.027
PF3D7_1428200	metabolite/drug transporter, putative	-0.61	0.12	1.2	0.39	0.38	0.27	-0.34	-0.56	-0.36	0.29	0.42	-0.93	-0.01	0.76	0.12	0.06	0.21	-0.31	-1.02	-0.75	-0.32	-0.05	0.814131	70.3702	0.898132	70.6052	0.715736	12.3289	0.805118	5.11033
PF3D7_0104800	novel putative transporter 1 (NPT1)	0.89	0.69	1.13	-0.38	-1.61	-2.45	-1.47	0.16	0.61	0.68	0.35	0.76	0.56	0.62	-0.9	-2.3	-2.39	-1.5	-0.31	0.33	0.19	0.11	0.83702	67.895	0.815072	67.447	0.773782	29.0924	0.805626	11.9822
PF3D7_0419200	CGI-141 protein homolog, putative	0.73	1.42	1.29	0.58	0.77	0.71	0.87	0.97	1.22	1.57	1.27	1.04	1.43	0.84	0.05	-0.24	0.66	1	0.44	0.99	1.2	0.58	0.97041	65.1362	0.776469	67.8298	0.72951	23.1042	0.806642	35.179
PF3D7_1143800	conserved Plasmodium protein, unknown function	-0.5	-1.12	1.29	0.5	0.95	0.56	0.46	0.35	0.03	0.1	0.48	-0.85	-1.33	0.99	0.6	0.47	0.39	0.25	0.14	-0.21	-0.64	-0.12	0.819794	72.1347	0.876606	70.2965	0.733312	28.2667	0.806642	10.6872
PF3D7_0516500	metabolite/drug transporter, putative	0.69	0.94	1.5	2.1	1.64	2.05	1.32	0.49	0.85	0.63	0.19	0.96	1.08	1.01	0.88	0.76	0.45	1.22	0.62	0.89	0.69	0.43	0.981686	64.9509	0.517632	38.7947	1.08485	59.3032	0.806642	59.5168
PF3D7_0713100	Pfmc-2TM Maurer's cleft two transmembrane protein (MC-2TM)	1.03	0.29	0.11	0.46	0.06	1.5	2.88	1.99	0.28	-0.83	-1.99	1.22	0.05	-0.77	0.06	0.18	1.6	3.06	1.8	-0.66	-1.91	-2.26	0.806642	66.843	1	75.5428	0.650671	21.7438	0.806642	44.7088
PF3D7_0914200	phospholipid or glycerol acyltransferase, putative	-0.44	-0.37	1.01	1.23	1.21	1.08	0.95	0.72	0.46	0.6	1.09	-0.47	0.03	0.97	1.06	0.59	0.72	0.74	0.26	-0.07	-0.11	0.41	1.07923	62.3888	0.790041	52.6585	0.662044	5.04748	0.806642	28.1888
PF3D7_1145600	conserved protein, unknown function	0.29	1.35	0.18	-0.3		-1.12	-0.41	-0.02	0.89	0.98	0.26	0.83	1.27	-0.05	-0.94	-2.02	-1.36	-1.78	-0.63	0.57	1.01	0.67	1.05458	63.4548	0.565897	35.8734	0.918594	65.1279	0.808338	53.3067
PF3D7_1247300	conserved protein, unknown function	0.75	0.08	0.2	0.92	1	1.41	0.89	0.85	0.84	0.52	0.43	0.92	0.05	-0.15	0.62	0.45	0.94	0.94	0.5	0.59	-0.08	-0.26	0.952638	65.468	0.802459	60.6515	0.720715	21.5972	0.808677	18.9599
PF3D7_0816800	meiotic recombination protein DMC1, putative (DMC1)	0.41	0.31	0.7	2.56	1.97	1.56	1.1	0.87	0.06	0.6	1.43	0.58	0.03	0.72	1.83	1.5	1.3	1.27	0.38	0.52	-0.11	0.18	0.97942	65.0681	0.799683	66.1347	0.708333	43.59	0.808677	48.2302
Pfa_asR_373	putative ncRNA	0.22	2.51	3.02	0.37	1.3	0.67	-0.36	-0.28	0.96	2.47	1.98	-0.6	2.11	2.26	0.84	-0.19	1.03	-0.19	-0.65	0.58	2.49	1.81	0.632878	78.4264	0.918594	75.9311	0.855595	52.9489	0.808677	55.0678
Pfa_npcR_6894	putative ncRNA	-0.99	0.04	1.64	0.68	-0.14	0.1	-0.51	-1.34	-0.92	1.07	1.26	-1.09	0.05	1.72	0.36	0.04	-0.61	-0.93	-1.16	-1.5	0.11	0.54	0.997692	64.6999	0.802459	66.0949	0.697372	32.9292	0.809187	38.0326
PF3D7_0803700	tubulin gamma chain (g-tub)	0.95	0.64	-0.23	-0.57	-1.54	-1.47	-0.22	0.91	1.23	0.84	0.58	0.56	0.44	-0.64	-1.73	-2.12	-1.73	-0.12	0.83	1.19	0.82	0.26	0.793701	73.3691	0.719467	62.4551	0.923382	63.1913	0.809187	30.4744
PF3D7_1366800	phosphatidylserine synthase I, putative	0.62	-0.06	0.51	-0.09	0.5	0.9	1.01	0.83	0.58	0.6	0.48	0.5	-0.22	0.03	-0.66	-0.54	0.99	1.25	0.54	0.62	0.1	-0.08	0.838956	68.0421	0.80107	71.3904	0.796916	43.564	0.809697	34.0519
PF3D7_1346800	6-cysteine protein (P47)	-0.28	-0.75	-0.12	1.67	0.24	0.04	-0.65	0.9	2.19	2.27	1.71	-0.1	-0.21	0.01	0.96	0.87	0.39	-0.29	-0.27	1.2	0.79	0.53	1.217	58.6359	1.11535	71.9945	0.433769	0	0.810208	68.01
Mito-CoxI	Cytochrome b	0.44	0.76	0.13	-0.73	-2.09	-2.84	-2	-0.43	0.42	0.92	0.81	0.31	0.31	-0.11	-1.37	-3.07	-3.36	-1.77	-0.38	0.5	0.69	0.3	0.827406	69.2398	0.718221	61.3061	0.89969	62.1133	0.810208	32.4585
PF3D7_0512400	conserved Plasmodium protein, unknown function	0.2	-0.26	-0.01	1.1	2.56	2.72	2.04	1.25	0.94	0.53	0.18	-0.03	-0.13	-0.64	1.1	2.4	2.57	2.01	0.56	0.59	0	-0.51	0.844791	66.6059	0.942785	73.6499	0.675955	9.55332	0.810718	22.8918
PF3D7_1239600	hydroxyethylthiazole kinase, putative	1.28	0.89	0.2	0.25	-1.35	-0.16	0.95	1.21	1.4	0.75	0.31	1.17	0.86	-0.17	-1.35	-1.37	0.05	1.04	0.97	1	0.3	-0.1	0.888843	66.3902	0.795536	73.5869	0.771105	25.6189	0.810718	47.9913
PF3D7_0405600	conserved Plasmodium membrane protein, unknown function	0.93	0.22	-0.67	-0.45	-0.26	0.12	0.71	0.96	0.87	0.43	-0.16	0.66	0.04	-1.19	-0.95	-0.64	-0.02	0.61	0.59	0.69	0.08	-0.49	0.799221	71.1566	0.823591	58.9239	0.808041	35.4245	0.811229	0.462451
PF3D7_1006700	conserved Plasmodium protein, unknown function	0.03	-0.41	-0.17	-0.05	0.96	1.25	1.23	0.74	0.17	0.05	0.06	-0.66	-0.94	-0.63	0.94	0.89	0.74	0.55	0.78	-0.22	-0.4	-0.51	0.678302	78.2368	0.95429	75.9282	0.788673	41.4275	0.811229	48.3158
PF3D7_1411200	rhomboid protease ROM8 (ROM8)	-0.68	-0.2	0.98	0.42	0.34	0.44	0.07	-0.42	-0.57	0.32	0.47	-1.02	-0.63	0.82	-0.15	-0.31	0.08	-0.17	-0.52	-0.52	0.03	0.24	0.806642	71.4789	0.72951	36.1222	0.905948	61.0089	0.811229	8.22517
PF3D7_0207700	serine repeat antigen 4	-0.28	1.77	0.36	-0.85	-2.64	-3.75	-4.62	-2.28	0.34	0.29	-0.63	0.01	2.01	-0.03	-2.02	-3.31	-3.95	-4.68	-3.39	-0.33	0.35	-0.26	1.03288	63.9325	0.694959	57.8331	0.791412	55.0949	0.811741	53.9452
PF3D7_0311500	conserved Plasmodium protein, unknown function	-0.25	-0.17	1.16	2.2	1.58	1.06	0.67	0.41	0.01	0.07	0.92	-0.55	-0.06	0.84	2.02	1.26	0.88	0.75	-0.23	-0.25	-0.42	0.12	0.888843	66.2049	0.90125	71.0118	0.684205	15.3196	0.812252	20.1625
PF13TR003	antisense to MAL13P1.175	0.8	2.56	1.95	1.54		0.88	1.47	0.39	1.41	1.44		0.96	2.66	1.43	0.49	0.34	0.53	0.08	-0.09	1.09	2.33	1.35	0.941696	65.508	0.534403	26.0864	1.02829	66.4129	0.812252	60.7207
PF3D7_1324100	conserved Plasmodium membrane protein, unknown function	0.28	0.68	0.04	-0.8	-2.33	-2.45	-1.64	-0.01	0.4	0.39	-0.13	0.07	0.38	-0.4	-1.82	-2.43	-2.53	-1.89	-0.57	0.17	0.2	-0.05	0.802923	72.4462	0.777816	65.9203	0.855595	55.2665	0.812252	23.6562
PF3D7_0703700	conserved Plasmodium protein, unknown function	0.17	-1.32	-0.86	0.79	0.72	0.38	0.36	0.24	-0.24	-1.07	-0.46	-0.13	-1.69	-0.82	0.52	0.55	0.14	0.57	-0.13	-0.57	-1.57	-1.46	0.864537	66.8277	0.921784	74.1861	0.68302	19.9826	0.812252	25.5845
PF3D7_0215000	acyl-CoA synthetase (ACS9)	0.01	0.05	-0.37	-0.48	0.89	1.39	1.83	1.83	1.57	1.41	1.21	0.43	0.26	-0.01	-0.65	-0.41	0.55	0.75	1.41	1.52	1.21	0.99	1.25701	57.6026	0.555747	34.1516	0.857079	51.8284	0.812764	56.0039
PF3D7_1455300	conserved Plasmodium protein, unknown function	-3.99	-0.98	2.2	-0.14	-1.32	-2.48	-2.57	-3.06	-2.91	0.07	1.03	-4.07	-1.24	1.86	-0.44	-2.12	-2.43	-2.67	-3.21	-3.71	-0.31	0.9	0.854607	67.9792	0.819321	68.0617	0.776469	40.9457	0.812764	21.1853
PF3D7_1239100	mitochondrial ribosomal protein L23 precursor, putative	1.08	0.22	-0.03	0.11	-1.35	-1.14	-0.8	0.59	0.99	0.66	0.19	0.9	0.43	-0.28	-0.78	-2.06	-1.9	-0.81	0.4	0.91	0.3	0.12	0.950439	65.5081	0.663193	45.3231	0.885768	57.1989	0.812764	32.1246
PF3D7_1467400	50S ribosomal protein L22, apicoplast, putative (L22)	0.62	0.68	0.61	0.6	0.08	0.07	0.09	0.34	0.84	0.76	0.36	0.64	0.91	0.33	-0.15	-0.42	-0.02	-0.04	-0.34	0.54	0.34	-0.02	0.993092	64.7837	0.775125	59.1931	0.734584	21.8591	0.813277	24.0744
PF3D7_0205800	conserved Plasmodium protein, unknown function	0.87	1.43	0.96	-0.29	-0.31	-0.32	0	0.45	1.15	1	0.36	0.29	1.34	0.32	-0.16	-0.58	-0.49	-0.14	-0.16	0.71	0.65	0.25	0.73884	73.1859	0.924984	73.6765	0.76977	33.5743	0.813789	16.8345
PF3D7_1324400	MSF1-like protein, putative	-0.29	-0.56	0.33	1.77	1.94	1.44	0.64	0.39	0.06	-0.17	0.43	-0.64	-0.51	0.21	1.92	1.59	1.19	0.5	-0.16	-0.33	-0.78	-0.28	0.907519	66.0272	0.902814	72.5317	0.675955	7.87789	0.813789	20.22
PF3D7_1246000	conserved Plasmodium protein, unknown function	0.04	-0.67	-0.12	1.73	1.8	2.22	1.41	0.92	0.52	-0.2	0.5	0.04	-0.72	0.38	1.03	2.07	1.77	1.18	0.59	0.22	-0.67	-0.99	1.10957	61.6906	0.825019	69.8093	0.638386	24.9173	0.814816	53.2356
PF3D7_0212000	GDP-fructose:GMP antiporter, putative	1.25	1.37	0.52	-0.73	-1.27	-1.64	-0.4	1.05	1.72	1.41	0.88	1.7	1.39	0.24	-0.84	-1.87	-1.41	-0.94	0.29	1.12	0.83	0.4	1.04488	63.6306	0.837987	70.4579	0.657471	4.27955	0.814816	39.3093
PF3D7_1136900	subtilisin-like protease 2 (SUB2)	-2.6	-1.01	2.09	0.35	-0.13	-0.87	-1.74	-2.6	-2.33	0.04	0.85	-2.88	-1.16	1.77	-0.11	-0.83	-0.91	-1.54	-2.63	-2.86	-0.74	0.69	0.840896	69.663	0.840896	71.039	0.771105	41.293	0.814816	25.8097
PF3D7_1415500	conserved Plasmodium membrane protein, unknown function	1.07	1.22	0.31	-0.71	-1.1	-1.8	-0.92	0.63	1.01	0.94	0.14	1.05	1.04	-0.01	-1.76	-1.66	-1.94	-0.93	0.5	0.93	0.37	-0.04	0.886791	66.5508	0.737135	61.9504	0.846745	52.3455	0.815329	28.5156
PF3D7_1428000	conserved Plasmodium membrane protein, unknown function	1	1.98	1.38	-0.49	-0.83	-1.42	-1.64	0.18	1.39	1.59	0.96	1.15	1.82	0.86	-0.74	-1.71	-1.32	-1.74	-0.31	1.13	0.94	0.78	0.884745	66.0829	0.822165	69.8115	0.760489	31.6867	0.815329	28.1748
PF3D7_1444000	conserved Plasmodium protein, unknown function	0.82	0.6	-0.03	1.47		-0.68	1.14	1.37	0.7	0.8	-0.13	1.22	0.87	-0.21	-1.06	-0.79	-0.91	0.8	1.31	1.22	0.24	-0.1	1.11987	61.3997	0.589168	66.61	0.987943	67.0949	0.815522	69.9768
PF3D7_1340200	conserved Plasmodium protein, unknown function	0.5	0.29		-1.12	2.16	2	1.72	0.4	0.54	-0.22		0.47	-0.02	-0.5	0.05	1.44	1.67	0.55	-0.13	0.28	-0.69	-0.94	0.908568	66.1093	0.833642	75.192	0.77876	33.0548	0.815637	57.5351
PF3D7_0613600	conserved Plasmodium protein, unknown function	-0.88	-0.04	1.53	0.41	-0.99	-1.24	-1.09	-0.7	-0.55	0.54	0.67	-1.32	-0.37	1.33	-0.38	-1.13	-1.75	-1.12	-0.66	-0.76	0.01	0.58	0.799221	72.6832	0.775125	61.267	0.87206	57.626	0.815843	18.1507
MAL8P1.210	MAL8P1.210	-0.29	-0.22	0.59	3.76	2.9	2.82	1.52	-0.27	-0.71	-0.85	-1.06	-1.44	-0.63	0.22	2.07	2.63	2.82	1.6	-0.3	-0.73	-1.07	-0.21	0.640232	77.4059	0.721965	69.7731	1.10573	61.8959	0.815843	63.0245
PF3D7_0206800	merozoite surface protein 2 (MSP2)	-2.55	0.32	1.12	-0.32	-1.85	-2.75	-3.29	-3.2	-1.36	0.45	0.34	-2.6	0.05	1.12	-1.21	-2.63	-2.72	-3.06	-3.7	-2	0.01	0.42	0.928731	65.8593	0.783226	69.6139	0.771105	39.9135	0.815843	38.0445
PF3D7_0713200	RESA-like protein	-1.2	-1.67	-0.18	2.87	4	2.79	1.32	-0.32	-1.74	-2.45	0.64	-2.09	-2.7	-0.34	4.1	3.89	2.93	1	-0.97	-2.23	-2.45	-0.31	0.618423	78.1373	1.17691	70.1365	0.696164	27.8438	0.815843	61.9709
PF3D7_0717100	conserved Plasmodium protein, unknown function	0.7	0.25	-0.55	-0.22	-1.66	-0.68	0.15	0.45	0.44	0.2	-0.43	0.34	0.24	-0.69	-1.61	-2.47	-0.98	0.08	0.32	0.46	0.09	-0.34	0.888843	66.3932	0.640602	54.4849	0.977725	66.9836	0.816872	45.7932
PF3D7_1475400	cysteine repeat modular protein 4 (CRMP4)	-0.75	-1.05	0.37	0.93	1.27	0.93	-0.24	-0.78	-0.92	-1.37	0.05	-0.98	-1.22	-0.41	0.65	1.12	0.73	-0.12	-0.65	-1.26	-1.28	-1.35	0.761368	70.7308	0.915416	72.8257	0.768438	52.7787	0.816872	46.7262
PF3D7_1253300	Plasmodium exported protein (PHISTa), unknown function, pseudogene	-1.78	-2.51	-0.04	2.16	2.1	1.4	0.35	-1	-1.79	-1.99	0.23	-2.08	-2.17	-0.57	2.32	1.77	1.34	-0.09	-1.28	-2.1	-2.45	-0.77	0.89296	65.8707	0.890384	72.5219	0.701007	25.331	0.816872	35.2632
Pfa_asR_161	putative ncRNA	2.33	4.22	3.27	1.43	1.29		-1.2	0.35	3.21	2.84	1.29	3.4	4.6	1.91	-0.1			-0.25	-0.71	2.75	2.92	1.55	1.02101	64.4302	0.800455	74.6337	0.815072	56.6614	0.816963	76.2397
PF3D7_1236900	conserved Plasmodium protein, unknown function	-1.34	1.13	1.78	-0.05	-1.07	-1.62	-1.4	-0.48	0.48	1.48	1.34	-1.11	1.28	1.15	-0.23	-1.33	-1.58	-1.9	-0.94	-0.07	0.72	1.06	0.943874	65.4184	0.855595	66.8912	0.701007	16.7803	0.817387	31.0672
PF3D7_0506900	rhomboid protease ROM4 (ROM4)	-1.63	1.3	0.94	-0.49	-1.86	-2.61	-3	-2.4	-0.41	0.9	0.29	-1.38	1.09	0.62	-1.36	-2.52	-2.54	-2.81	-2.74	-1.21	0.18	0.5	0.937354	65.6104	0.802459	70.3481	0.75132	42.3496	0.817387	44.6678
PF3D7_0912100	conserved Plasmodium protein, unknown function	0.38	-0.31	-0.2	0.94	1.12	1.09	0.94	0.64	0.35	0.24	0.27	-0.09	-0.73	-0.48	0.49	0.59	0.85	0.7	0.54	0.52	0.06	-0.18	0.76313	76.9803	0.776469	41.8917	0.907519	62.7504	0.817902	11.2062
PF3D7_0604800	RAP protein, putative	0.34	-1	-1.5	-1.42	-1.45	-0.13	1.15	1.01	0.43	-0.06	-0.7	0.13	-1.44	-1.76	-1.89	-1.71	-0.61	1.08	1.05	0.42	-0.7	-1.09	0.810378	71.5797	0.80107	54.2535	0.840896	54.3895	0.817902	12.9733
PF3D7_1115200	SET domain protein, putative (SET7)	-0.41	0.92	0.31	-0.22	0.31	0.24	-0.18	-0.49	0.11	0.53	0.14	-0.54	0.31	0.06	-0.64	-0.03	0.03	-0.44	-1.17	-0.22	0.36	0.35	0.795536	69.9117	0.808041	41.3741	0.845279	56.2901	0.817902	16.9894
PF3D7_1117000	conserved Plasmodium membrane protein, unknown function	1.15	1.36	0.56	0.03		-1.13	-0.44	0.61	1.26	1.37	0.84	0.91	1.17	-0.04	-0.62	-1.2	-1.28	-0.54	0.65	1.28	0.62	0.4	0.788218	70.9739	0.830758	64.8022	0.822165	52.8284	0.818057	23.2118
PF3D7_1316200	ADP-ribosylation factor, putative	-1.47	-0.56	2	0.25	-1.24	-1.91	-1.43	-0.96	-0.74	0.81	1.42	-1.09	-0.34	1.71	-0.4	-1.79	-1.91	-1.09	-1.21	-1.17	-0.35	0.63	1.07425	62.8352	0.861546	73.3683	0.633976	15.8896	0.818418	51.6285
PF3D7_0718900	conserved Plasmodium protein, unknown function	0.44	0.56	0.75	2.71			-0.56	0.36	0.16	-0.09	0.51	0.13	0.28	0.6	0.79	1.09	0.5	0.65	-0.09		-0.37	-0.3	0.842842	69.5867	0.931974	75.9191	0.731916	27.3682	0.818443	67.2249
PF3D7_0614900	conserved Plasmodium membrane protein, unknown function	0.25	1.28	0.83	-0.51	-1.48	-1.88	-1.74	-0.81	0.3	0.96	0.43	-0.14	0.87	0.44	-0.98	-1.67	-1.95	-1.73	-1.27	0.03	0.42	0.44	0.759611	79.3674	0.882703	70.131	0.803851	43.8599	0.818933	10.5317
PF3D7_0916300	conserved Plasmodium protein, unknown function	0.17	1.79	1.77	0.9	0.17	0.11	-0.37	-0.49	1.02	1.3	0.34	0.34	2.08	1.26	0.39	0.28	-0.01	-0.44	-1.28	0.13	0.39	0.4	0.988514	64.8323	0.902814	73.3625	0.645058	21.1607	0.818933	47.4345
PF3D7_1100800	Pfmc-2TM Maurer's cleft two transmembrane protein (MC-2TM)	1.88	0.79	0.68	0.94	0	2.44	4.08	2.71	1.23	-0.09	-1.77	2.44	0.72	-0.02	0.06	-0.15	2.5	4.24	2.77	0.75	-1.39	-2.2	0.952638	65.24	0.869043	73.78	0.688964	34.4981	0.818933	55.3069
RNAzID:3108	putative ncRNA	-0.55	-1.13	-0.75	2.92	4.71	4.05	2.78	1.27	0.7	0.45	0.44	-1.07	-0.87	-1.12	2.59	3.91	4.31	2.9	0.69	0.48	0.22	-0.32	0.864537	66.1938	0.878126	74.2793	0.733312	28.5026	0.818933	38.836
PF3D7_1246800	signal recognition particle receptor, beta subunit (SRPR-beta)	0.64	0.4	-0.34	-1.29	-0.55	0.82	0.6	0.47	0.68	0.46	-0.13	0.57	0.71	-0.12	-1.12	-2.26	-0.06	0.34	0.05	0.33	0.31	-0.16	1.11214	61.0823	0.628507	62.0279	0.848214	50.9767	0.818933	58.8188
PF3D7_1342800	phosphoenolpyruvate carboxykinase (PEPCK)	0.09	-1.01	-1.03	-0.81	-1.2	-0.2	0.88	0.94	0.4	-0.48	-0.63	-0.3	-1.08	-1.36	-1.84	-1.74	-0.39	1.1	0.93	0.04	-0.73	-0.84	0.833161	68.7348	0.765779	67.3009	0.866037	53.563	0.81945	31.2782
PfNC13_1.1	putative ncRNA	1.58	0.47	1.13	2.41	3.99	4.04	3.55	2.03	1.17	1.13	0.5	0.56	-0.54	0.38	3.28	3.89	3.75	3.22	2.22	1.37	0.62	0.09	0.526072	46.1274	1.02633	74.9927	0.912249	64.3324	0.81945	57.9119
PF3D7_1466800	conserved Plasmodium protein, unknown function	-0.99	-1.38	-0.52	0.31	0.89	0.93	0.97	0.58	0.35	0.65	1.53	-0.89	-1.38	-1.02	0.46	0.65	0.37	0.56	0.47	0.15	0.09	0.71	0.911722	65.8322	0.832199	67.2911	0.746131	35.0312	0.819966	29.6889
PF3D7_1115900	DHHC-type zinc finger protein, putative	-1.26	0.86	2.17	1.44	1.02	0.67	-0.67	-1.83	-0.31	1.18	1.55	-1.44	1.05	1.5	1.67	0.92	0.4	-0.65	-1.71	-0.9	-0.06	0.89	0.858565	66.2379	0.97942	75.934	0.663193	29.217	0.819966	48.8657
PF3D7_0301400	Plasmodium exported protein, unknown function	0.95	-0.23	-0.47	-1.57	-0.22	0.83	1.09	1.19	0.67	-0.18	-0.44	0.64	-0.38	-0.73	-1.58	-0.77	0.43	1.16	0.5	0.69	-0.38	-1.11	0.846745	69.3394	0.857079	70.0005	0.765779	40.5761	0.819966	22.7665
PF3D7_1429200	transcription factor with AP2 domain(s), putative (ApiAP2)	-0.12	-0.08	0.62	1	0.94	0.77	1.25	1.46	1.31	1.49	1.79	0.12	0.18	0.27	0.35	0.79	0.82	0.69	1.18	1.13	0.88	0.87	1.03526	63.8427	0.796916	63.6735	0.708333	27.0339	0.819966	39.7987
PF3D7_1202900	high mobility group protein B1 (HMGB1)	-0.43	-0.06	-0.51	-0.11	-0.46	-0.76	-1.06	-0.77	-0.37	-0.19	-0.51	-0.87	-0.5	-0.45	-0.78	-1.11	-0.92	-1.04	-1.08	-0.53	-0.39	-0.7	0.827406	67.6624	0.776469	61.4733	0.861546	48.9504	0.820483	18.6775
PF3D7_0726800	conserved Plasmodium protein, unknown function	1.38	0.7	0.26	0.14	-0.99	-0.28	1.11	1.71	1.65	1.05	0.78	1.53	0.8	-0.06	-0.56	-1.08	-0.04	1.12	1.03	1.25	0.4	-0.01	0.983957	64.9672	0.91067	75.0599	0.646176	5.24087	0.821	40.8236
PF3D7_0813400	conserved Plasmodium protein, unknown function	-0.26	-1	-0.79	0.52	0.41	0.57	0.66	0.03	-0.5	-0.45	-0.24	-1.14	-1.66	-1.04	-0.23	-0.15	0.52	0.63	0.22	-0.18	-0.51	-0.64	0.66128	78.4753	0.785945	63.6252	1.0087	66.8061	0.821	42.3586
PF3D7_1214500	conserved Plasmodium protein, unknown function	0.32	-0.56	-0.6	-0.39	1.74	2.13	1.77	1.34	0.78	0.25	0.23	0.38	-0.65	-1.8	-0.19	1.13	1.4	2.05	0.82	0.76	0.24	-0.26	0.752623	67.5218	0.861546	73.9309	0.835088	52.0937	0.821	49.3662
PF3D7_0936200	Plasmodium exported protein (hyp11), unknown function	-0.09	-1.22	-1.28	-1.14	-0.76	0.7	1.37	1.11	0.56	-0.15	-0.16	-0.2	-1.45	-1.69	-1.38	-0.94	1.02	2.03	0.6	0.02	-1.03	-1.17	0.840896	68.5383	1.10191	71.313	0.600818	3.60978	0.821	51.6591
PF3D7_1355600	conserved Plasmodium protein, unknown function	0.04	-0.25	0.21	0.88	0.8	1.28	1.88	1.89	1.72	1.57	1.24	0.67	0.28	-0.01	0.64	0.66	0.76	1.2	1.23	1.29	0.72	0.7	1.24258	59.4915	0.760489	50.8583	0.650671	6.61551	0.821518	51.554
PF3D7_1473000	conserved Plasmodium protein, unknown function	0.29	0.08	0.23	1.08	1.37	1.35	1.16	0.53	1	0.48	0.47	0.67	0.51	0.36	1.01	1.25	0.93	1.24	0.05	0.06	-0.48	-0.68	1.24258	57.9444	0.912249	73.2625	0.542427	0.111837	0.821518	57.5549
PF3D7_1202200	mitochondrial phosphate carrier protein (MPC)	0.34	0.92	-0.08	-1.19	-1.86	-1.86	-0.82	0.18	0.86	0.77	0.35	0.33	0.98	-0.34	-1.37	-2.13	-2.2	-1.65	-0.44	0.42	0.56	0.33	0.952638	65.5524	0.755236	53.7185	0.799683	43.7752	0.821518	23.5443
PF3D7_1200200	rifin (RIF)	0.62	1.98	1.47	2.46	2.07	2.41	2.31	0.72	1.23	1.17	0.87		1.68	1.05		0.92	2.23	2.35	0.49	0.25	1.25	1.38	0.885563	66.0891	0.659627	58.5766	0.898132	64.7755	0.821633	57.5599
PF3D7_1105100	histone H2B (H2B)	-0.04	1.01	0.36	-0.88	-2.04	-2.78	-2.58	-0.56	-0.01	0.55	0.66	-0.64	0.49	0.25	-1.53	-2.61	-3.14	-2.35	-0.84	0.29	0.57	0.09	0.752623	72.9925	0.791412	65.7867	0.912249	64.3001	0.822036	35.9902
PF3D7_0714000	histone H2B variant (H2B.Z)	-0.75	0.19	-0.27	-0.72	-1.35	-1.67	-2.01	-1.53	-0.53	0.18	-0.28	-1.05	-0.18	-0.35	-1.08	-1.82	-1.77	-1.83	-2.06	-0.72	-0.47	-0.52	0.840896	68.5334	0.878126	71.8392	0.756546	31.2366	0.822036	17.6876
mal_rna_11:rRNA	mitochondrial rRNA	0.76	1.01	0.47	-0.23	-1.16	-1.97	-0.89	0.26	0.84	0.94	1.06	-0.06	0.34	-0.25	-0.82	-1.76	-1.66	-0.62	0.07	0.91	1.22	0.61	0.600124	56.3896	0.89969	75.195	0.950989	66.4047	0.822036	48.2172
PF3D7_1418400	tRNA Proline	1.01	0.43	2.19	3.02	1.98	1.57	0.74	0.07	0.25	0.22	1.12		0.2	1.61	0.94	1.21	1.88	1.08	0.68		0.69	0.37	0.677084	77.4558	0.68302	71.2589	1.10957	62.5884	0.822332	69.5881
PF3D7_0215600	conserved Plasmodium protein, unknown function	0.7	0.5	0.03	0.49	0.78	1	0.91	0.82	0.67	0.45	0.17	0.63	0.18	-0.22	0.18	0.39	1.12	0.73	0.19	0.47	0.1	-0.35	0.862542	67.6138	0.876606	69.8524	0.744839	26.0978	0.822554	12.972
PF3D7_0222100	Pfmc-2TM Maurer's cleft two transmembrane protein (MC-2TM)	1.66	0.85	0.69	0.23	0.07	2.39	3.63	2.81	1.07	-0.22	-1.73	1.55	0.37	-0.31	-0.32	-0.07	2.95	4.18	3.04	0.53	-1.28	-2.29	0.692555	73.5356	1.07549	73.379	0.715736	38.3501	0.822554	58.343
Pfa_asR_154	putative ncRNA	2.13	2.05	2.08	1.69	2.46	2.4	2.77	1.73	1.61	1.41	0.61	2.04	1.22	1.17	1.14	1.44	2.7	2.73	1.44	2.19	1.61	0.16	0.655197	76.1543	0.796916	70.8689	1.00696	66.8716	0.822554	55.9501
Pfa_asR_7434	putative ncRNA	2.21	2.55	2.22	1.28	3.49	3.81	2.91	1.33	1.66	2	1.19	1.23	1.68	0.72	1.08	2.54	4.03	3.07	1.17	2.14	2.61	1.28	0.461158	54.3074	0.875088	74.5398	1.19334	51.1041	0.822554	66.1564
PF3D7_0311900	conserved Plasmodium protein, unknown function	0.74	0.31	-0.36	-0.12		-2.02	0.24	0.77	0.63	0.2	-0.9	0.5	0.15	-0.86	-1.86		-2.58	0.41	0.68	0.47	-0.09	-0.52	0.812252	70.0629	0.647914	63.5768	0.972655	66.9989	0.822878	58.5516
PF3D7_1461500	meiotic nuclear division protein 1, putative	0.19	-0.12	0.68	0.96		1.56	0.4	0.26	0.59	0.41	0.27			0.36	0.82	1.09	0.57	0.05	0.52		-0.38	-0.29	0.933464	65.677	0.733948	56.1901	0.787611	48.8761	0.823039	43.1219
PF3D7_1471600	conserved Plasmodium protein, unknown function	1.13	0.65	1.36	1.19	2.65	2.03	1.36	0.45	0.29	0.45	0.95	0.09	0.28	0.76	1.77	1.74	1.73	1.29	0.45	0.26	0.49	0.57	0.628507	79.3429	0.885768	75.1985	0.937896	65.1464	0.823591	50.6769
PF3D7_1435000	cytochrome c oxidase assembly protein, putative	1.09	0.71	0.39	0.32	-1.08	-1.58	-0.78	0.78	1.18	0.89	0.59	1.12	0.54	-0.04	-1.08	-1.31	-1.34	-0.64	0.62	0.92	0.44	0.2	0.876606	66.4648	0.805245	73.2748	0.803851	37.3175	0.823591	48.0096
PF3D7_0726900	mitochondrial inner membrane translocase subunit tim50, putative (TIM50)	0.47	-0.35	-0.49	-0.3	-0.62	-0.08	0.51	0.88	0.48	-0.14	-0.11	0.28	-0.74	-0.77	-1.05	-0.95	-0.04	0.58	0.47	0.37	-0.34	-0.64	0.819794	71.2645	0.845279	70.9652	0.805245	41.4421	0.823591	19.8581
PF3D7_0317000	proteasome component C8, putative	0.41	0.2	-0.79	-1.5	-1.61	-1.09	-0.35	0.01	0.5	0.27	-0.34	0.07	0	-1.11	-1.97	-2.27	-1.3	-0.47	-0.42	0.31	0.24	-0.45	0.819794	71.9839	0.776469	53.9982	0.876606	56.5577	0.823591	10.0212
PF3D7_0100900	rifin (RIF)	0.67	0.69		2.27	1.67	1.49	2.72	1.81	0.82	-0.32	1.08	1.27	0.56	0.67	0.26	1.63	2.03	3.55	1.33		-0.7	-0.19	1.12896	61.4873	0.888843	75.9202	0.621886	13.6715	0.823879	72.0661
PF3D7_0419400	conserved Plasmodium protein, unknown function	-0.82	1.53	0.54	-0.89	-1.56	-2.33	-3.19	-2.34	-0.24	0.69	-0.12	-1.1	1.22	0.33	-1.23	-2.15	-2.49	-3.04	-3.07	-0.86	0.37	0.23	0.831238	71.5645	0.849685	69.5468	0.795536	51.2595	0.82463	33.4943
PF3D7_1014000	GDP-fucose synthase, putative	0.37	-0.12	2.04	0.48	-0.49	-2.08	-2.3	-0.31	-0.01	0.33	0.94	0.76	0.8	1.41	-0.94	-1.51	-1.72	-2.58	0.12	-0.34	-0.42	0.21	1.17013	61.938	0.664343	64.7075	0.787308	51.7376	0.82463	68.0935
PF3D7_0808200	plasmepsin X	-3.77	-1.66	2.29	-0.1	-1.21	-1.66	-2.64	-3.32	-3.05	-0.19	0.88	-4.01	-1.44	2.02	-0.28	-1.55	-1.71	-2.35	-3.54	-4.05	-1.18	0.6	0.935191	65.6557	0.952638	75.7675	0.649544	20.2485	0.82463	45.51
PF3D7_1467700	conserved Plasmodium protein, unknown function	0.44	0.09	-0.48	-0.21	1.03	1.94	1.95	1.63	1.37	1.01	0.87	0.59	0.45	-0.19	-0.06	0.88	1.1	1.08	0.74	1.06	0.56	0.38	1.20303	58.1679	0.743549	64.2978	0.690159	17.7488	0.825149	52.3739
PF3D7_0700300	rifin	1.43	0.32	0.47	2.58	-0.02	3.47	4.09	2.4	0.64	-0.72		1.26	-0.27	-0.29	0.41	0.09	3.79	4.89	2.84	0.27	-1.39	-1.63	0.703847	76.0021	0.849685	75.7543	0.764895	49.4613	0.825279	71.089
PF3D7_1240300	erythrocyte membrane protein 1, PfEMP1 (VAR)	-0.52	-0.46	0.01	2.82	3.05	2.65	1.02	-0.55	-1.04	-1.04	0.18	-0.97	-0.7	-0.27	1.58	2.39	2.87	0.92	-0.49	-0.79	-0.92	-0.54	0.799221	72.9519	0.734584	67.3066	0.950989	66.6216	0.82567	51.5553
PF3D7_1322400	conserved Plasmodium protein, unknown function	-0.43	-0.28		-0.16	0.8	1.95	2.17	0.79	0.69	0.59	0.53	0.07	-0.16	-0.01	-0.28	0.14	1.12	0.93	0.47	0.35	0.42	0.18	1.2283	58.2803	0.610262	41.5151	0.815072	37.2555	0.826034	56.1355
PF3D7_0212700	conserved Plasmodium protein, unknown function	0.62	0.31	0.02	0.28	-0.18	1.14	1.2	1.08	1.02	0.6	0.14	0.81	0.35	-0.16	-0.7	-0.06	0.7	0.99	0.72	0.53	0.02	0	1.01162	64.3282	0.76977	65.6374	0.761808	30.4408	0.82619	37.6577
PF3D7_1362700	conserved Plasmodium protein, unknown function	-0.1	0.05	-0.13	0.06	-0.16	0.01	0.72	0.67	0.37	1.43	1.4	-0.73	-0.73	-0.19	-0.73	-0.8	-0.23	-0.04	1.5	0.68	1.39	1.17	0.712025	73.5095	0.656333	28.9287	1.16272	56.7747	0.82619	56.7092
PF3D7_1434700	mitochondrial import inner membrane translocase subunit TIM17, putative (TIM17)	0.56	-0.86	-0.88	-0.76	-1.82	0.05	0.94	1.15	0.66	-0.07	0.03	0.02	-0.9	-1.06	-1.95	-1.6	-0.06	1.15	1.2	0.3	-0.5	-0.63	0.838956	67.4543	0.860055	74.7027	0.784584	41.9974	0.82619	47.4759
PF3D7_0732600	Plasmodium exported protein, unknown function, fragment	-0.94	-2.17	-1.63	1.48	-0.8	0.26	1.11	-0.16	-1.78	-2.83	-3.79	-1.98	-2.69	-1.12	-0.86	-0.98	1.04	1.5	-0.46	-2.21	-3.13	-3.38	0.784584	66.5116	0.791412	75.2455	0.898132	63.121	0.826711	73.5703
PF3D7_1303500	sodium/hydrogen exchanger, Na , H antiporter	-1.12	0.62	0.34	-0.2	0.08	-0.09	-0.73	-0.98	-0.65	0.48	0.19	-1.46	0.11	0.27	-0.63	-0.58	-0.37	-1.17	-1.18	-0.68	0.19	0.42	0.808508	69.5101	0.730775	31.5418	0.950989	66.1735	0.826711	22.7368
PF3D7_0727800	cation transporting ATPase, putative	0.79	0.31	-0.8	-1.26	-0.65	0.04	0.49	0.36	0.34	0.25	-0.3	0.06	-0.42	-1.23	-1.96	-0.99	-0.15	0.43	0.32	0.54	0.26	-0.3	0.646176	77.5878	0.799683	60.8549	1.0299	65.5845	0.827232	36.8713
PF3D7_0113800	DBL containing protein, unknown function	-0.96	-0.65	0.21	-0.38	0.65	0.24	-0.19	-1.08	-1.39	-1.47	-0.56	-1.21	-1.22	-0.39	-0.03	0.32	0.01	-0.43	-1.08	-1.3	-1.64	-1.61	0.720298	77.612	0.924984	75.1104	0.822165	56.2295	0.827753	42.8518
PF3D7_0925400	protein phosphatase-beta	0.88	0.38	0.4	0.41	-0.17	-0.35	0.79	1.3	1.25	0.99	0.94	0.88	0.53	0.28	-0.41	-0.36	-0.64	0.71	1.03	0.71	0.43	0.66	1.00696	64.4387	0.787308	61.9893	0.75132	25.5593	0.827753	28.3019
PF3D7_0805000	alpha/beta hydrolase, putative	0.9	1.38	0.56	-0.68		-1.56	-2.43	0.13	1.11	1.34	0.84	0.96	1.4	-0.1	-1.44	-1.95	-1.87	-2.29	-0.34	0.92	0.75	0.9	0.874583	66.0911	0.794985	65.1186	0.813661	48.0919	0.827962	34.9007
PF3D7_0908400	conserved Plasmodium protein, unknown function	0.46	1.49	0.67	-0.47	-1.55	-2.17	-1.85	0.02	0.96	1.14	0.5	0.38	1.45	0.5	-1.24	-2.04	-2.56	-2.01	-0.59	0.9	0.96	0.46	0.935191	65.8903	0.730775	44.7799	0.857079	55.6211	0.828275	24.302
PF3D7_0316700	HVA22/TB2/DP1 family protein, putative	0.47	1.07	0.08	-0.11	-1.05	-0.8	-0.47	0.19	0.89	0.92	0.38	0.5	0.98	-0.37	-1.43	-1.47	-0.53	-0.46	-0.13	0.54	0.77	0.18	0.888843	66.1889	0.776469	71.2874	0.837987	44.3399	0.828275	47.1867
PF3D7_1022900	PfMNL-3 mitoNEET-like iron-sulfur protein, putative	1.08	1.16	0.72	0.61	-0.82	-1.17	-0.05	0.85	1.48	1.47	1.11	1.41	1.4	0.52	-0.26	-1.14	-1.14	-0.16	0.18	1.15	0.88	0.61	1.08925	62.202	0.802459	67.0017	0.696164	12.1958	0.828275	43.2781
PF3D7_0715900	zinc transporter, putative	1.12	0.88	-0.35	-0.59	-1.88	-2.24	-1.41	0.35	0.88	0.65	-0.07	0.74	0.54	-0.81	-1.78	-2.18	-2.28	-1.28	0.25	0.77	0.52	-0.14	0.761368	78.2871	0.784584	70.1382	0.931418	62.6459	0.828275	39.7265
PF3D7_1405700	conserved protein, unknown function	-0.61	-0.17	1.23	-0.42	-0.71	-0.44	-0.41	-0.39	-0.43	0.4	0.62	-0.88	-0.54	1.1	-0.82	-0.86	-0.68	-0.28	-0.79	-0.53	-0.17	0.14	0.83702	69.3177	0.891929	71.5753	0.764453	31.9553	0.828797	14.7829
PF3D7_0524700	mitochondrial import receptor subunit tom22, putative (TOM22)	0.47	-0.74	-1.05	-0.97	-0.51	0.3	0.85	1.13	0.62	0.05	-0.26	0.09	-0.65	-1.33	-1.15	-0.67	0.07	0.94	0.86	0.32	-0.64	-0.93	0.876606	66.4066	0.920188	72.5974	0.715736	21.9488	0.828797	24.0591
PF3D7_1334300	MSP7-like protein (MSRP5)	0.51	-0.38	-0.47	-0.27	-1.05	-0.72	0.69	0.79	-0.05	-0.47	-0.51	-0.29	-1.12	-0.86	-1.63	-1.42	-0.36	0.87	0.96	0.23	-0.43	-0.86	0.640232	78.7386	0.813661	73.7462	1.02456	66.2313	0.828797	59.2361
PF3D7_1415300	RNA-binding protein Nova-1, putative	-0.63	0.38	1.46	-0.12	-1.33	-0.47	0.84	1.61	1.06	0.89	0.81	-0.83	0.67	0.62	-0.8	-1.51	-0.78	0.74	1.19	0.87	0.73	0.62	0.840896	66.215	0.802459	59.9751	0.846745	47.9905	0.828797	32.3596
PF3D7_1131000	RNA-binding protein s1, putative	0.08	0.09	-0.35	0.71	-0.91	-0.83	-0.11	0.86	0.2	0.37	0.44	0.12	-0.19	-0.36	-1.24	-1.41	-0.75	-0.09	0.53	0.66	0.37	-0.06	0.943874	65.657	0.665495	67.9132	0.937896	66.099	0.82932	64.7326
PF3D7_1024200	RNA binding protein, putative	0.69	0	-0.71	0.16		-2.07	-0.1	0.77	0.43	0.36	0.4	0.11	0	-0.69	-1.63	-1.04	-1.74	0.19	0.57	0.35	-0.12	-0.34	0.878633	66.1479	0.876775	75.7812	0.771105	38.9304	0.82961	64.4723
PF3D7_0705900	ATP synthase subunit C, putative	0.88	0.43	-0.61	-0.7	-1.28	-1.12	-0.4	0.57	1	0.7	0.36	1.03	0.38	-0.87	-1.39	-1.93	-1.41	-0.62	0.23	0.77	0.63	0.05	0.963707	65.3582	0.725728	42.3669	0.848214	48.3599	0.829842	23.34
PF3D7_1239300	conserved Plasmodium protein, unknown function	0.16	-0.22	-0.14	1.46	2.24	1.77	1.26	0.78	0.51	0.07	0.24	0.16	-0.19	-0.49	1.47	1.87	1.61	1.37	0.35	0.11	-0.56	-0.53	0.928731	65.7807	0.931418	74.6659	0.679479	10.9484	0.829842	31.1753
PF3D7_1467800	conserved Plasmodium protein, unknown function	0.56	0.08	-0.74	-0.86	-0.43	0.15	0.99	1.32	1.21	0.84	0.5	0.79	0.62	-0.48	-1.11	-0.72	-0.35	0.19	0.64	0.87	0.33	-0.12	1.26868	57.7424	0.726986	43.8299	0.688964	11.0631	0.829842	50.3697
PF3D7_1476200	Plasmodium exported protein (PHISTb), unknown function	-0.38	-1.27	-1.46	-0.88	0.09	2.07	1.37	-0.23	-1.38	-1.85	-1.82	-1.18	-2.13	-1.9	-1.4	0.11	2.39	1.75	-0.2	-1.47	-2.05	-2.62	0.615572	76.8784	1.03526	74.4978	0.832199	54.1591	0.829842	51.622
PF3D7_1224300	polyadenylate-binding protein, putative (PABP)	-1.15	-1.43	-1.16	0.03	-0.06	-0.08	-0.52	-1.24	-1.5	-1.12	-0.81	-2.13	-2.31	-1.55	-0.65	-0.83	-0.35	-0.94	-0.77	-0.94	-0.53	-1	0.594604	78.2938	0.690159	33.0496	1.2812	40.9375	0.829842	61.9963
PF3D7_1221900	conserved Plasmodium membrane protein, unknown function	-1.88	-1.61	0.09	1.27	1.61	1.51	0.6	-0.7	-1.5	-1.14	-0.2	-2.7	-1.83	-0.02	1.26	1.57	1.55	0.14	-0.99	-1.76	-1.6	-0.52	0.766664	69.6497	0.921784	74.2864	0.794159	31.643	0.830365	24.5399
PF3D7_1234700	CPW-WPC family protein	0	0.44	0.55	1.14	1.27	1.04	0.55	0.37	0.4	0.75	0.78	0.28	0.2	0.19	0.47	1.15	0.26	0.12	0.41	0.65	0.37	0.24	0.928731	65.6639	0.707107	44.0805	0.896577	62.8115	0.830365	40.7759
PF3D7_0928900	guanylate kinase (GK)	0.55	-0.51	-0.16	-0.48	0.07	0.57	1.27	1.1	0.77	0.39	0.26	0.44	-0.41	-0.48	-0.6	-0.22	0.59	1.37	0.61	0.53	-0.37	-0.58	0.926588	65.8039	0.950989	75.3774	0.667806	14.8167	0.830365	36.3019
PF3D7_1239400	conserved Plasmodium protein, unknown function	-0.31	0.22	0.82	0.43		1.37	0.74	0.34	0.02	0.39	0.99	-0.19		-0.57	0.26		0.38	0.29	0.3	0.93	0.33	0.27	0.741919	67.1426	0.745384	60.092	1.01572	66.7388	0.83045	64.3603
PF3D7_0615300	GPI-anchored wall transfer protein 1, putative (GWT1)	0.92	0.9	0.08	-0.13	-1.36	-0.87	-0.42	0.25	0.68	0.73	0.08	0.9	0.87	-0.23	-1.35	-1.63	-1.31	-0.58	0.1	0.71	0.42	0.02	0.920188	65.9295	0.696164	56.7233	0.918594	62.6718	0.830889	40.7071
PF3D7_0523900	conserved Plasmodium membrane protein, unknown function	-0.22	0.38	0.08	0.73	0.98	0.72	0	-0.02	0.39	0.54	0.3	-0.49	0.52	-0.21	0.69	0.73	0.83	-0.46	-1	0.1	0.17	0.07	0.907519	65.9633	0.895025	72.4952	0.723217	30.8915	0.831413	34.2006
PF3D7_1000400	rifin	0.32	1.41	0.55	3.01	1.72	2.26	2.78	1.05	0.76	0.16	0.28	0.25	0.96	0.93	1.34	1.4	2.44	2.15	0.39		0.37	0.73	0.968171	65.152	0.655197	63.6437	0.950074	66.6747	0.831762	64.475
PF3D7_1430200	plasmepsin IX	-2.12	1.12	1.7	0.27	-0.6	-0.98	-2.05	-2.36	-0.66	0.83	0.73	-1.94	1.4	1.51	-0.32	-1	-1.25	-2.13	-2.63	-1.73	0.22	0.83	1.06437	62.8413	0.792784	54.4308	0.725728	38.856	0.831937	47.0573
PF3D7_0936800	Plasmodium exported protein (PHISTc), unknown function	-1.77	-2.55	-1.58	0.82	1.4	1.85	0.7	-1.14	-2.42	-3.09	-1.57	-2.46	-2.94	-2.24	0.54	1.88	2.21	0.55	-1.42	-2.79	-3.21	-2.39	0.668964	78.993	1.07363	72.4803	0.759173	36.4409	0.831937	48.3786
PF3D7_0501500	rhoptry-associated protein 3 (RAP3)	-3.76	0.93	0.99	-0.87	-2.05	-3.27	-4.06	-5.09	-1.03	0.71	0.43	-3.79	1.1	0.9	-0.83	-2.61	-3.43	-4.49	-5.25	-2.38	0.17	0.62	1.01162	64.301	0.825019	64.5914	0.724471	44.6308	0.831937	52.2409
PF3D7_0810400	aquaporin, putative (AQP2)	0.73	0.38	0.18	0.03	-0.3	0.44	1.04	0.9	0.84	0.5	0.25	0.44	0.23	-0.23	-0.69	-0.43	0.35	1.12	0.63	0.64	0.15	-0.13	0.82169	70.3359	0.861546	71.6161	0.812252	36.2349	0.832461	17.9514
PF3D7_0609200	citrate synthase-like protein, putative	0.32	0.01	0.44	0.46	1.15	1.75	1.25	0.86	0.54	0.25	0.02	0.36	0.39	0.02	0.45	1.08	0.88	1.18	0.51	0.1	-0.5	-0.33	1	64.6334	0.837987	70.9104	0.720715	20.4331	0.832461	43.4138
PF3D7_1369500	conserved Plasmodium protein, unknown function	0.38	-0.29	-0.57	0.21	1.02	0.94	0.81	0.57	0.28	-0.06	-0.19	0	-0.84	-0.95	0.33	0.74	0.84	0.73	0.21	0.25	-0.39	-0.73	0.73884	78.7661	0.942785	74.8944	0.803851	42.1688	0.832461	19.1636
PF3D7_0715800	drug/metabolite exporter, drug/metabolite transporter	1.18	0.74	-0.49	-0.85	-2.02	-2.05	-0.46	0.7	1.14	0.75	0.37	0.95	0.56	-0.76	-1.89	-2.57	-1.85	-0.25	0.28	1.02	0.71	-0.1	0.854607	69.4896	0.815072	72.4205	0.833642	49.2014	0.832461	42.4891
PF3D7_0113100	surface-associated interspersed protein 1.1 (SURFIN 1.1) (SURF1.1)	0.06	0	0.52	-0.41	1.04	0.78	1.66	1.56	0.59	0.41	0.68	-0.07	0.39	0.26	0.52	1.02	0.63	0.37	0.59	0	0.26	0.01	1	64.6334	0.912249	75.9081	0.662044	17.5669	0.832461	65.0459
PF3D7_1149000	antigen 332, DBL-like protein (Pf332)	0.67	-0.83	-1.58	-1.25	-2.22	-1.21	0.4	-0.25	-1.52	-1.82	-2.08	-0.81	-2.4	-2	-2.76	-2.91	-0.64	0.94	1.25	-1.14	-1.75	-2.37	0.448548	75.7223	0.827884	75.0849	1.3333	47.9114	0.832986	77.3026
PF3D7_0721100	conserved Plasmodium protein, unknown function	0.74	-0.1	-1.48	-1.9	-3.68	-2.96	-0.53	0.19	0.61	0.11	-0.42	0.53	-0.26	-1.67	-3.34	-4.37	-3.05	-0.47	-0.1	0.79	0.35	-0.72	0.878633	68.0323	0.687771	63.9964	0.970971	66.9702	0.833511	54.9913
PF3D7_0523000	multidrug resistance protein (MDR1)	-0.41	-1.52	-0.11	0.79	0.68	0.28	-0.14	-0.49	-0.9	-0.73	0.05	-0.93	-1.97	-0.2	0.47	0.17	0.18	-0.01	-0.39	-1	-1.31	-0.4	0.782773	71.2541	0.870551	70.7755	0.836536	53.3129	0.833511	27.8027
PF3D7_0902600	serine/threonine protein kinase, FIKK family (FIKK9.7)	0.29	-0.54	-0.66	0.39	1.77	2.14	1.86	1.08	0.38	-0.44	-0.43	0.09	-1.15	-0.69	0.72	2.26	2.07	1.37	0.35	0.06	-0.89	-1.24	0.823591	67.7377	1.04608	74.1506	0.670124	12.7087	0.833511	50.2325
PF3D7_0217000	conserved Plasmodium membrane protein, unknown function	0.37	1.25	0.32	1.16	-0.2	-0.88	-1.23	-0.05	1	1.36	0.46	0.71	1.28	0.23	-0.5	-1.29	-1.03	-0.9	-0.07	1.02	0.74	0.49	1.06683	62.6831	0.640602	65.1898	0.902814	62.9223	0.834036	65.7087
PF3D7_1439600	conserved Plasmodium protein, unknown function	-1.04	-1.01	0.17	0.61	0.08	-0.28	-0.65	-0.88	-0.06	0.28	0.68	-1.5	-1.11	-0.64	0.01	-0.18	-0.44	-0.75	-0.91	0.27	0.09	0.18	0.728668	72.7714	0.823591	61.4656	0.934651	65.6794	0.834036	37.1242
PF3D7_1469100	conserved Plasmodium protein, unknown function	0.49	0.25	0.34	0.54	0.95	1.05	0.79	0.63	0.69	0.36	0.31	0.45	0.35	0.02	0.5	0.76	0.63	0.62	-0.2	0.36	-0.03	0.06	0.941696	65.6414	0.867539	65.1769	0.732043	27.7349	0.834036	26.1273
PF3D7_1413900	DnaJ protein, putative	0.62	0.47	-0.27	0.53	0.77	0.78	0.75	0.82	0.81	0.44	0.16	0.74	0.52	-0.56	0.19	0.29	0.59	0.68	0.21	0.54	0.09	-0.29	0.972655	65.1979	0.82932	58.9321	0.747425	23.6681	0.834036	21.7499
PF3D7_0401800	Plasmodium exported protein (PHISTb), unknown function (PfD80)	-0.16	-0.67	-0.25	-0.31	-0.13	1.6	1.94	-0.03	-0.98	-0.8	-0.55	-1.41	-1.29	-0.57	-0.72	-0.8	2.23	2.49	-0.02	-1.17	-1.14	-0.82	0.602904	78.7392	1.01748	75.2455	0.87206	55.0027	0.834036	60.4566
PF3D7_1211700	DNA replication licensing factor MCM5, putative (MCM5)	0.38	0.86	-0.21	-1.38	-2.66	-3.35	-2.11	-0.27	0.47	0.5	-0.07	0.13	0.66	-0.5	-2.17	-3.28	-3.45	-2.56	-0.54	0.22	0.45	0.33	0.842842	70.5745	0.712025	45.3416	0.970971	66.9809	0.834562	36.741
PF3D7_1234400	aspartyl protease, putative	0.62	0.29		1.9	1.14	1.54	0.8	0.76	-0.01	-0.02		0.56	0.37	0.15	0.64	1.29	1.07	0.81	0.78	0.31	-0.53	-0.33	1.00637	64.4327	0.761808	69.3572	0.928517	65.3595	0.834877	56.0522
PF3D7_1471100	exported protein 2 (EXP2)	-0.1	-1.62	-0.54	-0.49	-0.35	-0.54	-0.13	-0.32	-0.58	-1.02	-0.68	-0.42	-2.26	-0.75	-1.24	-1.64	-0.28	0.34	-0.21	-0.37	-1.04	-1.36	0.76313	73.1056	0.796916	73.5225	0.936272	65.9608	0.835088	60.8673
PF3D7_1016300	glycophorin binding protein (GBP)	0.75	-0.71	-2.46	-2.79	-2.66	-2.47	-1.6	-0.3	-0.66	-1.16	-2.03	-0.56	-2.23	-2.99	-4.19	-2.53	-1.88	-1.25	0.47	-0.17	-1.23	-2.39	0.460094	71.6664	0.94442	75.9351	1.15469	58.2341	0.835088	74.1158
PF3D7_1335100	merozoite surface protein 7 (MSP7)	-2.33	0.62	1.05	-0.41	-2.07	-3.51	-4.25	-3.79	-0.98	0.63	0.63	-2.7	0.03	1.08	-1.25	-2.55	-3.3	-3.99	-4.21	-1.58	0.52	0.68	0.806642	68.3455	0.86304	74.0641	0.82932	51.3463	0.835088	44.9732
PF3D7_1148600	18S ribosomal RNA	0.25	0.05	-0.05	0.85	-0.16	-0.32	-0.65	-0.05	0.3	0.41	0.41	-0.03	0.07	-0.14	-0.05	-0.5	-0.2	-0.25	-0.46	-0.1	0.14	-0.3	0.922316	65.9229	0.882703	74.9435	0.733312	23.1175	0.835088	45.1007
PF3D7_0731200	Plasmodium exported protein, unknown function	-1.21	-1.59	1.6	1.68	1.39	0.23	-1.23	-1.56	-1.6	-1.05	0.67	-1.1	-1.93	1.3	2.58	1.46	0.29	-1.12	-1.97	-2.72	-2.32	0	0.884745	66.2549	1.21841	62.9742	0.548096	3.59531	0.835088	65.8161
PF3D7_0719200	NIMA related kinase 4 (NEK4)	-0.44	0.26		1.7	0.58	0.56	0.64	0.29	1.02	0.69	-0.15	0.26	0.3	-0.46			-0.35	0.09	0.17	0.45	0.46	0.24	1.2055	59.6948	0.66538	52.5496	0.912249	64.4467	0.835456	62.189
PF3D7_0515700	glideosome-associated protein 40, putative (GAP40)	-1.54	0.88	0.62	-0.87	-2.27	-3.55	-3.92	-2.33	-0.46	0.82	0.43	-1.58	0.77	0.37	-1.55	-2.99	-3.26	-3.97	-2.73	-1.12	0.47	0.56	0.911722	66.1615	0.817902	70.9162	0.80107	47.0134	0.836141	41.7789
PF3D7_0219700	Plasmodium exported protein (PHISTc), unknown function (GEXP20)	-1.82	-2.47	0.81	2.19	1.53	0.25	-0.88	-1.22	-1.72	-1.23	0.68	-1.68	-2.32	0.62	2.04	1.27	-0.12	-1.03	-1.3	-1.99	-2.17	-0.04	1.02337	63.9963	0.851159	56.338	0.705883	29.8624	0.836141	40.3014
Pfa_asR_6453	putative ncRNA	1.8	1.25	1.67	2.36	2.66	2.37	2.82	1.66	1.08	0.48	-0.13	1.85	1.2	1.09	1.9	2.01	2.51	2.68	0.67	1.05	0.06	0.16	0.874583	66.2059	0.825019	67.9901	0.819321	56.3978	0.836141	48.3498
PF3D7_0422300	alpha tubulin 2	0.01	0.22	0.29	-0.49	-1.39	-1.94	-1.01	0.98	1.84	2.1	2.4	-0.08	0.27	-0.15	-1.28	-1.32	-1.36	-1.34	0.05	1.59	2	1.8	0.895025	66.0971	0.921784	75.7737	0.721965	31.9854	0.836668	52.8117
PF3D7_0931300	asparagine-rich antigen, putative	-0.75	1.14	1.67	1.5	3.31	3.27	1.29	-0.72	0.52	1.17	0.53	0.02	0.51	0.83	2.55	3.83	3.55	1.49	-0.88	-0.89	-0.56	-0.35	0.850667	65.8501	1.42652	48.6085	0.484645	6.16381	0.836668	76.1111
PF3D7_1342700	transcription activator, putative	0.25	-0.43	-0.17	0.81	1.27	1.84	0.94	0.87	0.45	0.18	0.25	0.3	-0.47	-0.18	1.42	1.52	0.68	1.15	0.31	0	-0.74	-0.56	1	64.6334	0.984525	75.7212	0.622006	4.68681	0.836668	63.009
PF3D7_1000700	Plasmodium exported protein (PHISTa), unknown function, pseudogene	0.81	0.56	0.65	0.2	1.67	1.84	1.59	1.14	0.16	0.54		0.45	0.2	0.22	0.18	1.71	1.59	1.72	0.54		-0.12	-0.14	0.766664	78.4975	0.982821	75.9269	0.799683	51.2893	0.837143	37.2236
PF3D7_0716600	cysteine desulfurase, putative (SufS)	0.86	0.34	-0.21	0.4	-1.17	-0.48	0.46	0.79	0.97	0.62	0.4	0.74	0.42	-0.36	-0.91	-1.5	-0.63	0.5	0.54	0.83	0.31	0.22	0.95705	65.5349	0.738413	66.6101	0.858565	48.6765	0.837195	46.5859
PF3D7_0935400	gametocyte development protein 1 (GDV1)	0.95	0.76	-0.18	-1.09	-1.73	-1.88	-1.28	-0.05	0.53	0.08	-0.58	0.93	0.38	-0.79	-1.47	-1.67	-1.69	-1.35	-0.51	0.19	-0.29	-1.02	0.791869	69.3752	0.965936	75.9211	0.756546	18.866	0.837195	28.6653
PF3D7_0822200	conserved Plasmodium membrane protein, unknown function	0.22	-0.89	-1.19	-0.06	1.39	2.03	1.89	1.28	0.42	0.08	-0.35	0.17	-1.03	-1.13	0.66	1.21	1.5	1.5	1.05	0.04	-0.81	-1.15	0.97041	65.3383	0.936272	75.8904	0.671286	18.2757	0.837723	54.0525
mal_rna_19:rRNA	mitochondrial rRNA	0.94	0.69	0.23	-0.6	-1.55	-1.59	-0.41	0.74	0.9	0.86	0.87	0.54	0.4	0.01	-1.05	-2.26	-2.12	-0.01	0.36	1.03	0.77	0.6	0.810378	72.4762	0.799683	69.461	0.89969	61.3514	0.837723	38.4988
PF3D7_0730900	Plasmodium exported protein, unknown function	-1	-2.29	-0.49	0.76	1.44	1.48	0.74	-0.68	-2.05	-2.41	-1.26	-2.1	-3.49	-0.69	-0.18	1.07	1.99	0.87	-0.12	-2.02	-2.5	-1.4	0.561231	79.2555	0.890384	75.3404	1.06437	63.9699	0.837723	65.7759
PF3D7_1252700	Plasmodium exported protein (PHISTb), unknown function	0.69	0.19	-1.04	-1.31	-1.02	-0.75	-0.35	0.26	0.2	0.05	-0.43	0.02	-0.29	-1.08	-1.49	-1.3	-1.01	-0.65	-0.17	0.05	0.01	-0.4	0.759611	71.1004	0.837987	43.2323	0.902814	61.4427	0.838251	21.3384
PF3D7_1404300	secreted ookinete adhesive protein (SOAP)	-0.34	1.59	1.33	1.83	0.75	0.54	-0.75	-0.49	0.42	0.97	0.68	0.07	1.49	0.54	1.24	1.19	0.42	-0.2	-0.5		-0.2	-0.18	0.895025	65.7436	1.04972	74.258	0.625031	18.739	0.838251	64.7983
PF3D7_0103500	conserved Plasmodium protein, unknown function	0.96	0	-0.35	-0.77	-1.02	-1.09	0.03	0.62	0.35	0.44	-0.01	0.36	-0.54	-0.45	-1.25	-1.6	-1.36	-0.26	1.1	0.49	0.11	-0.23	0.750886	72.8869	0.755236	36.6528	1.0122	66.7306	0.83878	41.7781
PF3D7_0813300	conserved Plasmodium protein, unknown function	-0.77	-1.84	-1	0.21	-0.35	-0.22	0.4	-0.08	-0.93	-1.24	-0.96	-1.73	-2.46	-1.02	-0.29	-0.49	-0.23	0.57	-0.21	-0.91	-1.41	-1.39	0.690956	73.0725	0.920188	74.707	0.884234	58.3004	0.83878	42.6898
PF3D7_0606900	glutaredoxin-like protein (GLP2)	0.34	-0.7	-0.43	-0.08	0.05	0.2	0.61	1.08	0.7	0.26	-0.02	0.14	-0.43	-1.11	-0.15	0.07	-0.15	0.6	0.58	0.41	-0.17	-0.57	0.868541	66.0567	0.931418	74.177	0.735858	18.3187	0.83878	35.1295
PF12TR012	putative ncRNA	0.75	0.98	-0.13		-1.91	-2.21	-2.19	-0.21	0.63	1.16	0.68	0.15	0.72	-0.18	-1.23	-2.15	-1.82	-2.53	-0.72	0.41	0.84	0.59	0.810378	68.5829	0.934975	75.5175	0.820742	44.4556	0.839203	33.7949
PF3D7_1033200	early transcribed membrane protein 10.2 (ETRAMP10.2)	0.26	0.57	-0.5	-0.38	0.01	0.64	0.76	0.93	1.27	1.18	1.11	0.3	0.65	-0.31	-1.29	-1.21	0.39	0.85	0.66	1.1	1.23	0.7	1.07425	61.7584	0.672451	59.3285	0.870551	56.0242	0.839308	55.5104
PF3D7_1114100	rhomboid protease ROM1	0.34	0.23	1.24	0.52	0.18	0.1	0.24	0.26	0.62	0.72	1.16	0.35	0.12	0.99	0.24	-0.37	0.24	0.5	-0.03	0.49	0.26	0.04	0.922316	65.9561	0.928195	75.4832	0.707107	32.1164	0.839308	47.9709
PF3D7_1444300	apicoplast 1-acyl-sn-glycerol-3-phosphate acyltransferase, putative (AGPAT)	0.31	0.68	0.61	0.11	-0.51	-0.56	-0.36	0.06	0.45	0.6	0.54	0	0.6	0.34	-0.46	-0.99	-0.62	-0.17	-0.08	0.12	0.23	0.19	0.858565	67.8897	0.852635	71.0296	0.813661	38.3849	0.839837	22.8033
PF3D7_1309000	conserved Plasmodium protein, unknown function	-0.12	-1	-1.42	-0.02	0.58	0.47	0.36	0.32	-0.11	-0.62	-0.68	-0.52	-1.07	-1.87	-0.06	0.11	0.48	0.41	0.04	-0.38	-0.92	-1.23	0.808508	69.7836	0.924984	74.591	0.784584	32.3833	0.839837	21.7894
PF3D7_0904900	Cu2 -transporting ATPase, putative	0.77	0.75	-0.41	-1.36	-1.97	-2.26	-1.35	-0.1	0.15	0.29	-0.18	-0.16	-0.24	-0.71	-1.83	-2.22	-2.41	-1.61	-0.07	0.22	0.53	0.06	0.598739	79.4044	0.822165	52.2767	1.10573	56.628	0.839837	52.7215
PF3D7_1415200	DNA-directed RNA polymerase I/III subunit, putative	-0.57	-1.17	0.16	1.25	1.21	1.49	1.14	0.7	0.24	-0.06	0.3	-0.43	-0.88	-0.12	1.64	1.2	0.98	1.25	-0.01	-0.26	-0.94	-0.51	1.03526	63.7826	0.99654	75.6167	0.604997	1.0913	0.839837	56.6221
PF3D7_0829600	early transcribed membrane protein 8 (ETRAMP8)	0.28	1.58	1.49	1.04	0.88	0.77	0.26	0.01	1.23	1.81	2.13	0.2	1.68	0.98	1.17	1.06	1.02	0.31	-0.36	0.38	0.79	1.48	0.89296	66.0233	1.11149	59.8911	0.606046	5.46926	0.839837	55.8601
PF3D7_0905400	high molecular weight rhoptry protein 3 (RhopH3)	-3.03	0.32	-0.18	-1.91	-3.22	-4.35	-5.3	-4.58	-1.37	0.2	-0.36	-3.48	-0.2	-0.41	-2.36	-3.71	-4.1	-5.3	-5.05	-2.06	-0.01	0.13	0.757858	75.7374	0.887304	73.6291	0.858565	60.5599	0.839837	46.6797
PF3D7_1223700	integral membrane protein, putative	0.92	0.12	-0.82	-1.24	-1.66	-1.19	-0.02	0.87	0.69	0.28	-0.13	0.87	0.09	-1.21	-1.9	-2.44	-1.23	0.22	0.53	0.55	0.14	-0.57	0.897095	66.1698	0.806642	69.9513	0.832199	45.8636	0.839837	38.1789
PF3D7_1027300	peroxiredoxin (nPrx)	-1.29	1.22	0.6	-0.21	-1.31	-2.19	-2.89	-2.92	-1.26	0.44	0.04	-1.96	0.02	0.39	-0.61	-1.54	-2.23	-3.14	-2.9	-1.48	0.48	0.43	0.618423	77.651	0.852635	61.2818	1.04066	65.3161	0.839837	52.5123
PF3D7_0826600	SNARE protein, putative (VAMP7)	0.44	0.28	0.04	-0.76	-1.11	0.15	0.88	0.92	0.68	0.54	0.22	0.08	0.37	-0.35	-1.37	-1.15	0.12	0.99	0.52	0.52	-0.08	-0.14	0.858565	66.7405	0.905948	74.2781	0.765779	31.2771	0.839837	31.3606
PF3D7_0406600	conserved Plasmodium protein, unknown function	1.13	0.69	0.37	0.33	-0.34	-0.49	0.64	1.24	1.78	1.69	1.12	1.19	1.23	0.51	-0.26	-0.4	-1.14	0.44	0.76	1.19	0.87	1.01	1.18646	59.4251	0.771105	56.657	0.707107	24.3563	0.840367	52.5382
PF3D7_1421600	conserved Plasmodium protein, unknown function	0.46	-0.51	-0.94	-0.22	0.15	1.02	0.46	0.39	0.09	-0.31	-0.66	0.2	-0.99	-1.56	-0.85	0.17	0.4	0.68	0.33	0.28	-0.45	-1.04	0.730353	77.1942	0.839441	71.5346	0.934651	65.1425	0.840367	41.197
PF3D7_1443700	dephospho-CoA kinase, putative (DPCK)	0.69	1.11	0.67	-0.55	-1.62	-2.22	-1.07	0.46	0.91	0.91	0.24	0.34	1.1	0.5	-1.04	-1.95	-2.26	-1	-0.05	0.39	0.38	0.36	0.884745	66.5144	0.87206	70.408	0.779165	41.9599	0.840367	30.3093
PF3D7_1125800	kelch protein, putative	-3.55	-1.55	2.17	0.11	-1.33	-2.7	-3.5	-4.1	-3.28	-0.11	0.92	-3.41	-1.44	1.96	-0.38	-2.08	-2.63	-3.49	-3.99	-3.71	-0.89	0.38	1.00928	64.3952	0.817902	68.695	0.752623	38.8822	0.840367	46.4592
PF3D7_1039100	DnaJ protein, putative, pseudogene	-0.68	-0.8	0.82	-0.19	1.43	1.71	1.99	0.18	-0.62	-0.9	0.17	-1.26	0.09	0.7	0.34	1.45	1.16	1.32	-0.21	-1	-1.3	-0.94	1.04488	63.9795	0.890384	75.1015	0.673617	21.0873	0.840367	64.4137
PF3D7_0214800	conserved Plasmodium membrane protein, unknown function	-0.62	-0.94	0.94	0.38	0.71	0.44	0.35	-0.09	-0.6	-0.05	0.45	-1.07	-1.29	0.81	0.16	0.39	0.41	0.46	-0.34	-0.57	-0.72	-0.02	0.806642	70.8231	0.923382	73.8908	0.790041	43.4242	0.840896	27.2296
PF3D7_1026200	conserved Plasmodium protein, unknown function	0.54	-0.93	-0.82	0.05	-0.78	-1.34	0.46	1.03	0.73	0.12	-0.23	0.23	-0.72	-1.07	-1.52	-0.78	-0.94	0.6	0.92	0.67	-0.35	-0.96	0.922316	65.7709	0.836536	74.9304	0.788673	43.8548	0.840896	63.2295
PF3D7_0504900	conserved protein, unknown function	1.15	1.48	0.8	0.04	-0.89	-0.84	-0.76	0.52	1.25	1.32	0.99	1.09	1.33	0.35	-0.31	-0.95	-0.84	-0.85	-0.29	0.93	1	0.85	0.858565	67.1216	0.917004	72.539	0.759173	35.7639	0.840896	27.4056
PF3D7_1407000	LCCL domain-containing protein (CCp3)	-0.29	-0.22	0.4	0.89	0.73	0.71	0.5	0.32	-0.51	-0.35	0.09	-0.54	-0.11	-0.13	0.4	0.49	0.37	0.23	0.39	-0.32	-0.73	-0.53	0.856584	66.5692	0.792784	40.3619	0.879649	61.1596	0.840896	33.4094
PF3D7_1323500	plasmepsin V (PMV)	0.44	0.34	-0.67	-0.11	0.8	0.86	0.44	0.34	0.52	0.23	-0.34	0.3	0.22	-0.95	-0.47	0.42	0.61	0.47	0	0.13	-0.15	-0.48	0.882703	67.0905	0.846745	63.3602	0.805245	36.8024	0.840896	8.56269
PF3D7_0113900	Plasmodium exported protein (hyp8), unknown function (GEXP10)	-1.27	-1.05	0.55	2.49	2.1	1.26	-0.24	-1.47	-1.51	-1.29	0.44	-1.37	-1.06	-0.32	3	1.61	1.15	-0.17	-1.4	-1.71	-1.78	-0.69	0.797377	67.4102	0.99654	75.6122	0.738413	42.0076	0.840896	57.6197
PF3D7_1456200	SNARE protein, putative (SYN3)	0.87	-0.63	-1.15	0.26	-0.36	-0.94	0.57	0.95	0.22	-0.22	-0.45	0.77	-0.63	-1.04	-0.71	-1.42	-1.64	0.5	1.27	0.56	-0.45	-0.84	1.00231	64.5668	0.615572	41.055	1.00696	66.8583	0.840896	58.984
PF3D7_1243600	translation initiation factor SUI1, putative	-1.08	-0.56	0.04	0.33	-0.06	-0.25	-0.58	-0.73	-0.58	-0.09	0.11	-1.51	-0.61	-0.05	-0.15	-0.6	-0.34	-0.63	-0.94	-0.57	-0.25	-0.54	0.876606	66.5503	0.817902	62.6429	0.839441	52.861	0.841426	26.963
PF3D7_0418900	conserved Plasmodium protein, unknown function	0.94	0.28	-0.1	-0.57	-0.8	-1.26	-0.19	1.45	1.64	1.45	1.28	1.45	0.79	-0.46	-0.86	-1.37	-1.38	-0.23	1.01	1.18	0.62	0.64	1.16473	61.1529	0.837987	64.7208	0.663193	8.63199	0.841957	55.4965
PF3D7_0929400	high molecular weight rhoptry protein 2 (RhopH2)	-2.43	0.56	0.01	-1.54	-2.68	-4.19	-5.2	-4.1	-1.18	0.44	-0.23	-2.55	0.25	-0.14	-2.09	-3.47	-4.03	-5.12	-4.69	-1.79	0.24	0.12	0.874583	67.3128	0.82645	71.0894	0.833642	56.3383	0.841957	47.3406
Pfa_vasR_6725	putative ncRNA	0.22	0.28	0.57	3.69	4.57	3.95	2.41	0.49	-0.25	-0.58	0.55		-1.07	-0.11	3	4.07	5	2.58	0.33	0.04	-0.16	0.07	0.537623	75.8454	1.00521	75.4727	1.0122	66.7456	0.842275	70.5288
PF3D7_1225400	conserved Plasmodium protein, unknown function	-0.22	-0.76	0	1.07	1.43	1.47	1.31	0.85	0.36	-0.19	0.27	-0.21	-0.67	0.02	1.23	1.4	1.05	1.21	0.14	-0.11	-0.84	-0.35	1.02811	63.5877	0.934651	75.0879	0.654062	3.2314	0.842488	43.4794
PF3D7_1315200	conserved Plasmodium protein, unknown function	0.29	-0.28	-0.32	0.03	-1.06	-0.71	0.83	0.97	0.58	0.57	0.08	0.01	-0.31	-0.4	-0.86	-1	-1.02	0.65	0.91	0.46	0.02	-0.2	0.913831	66.0684	0.795536	66.493	0.839441	50.6484	0.842488	34.6281
PF3D7_1251700	tryptophan--tRNA ligase, putative	0.87	-0.09	-0.51	-0.47	-0.21	0.7	1.22	1.58	1.4	1.26	0.93	0.71	0.01	-0.61	-0.66	-0.11	0.54	1.25	1.25	1.02	0.45	0.11	0.963707	65.4209	0.962594	75.684	0.666649	14.202	0.842488	42.3206
PF3D7_1124000	endoplasmic reticulum oxidoreductin, putative (ERO1)	0.32	1.03	-0.01	0.09	0.59	0.33	-0.08	-0.08	0.65	0.66	0.29	0.31	0.91	-0.36	0.04	0.09	0.31	-0.29	-0.77	0.28	0.41	0.15	0.895025	66.28	0.873573	69.3059	0.777816	37.3324	0.843019	24.5021
PF3D7_1135000	PQ-loop repeat-containing protein, unspecified product	1.6	0.89	0.15	0.21	-1.32	-2.06	-0.52	1.09	1.77	1.54	1.07	1.89	0.94	-0.26	-0.68	-1.76	-1.65	-0.46	0.69	1.53	0.96	0.51	0.983957	64.9302	0.861546	74.2252	0.734584	21.4388	0.843019	52.5255
PF3D7_1118100	clathrin assembly protein AP19, putative	0.5	0.32	-0.41	-0.02	0.54	0.26	0.39	0.44	0.65	0.43	0.36	0.02	0.31	-0.72	0.06	-0.01	0.25	0.41	-0.02	0.52	0.13	-0.19	0.831238	67.9763	0.923382	74.9249	0.779165	34.4372	0.84355	30.3138
PF3D7_1211900	non-SERCA-type Ca2 -transporting P-ATPase	0.09	-0.38	0.38	-0.51	-0.13	0.01	0.19	0.19	-0.15	0.06	0.03	-0.3	-0.67	0	-0.83	-0.7	-0.05	0.23	0.2	-0.24	-0.37	-0.19	0.782773	76.6511	0.854114	68.8376	0.881175	57.8441	0.84355	21.4241
PF3D7_0209000	6-cysteine protein (P230)	-0.4	-0.14	0.47	0.71	1.57	0.47	-0.13	-0.44	-0.43	-0.59	0.3	-0.52	-0.68	0.2	0.92	1	0.57	-0.05	0.01	-0.46	-1.12	-1.17	0.806642	69.7997	0.96929	75.9435	0.760489	53.9067	0.844082	63.1613
PF3D7_1003700	conserved Plasmodium protein, unknown function	-0.25	-0.17	-0.38	-0.37	-0.15	0.09	0.94	1.08	0.96	1.04	0.92	-0.29	-0.34	-0.26	-0.34	0.17	-0.06	-0.16	0.33	0.47	0.57	0.93	0.97942	65.1206	0.855595	74.2868	0.744839	34.0883	0.844082	54.6203
PF3D7_0408200	conserved Plasmodium protein, unknown function	0	0.56	0.99	0.41	1.22	0.55	0.43	-0.02	-0.28	-0.02	0.98	-0.26	-0.44	0.51	0.64	1.12	0.85	0.1	-0.32	-0.48	0.23	0.19	0.668964	76.7628	1.01748	74.9664	0.835088	56.0451	0.844614	54.5653
PF3D7_1031100	conserved Plasmodium protein, unknown function	0.37	0.47	0.63	-0.03	0.56	1.13	1.17	0.82	0.87	0.41	0.1	0.63	0.75	0.32	-0.59	0.2	0.92	1.11	0.49	0.41	-0.12	-0.3	1.05458	63.33	0.813661	58.7522	0.742262	17.6761	0.844614	38.807
PF3D7_1364100	cysteine-rich surface protein (Pf92)	0.19	1.16	-0.06	-1.12	-2.44	-3.33	-3.72	-1.21	0.42	0.68	0.01	0.24	1.05	-0.26	-1.82	-3.06	-3.37	-3.84	-1.89	0.06	0.61	0.18	0.941696	65.731	0.773782	60.4445	0.849685	56.9244	0.844614	40.7965
PF3D7_1003600	membrane skeletal protein IMC1-related (ALV5)	-1.91	-0.73	1.32	0.13	-0.98	-1.96	-2.25	-2.4	-1.99	0.38	1.03	-1.96	-0.59	1.6	-0.66	-1.48	-2.05	-2.26	-2.38	-2.45	-0.3	0.49	1.08925	61.6759	0.785945	63.6859	0.750019	34.5527	0.844614	48.5357
PF3D7_0507500	subtilisin-like protease 1 (SUB1)	-3.59	-0.55	2.45	0.13	-0.79	-1.82	-2.99	-3.34	-2.48	0.43	1.19	-3.47	-0.3	2.56	0.23	-1.35	-2.21	-2.9	-3.57	-3.47	-0.45	0.89	1.11729	60.0684	0.876606	72.592	0.659754	20.0375	0.844614	55.6347
PF3D7_0209600	transporter, putative	-0.58	1.62	1.1	0.06	-1.09	-1.59	-2.56	-1.81	0.32	0.89	-0.02	-0.28	1.57	0.61	-0.65	-1.43	-1.7	-2.39	-2.44	-0.39	0.34	0.42	0.946058	65.4464	0.842355	70.4385	0.777816	49.8546	0.844614	54.7297
PF3D7_1336300	conserved Plasmodium membrane protein, unknown function	0.81	0.34	0.1	0.44		-0.64	0.55	0.96	0.33	0.13		1.01	0.45	-0.73		-0.57	-0.92	0.65	1.28		-0.26	-1.18	0.886791	65.8214	0.847936	71.7087	0.893166	63.6901	0.845013	60.901
PF3D7_1407800	plasmepsin IV (PM4)	-0.96	-1.62	-0.31	1.16	0.88	0.28	-0.26	-0.12	-0.1	0.04	0.5	-0.94	-1.39	-0.45	0.68	0.19	0.13	-0.51	-0.35	-0.1	-0.18	-0.26	1.02574	63.9159	0.761808	50.3952	0.810846	48.7435	0.845146	40.4958
PF3D7_1474900	trailer hitch homolog, putative (CITH)	0.75	0.69	0.15	-0.35	-0.74	-0.64	-0.01	0.96	1.41	1.41	1.34	0.97	0.94	-0.03	-0.83	-1.67	-1.35	0	0.76	1.44	1.07	1	1.0693	62.6634	0.693756	51.3809	0.86304	53.949	0.845146	49.9318
PF3D7_1442000	ADP-ribosylation factor, putative	0.69	-0.58	-1.37	-1.04		0.9	1.43	1.41	1.1	0.49	0.31	0.76	0.13	-1.21		-1.64	0.41	1.5	1.01	0.84	-0.04	-0.29	1.24258	58.8996	0.72202	62.8034	0.733312	20.5011	0.845424	67.0729
PF3D7_1100200	erythrocyte membrane protein 1, PfEMP1 (VAR)	-0.05	-0.87	0.09	2.47	4.48	4.23	2.55	0.2	-1.21	-1.82	0.33	-1.19	-1.52	-0.24	3.67	4.66	4.19	2.1	0	-1.44	-1.86	-0.63	0.612734	79.1638	1.16675	70.6648	0.780516	46.0651	0.845679	68.98
PF3D7_0408700	perforin like protein 1,sporozoite micronemal protein essential for cell traversal (SPECT2)	0.69	0.62	1.14	1.62	1.59	0.82	1.53	0.51	0.39	-0.04	1.15	0.6	-0.01	0.6	1.19	2.43	0.94	0.49	0.62	0.04	0.23	0.23	0.747425	72.7791	0.915416	75.8822	0.857079	60.6784	0.845679	65.5832
PF3D7_1014200	male gamete fusion factor HAP2, putative (HAP2)	0.34	0.34	0.44	1.4		1	0.49	0.63	0.31	-0.17	0.75		0.28	0.45	1.11	0.95	1.3	0.32	0.46	-0.27	-0.41	-0.09	0.945184	65.7155	0.899171	73.9408	0.728247	30.0221	0.846182	41.9901
PF3D7_1422500	ERAD-associated E3 ubiquitin-protein ligase HRD1 (HRD1)	0.63	1.35	0.73	-0.03	-1.41	-1.96	-2.02	-0.31	0.97	1.26	0.98	0.46	1.37	0.32	-0.84	-1.56	-1.9	-1.88	-0.8	0.59	0.99	0.79	0.878633	66.4763	0.876606	73.7987	0.794159	34.7352	0.846212	37.1403
PF3D7_0611900	lsm12, putative	0.94	0.25	0.17	-1.34	-0.69	0.32	1.31	1.78	1.63	1.11	1.09	1.16	0.75	-0.24	-0.85	-1.13	-0.22	0.88	1.42	1.23	0.5	0.42	1.07425	63.0927	0.852635	73.0395	0.702222	13.8695	0.846212	56.6038
PF3D7_0216600	MtN3-like protein	-0.37	0.65	0.77	0.53	0.46	0.21	-0.06	-0.14	-0.01	0.6	0.53	-0.76	0.43	0.65	0.21	0.13	0.11	-0.17	-0.42	-0.27	0.2	0.41	0.844791	68.5114	0.861546	61.4201	0.832199	43.9301	0.846212	6.02477
PF3D7_0112200	multidrug resistance-associated protein 1 (MRP1)	1.05	-0.05	-1.2	-2.02	-2.13	-1.37	0.03	0.28	-0.02	-0.83	-1.83	0.67	-0.59	-2.01	-2.67	-2.25	-1.06	0.61	0.46	-0.2	-1.36	-2.34	0.670511	79.4042	1.02101	75.1024	0.835088	53.6909	0.846212	57.428
PF3D7_1211300	DNA helicase MCM8, putative (MCM8)	-0.71	-0.03	-1.01	-0.77	-0.8	-0.75	-0.84	-1.36	-1.43	-0.59	-0.32	-1.08	-1.1	-1.22	-0.98	-1.22	-1.42	-1.16	-0.53	-1.61	-0.55	-0.38	0.68302	74.0236	0.755236	43.4677	1.11535	60.9378	0.846745	60.0197
PF3D7_1123900	splicing factor, putative	-0.16	-1.38	-0.91	0.47	0.93	0.85	0.56	0.56	-0.01	-0.44	-0.16	-0.73	-1.45	-1.1	0.43	0.55	0.73	0.69	0.24	-0.1	-0.68	-0.9	0.825496	68.0082	0.931418	74.6859	0.785945	41.4469	0.847279	33.6396
PF3D7_0921300	conserved Plasmodium protein, unknown function	0.58	-0.01	-0.1	-0.09	0.68	0.98	1.03	1.01	0.71	0.11	0.11	0.82	-0.35	-0.52	0.02	0.74	0.62	0.99	0.8	0.41	-0.48	-0.66	0.886791	66.0241	0.960928	75.8192	0.723217	25.6321	0.847813	43.1258
PF3D7_1035500	merozoite surface protein 6 (MSP6)	-3.6	-1.14	1.51	-0.25	-2.03	-3.2	-3.59	-4.28	-3.11	0.12	0.69	-3.72	-1.23	1.44	-0.83	-2.2	-3.11	-3.37	-4.3	-4.09	-0.54	0.45	0.937354	65.931	0.926588	75.3598	0.719467	34.4046	0.847813	49.7095
PF3D7_1412000	p1/s1 nuclease, putative	-2.67	1.15	1.6	-0.13	-0.77	-1.86	-2.08	-2.61	-0.78	0.84	0.64	-2.88	1.39	1.39	-0.13	-1.26	-1.66	-2.55	-2.77	-2.07	0.25	1	0.959264	65.38	0.876606	72.7281	0.747425	49.3846	0.847813	60.3963
PF3D7_0532100	early transcribed membrane protein 5 (ETRAMP5)	-0.22	-1.34	-1.88	-0.83	-0.81	0.38	0.36	0.01	-0.69	-1.2	-1.29	-0.57	-2.48	-1.8	-1.56	-0.75	-0.08	1.16	0	-0.84	-1.39	-1.81	0.721965	69.1511	0.94442	75.9468	0.860055	54.7123	0.848348	63.0839
PF3D7_1016800	Plasmodium exported protein (PHISTc), unknown function	-2.74	-2.16	1.87	1.74	1.15	0.27	-0.85	-1.65	-1.9	-0.26	1.09	-2.34	-1.75	2.09	1.66	0.96	-0.09	-1.18	-2.44	-2.51	-1.17	0.72	1.26868	57.5337	0.846745	58.1093	0.628507	6.31824	0.848348	58.9146
PF3D7_1009600	protein phosphatase, putative	0.95	-0.25	-0.14	-0.1	-0.76	0.16	1.02	1.09	0.67	0.23	0.38	0.98	-0.34	-0.42	-1	-1.18	0.05	0.88	1.27	0.84	-0.2	-0.24	0.92445	65.8916	0.761808	60.2118	0.885768	62.2133	0.848348	47.0241
PF3D7_0421200	rifin	0.47	-0.17	1.48	4.61	4.87	4.44	2.85	1.1	-0.28	-0.71	1.92	-0.58	-0.18	1.18	5.09	5.6	4.36	2.87	0.29	-0.6	-1.01	0.96	0.730353	69.6389	1.22052	61.9529	0.660898	17.2829	0.848882	66.6382
PF3D7_0616500	TRAP-like protein (TLP)	0.81	0.41	1.23	1.5	1.32	1.74	0.47	0.44	0.07	0.31	1.07	0.5	0.55	0.83	0.97	1.24	1.59	0.81	0.23	0.06	-0.22	0.21	0.876606	66.287	0.929805	75.4655	0.756546	39.5538	0.848882	47.9375
PF3D7_1400400	rifin (RIF)	0.47	0.56	0.4	1.62	1.94	1.52	1.05	0.32	0.21	0.08	1.09	0.24	0.54	0.39	0.59	2.08	1.42	1.12	0.42		-0.08	-0.3	0.941696	65.7338	0.852635	73.6422	0.774741	53.1517	0.84935	63.2857
PF3D7_0612800	6-cysteine protein (P12p)	0.69	0.34	0.08	0.37	0.97	1.11	0.82	1.02	0.85	0.55	0.3	0.5	0.1	-0.41	0.23	0.97	1.03	0.9	0.42	0.6	0.21	-0.04	0.808508	70.7357	0.976032	75.9014	0.767107	29.0069	0.849417	25.5081
PF3D7_1230200	vacuolar transporter chaperone, putative, pseudogene	0.76	-0.14	-0.73	0.42	-0.87	-0.96	0.76	0.9	0.43	0.23	-0.07	0.5	-0.28	-0.71	-1.11	-1.37	-0.67	0.54	0.88	0.55	0.14	-0.33	0.915945	66.0224	0.712025	68.1006	0.957603	66.3081	0.849417	61.7635
PF3D7_0516100	cation-transporting ATPase 1 (ATPase1)	0.8	0.16	-0.33	0.51	0.35	-0.42	0.31	0.67	0.55	0.43	0.18	0.72	-0.12	-0.17	-0.61	-0.98	-0.29	0.04	0.87	0.65	0.32	0.2	0.954842	65.4747	0.638386	58.9389	1.03706	65.1349	0.849953	64.5824
PF3D7_1020600	conserved Plasmodium membrane protein, unknown function	0.76	0.05	-0.77	-0.39	-0.01	0.63	0.62	0.43	0	0.03	-0.17	0.09	-0.46	-0.95	-0.81	0.02	0	0.47	0.76	0.03	-0.11	-0.44	0.730353	75.2581	0.816486	64.4434	0.991373	67.0876	0.849953	43.9084
PF3D7_0724100	conserved Plasmodium protein, unknown function	0.5	0.23	-0.29	0	0.18	0.56	0.48	-0.11	-0.4	-0.17	-0.22	-0.32	-0.58	-0.36	-0.35	-0.16	0.3	0.25	0.03	-0.3	0.02	-0.35	0.675175	75.1915	0.815072	36.8815	1.05336	63.7646	0.849953	48.7777
PF3D7_0613500	adapter-related protein, putative	0.71	0.5	-0.23	-0.13	-0.45	0.52	0.64	0.42	0.34	0.28	-0.04	0.39	0.22	-0.41	-1.29	-0.91	0.07	0.31	0.7	0.6	0.25	0.06	0.835088	70.5809	0.659754	43.114	1.11149	56.6104	0.850489	55.9369
PF3D7_1327600	nicotinic acid mononucleotide adenyltransferase	-0.12	-0.41	1.95	0.22	-0.57	-0.21	0.6	0.67	0.4	0.61	0.83	0.04	-0.23	1.51	-0.17	-0.57	-0.13	0.34	0.28	0.03	0.02	0.28	0.97716	65.0458	0.905948	72.8986	0.719467	14.4986	0.850489	41.1768
PF3D7_0422000	steroid dehydrogenase, putative	-0.67	-0.63	-0.45	0.05	1.28	2.47	3.19	3.08	2.94	2.35	1.95	0.7	0.77	0.09	-0.54	0.03	1.67	2.1	2.24	2.71	1.95	1.27	2.14851	57.7763	0.52395	12.2108	0.688964	19.0861	0.850489	78.5311
PF3D7_1021300	conserved Plasmodium membrane protein, unknown function	1.1	1.33	-0.04	-0.9	-1.99	-2.35	-1.93	0.06	1.08	0.76	0.14	1.05	1.2	-0.27	-1.59	-2.23	-2.43	-2.48	-0.51	0.85	0.81	0.3	0.909618	66.2501	0.76313	54.2801	0.902814	63.0296	0.851025	38.802
PF3D7_0304900	conserved Plasmodium protein, unknown function	0.69	-0.03	0.55	0.9	1.46	1.2	1.24	1.21	0.72	0.27	0.39	0.41	-0.02	0.15	1.34	1.32	1.22	1.14	0.86	0.28	-0.47	-0.19	0.856584	67.1464	1.03886	73.824	0.693756	13.3551	0.851025	47.3041
PF3D7_0620600	conserved Plasmodium protein, unknown function	0.22	0.06	0.34	-0.02	1.25	1.69	1.54	0.81	0.46	0.31	-0.34	-0.12	0.16	0.16	0.15	0.93	1.46	1.37	0.57	0.11	-0.5	-0.53	0.907519	65.9921	0.909093	73.0688	0.759173	35.4945	0.851025	36.289
PF3D7_1366500	nucleoside diphosphate kinase (NDK)	0.73	-0.08	-0.3	-1.63	-2.58	-2.73	-1.69	0.27	0.62	0.4	0.25	0.59	-0.08	-0.74	-1.57	-2.62	-2.57	-1.99	-0.34	0.5	-0.19	-0.28	0.874583	66.5329	0.97942	75.9376	0.725728	24.3897	0.851561	40.0877
PF3D7_0632600	rifin, pseudogene	0.26	-0.16	1.42	4.52	4.78	4.27	2.9	1.09	-0.19	-0.69	1.94	-0.79	-0.48	1.01	5.32	5.58	4.54	2.82	0.12	-0.5	-1.07	1.04	0.66281	76.7901	1.36368	54.0305	0.641713	14.0392	0.851561	71.2605
Pfa_vasR_6639	putative ncRNA	1.71	0.86	2.19	4.65	5.81	5.41	4.61	1.66	0.7	0.15	2.65	-0.04	-1.38	0.91	5.13	5.81	5.89	4.64	1.82	1.55	0.93	2.59	0.295931	25.7405	1.18715	60.5445	1.34957	36.6524	0.851561	80.325
PF3D7_0822100	RNA polymerase II mediator complex protein MED7, putative	0.17	-0.7	-1.03	0.44	0.45	0.68	0.81	0.74	0.37	-0.13	-0.1	-0.08	-0.81	-1.25	0.26	0.33	0.57	0.71	0.47	0.23	-0.43	-0.85	0.874583	67.6152	0.915416	66.107	0.776469	38.5944	0.851561	23.2626
PF3D7_1447500	conserved Plasmodium protein, unknown function	-0.89	0.23	1.9	2.48	1.1	0.33	-0.41	-0.81	-0.13	0.11	0.46	-1.29	0.21	2	1.77	1.23	0.81	-0.52	-1.29		-0.53	0.28	0.928731	65.7318	0.964264	75.9355	0.741262	25.3367	0.851964	55.1542
PF3D7_0526600	conserved Plasmodium protein, unknown function	0.19	0.25	-0.43	-0.41	-0.62	-1.01	-0.31	0.12	0.12	0.38	0.32	-0.51	-0.44	-0.85	-0.89	-1.07	-1.02	-0.51	0.34	0.13	0.47	0.41	0.658231	78.1022	0.820742	60.8429	1.07363	60.8168	0.852098	48.36
PF3D7_0612500	conserved Plasmodium protein, unknown function	0.25	0.26	1.07	0.37	1.16	1.62	1.06	0.68	0.59	0.63	1.09	0.33	0.46	1.14	0.29	1.09	1.22	1.2	0.36	0.02	-0.08	0.21	1.08423	61.3071	0.931418	74.7823	0.650671	9.69452	0.852098	52.924
PF3D7_1147400	conserved Plasmodium protein, unknown function	0.69	1.14	0.72	-0.62	-1.6	-2.42	-1.71	0.13	0.89	1.17	0.78	0.38	0.9	0.22	-0.92	-2.41	-1.98	-1.49	-0.21	0.78	0.71	0.65	0.784584	73.6854	0.924984	75.7841	0.835088	47.5146	0.852098	49.6343
PF3D7_1401400	early transcribed membrane protein 14.1 (ETRAMP14)	-2.2	-2.58	0.81	1.59	1.43	0.83	-0.62	-2.01	-2.53	-0.87	0.94	-2.12	-2.34	0.83	1.33	1.04	0.65	-0.63	-2.15	-2.61	-1.76	0.01	1.08172	61.6687	0.864537	64.6653	0.702222	32.498	0.852098	53.6762
PF3D7_1138300	conserved Plasmodium membrane protein, unknown function	1.33	0.73	0.36	0.45	-0.97	-0.68	0.57	1.59	1.34	0.78	0.42	1.83	1.1	0.06	-0.29	-1.37	-0.83	0.43	1.36	1.09	0.13	-0.12	1.14076	61.4008	0.780516	57.8108	0.748721	28.4727	0.852635	54.7506
PF3D7_0519300	cytochrome c oxidase assembly protein (heme A: farnesyltransferase), putative	1.11	0.4	-0.02	0.49	-0.59	-0.83	-0.45	0.8	1	0.42	0.28	0.99	0.32	-0.31	-0.85	-1.02	-0.5	-0.22	0.56	0.83	0.23	0.05	0.89296	66.568	0.810846	73.6162	0.866037	48.3993	0.852635	58.9955
PF3D7_1468500	derlin-1 (DER1-1)	0.82	1.43	0.64	-0.12	-0.96	-0.72	-0.52	0.37	0.98	0.92	0.71	1.06	1.31	0.28	-0.72	-1.32	-0.74	-0.56	0	0.5	0.66	0.55	0.946058	65.5161	0.837987	66.8889	0.802459	37.4673	0.852635	34.4286
PF3D7_1127500	protein disulfide isomerase, putative	0.09	0.94	0.37	-0.36	-1.29	-1.31	0.12	1.64	1.97	1.6	1.36	0.62	1.3	0.39	-0.72	-1.56	-1.81	-0.94	1.07	1.71	1.49	1.05	1.23399	58.5697	0.684205	45.6233	0.805245	41.4227	0.852635	59.6301
PF3D7_1149500	ring-infected erythrocyte surface antigen 2, pseudogene (RESA2)	-0.34	-0.75	0.43	0.71	2.77	2.66	1.74	-0.09	-0.75	-0.5	0.8	-0.09	-0.56	0	1.85	2.51	1.25	0.67	-0.04		-0.81	-0.59	1.00231	64.5886	0.757858	73.8801	0.813896	59.4741	0.853038	76.8327
PF3D7_1143000	alpha/beta hydrolase, putative	0.67	0.81	0.42	-0.13	-0.91	-1.18	-1.38	0.21	0.85	0.83	0.6	0.73	1.01	-0.06	-0.97	-0.51	-1.02	-1.58	-0.39	0.32	0.34	0.4	0.950439	65.4212	0.920188	75.6946	0.72951	21.4905	0.853172	55.9437
PF3D7_0708800	heat shock protein 110 (HSP110c)	0.14	-0.96	-1.51	-0.78	-0.58	-0.06	0.48	0.17	-0.33	-0.62	-0.84	-0.74	-1.52	-1.83	-0.82	-0.72	-0.34	-0.14	0.43	-0.28	-0.38	-1.07	0.66588	78.8994	0.82932	64.3833	1.05702	64.0075	0.853172	52.1059
PF3D7_1216500	male development gene 1 (MDV1)	-1.43	0.09	0.26	-0.03	-0.05	-0.5	-1.25	-1.71	-0.44	0.62	1.59	-1.11	0.35	0.14	-0.65	-0.69	-0.59	-1.58	-2.28	-0.85	0.64	1.25	1.11214	61.3029	0.747425	49.3667	0.798298	42.8198	0.853172	49.5057
PF3D7_0626900	mitochondrial ribosomal protein L46 precursor, putative	0.93	0.68	-0.11	0.53	0.72	0.46	-0.06	0.45	0.38	0.12	-0.24	0.92	0.19	-0.12	-0.46	-0.26	-0.32	-0.01	0.42	0.57	0.31	0.1	0.888843	66.1328	0.626332	46.4912	1.12701	54.4703	0.853172	63.8309
PF3D7_0414400	conserved Plasmodium protein, unknown function	0.31	0.05		0.78		1.06	0.55	0.29	0.19	-0.2	0.54	0.68		0.04	0.22	1.13	0.52	0.2	0.2	-0.09	-0.39	-0.27	1.15082	59.5818	0.793128	62.0142	0.788673	44.07	0.853213	49.4258
PF3D7_1037300	ADP/ATP transporter on adenylate translocase	0.41	-0.92	-1.83	-1	-0.51	0.12	0.41	0.7	0.52	-0.21	-0.57	0.25	-0.86	-2.17	-1.43	-0.9	0.26	0.29	0.49	0.36	-0.5	-1.18	0.903335	66.083	0.870551	70.4576	0.802459	41.3297	0.85371	30.7459
PF3D7_0108500	conserved Plasmodium protein, unknown function	-3.11	-3.02	1.03	1.74	0.91	0.13	-1.1	-2.32	-2.85	-0.9	0.88	-3.04	-3.1	1.16	1.84	0.87	-0.13	-1.5	-2.81	-2.91	-1.59	0.09	1.02811	63.7211	0.90125	72.5331	0.70344	25.2048	0.85371	48.0351
PF3D7_0409500	conserved Plasmodium protein, unknown function	1.14	0.87	-0.05	-0.89	-1.79	-2.31	-2.19	0.13	0.84	0.46	0.01	0.98	0.73	-0.3	-1.51	-1.79	-2.11	-2.18	-0.55	0.36	0.27	-0.19	0.880666	67.4675	0.931418	75.5099	0.764453	34.0393	0.85371	40.3408
PF3D7_0611800	conserved Plasmodium protein, unknown function	-0.09	-0.14	-0.08	-0.98	-0.56	-0.16	0.25	0.05	-0.22	0.48	0.62	-0.76	-1.11	-0.23	-0.89	-0.61	-0.41	-0.16	0.3	-0.31	0.34	0.5	0.66128	76.5293	0.898132	72.1606	0.982821	67.0867	0.85371	50.8077
PF3D7_0819500	conserved protein, unknown function	-0.14	-0.94	-0.69	-2.03	-1.49	0.38	1.76	1.74	1.05	0.5	0.47	-0.18	-0.79	-1.05	-1.71	-1.88	0.41	1.84	1.51	0.55	-0.19	-0.41	0.943874	65.5776	1.00696	75.3421	0.671286	15.7445	0.85371	54.1314
PF3D7_1212600.1	conserved protein, unknown function	1.55	1.03	0.22	-0.67	-0.19	0.25	1.09	1.37	1.62	1.2	0.98	1.54	1.04	-0.2	-0.26	-0.46	0.11	0.95	0.87	1.19	0.79	0.37	0.907519	65.9633	0.976032	75.9268	0.71326	11.699	0.85371	43.9553
PF3D7_1025700	conserved Plasmodium protein, unknown function	1.29	0.4	-0.24	-0.08	-1.91	-2.25	-1.26	0.9	1.27	0.76	0.4	1.15	0.66	-0.35	-1.56	-2.68	-2.71	-0.94	0.82	1.57	0.66	0.16	1.00231	64.5784	0.660898	63.2011	0.97942	67.0664	0.854248	66.5354
PF3D7_0935600	gametocytogenesis-implicated protein (GIG)	-3.14	-2.89	1.1	2.13	0.93	0.07	-1.72	-2.95	-3.18	-1.11	1.02	-3.41	-2.85	1.16	1.82	0.73	-0.4	-1.89	-2.93	-3.11	-2.04	0.68	0.961483	65.4103	0.819321	51.6789	0.815072	53.7809	0.854248	44.7903
PF3D7_0404600	conserved Plasmodium membrane protein, unknown function	0.65	-0.17	-0.71	-1.32	-0.97	-0.1	-0.72	-0.25	-0.73	-0.75	-0.91	-0.02	-1.19	-1.43	-1.64	-0.35	-0.14	-0.62	0.43	-1.04	-1.33	-1.14	0.573024	65.9809	1.06437	73.1295	0.926588	65.9375	0.854787	67.2083
PF3D7_0213800	conserved Plasmodium protein, unknown function	-0.34	-0.81	1.16	0.59	0.03	0.71	0.71	0.03	0.01	0.05	-0.05	-0.93	-1.02	-0.4	0.07	0.51	0.35	0.32	0.29	0.14	0.09	0.18	0.579682	76.4814	0.87206	73.8122	1.12117	53.8555	0.854787	68.6001
PF3D7_0207000	merozoite surface protein 4 (MSP4)	-0.51	0.79	1.02	-0.56	-1.95	-2.78	-2.84	-1.33	0	0.95	0.42	-0.9	0.61	0.82	-1.02	-2.38	-2.1	-2.61	-2.05	-0.35	0.46	0.24	0.83702	69.4083	1.00347	75.4815	0.739694	27.5157	0.854787	55.8129
PF3D7_1315100	serine/threonine protein kinase (PK9)	-0.01	-0.46	0.89	0.26	0.39	0.64	0.51	0.33	-0.33	-0.19	-0.66	-0.18	-0.43	0.91	0.16	0.15	0.07	0.2	0.19	-0.64	-0.91	-0.64	0.972655	65.2833	0.809442	56.3393	0.819321	50.2461	0.854787	36.3008
PF3D7_1479300	Plasmodium exported protein (PHISTa), unknown function, pseudogene	0.62	0.67	0.48	2.03		1.6	1.12	0.6	0.45	-0.03	1.13	0.16	0.79	0.75	1.13	1.81	1.57	1.53	0.17	0.38	-0.43	-0.06	0.983957	64.9205	0.916475	75.6587	0.696164	31.8025	0.855018	65.1883
PF3D7_1328600	conserved Plasmodium protein, unknown function	-0.38	-0.17	0.07	0.79	1.9	1.49	0.61	0.34	0.24	0.15	0.13	-0.12	-0.55	0.06	1.3	0.84	0.83	0.12	0.27	0.35	0.01	-0.41	0.97041	65.17	0.744839	68.6722	0.895025	61.5246	0.855865	62.0493
PF3D7_1368500	conserved Plasmodium protein, unknown function	0.61	0.5	0.29	-1.02	-0.25	0.52	1.23	1.13	0.99	0.85	0.35	0.74	0.8	0.05	-1.41	-0.26	0.52	1.14	0.51	0.59	-0.06	0.11	1.04488	63.489	0.918594	73.325	0.68658	19.602	0.855865	52.0533
PF3D7_1409900	cytidine diphosphate-diacylglycerol synthase (CDS)	0.62	0.04	-0.74	-0.72	-0.5	-0.01	0.71	1.11	1.12	1.03	0.8	0.69	0.23	-0.66	-1.11	-0.85	-0.27	0.32	0.62	1	0.72	0.3	1.08172	61.3724	0.785945	28.3076	0.78187	34.7672	0.855865	36.8301
Pfa_rasR_6152a	Pfa_rasR_6152a	1.66	1.65	1.95	4.18	3.25	3.88	3.89	2.16	1.23	0.7	0.58	0.56	1.4	1.47	2.75	2.88	3.77	4.3	1.97	0.87	1.14	1.55	0.655197	76.4182	0.771105	71.8998	1.1607	58.8994	0.855865	73.5192
PF3D7_0614600	conserved Plasmodium protein, unknown function	-1.58	0.95	1.42	-0.12		-0.63	-1.92	-2.07	-1	0.42	-0.19	-1.66	0.96	1.28	-1.57	-1.16	-0.91	-1.62	-2.32	-1.32	-0.04	0.24	0.952638	65.6518	0.718221	67.8171	0.90125	63.5376	0.85608	64.4677
PF3D7_1204300	eukaryotic translation initiation factor 5A (EIF5A)	-0.08	-0.92	-1.59	-0.46	-0.56	-0.33	-0.18	-0.22	-0.17	-0.67	-1.09	-0.47	-1.25	-1.85	-0.77	-1	-0.39	-0.12	-0.46	-0.25	-0.7	-1.47	0.797377	74.7532	0.878126	70.182	0.881175	57.0266	0.856404	22.2707
PF3D7_1148700	Plasmodium exported protein (PHISTc), unknown function (GEXP12)	-2.17	-3.08	-1.97	0.18	1.16	1.64	0.36	-0.87	-1.55	-1.72	-1.19	-2.69	-3.47	-2.09	0.46	1.45	2.16	-0.26	-1.35	-2.01	-2.19	-1.68	0.788218	71.4216	1.08485	72.7826	0.719467	7.36581	0.856404	57.9586
PF3D7_0319500	RNA binding protein, putative	0.46	-0.17	-0.67	-0.54	0.4	0.75	0.56	0.74	0.29	-0.22	-0.25	-0.2	-0.61	-0.91	-0.27	0.19	0.29	0.41	0.35	0.35	-0.18	-0.53	0.733736	76.0966	0.909093	74.2953	0.905948	62.2079	0.856404	41.6384
PF3D7_1440500	allantoicase, putative	-0.44	-0.34	-0.56	-0.26	0.59	1.65	1.66	1.13	0.59	0.1	0.04	-0.34	-0.3	-0.58	-0.63	0.59	1.4	1.67	0.63	-0.14	-0.32	-0.27	1.02811	63.6251	0.89969	71.4983	0.712025	17.6637	0.856944	41.8616
PF3D7_0925700	histone deacetylase (HDAC1)	0.47	0.46	-0.17	-0.47	0.03	0.22	0.29	0.46	0.58	0.34	-0.03	0.32	0.11	-0.78	-1.1	-0.08	0.43	0.38	0.02	0.41	0.17	-0.15	0.773782	71.9979	0.926588	75.4269	0.855595	51.2194	0.856944	41.168
PF3D7_0814100	conserved Plasmodium protein, unknown function	1.27	0.41	0.43	0.75	1.69	1.52	1.07	0.98	1.31	0.89	1.09	1.17	0.73	-0.04	0.86	1.36	1.7	1.13	0.53	0.84	0.34	0.35	0.943874	65.4711	1.00347	75.4313	0.681838	8.73259	0.857484	53.1582
PF3D7_0807000	gas41 homologue, putative	1.12	0.35	-0.18	-0.87	1.33	1.42	1.66	1.37	1.16	0.59	0.16	0.86	0.37	-0.8	-0.05	1.07	1.31	1.38	0.77	0.81	0.08	-0.13	0.819794	67.6983	1.0299	74.8578	0.738413	21.1782	0.857484	57.9417
PF3D7_0619100	conserved Plasmodium protein, unknown function	0.55	0.52	0.1	0.02	0.48	0.62	1.14	1.02	1.1	0.71	0.1	0.49	0.77	-0.06	-0.63	0.4	0.81	1.01	0.57	0.34	0.14	0.08	1.00696	64.4622	0.890384	73.7248	0.732043	31.01	0.857484	51.7176
PF3D7_0924500	conserved Plasmodium membrane protein, unknown function	-0.58	1.24	0.66	0.42	-0.76	-1.14	-1.32	-1.42	-0.17	0.59	0.04	-0.59	1.19	0.41	-0.97	-1.15	-0.99	-1.04	-1.83	-0.51	0.3	0.31	0.93088	65.8543	0.791412	72.7302	0.875088	59.5133	0.858025	63.6659
PF3D7_0403200	conserved Plasmodium protein, unknown function	0.2	-0.17	-0.9	0.33	0.66	0.95	0.62	0.01	-0.49	-0.3	-0.39	-0.67	-0.93	-0.79	0.27	0.44	0.61	0.46	0.06	-0.42	-0.22	-0.72	0.703847	71.15	0.873573	63.2737	0.977725	67.0345	0.858025	51.7539
PF3D7_1353100	Plasmodium exported protein, unknown function	-1.96	-3.09	-0.31	1.56	1.91	1.51	0.26	-0.94	-1.73	-2.35	-0.53	-1.68	-3.34	-0.35	2.13	1.92	1.71	-0.09	-1.61	-2.22	-3.18	-1.39	0.997692	64.6839	1.07736	72.3424	0.610262	1.65869	0.858025	64.0857
PF3D7_0104100	conserved Plasmodium membrane protein, unknown function	-0.37	1.66	1	0.28	-0.95	-1.6	-2.71	-1.87	0.32	0.84	-0.08	-0.38	1.46	0.71	-0.51	-1.39	-1.5	-2.12	-2.85	-0.4	0.53	0.55	0.890899	66.4773	0.91067	75.6583	0.787308	55.1596	0.858565	67.5318
PF3D7_1024800	conserved Plasmodium protein, unknown function	-0.23	-0.95	-0.81	0.61	0.89	0.48	-0.24	-0.52	-0.67	-0.51	-0.09	-0.8	-1.71	-1.02	0.21	0.48	0.47	-0.49	-0.34	-0.44	-0.4	-0.42	0.700602	76.8681	0.830758	59.9825	1.03347	65.7568	0.858565	49.8304
PF3D7_0824400	nucleoside transporter 2 (NT2)	0.82	-0.34	-1.44	-2.09	-2.17	-1.23	0.24	0.6	0.33	-0.13	-0.92	0.66	-0.5	-1.67	-2.67	-2.49	-1.43	0.47	0.46	0.26	-0.59	-1.25	0.880666	67.6882	0.860055	71.2577	0.840896	49.2703	0.858565	32.5974
PF3D7_1149100	Plasmodium exported protein, unknown function	0.8	-0.92	-1.44	-1.65	-2.15	-1.56	-0.16	0.04	-0.67	-1.41	-1.45	0.22	-1.71	-1.95	-2.61	-2.55	-1	0.28	0.56	-0.32	-1.63	-2.28	0.647671	76.3372	0.939523	75.9451	0.96929	67.0617	0.858565	70.5129
PF3D7_1437700	succinyl CoA ligase, putative	0.12	0.94	0.22	0.01	-1.09	-1.66	-1.12	0.08	0.85	1.04	0.85	0.22	1.14	0.23	-0.78	-1.36	-1.93	-2.08	-0.28	0.62	0.97	1.07	1.07425	61.8597	0.672451	43.5068	0.926588	64.5862	0.858565	56.8599
PF3D7_1000200	rifin (RIF)	0.89	1.05	1.01	2.62	1.56	2.44	2.83	1.03	0.68	-0.25		0.27	0.96	0.55	1.21	0.49	2.7	4.07	0.91	0.22	0.17	0.43	0.76313	71.9088	0.843816	75.6312	1.0358	65.9461	0.858875	75.4328
PF3D7_1144700	apicoplast import protein Tic20, putative (TIC20)	1.58	1.04	0.05	-0.8	-1.48	-2.07	-1.05	0.69	1.49	1.16	0.8	1.6	1.03	-0.25	-1.43	-2.25	-1.86	-0.94	0.48	1.28	0.9	0.44	0.935191	65.7493	0.82932	71.851	0.835088	42.0092	0.859107	47.55
PF3D7_1354100	conserved Plasmodium protein, unknown function	-0.2	-0.69	-0.05	0.62	-0.23	0.27	0.7	0.61	0.19	-0.1	0.66	-0.07	-0.19	-0.2	0.23	-0.54	-0.04	0.54	0.43	0.15	-0.37	-0.57	1.11729	61.5691	0.816486	44.6793	0.742262	43.7174	0.859107	60.5588
PF3D7_1322500	DHHC-type zinc finger protein, putative	-0.31	1.2	0.91	0	-1.47	-2.25	-2.81	-1.41	0.26	0.81	0.5	-0.33	1.45	0.76	-1.08	-1.73	-2.45	-3.2	-1.77	-0.13	0.73	0.77	1.01866	64.143	0.715736	55.3475	0.907519	63.3078	0.859107	55.7257
PF3D7_0815200	importin beta, putative	0.38	-0.29	-1.13	-0.63	0.12	0.3	0.41	0.53	0.34	0.17	-0.03	-0.05	-0.5	-1.45	-0.8	-0.43	0.14	0.32	0.54	0.38	0	-0.39	0.80107	72.8131	0.845279	64.3738	0.920188	63.3621	0.859107	26.5916
PF3D7_1446200	M17 leucyl aminopeptidase (LAP)	0.65	-0.81	-1.58	-1.15	-0.57	-0.21	0.26	0.61	0.4	-0.32	-0.71	0.48	-1.1	-2.05	-1.67	-0.76	0.09	-0.04	0.53	0.22	-0.47	-1.07	0.806642	71.1307	0.884234	73.2844	0.875088	54.5302	0.859107	34.4897
PF3D7_1130200	60S ribosomal protein P0 (PfP0)	-0.09	-0.98	-1.88	-0.22	0.17	0.36	0.18	0.33	-0.25	-0.81	-1.07	-0.51	-1.25	-1.89	-0.55	-0.1	0.05	0.25	-0.12	-0.4	-0.73	-1.41	0.850667	67.4015	0.864537	66.5034	0.861546	55.4875	0.859648	28.4717
PF3D7_0612100	eukaryotic translation initiation factor 3 subunit L, putative	0.25	-0.46	-0.93	-0.29	-0.07	0.19	0.25	0.28	-0.09	-0.33	-0.62	-0.28	-0.75	-1.66	-0.42	-0.38	0.04	0.19	0.33	0.08	-0.4	-0.97	0.698985	78.3714	0.893475	66.6896	0.965936	66.7851	0.859648	41.8191
PF3D7_0617900	histone H3 variant, putative (H3.3)	-0.62	0.52	0.23	-0.89	-1.42	-1.76	-1.73	-0.18	0.21	0.59	0.78	-0.61	-0.1	-0.01	-1.49	-2.24	-2.17	-1.6	-0.27	0.43	0.83	0.56	0.82169	67.6525	0.744839	59.8994	1.02633	66.0801	0.859648	55.2936
PF3D7_1102200	DnaJ protein, putative	-0.62	-0.6	1.08	0.62	1.57	1.83	2.25	0.32	-0.73	-0.78	0.2	-0.73	-0.27	0.89	0.88	1.51	1.68	1.58	-0.2	-0.74	-1.25	-0.61	1.00696	64.4781	0.898132	74.4606	0.730775	31.7014	0.859648	55.6608
PF3D7_1203400	transporter, putative	0.69	1.03	0.62	-0.76	-1.26	-1.4	-0.38	0.16	0.39	0.77	0.22	0.24	0.62	0.17	-1.18	-1.93	-1.19	-0.51	0.27	0.35	0.51	0.33	0.73884	79.2565	0.839441	70.3349	0.986233	67.1024	0.859648	46.2571
PF3D7_1475100	conserved Plasmodium protein, unknown function	0.28	-0.12	-1	-1.25	-0.65	0.18	0.32	0.3	0.15	-0.09	-0.69	-0.61	-0.71	-1.34	-1.21	-0.11	0.21	0	0.02	0.06	-0.39	-0.88	0.656712	79.2614	1.05154	73.573	0.861546	50.4552	0.86019	56.2077
PF3D7_1023200	orotidine monophosphate decarboxylase (OMPDC)	0.34	-0.7	-1.16	0.17	0.81	0.84	1.09	1.28	0.76	0.05	0.09	0.19	-0.62	-1.21	0.27	0.89	0.64	0.88	0.62	0.52	-0.13	-0.87	0.972655	65.2809	0.960928	75.7264	0.702222	27.5374	0.86019	51.5609
PF3D7_0809600	peptidase family C50, putative	0.89	0.26	-0.57	-1.33	-1.25	-1.55	-0.31	0.57	0.4	0.4	0.07	0.19	-0.49	-0.79	-1.43	-1.42	-1.72	-0.31	0.83	0.34	0.09	-0.1	0.679871	77.968	0.926588	71.3808	0.952638	66.2975	0.86019	46.9464
PF13TR002	putative ncRNA	0.65	0.14	-0.36	-0.79	-0.35	1.07	1.77	1.36	0.66	0.56	0.3	0.35	-0.13	-0.29	-0.64	-0.69	1	1.87	0.99	0.4	-0.12	-0.12	0.890899	66.2643	0.972655	75.946	0.740977	24.3751	0.86019	41.234
PF3D7_0903800	LCCL domain-containing protein (CCp4)	0.28	-0.03	0.86	1.05	1.59	1.14	0.55	0.08	-0.03	0.12	1.14	0.03	0.12	0.78	0.92	1.3	0.92	0.52	0.18		-0.16	-0.29	0.959264	65.4295	0.890384	66.5497	0.769326	53.1333	0.860491	62.1423
PF3D7_1344800	aspartate carbamoyltransferase (atcasE)	0.93	-0.4	-0.61	-0.8	-0.55	0.42	0.93	1.05	0.66	0.05	-0.55	0.86	-0.43	-0.96	-1.06	-0.55	0.12	0.93	0.75	0.55	-0.59	-0.87	0.90125	66.1694	0.907519	71.6549	0.788673	38.9417	0.860732	30.7269
PF3D7_1017600	conserved Plasmodium protein, unknown function	0.46	0.05	-0.25	0.53	0.93	0.92	0.64	-0.21	-0.5	-0.15	-0.1	-0.61	-1.02	-0.49	0.43	0.96	0.78	0.38	0.17	-0.16	-0.01	-0.49	0.577009	79.3799	0.921784	72.1142	1.08485	62.5685	0.860732	66.005
PF3D7_1321400	DHHC-type zinc finger protein, putative	-0.04	0.22	1.75	0.76	0.19	-0.02	-0.11	-0.37	0.03	0.58	1.07	0.35	0.23	1.42	0.48	-0.41	-0.14	0.12	-0.63	-0.28	0	0.54	1.0163	64.2949	0.875088	72.6234	0.747425	24.553	0.860732	51.3032
PF3D7_0712800	erythrocyte membrane protein 1, PfEMP1 (VAR)	-0.69	-0.74	-0.1	2.66	3.05	2.79	1.13	-0.66	-1.35	-1.47	0.12	-1.4	-1.12	-0.57	2.17	2.88	2.93	0.92	-0.59	-0.96	-1.2	-0.7	0.697372	79.2598	0.881175	71.38	0.984525	67.1011	0.860732	59.4821
PF3D7_1028000	methyltransferase, putative	-0.03	-1.21	-1.57	-0.33	0.04	1.23	0.8	0.22	-0.49	-1.17	-1.36	-0.52	-1.65	-1.84	-0.88	0.04	0.68	1.07	0.17	-0.44	-1.19	-1.69	0.757858	76.8988	0.866037	72.9576	0.941152	65.2427	0.860732	45.6465
PF3D7_1126800	RNA binding protein, putative	-0.75	-0.77	1.17	-0.16	2.06	2.75	2.25	1.37	0.42	0.15	1.42	0.64	0.96	-0.39	0.32	1.07	1.78	1.15	1.15	0.24	0.27	0.34	1.43396	61.146	0.639493	61.1966	0.790041	51.2188	0.860732	81.5312
PF3D7_1302100	gamete antigen 27/25 (Pfg27)	-2.68	-2.02	-1.22	-0.97	-1.84	-2.62	-0.25	2.49	3.4	4.39	4.33	-1.62	-0.28	-0.03	-1.3	-2.53	-2.45	-1.64	1.24	3.27	3.34	2.64	2.51403	57.8155	0.678302	62.1929	0.48971	5.81774	0.861275	82.2628
PF3D7_0913500	protease, putative	1	1.26	0.68	-0.29	-1.05	-0.89	-0.4	0.44	1.14	1.08	0.5	1.04	1.22	0.22	-0.79	-1.11	-0.86	-0.46	-0.11	0.81	0.77	0.37	0.899171	66.0196	0.902814	72.9864	0.795536	37.8172	0.861275	35.8983
PF3D7_0613300	rhoptry protein (ROP14)	-2.83	0.46	0.99	-0.84	-1.45	-1.94	-3.05	-3.5	-2.11	0.49	0.21	-3.25	-0.25	0.56	-0.88	-1.72	-1.96	-2.62	-3	-2.84	-0.15	0.17	0.697372	79.3168	1.01748	74.9647	0.854114	60.8524	0.861275	61.9246
PF3D7_0312100	RING zinc finger protein, putative	0.88	1.18	0.39	0.55	-0.98	-1.17	-0.98	0.12	0.73	0.91	0.55	0.77	1.01	0.09	-0.79	-1.25	-1.04	-1	-0.12	0.78	0.85	0.51	0.874583	67.3616	0.771105	70.4831	0.950989	65.7488	0.861275	59.4951
PF3D7_0319700	ABC transporter, putative	-0.88	-1.58	0.44	0.27	0.73	0.86	0.68	-0.26	-1.22	-0.72	-0.05	-1.74	-2.17	0.37	0.53	0.55	0.82	0.81	-0.12	-1.29	-1.4	-0.45	0.703847	73.6587	1.0299	74.0074	0.839441	55.1663	0.861818	56.9873
PF3D7_1310700	conserved Plasmodium protein, unknown function	-4.43	-1.35	1.69	-0.01	-1.66	-3.11	-4.08	-4.68	-3.21	-0.02	0.87	-4.4	-1.17	1.65	-0.52	-1.93	-2.87	-3.72	-4.98	-4.02	-0.78	0.39	1.04006	63.2896	0.96929	75.9333	0.665495	12.4452	0.861818	60.0576
PF3D7_1461400	conserved Plasmodium protein, unknown function	-1.79	0.56	1.98	0.05	-1.17	-2.15	-2.62	-2.08	-0.95	0.91	1.22	-1.72	0.47	1.94	-0.36	-1.7	-2.15	-2.44	-2.35	-1.54	0.44	1.01	0.986233	65.0085	0.876606	72.5721	0.765779	30.4323	0.861818	43.1165
PF3D7_1349700	conserved Plasmodium membrane protein, unknown function	0.47	1.37	0.86	-0.45	-0.96	-0.88	-0.08	-0.2	0.85	0.98	0.46	0.44	1.27	0.47	-0.17	-0.99	-0.89	-0.56	-0.87	0.51	0.4	0.46	0.886791	66.3881	0.959264	75.9115	0.759173	36.4044	0.862361	48.6778
PF3D7_1147900	conserved Plasmodium protein, unknown function	0.04	0.85	0.19	0.03	0.57	0.54	0.37	0.31	0.54	0.56	0.33	0.07	0.83	0.07	-0.08	0.33	0.47	0.1	-0.2	0.08	0.3	0.01	0.974905	65.2722	0.887304	64.7146	0.764453	25.7749	0.862361	26.9415
PF3D7_1223000	conserved Plasmodium protein, unknown function	-0.62	1	1.71	0.05	-1.33	-1.78	-2.64	-1.52	0.06	0.93	1.09	-0.69	1.15	1.42	-0.58	-1.56	-2.01	-2.36	-1.6	-0.41	0.33	0.91	0.952638	65.5043	0.869043	72.6222	0.794159	41.5416	0.862361	47.1836
PF3D7_1304600	conserved Plasmodium protein, unknown function	0.62	-0.55	-1.4	-1.25	-2.19	-1.35	0.35	0.49	-0.03	-0.34	-0.99	0.18	-1.04	-1.58	-1.95	-3.23	-1.58	0.19	0.98	0.15	-0.23	-0.88	0.773782	73.7466	0.691356	51.8481	1.16675	49.2994	0.862361	63.2271
PF3D7_1409000	conserved Plasmodium protein, unknown function	0.35	-0.28	-0.43	0.04	0.86	1.2	1.09	0.76	0.41	0.03	-0.29	0.14	-0.25	-0.56	0.25	0.74	0.88	0.95	0.4	0.12	-0.54	-0.74	0.93088	65.8629	0.937896	75.0979	0.748721	22.0554	0.862361	36.308
PF3D7_1214100	phosphatidylinositol-glycan biosynthesis class O protein, putative	1.12	1.03	-0.24	-1.29	-1.99	-2.44	-2.39	-0.29	0.41	0.27	-0.7	0.8	0.81	-0.63	-1.65	-2.32	-2.37	-2.48	-0.66	0.21	-0.04	-0.53	0.806642	73.0359	0.884234	70.13	0.884234	59.5024	0.862361	30.0205
PF3D7_1033900	ubiquitin conjugating enzyme, putative	-0.37	1.28	0.17	-0.83	-1.64	-2.03	-2.27	-1.1	0.25	0.92	0.66	-0.28	1.04	-0.1	-1.57	-2.14	-2.15	-2.53	-1.53	0.1	1.05	0.8	0.907519	66.0289	0.755236	52.1106	0.947698	66.1324	0.862361	45.8637
PF3D7_0830100	amid MAL8_rRNA cluster	0.5	0.44	-0.49	-0.75	-1.47	-0.97	-0.75	-0.02	0.48	0.55	0.04	0.72	0.48	-0.4	-1.49	-1.76	-1.7	-1.12	-0.42	0.39	0.46	0.06	1.08423	61.4431	0.691356	34.0176	0.907519	61.74	0.862904	52.445
PF3D7_0831600	cytoadherence linked asexual protein 8 (CLAG8)	-2.33	0.92	0.65	-1.12	-1.87	-2.97	-3.73	-3.32	-1.26	0.57	0.03	-2.72	0.66	0.49	-1.33	-2.5	-3.06	-3.63	-3.7	-1.8	0.26	0.56	0.82932	70.0344	0.866037	71.1545	0.885768	62.8948	0.862904	52.0861
PF3D7_0718400	mitochondrial ribosomal protein S8 precursor, putative	0.68	0	0.22	-1.21	-1.27	-1.07	0.1	0.78	0.71	0.28	0.33	0.49	0.25	-0.16	-1.53	-2.11	-0.83	0.49	0.59	0.33	-0.18	-0.13	0.928731	65.6777	0.912249	75.6066	0.772443	28.6666	0.862904	57.6498
PF14TR006	putative ncRNA	-1.25	2	1.72	-0.58		-0.44	-2.01	-2.41	0.48	1.21	0.59	-0.61	2.63	1.39	-0.3	-0.76	-1.49	-2.64		-0.68	0.28	0.66	1.24258	59.9154	0.792021	71.0748	0.653383	26.845	0.862959	74.0813
PF3D7_0412000	conserved Plasmodium protein, unknown function	0.77	0.88	-0.21	-0.74	-2.25	-1.52	-0.54	0.23	0.59	0.6	0.08	0.46	0.54	-0.49	-1.86	-2.4	-1.61	-0.51	0.16	0.53	0.52	0.22	0.806642	75.0834	0.794159	69.7832	0.987943	67.1033	0.863448	54.1133
PF3D7_1236200	conserved Plasmodium protein, unknown function	-0.52	-0.81	-0.53	-0.85	-0.86	-0.88	-0.58	0.8	1.07	2.24	2.76	-0.47	-0.82	-0.4	-0.98	-1.21	-1.11	-0.89	1.04	1.05	1.51	1.79	1.04006	63.1662	0.837987	51.3842	0.773782	50.1529	0.863448	57.6049
PF3D7_0605500	cyclin dependent kinase binding protein, putative	0.58	1.26	0.43	0.24	-0.44	-0.65	-1.09	-0.31	0.67	0.98	0.53	0.27	1.21	0.29	-0.48	-1.26	-0.68	-0.96	-0.47	0.55	0.82	0.58	0.890899	66.5255	0.779165	67.1816	0.934651	64.0707	0.863448	49.9022
PF3D7_0823500	membrane skeletal protein IMC1-related	-0.89	-0.2	0.29	0.16	0.37	-0.25	-0.58	0.93	1.74	1.9	1.85	-0.29	0.38	0.37	0.07	0.22	-0.02	-0.79	0.02	1.07	0.89	1.07	1.33793	57.6904	0.962594	75.8238	0.557676	0	0.863448	71.1331
PF3D7_1322300	translation initiation factor EIF-2B subunit related	0.76	0.22	-0.63	-0.86	-0.86	-0.41	-0.22	0.34	0.32	0.21	0.01	-0.12	-0.21	-0.83	-1.1	-1.13	-1.15	-0.38	0.65	0.5	0.31	0.01	0.705475	74.8195	0.783226	56.7836	1.10765	56.8235	0.863448	57.6292
PF3D7_0609800	zinc finger protein, putative	-0.99	1.53	1.2	-0.08	-0.89	-1.97	-2.21	-1.46	0.14	1.38	0.91	-0.93	1.43	0.92	-0.78	-1.45	-1.52	-2.11	-1.9	-0.41	1.09	0.89	0.928731	65.8265	0.884234	74.883	0.798298	41.8028	0.863448	55.3999
PF3D7_1254700	rifin (RIF)	0.7	0.43		2.09		2.36	3.62	1.75	0.66	-0.01		0.81	0.75	0.01	0.58	0.57	2.88	4.7		0.24	-0.27	-0.18	1.11137	60.8137	0.952455	75.8758	0.690132	20.5922	0.863648	75.8605
PF3D7_1410100	alpha/beta hydrolase, putative	-1.12	-0.38		0.05		0.62	0.94	1.56	1.91	2.07	1.46	-0.12	0.15	-0.34		0.15	0.2	-0.37	0.94	1.97	1.54	1.17	1.29468	59.803	0.691116	58.8094	0.787308	42.9804	0.863829	72.6394
PF3D7_1433400	conserved Plasmodium membrane protein, unknown function	-0.09	0.37	-0.77	-1.57	-1.47	-0.87	-0.49	-0.53	-0.75	-0.23	-0.72	-0.96	-0.55	-0.85	-2.27	-1.97	-1.17	-0.68	-0.02	-0.63	-0.01	-0.33	0.649169	76.1713	0.746131	44.9826	1.23971	37.4657	0.863993	67.6218
PF3D7_0918500	telomerase RNA	0.25	0.62	-0.23	-0.74	-2.17	-2.99	-2.5	-0.73	0.29	0.65	0.28	0.08	0.52	-0.18	-1.7	-2.51	-3.04	-2.38	-1.1	0.23	0.42	0.07	0.950439	65.639	0.808041	69.7483	0.860055	51.4672	0.863993	48.8474
PF3D7_1146100	conserved Plasmodium protein, unknown function	-0.31	-0.93	0.92	0.48	0.93	1.2	0.44	0.4	0.16	0.66	1.52	-0.6	-0.72	0.9	0.68	0.84	1.04	0.41	0.14	0.18	-0.01	0.3	0.97716	65.0979	0.986233	75.8923	0.691356	33.8699	0.864537	62.3286
PF3D7_1338400	conserved Plasmodium protein, unknown function	0.34	0.17	0.25	1.01	0.12	0.41	-0.37	0.27	0.64	0.86	1.15	0.25	0.2	0.42	0.66	0.35	-0.24	-0.17	0.03	0.11	0.3	0.63	1.02574	63.8403	0.905948	75.0445	0.725728	18.6855	0.864537	54.5494
PF3D7_1466500	conserved Plasmodium protein, unknown function	-0.51	-0.88	-0.62	0.04	0.35	0.74	-0.36	-0.27	-0.23	-0.49	0.73	-0.39	-1.06	-1.17	-0.23	-0.11	0.17	-0.31	-0.42	-0.25	-0.24	0.2	0.868541	66.302	0.805245	61.494	0.924984	64.9447	0.864537	49.0948
PF3D7_0831200	DnaJ protein, putative	-0.58	-0.1	0.28	1.28	2.03	1.19	0.32	-0.58	-0.37	-0.08	0.54	-0.8	-0.31	-0.06	1.88	1.61	0.91	-0.43	-0.86	-0.38	-0.16	0.22	0.83702	70.3953	0.86304	74.3271	0.887304	57.9259	0.864537	54.1065
PF3D7_1438500	cleavage and polyadenylation specifity factor, putative	0.38	-0.5	-0.55	-0.06	1.1	1.26	1.09	0.8	0.51	0.12	0	0.06	-0.67	-1.12	0.66	1.07	1.07	0.92	0.58	0.37	-0.52	-0.57	0.782773	71.9348	1.05885	73.5831	0.761808	34.1476	0.865082	58.5046
PF3D7_0830200	PF08_28S:rRNA	0.7	0.81	-0.25	0.63	0.29	-0.26	-0.08	0.68	0.98	1.19	0.19	0.61	0.99	-0.2	-0.23	-0.44	-0.54	-0.43	0.27	0.89	1	0.66	1.03288	63.6029	0.680657	37.5624	0.962594	66.8577	0.865082	59.8305
A-type_28S:rRNA	A-type_28S:rRNA	0.47	0.25	0.21	0.14	0.65	0.51	0.76	0.35	0.04	0.68	0.75	0.11	0.29	0.15	-0.05	-0.17	0.44	0.74	0.2	0.59	0.28	-0.06	0.915945	65.9176	0.82645	68.8213	0.869043	62.2444	0.865627	60.5602
PF3D7_1115300	cysteine proteinase falcipain 2b	-0.38	-1.89	-1.26	-1.04	-1.02	-0.21	0.67	0.25	-0.79	-1.47	-1.39	-0.94	-2.23	-1.4	-1.41	-1.19	-0.21	1.1	0.47	-1.08	-2	-1.93	0.786399	71.4311	0.981119	75.8709	0.820742	51.7738	0.865627	53.5354
PF3D7_0609500	conserved Plasmodium protein, unknown function	0.03	0.19	-0.13	0.86		0.16	0.1	-0.44	-0.21	0.53	-0.12	-0.11	0.34	-0.64	0.34	-0.46	-0.23	-0.34	-0.41	-0.07	0.22	0.37	0.890899	66.0211	0.701614	21.224	1.06253	64.149	0.866052	59.5565
PF3D7_1466200	conserved Plasmodium protein, unknown function	-0.41	-0.26	-0.4	-0.5	-0.09	0.46	1.14	1.45	1.29	1.57	1.68	-0.53	-0.54	-0.08	-0.96	-0.57	-0.01	0.31	1.23	1.48	1.67	1.65	0.981686	64.987	0.678302	23.5084	1.00696	66.8177	0.866173	56.2183
PF3D7_0511400	conserved Plasmodium protein, unknown function	0.22	0.49	0.82	0.55	1	1.24	0.61	0.3	0.22	0.4	0.68	0.21	0.33	0.5	0.76	1.19	0.55	0.94	0.15	-0.1	-0.2	-0.08	0.89296	66.3821	1.00696	75.3994	0.728247	27.7524	0.866173	59.2299
PF3D7_1234300	DNA polymerase epsilon subunit b, putative	1.04	0.54	-0.09	-0.19	-2.14	-1.79	-0.27	0.84	0.88	0.39	0.08	1.08	0.59	-0.38	-1.53	-2	-2.07	-0.26	0.58	0.8	0.26	-0.06	0.954842	65.4989	0.775125	70.8542	0.89969	58.2236	0.866173	61.9204
PF3D7_1129100	parasitophorous vacuolar protein 1 (PV1)	-0.63	-1.26	0	0.47	0.47	0.27	0.07	-0.2	-0.59	-0.56	-0.12	-1.12	-1.53	-0.27	-0.14	-0.22	0.35	0.55	-0.15	-0.54	-0.67	-0.62	0.788218	73.5634	0.879649	74.8212	0.915416	63.6319	0.866173	57.6491
PF3D7_1106800	protein kinase, putative	0.43	0.19	-0.1	0	0.3	0.92	0.92	0.05	-0.3	0.2	-0.35	-0.16	-0.43	-0.37	-0.35	-0.05	0.55	0.62	0.53	-0.15	0.07	-0.28	0.710382	78.2735	0.788673	21.852	1.10382	59.6215	0.866173	54.721
PF10TR006	putative ncRNA	-0.2	-1.15	-0.85	1.06	1.36	1.48	1.22	0.37	-0.33	-0.72	-0.43	-0.33	-1.48	-1.19	1.84	1.52	1.05	1.08	0.04	-0.55	-1.11	-1.34	0.831238	69.8089	1.06622	73.6282	0.725728	29.1528	0.866173	63.1339
PF3D7_0620800	tRNA Alanine	0.82	1.47	1.93	2.79	2.73		0.84	0	0.7	0.91	0.56		1.04	1.48	1.84	1.69	2.12	1.37	0.4		0.55	1.02	0.686536	79.4018	0.809162	73.7866	1.06492	64.3324	0.866246	70.7485
PF3D7_1322900	conserved Plasmodium protein, unknown function	0.2	0.89	1.13	0.04		0.53	0.37	0.1	0.11	0.65	1.37	0.35	0.33	0.98		0.6	0.32	-0.14			0.39	0.05	0.878633	66.1207	0.976539	75.8904	0.738882	44.9547	0.866337	67.6439
PF3D7_1034300	conserved Plasmodium protein, unknown function	0.49	0.31	1.17	1.39	1.65	2.05	0.37	0.62	0.13	0.18	0.84	0.12	0.62	0.9	0.91	2.08	0.99	1.22	0.34	-0.03	-0.26	0.04	0.926588	65.6624	0.955945	75.9036	0.747425	32.4608	0.866719	71.1674
PF3D7_1031200	MORN repeat-containing protein 1 (MORN1)	-2.28	1.33	2.02	-0.01	-0.65	-1.36	-1.96	-2.1	-0.78	0.88	0.65	-2.7	0.9	1.97	-0.57	-0.73	-1.24	-1.97	-2.32	-1.68	0.7	1.11	0.812252	69.3487	0.912249	74.4094	0.864537	61.6768	0.866719	58.7981
PF3D7_1427400	conserved Plasmodium membrane protein, unknown function	0.88	0.54	-0.05	-1.23	-1.21	-0.21	0.32	0.63	0.95	0.52	-0.05	0.64	0.74	-0.66	-1.74	-0.55	-0.45	0.2	0.18	0.62	0.1	-0.26	0.860551	66.2631	0.964264	75.9353	0.783226	30.0942	0.866719	58.3764
PF3D7_1343000	phosphoethanolamine N-methyltransferase (PMT)	0.04	-0.52	-1.95	-1.87	-1.7	-1.73	-1.73	-0.58	-0.98	-1.26	-1.84	0.09	-0.65	-2.16	-2.23	-2.15	-1.99	-1.78	-0.67	-0.81	-1.63	-2.41	0.935191	65.7987	0.823591	57.0112	0.861546	57.7647	0.866719	39.4858
Pfa_raR_6328a	putative ncRNA	-1.78	-1.14	-0.87	3.97	-0.03	-1.57	-2.34	-1.47	-0.88	-0.65	-0.52	-1.04	-1.14	-0.47	-0.29	-2.5	-1.35	-1.71	-1.21	-0.51	0.2	0.47	1.30134	58.2643	0.360982	65.3136	1.53421	15.1178	0.866719	84.9737
Pfa_raR_6430	putative ncRNA	-1.37	-0.85	-0.11	4.53	1.35	-0.03	-1.14	-1.65	-0.97	-1.16	-0.96	-1.28	-0.92	0.58	1.5	-0.63	0.39	-0.67	-1.82	-1.3	-0.77	0.29	1.17827	60.4092	0.48971	67.5095	1.21841	55.7601	0.866719	83.3397
PF3D7_0818800	U3 small nucleolar ribonucleoprotein protein, putative	-0.12	-0.7	-0.36	0.83	0.71	0.53	0.4	0.03	-0.07	-0.43	-0.16	-0.29	-0.93	-0.62	0.79	0.64	0.65	0.14	-0.32	-0.44	-0.7	-0.53	0.858565	69.1415	0.957603	75.5666	0.790041	27.1645	0.866719	25.1631
PF3D7_0208500	acyl carrier protein (ACP)	0.77	0.63	0.11	-1.32	-1.46	-1.61	-0.73	0.44	0.79	0.58	0.14	0.29	0.54	-0.29	-0.91	-1.46	-2.01	-0.96	0.02	0.47	0.31	0.08	0.799221	70.4868	0.962594	75.9427	0.830758	45.5968	0.867265	45.9374
PF3D7_1122700	conserved Plasmodium protein, unknown function	0.32	1.5	0.49	-0.27	-2.04	-2.64	-3.07	-1.55	0.85	0.8	0.17	0.9	1.89	0.52	-1	-2.09	-2.63	-3.52	-2.33	-0.02	0.37	0.21	1.25992	58.3169	0.809442	66.121	0.702222	29.9652	0.867265	67.7582
malmito_rna_SSUF:rRNA	mitochondrial rRNA	1.25	1.21	0.59	-0.44	-1.18	-1.61	-0.45	1.1	1.15	1.11	1.09	0.72	0.75	0.28	-0.99	-1.92	-1.72	-0.05	1.06	1.35	1.29	0.79	0.740549	78.3284	0.840896	72.656	1.00696	66.8315	0.867265	58.7378
Pfa_vasR_7033	putative ncRNA	2.15	1.87	2.59	4.2	5.7	5.62	4.3	2.26	1.4	1.12	3.02	0.35	0.28	0.96	5.03	6.92	5.62	4.11	2.26	2.15	1.77	2.52	0.313528	5.54091	1.38032	60.5343	1.16878	57.9763	0.867265	82.1141
PF3D7_1412500	actin II (ACT2)	-0.67	-1.67	-1.61	0.28	1	1.25	1.2	0.95	-0.02	-0.75	-0.65	-1.03	-1.67	-1.83	0	0.92	1.13	1.12	0.78	-0.37	-0.97	-1.02	0.874583	66.7359	0.907519	68.788	0.825019	40.9563	0.867812	19.136
PF3D7_0210800	conserved Plasmodium protein, unknown function	-1.07	-1.82	0.76	1.86	1.78	1.32	0.55	0.06	-0.4	-0.56	0.48	-1.05	-1.63	0.66	2.09	1.61	0.96	0.22	-0.29	-0.69	-1.06	-0.11	1.02574	63.8631	0.896577	73.0486	0.740977	21.388	0.867812	47.4197
PF3D7_1212500	glycerol-3-phosphate acyltransferase (GAT)	0.64	0.65	-0.45	-0.24	0.24	0.02	-0.29	0.3	0.66	0.39	-0.09	0.55	0.42	-0.74	-0.3	0.08	-0.19	-0.65	-0.18	0.45	0.29	-0.15	0.868541	67.6	0.87206	63.6174	0.86304	54.4424	0.867812	20.6195
PF3D7_0607200	RING zinc finger protein, putative	1.27	0.52	0.06	-1.39		-1.41	-1.4	0.62	1.34	1.13	0.82	1.19	0.67	-0.35	-0.57	-1.14	-1.16	-2.06	0.08	0.88	0.13	0.21	0.92445	65.7538	1.06355	74.0279	0.636177	7.61996	0.86814	70.8588
PF3D7_1347300	conserved Plasmodium membrane protein, unknown function	1.27	1.25	0.76	0.33	-0.16	-0.36	0.26	0.87	1.49	1.45	0.94	1.26	1.35	0.34	-0.2	-0.07	-0.05	0.31	0.13	1.44	1.08	0.27	0.926588	65.7404	0.986233	75.8002	0.728247	30.2518	0.868359	58.4255
PF3D7_0530400	conserved Plasmodium protein, unknown function	0.46	-0.5	-0.78	-0.73	-1.32	-0.55	0.95	0.8	0.25	0.08	-0.53	-0.11	-0.85	-0.73	-1.54	-1.87	-0.87	0.81	1.21	0.37	-0.11	-0.42	0.817902	67.8328	0.72951	48.4861	1.0811	61.9321	0.868359	59.1261
PF3D7_1321900	conserved Plasmodium protein, unknown function	-0.99	-1.2	1.46	0.51	-0.03	-0.58	-0.76	-0.88	-0.87	0.17	0.71	-0.77	-1.07	1.25	0.16	-0.57	-0.59	-0.62	-0.99	-1.07	-0.63	0.2	1.03288	63.757	0.876606	72.1289	0.755236	36.3073	0.868359	55.0279
PF3D7_1345100	thioredoxin 2 (TRX2)	-0.17	-1.03	0.95	1.21	0.93	0.43	0.36	0.13	-0.15	-0.07	0.59	-0.53	-0.9	0.84	0.9	0.62	0.73	0.74	-0.27	-0.39	-0.79	-0.01	0.92445	65.7888	1.01045	75.278	0.712025	20.0463	0.868359	58.0147
PF3D7_0823900	dicarboxylate/tricarboxylate carrier (DTC)	0.95	0.56	-0.38	-0.77	-1.01	-0.18	0.57	0.84	1.06	0.62	0.25	0.84	0.66	-0.43	-1.57	-1.43	-0.3	0.62	0.7	0.87	0.47	-0.15	0.986233	64.9927	0.799683	65.8426	0.858565	50.9071	0.868906	46.0304
PF3D7_0416100	glutamyl-tRNA(Gln) amidotransferase subunit A, putative	0.19	0.62	0.06	-0.36	-1.3	-1.65	-1.11	-0.27	0.08	0.35	-0.06	0.13	0.56	0.01	-1.47	-1.74	-1.81	-1.16	-0.51	-0.15	0.26	0.2	0.961483	65.6069	0.737135	62.2278	0.949342	66.101	0.868906	57.851
PF3D7_0102700	merozoite-associated tryptophan-rich antigen, putative	-1.08	-1.09	2.12	2.25	1.8	1.05	0.43	0.22	0.2	0.45	1.59	-0.6	-0.56	2.03	2.64	1.65	1.02	0.03	-0.57	-0.41	-0.51	0.99	1.23685	58.9795	0.967612	75.9475	0.598739	0.795264	0.868906	70.1995
PF3D7_1104800	metabolite/drug transporter, putative	0.96	-0.25	-0.92	-1.68	-0.56	0.4	0.9	1.11	0.92	0.16	-0.42	1.2	-0.27	-1.13	-2.06	-1.41	0.19	1.07	1.04	0.8	-0.15	-0.89	1.00231	64.5787	0.802459	67.8859	0.845279	50.4937	0.868906	53.1294
PF3D7_1340900	sodium-dependent phosphate transporter (PiT)	-0.44	-0.54	0.24	0.16	0.31	0.1	-0.1	-0.56	-0.51	-0.13	0.18	-0.91	-0.63	0.15	0.03	-0.09	0.19	-0.06	-0.68	-0.71	-0.52	-0.29	0.860551	66.9521	0.933033	74.8551	0.815072	42.2506	0.868906	36.3943
PF3D7_1456100	serine hydroxymethyltransferase, putative (SHMT)	0.76	-0.63	-0.89	1.13			1.01	1.3	0.75	-0.17	-1.38	1.17	-0.05	-1	-0.73		-1.77	1.12	1.61	0.8	-0.65	-1.07	1.22547	59.2506	0.50614	51.0242	1.03347	65.9762	0.869272	78.8102
PF3D7_1435200	conserved Plasmodium protein, unknown function	-1.75	0.6	1.12	0.47	-1.26	-1.19	-2.74	-2.96	-1.04	0.61	0.2	-0.62	0.69	1.11	-0.08	-1.76	-2.09	-3.37	-2.5	-1.57	-0.39	0.42	1.32256	59.1129	0.639493	16.1768	0.86304	62.635	0.869454	75.2081
PF3D7_1211400	heat shock protein DNAJ homologue Pfj4 (PfJ4)	0.19	-0.57	-0.96	0.19	0.46	0.24	0.22	0.33	0.34	-0.11	-0.25	-0.37	-0.48	-1.31	0.21	-0.17	0.17	0.01	0.03	0.33	0.04	-0.6	0.827406	67.3313	0.857079	69.6381	0.915416	63.418	0.869454	47.341
PF3D7_1342400	casein kinase II beta chain (CK2beta2)	0.69	0.09	-0.38	0.31	0.33	0.41	0.69	0.73	0.43	0.07	-0.27	0.38	-0.08	-0.76	-0.26	-0.12	0.3	0.58	0.64	0.46	0.16	-0.41	0.819794	71.0807	0.806642	59.2004	0.981119	67.0466	0.870002	37.7856
PF3D7_0314500	conserved Plasmodium protein, unknown function	0.04	-0.31	-0.27	0.09	0.45	0.43	0.31	0.35	0.04	-0.01	0.02	-0.54	-0.45	-0.29	0.17	0.48	0.28	0.44	0.27	-0.37	-0.49	-0.57	0.842842	67.0581	1.01572	74.6701	0.76313	32.6379	0.870002	48.6157
PF3D7_0911600	conserved Plasmodium protein, unknown function	1.01	1.32	0.37	-0.97	-1.25	-2.14	-1.1	0.15	1.03	1.22	0.35	0.49	0.96	-0.3	-1.02	-1.44	-1.54	-1.14	-0.11	0.86	0.8	0.22	0.698985	79.3604	1.05702	73.2794	0.843816	47.6574	0.870002	56.7363
PF3D7_1111000	tRNA m5C-methyltransferase, putative	0.05	-0.56	-0.54	0.46	1.04	1.22	1.15	0.77	0.31	0.09	0.02	0.01	-0.85	-0.65	0.66	0.81	1.22	1.12	0.42	0.13	-0.61	-0.46	0.903335	66.2544	0.989657	75.8236	0.743549	27.8389	0.870002	45.9732
PF3D7_0917300	conserved Plasmodium membrane protein, unknown function	-2.57	1.63	1.83	0.16	-0.97	-1.8	-3.25	-3.75	-0.6	1.11	0.41	-2.49	1.92	1.62	0.15	-1.39	-1.92	-2.89	-4.11	-1.98	0.27	0.82	1.03766	63.6539	0.967612	75.9474	0.68658	41.4152	0.870551	71.7037
PF3D7_0928100	conserved Plasmodium protein, unknown function	0.38	0.52	0.78	0.06	1.65	1.37	1.2	0.62	0.25	0.21	1.27	0.09	0.58	0.62	0.83	1.16	1.55	0.74	0.31	0.1	0.16	-0.03	0.913831	65.9874	1	75.5428	0.730775	42.8272	0.870551	70.0826
PF3D7_1011100	conserved Plasmodium protein, unknown function	0.77	0.56	0.3	-0.54	0.8	1.05	0.98	0.65	0.63	0.39	0.11	0.37	0.27	-0.02	-0.04	0.67	0.79	0.99	0.4	0.43	-0.1	-0.26	0.791869	75.6536	1.02101	74.8867	0.796916	35.4091	0.870551	49.1402
PF3D7_1110100	conserved Plasmodium protein, unknown function	-0.65	0.58	0.27	-0.65	-0.73	-0.33	-0.48	-0.64	-0.48	0.3	-0.24	-0.93	0.33	0.14	-1.33	-0.79	-0.54	-0.56	-0.94	-0.72	0.02	0.07	0.858565	68.5115	0.836536	67.1856	0.915416	63.9319	0.870551	44.0361
PF3D7_1328300	conserved Plasmodium protein, unknown function	-0.38	0.38	0.43	-0.89	-2.03	-1.32	-0.93	-0.5	-0.06	0.45	0.18	-0.4	0.21	0.46	-1.84	-2.21	-1.41	-1.26	-0.68	-0.29	0.26	0.29	0.963707	65.4535	0.764453	61.7916	0.918594	62.8269	0.870551	50.5648
PF3D7_0102500	erythrocyte binding antigen-181 (EBA181)	-3.67	-1.86	1.46	-0.46	-1.47	-2.93	-3.74	-3.64	-3.26	-0.28	0.74	-3.93	-2.37	1.39	-0.5	-1.53	-2.84	-3.63	-3.97	-3.9	-0.7	0.67	0.823591	68.5855	1.01748	74.3786	0.776469	36.901	0.870551	46.1161
PF3D7_1301400	Plasmodium exported protein (hyp12), unknown function	-1.18	-1.77	-1.81	0.12	1	1.67	0.46	-1.23	-2.13	-2.38	-2.02	-2.07	-2.47	-2.08	-0.22	1.57	1.9	0.41	-1.66	-2.1	-2.12	-2.63	0.650671	78.9721	1.07363	72.5973	0.878126	61.281	0.870551	66.9925
PF3D7_1434900	conserved Plasmodium protein, unknown function	0.37	1.12	1.76	1.33	1.35	1.36	0.85	0.65	0.87	0.91	1.5	0.08	1.28	1.13	1.46	1.4	1.29	1.02	0.32	0.11	0.59	1.2	0.838956	66.6726	1.04972	71.0162	0.743549	28.0192	0.871099	55.6513
PF3D7_1368800	DNA repair endonuclease, putative	0.46	0.44	-0.37	-1.2	-1.46	-1.75	-1.48	-0.29	-0.16	0.02	0.06	-0.32	-0.42	-0.67	-1.3	-1.64	-1.9	-1.76	-0.07	-0.18	0.21	0.13	0.638754	79.3921	0.884234	61.8552	1.08298	59.9381	0.871099	59.3353
PF3D7_0513400	GTP binding protein, putative	0.81	0.04	-0.15	0.16	0.13	0.82	1.15	0.9	0.77	0.59	0.58	1.24	0.42	-0.17	0.09	0	0.65	1.23	0.29	0.39	-0.47	-0.06	1.20025	59.0758	0.950989	74.8705	0.627419	8.54089	0.871099	66.9193
PF3D7_1447300	mitochondrial ribosomal protein S14 precursor, putative	1.24	0.34	-0.4	-0.43		0.08	0.22	0.99	1.04	0.53	-0.52	1.08	0.11	-1.3		-0.24	0.14	0.49	0.69	0.88	-0.06	-0.52	0.742262	70.7611	1.0519	71.7705	0.833642	50.6382	0.871374	58.0752
PF3D7_0504000	cation transporting P-ATPase (ATPase3)	0.81	0	-1.03	-1.13	-2.2	-1.34	-0.04	0.28	0.08	-0.22	-0.8	0.21	-0.58	-1.29	-2.31	-2.77	-1.18	0.12	0.46	0.4	-0.07	-0.76	0.716978	77.9258	0.780516	70.8409	1.12701	53.3685	0.871648	68.7705
PF3D7_0207900	serine repeat antigen 2	0.31	2.02	0.74	0.19	-0.59	-1.54	-2.95	-1.18	0.85	0.49	-0.47	0.54	1.67	0.21	-0.56	-1.62	-1.27	-2.85	-1.8	0.28	0.74	0.35	0.860551	66.2809	0.783226	70.829	0.97942	67.104	0.871648	72.9293
PF3D7_1038700	Plasmodium exported protein, unknown function	-0.69	-1.66	-1.3	1.19	1.79	2.07	2.39	2.48	2.38	1.86	1.57	-0.41	-0.73	-0.52	1.59	1.86	1.21	1.04	1.78	1.91	1.19	0.98	1.58374	57.5246	0.739694	70.6109	0.656333	3.51765	0.871648	77.8968
PF3D7_1452600	conserved Plasmodium protein, unknown function	-0.1	0.34	0.01	-1.02	-0.38	0.13	0.09	0.01	-0.05	0.35	0.06	-0.78	-0.24	-0.11	-0.87	-0.06	-0.25	-0.41	-0.04	-0.21	0.04	0.2	0.726986	74.2438	0.931418	75.623	0.936272	64.9846	0.872198	56.9579
PF3D7_0811100	mitochondrial carrier protein, putative	0.92	0.98	0.26	-0.68	-1.15	-0.75	-0.24	0.38	1.02	0.68	-0.09	0.93	1.18	-0.04	-1.11	-1.12	-1.2	-0.52	-0.18	0.76	0.42	0.04	0.97942	65.0555	0.822165	61.0791	0.848214	54.5318	0.872198	47.5522
PF3D7_0112300	18S ribosomal RNA	0	-0.31	-0.81	-0.6	-1.13	-1.62	-1.01	-0.27	-0.19	0.07	0.05	-0.45	-0.84	-1.05	-1.25	-1.59	-1.42	-0.56	-0.48	-0.34	-0.01	0	0.754364	76.1081	0.923382	75.7176	0.918594	61.4832	0.872198	57.2395
PF3D7_1041200	rifin (RIF)	1.25	1.9	1.59	2.82	2.08	3.35	3.62	1.48	1.17	0.99	1.5	1.1	1.87	1.69	1.88	1.36	2.91	4.57	0.99	0.63	1.09	1.49	0.981686	65.0862	0.819321	74.3432	0.849685	55.9756	0.872198	70.9429
PF3D7_0926200	conserved Plasmodium protein, unknown function	0.08	-0.22	1.4	-0.03	-0.9	-0.39	-0.09	0.19	0.29	0.53	0.66	0.02	-0.17	1.18	-0.46	-1.21	-0.52	-0.26	-0.13	0.38	0.41	0.12	0.948246	65.6418	0.835088	55.9889	0.857079	55.7368	0.872748	37.4735
PF3D7_1465600	conserved Plasmodium protein, unknown function	0.31	0.22	1.04	2.09	2.32	2.32	1.79	0.84	0.26	0.11	0.78	0.62	0.43	0.8	1.21	1.3	2.1	1.4	1.19	0.36	0.42	0.09	1.06683	62.894	0.647297	41.2365	1.0122	66.7653	0.872748	70.3675
PF3D7_1251200	coronin	-4.39	-1.15	1.81	-0.36	-1.7	-2.9	-3.99	-4.44	-3.04	-0.01	0.67	-3.96	-0.87	1.83	-0.54	-2.03	-3.1	-3.93	-4.68	-4.25	-0.66	0.53	1.18372	59.17	0.893475	69.7809	0.678302	28.7968	0.872748	67.3731
PF3D7_0606300	conserved Plasmodium protein, unknown function	-0.44	0.95	1.94	0.82		1.02	-0.11	-0.32	0.06	0.49	0.35	-0.17	1.48	1.69	1.07	0.2	0.25	-0.19	-1.09	-0.59	0.12	0.46	1.1355	61.3967	0.771254	68.3029	0.747425	38.4827	0.872931	67.5266
PF3D7_1005800	conserved Plasmodium membrane protein, unknown function	-1.38	1.82	2.47	0.43	-0.26	-0.71	-1.48	-1.56	0.03	1.66	1.2	-1.02	2.18	2.12	0.34	-0.59	-0.87	-1.39	-1.58	-0.71	0.59	1	1.08925	62.6031	0.918594	73.1472	0.70344	33.7602	0.873298	66.5003
PF3D7_0716300	conserved Plasmodium protein, unknown function	0.38	0.19	-1.56	-2.04	-3.55	-3.27	-1.55	-0.38	0.11	-0.13	-0.78	-0.25	-0.76	-1.57	-3.62	-4.27	-3.01	-1.52	-0.51	0.65	0.61	-0.48	0.692555	72.9211	0.705883	68.7969	1.28565	40.6408	0.873298	77.4721
PF3D7_1108900	conserved Plasmodium protein, unknown function	0.19	-0.76	-0.76	-0.08	0.89	1.36	1.32	0.76	0.25	-0.13	-0.58	-0.09	-0.87	-1.2	-0.18	0.97	1.14	1.17	0.64	0.04	-0.48	-0.83	0.825496	69.3304	0.934651	73.778	0.851159	47.8054	0.873298	25.7562
PF3D7_1333000	20 kDa chaperonin (CPN20)	0.5	-0.51	-0.48	-0.74	-1.26	0.13	0.9	1.07	0.94	0.56	0.28	0.46	-0.42	-0.67	-0.72	-1.05	-0.36	0.58	1.03	0.76	0.14	-0.5	0.968171	65.3411	0.904379	74.1781	0.78187	42.7258	0.873848	53.6412
PF3D7_1001600	alpha/beta hydrolase, putative	0.09	0.9	-0.46	-2.07	-3.1	-4.22	-3.62	-1.26	-0.32	-0.08	-1.14	0.06	0.54	-0.73	-2.88	-3.79	-3.7	-3.35	-1.57	-0.64	-0.34	-1.02	0.858565	67.3905	0.884234	75.3233	0.875088	57.2941	0.873848	64.0496
PF3D7_1226000	conserved Plasmodium protein, unknown function	0.58	-0.56	-0.41	0.29	0.13	0.46	0.93	1.31	1.07	0.84	0.53	0.29	-0.38	-0.51	0.35	0.51	-0.17	0.94	1.11	0.88	0.15	-0.14	0.952638	65.4899	0.96929	75.9313	0.738413	30.4825	0.873848	60.7806
PF3D7_1473900	conserved Plasmodium protein, unknown function	-1.24	-1.17	-0.44	0.89	1.86	1.96	1.39	0.3	-0.31	-0.13	0.17	-1.83	-1.26	-0.37	1.38	1.82	1.7	0.83	-0.13	-0.37	-0.55	-0.08	0.868541	66.2813	0.937896	75.8058	0.817902	43.6008	0.873848	56.7983
PF3D7_0826400	dehydrodolichyl diphosphate synthetase, putative	0.34	1.24	0.96	0.38	-1.44	-1.84	-1.91	-0.26	0.62	0.62	0.26	0.12	1.36	0.41	-0.7	-1.4	-1.88	-1.78	-0.49	0.16	0.46	0.57	0.860551	66.4414	0.848214	73.6364	0.91067	63.7576	0.873848	63.8353
PF3D7_1038000	antigen UB05	-0.47	0.55	-0.28	0.22	-0.08	-0.12	-0.56	-0.7	-0.25	0.21	-0.45	-0.68	0.37	-0.21	-0.21	-0.75	-0.48	-0.85	-1.12	-0.16	0.34	-0.32	0.928731	65.8464	0.738413	34.7857	0.987943	67.102	0.873848	51.1554
PF3D7_0719100	conserved Plasmodium protein, unknown function	1.03	0.73	0.27	-0.66	-1.01	-0.77	-0.5	1.03	1.42	1.13	0.92	0.87	1.21	-0.04	-0.92	-1.16	-0.86	-0.69	0.47	1.23	0.87	0.48	1.00231	64.5908	0.887304	62.1841	0.777816	33.009	0.874399	50.2205
PF3D7_0800800	Plasmodium exported protein (hyp7), unknown function	-1.1	-0.58	2.5	0.96	1.26	2.63	2.34	0.17	-1.2	0.15	1.08	-1.33	-0.07	2.56	1.59	1.03	2.92	3.06	-0.85	-1.95	-1.21	0.33	1.08172	62.6967	1.27677	59.4865	0.510506	0	0.874399	77.7645
PF3D7_0107300	probable protein, unknown function	0.28	0.41	1.03	0.67	0.39	0.14	0.33	0.73	1.18	1.13	0.92	0.24	0.91	0.48	0.57	-0.15	-0.06	0.38	0.48	0.88	0.63	0.72	0.97942	64.9479	0.87206	70.179	0.805245	37.7748	0.874399	55.8238
PF3D7_1307400	conserved Plasmodium protein, unknown function	0.34	0.51	0.95	1.14	2.27	1.66	1.05	0.48	0.21	0.24	1.08	0.13	0.24	0.54	1.3	1.58	1.81	1.17	0.39	0.59	0.16	-0.1	0.814131	71.7397	0.955945	75.9362	0.845279	60.9906	0.87495	67.9374
PF3D7_0626700	conserved protein, unknown function	0.54	-0.38	-0.28	1.18	1.04	0.92	0.88	0.83	0.67	0.02	-0.1	0.55	-0.15	-0.7	1.17	0.7	0.47	0.61	0.78	0.4	-0.13	-0.5	0.959264	65.3276	0.830758	60.0133	0.860055	52.4602	0.87495	43.2889
PF3D7_0401300	rifin (RIF)	0.4	0.82	0.94	2.72	1.2	2.71	3.7	0.9	0.41	-0.2	0.22	-0.26	0.33	0.55	1.26	1.07	3.27	4.8	0.76	0.47	-0.66	0.11	0.700602	79.4215	1.0122	75.416	0.893475	60.3848	0.87495	76.7256
PF3D7_1314800	ubiquitin-like protein, putative	0.19	-0.05	0.61	1.09	1.05	1.76	0.59	0.36	0.03	0.02	0.64	0.07	-0.14	0.35	1.24	1.55	1.46	0.41	0.2	-0.31	-0.23	-0.43	0.897095	66.5548	1.0299	74.5905	0.72951	35.9175	0.87495	63.2428
PF3D7_0823800	DnaJ protein, putative	0.55	0.41	-0.76	-1.45	-0.67	-0.2	-0.28	0.13	0.48	0.18	-0.74	0.48	0.21	-1.21	-1.37	-0.88	-0.33	-0.44	-0.25	0.14	-0.14	-0.67	0.846745	67.7054	0.929805	73.2789	0.845279	51.5307	0.875502	35.2015
PF3D7_0832100	rifin, pseudogene (RIF)	-0.65	0.12	2.86	2.19	0.89	1.04	-0.13	-0.94	-1.06	0.35	1.04		-0.06	1.87	1.4	0.64	0.14	1	-0.84		-0.07	0.63	0.722799	71.2995	0.869043	75.5729	0.905076	63.1333	0.875785	75.9852
PF3D7_1421800	conserved Plasmodium protein, unknown function	-0.62	-0.29	-0.27	-0.39		0.25	0.67	0.42	0.11	0.4	0.26	-0.44	-0.07	-0.21	-0.83	-0.06	-0.01	-0.34	-0.25	0.23	0.01	0.49	1.11214	60.2953	0.739124	59.6467	0.884234	62.2073	0.875808	65.7845
PF3D7_0512300	CDK-activating kinase assembly factor (MAT1)	0.28	0.19	-0.36	0.32	1.4	1.47	1.2	0.45	0.52	0.31	-0.55	0.16	0	-1.19	0.97	1.42	1.65	0.94	-0.18	0.38	-0.36	-0.66	0.768438	69.4216	1.10765	70.3999	0.764453	37.8509	0.876054	66.602
PF3D7_1353600	ER lumen protein retaining receptor (ERD2)	0.12	0.65	0.22	-0.49	-0.46	-0.28	-0.23	0.09	0.44	0.59	0.04	-0.09	0.65	0.13	-0.69	-0.82	-0.39	-0.37	-0.38	0.14	0.29	0.12	0.933033	65.8602	0.869043	61.6886	0.842355	51.7678	0.876054	32.7084
PF3D7_0908000	P1 nuclease, putative	-0.04	1.29	1.28	-0.53	-0.49	-0.5	-1.06	-0.61	0.43	0.99	0.62	-0.29	1.28	0.82	-0.6	-0.58	-0.19	-1.08	-1.36	-0.1	0.58	0.8	0.846745	67.4125	1.02278	74.4472	0.76977	43.4176	0.876054	58.3552
PF3D7_1039300	#N/A	-2.02	-1.27	-0.72	4.03	-0.12	-1.79	-2.47	-1.83	-1.09	-0.98	-0.71	-1.23	-1.35	-0.57	-0.33	-2.59	-1.39	-1.7	-1.8	-0.75	0.13	0.51	1.21982	59.8197	0.37501	67.1878	1.5966	21.2758	0.876054	85.4589
PF3D7_0518300	proteasome subunit beta type 1, putative	0.32	0.34	-0.76	-1.35	-1.57	-0.99	-0.29	0.01	0.47	0.25	-0.25	0.09	0.25	-1.05	-2.03	-2.18	-1.11	-0.22	-0.13	0.22	0.36	-0.12	0.868541	67.6	0.792784	64.7263	0.974342	66.9686	0.876054	51.7524
PF3D7_0630400	conserved Plasmodium protein, unknown function	-1.32	1.62	1.3	-0.36	-1.15	-1.88	-2.83	-2.53	-0.01	1	0.33	-1.25	1.75	1.07	-0.56	-1.62	-1.83	-2.7	-3.06	-0.8	0.45	0.63	0.993092	64.7977	0.918594	74.5148	0.761808	44.9688	0.876606	61.9113
PF3D7_1425900	conserved Plasmodium protein, unknown function	-0.57	-1.54	-0.76	0.5	1.36	1.29	0.97	0.36	-0.29	-0.92	-0.57	-0.67	-1.38	-1.03	0.9	1.11	1.18	1.03	-0.1	-0.6	-1.5	-1.2	0.952638	65.5073	1.01748	74.9459	0.709562	14.65	0.876606	57.9963
PF3D7_1233200	conserved Plasmodium protein, unknown function	-1.57	0.67	0.28	-0.16	-0.19	-0.45	-1.44	-1.94	-1.04	0.44	1.04	-1.51	-0.08	0.26	-0.46	-0.36	-0.46	-1.21	-1.93	-1.59	0.05	0.84	0.848704	66.3449	0.957603	75.7873	0.822165	47.8557	0.876606	55.0294
PF3D7_1143700	conserved Plasmodium protein, unknown function	0.62	0.2	0.15	-0.05	0.14	0.03	0.34	0.23	1.2	1.03	1.16	0.95	0.31	0.27	0	-0.6	-1.02	-0.5	0.74	1.15	0.7	0.97	1.13813	59.7508	0.639493	47.8424	0.989657	67.0909	0.877158	71.6642
PF3D7_1134000	heat shock protein 70 (Hsp70-3)	0.41	-1.24	-1.95	-1.23	-1.37	-0.66	0.43	0.59	-0.04	-0.84	-0.96	-0.19	-1.67	-2.14	-2.18	-1.73	-0.43	0.37	0.79	0.08	-0.61	-1.23	0.754364	74.3828	0.820742	71.3111	1.04972	64.6096	0.877158	64.4235
PF3D7_1431300	large ribosomal subunit associated GTPase, putative	-0.23	-0.85	-0.36	0.66	1.29	1.11	0.9	0.21	-0.35	-0.37	-0.01	-0.69	-1.13	-0.62	0.78	1.3	1.12	1.01	-0.1	-0.33	-0.72	-0.7	0.793701	73.5565	1.04427	70.6464	0.794159	43.8613	0.877158	51.73
PF3D7_0532000	28S ribosomal RNA	0.76	0.56	0.36	0.62	0.65	0.48	0.72	0.61	0.7	0.91	1.06	0.58	0.24	0.37	0.05	-0.01	0.42	1.22	0.55	0.98	0.62	0.33	0.89296	66.3453	0.87206	74.4079	0.870551	60.7126	0.877158	64.405
PF3D7_0822600	protein transport protein Sec23 (SEC23)	-0.22	0.25	-0.03	-0.02	0.25	-0.01	-0.65	-0.56	-0.19	0.1	-0.04	-0.5	0.07	-0.29	-0.34	-0.4	-0.21	-0.83	-0.51	-0.25	0.04	0.02	0.846745	69.9985	0.791412	54.3746	0.998269	67.0209	0.877158	41.3326
PF3D7_0519900	conserved Plasmodium protein, unknown function	0.94	0.54	-0.2	0.17	-0.6	-0.23	0.55	0.93	1.1	0.62	-0.04	1.45	0.77	-0.22	-0.61	-0.75	-0.31	0.43	0.49	0.68	0.05	-0.27	1.18099	59.5953	0.822165	67.0743	0.750019	23.8375	0.877711	63.1834
PF3D7_1361500	conserved Plasmodium protein, unknown function	-3.22	0.49	1.95	0.03	-1.23	-2.25	-3.44	-4.11	-1.6	0.61	0.82	-3.03	0.57	1.63	-0.21	-1.56	-2.18	-3.36	-4.01	-2.49	-0.08	0.7	0.988514	64.8743	0.929805	74.5768	0.757858	43.8345	0.877711	61.9883
PF3D7_0415700	conserved Plasmodium protein, unknown function	0.96	0.89	1.51	-0.31	-1.06	-1.87	-0.98	0.29	1.02	0.8	0.37	1.13	0.89	1.31	-0.4	-1.07	-2.04	-0.93	-0.36	0.61	0.38	0.04	0.993092	64.7996	0.962594	75.4585	0.730775	18.9957	0.878264	49.8132
PF3D7_1204200	conserved Plasmodium protein, unknown function	0.94	0.41	-0.06	-0.68	-0.02	-0.33	0.95	1.66	1.85	1.7	1.6	1.4	0.68	-0.02	-0.62	-0.56	-0.23	0.62	1.35	1.54	1	0.8	1.19472	58.9601	0.884234	72.7317	0.692555	18.7804	0.878264	66.5197
PF3D7_1360300	conserved Plasmodium protein, unknown function	0.9	0.25	-0.37	-0.89	0.12	1.02	1.46	1.31	1.4	0.75	0.39	1.43	0.59	-0.34	-0.95	0.02	0.59	1	0.98	1.08	0.24	-0.36	1.23114	58.573	0.833642	62.5131	0.718221	20.6817	0.878264	64.8325
PF3D7_0935800	cytoadherence linked asexual protein 9 (CLAG9)	-1.85	1.09	0.03	-1.59	-2.56	-3.9	-4.79	-3.52	-0.74	0.42	-0.41	-1.8	0.98	-0.03	-1.92	-3.23	-4.11	-4.55	-4.3	-1.34	0.19	0.23	0.972655	65.3128	0.845279	70.7898	0.845279	60.6438	0.878264	67.2331
PF3D7_1102000	hypothetical protein	-1.9	-1.27	-0.81	4.06	-0.09	-1.72	-2.51	-1.84	-1.12	-0.93	-0.67	-1.36	-1.38	-0.64	-0.32	-2.6	-1.24	-1.68	-1.45	-0.68	0.06	0.43	1.1487	60.7324	0.380245	67.8312	1.65864	8.18122	0.878264	85.5264
PF3D7_1356600	regulator of chromosome condensation, putative	-0.14	0.65	0.75	-0.36	0.1	0.25	0.19	0.26	0.45	0.7	0.45	-0.82	0.79	0.6	-0.4	0.2	0.36	0.31	-0.15	-0.1	0.11	0.34	0.852635	66.357	1.05154	69.9312	0.750019	29.2883	0.878264	58.7066
PF3D7_1248300	conserved Plasmodium membrane protein, unknown function	1.38	1.16	0.25	-1.71		-1.03	0.32	1.49	1.8	1.27	0.57	1.47	1.29	-0.07	-1.23	-1.47		0.19	0.75	1.25	0.76	0.41	0.97716	65.0986	1.06519	72.0468	0.712025	21.9945	0.878597	62.9362
PF3D7_1234800	Splicing factor 3B subunit 3, putative (SF3B3)	0.5	-0.43	-0.94	-0.21	0.29	0.38	0.47	0.58	0.32	-0.2	-0.34	0.15	-0.59	-1.42	-0.33	0.12	0.25	0.47	0.5	0.28	-0.33	-0.73	0.795536	71.867	0.929805	71.5978	0.895025	59.4287	0.878818	32.6223
PF3D7_0505700	conserved Plasmodium membrane protein, unknown function	0.25	0	-0.93	-0.86	-0.36	0.13	0.06	0.14	0.14	0.13	-0.16	-0.33	-0.75	-1.04	-1.09	-0.33	-0.42	-0.22	0.07	0.47	0.45	-0.31	0.716978	74.2463	0.836536	64.6683	1.07736	62.3782	0.879372	62.4207
PF3D7_0821000	conserved Plasmodium protein, unknown function	0.25	0.88	0.2	-1.29	-2.37	-2.96	-1.86	-0.47	0.15	0.54	-0.17	0.32	0.74	0.08	-1.63	-2.72	-3	-1.96	-1.09	-0.21	0.19	0.14	0.95705	65.5445	0.866037	65.0735	0.837987	55.8029	0.879372	51.7304
PF3D7_1029700	conserved Plasmodium protein, unknown function	0.75	0.96	0.98	2.08	2	1.21	0.32	0.51	0.54	0.56	0.29	1.07	1.32	0.79	0.93	1.31	1.32	0.61	0.27	0.39	0.21	-0.06	1.11987	61.4103	0.779165	71.1823	0.827884	41.6777	0.879372	70.2272
PF3D7_1348600	conserved Plasmodium protein, unknown function	-2.72	0.77	1.66	0.23	-1.1	-1.97	-2.72	-2.58	-0.86	0.77	0.66	-2.51	1.26	1.61	-0.34	-1.71	-2	-2.88	-2.69	-1.73	0.16	0.93	1.16205	60.0784	0.788673	59.9316	0.795536	51.9248	0.879372	68.5296
PF3D7_0731600	acyl-CoA synthetase (ACS5)	0.69	0.03	-1.17	-1.6	-2.11	-1.79	-0.71	-0.44	-0.54	-0.86	-1.75	0.12	-0.58	-1.75	-1.8	-1.96	-1.68	-0.51	-0.05	-0.72	-1.13	-2.22	0.66588	67.0365	1.04608	72.6307	0.912249	64.2515	0.879926	63.2182
PF3D7_1365700	conserved Plasmodium membrane protein, unknown function	-0.12	0.52	0.51	-0.48	-0.53	-0.38	-0.22	-0.17	-0.05	0.61	0.21	-0.43	0.31	0.4	-0.76	-0.99	-0.58	-0.31	-0.23	-0.07	0.26	0.27	0.864537	67.8444	0.836536	58.3898	0.937896	65.0494	0.879926	34.2814
PF3D7_1251100	conserved Plasmodium protein, unknown function	-0.09	0.38	0.18	1.02	1.48	0.95	0.66	0.32	0.35	0.16	0.31	-0.26	0.34	0.28	1.31	1.06	0.81	0.64	-0.02	0.03	-0.26	-0.24	0.974905	65.2199	0.950989	75.7858	0.753929	22.0734	0.879926	52.0418
PF3D7_0831000	Plasmodium exported protein (PHISTb), unknown function (GEXP09)	-1	-1.85	-2.44	-1.92	1.11	2.25	1.85	0.57	-0.56	-1.57	-2.87	-1.44	-2.16	-2.72	-1.04	1.4	2.39	1.83	-0.27	-1.36	-2.26	-2.83	0.788218	74.9951	1.2505	60.034	0.672451	23.8186	0.879926	73.1996
PF3D7_0821400	conserved Plasmodium protein, unknown function	-0.44	0.54	1.47	1.07	0.45	-0.34	-1.06	-0.83	-0.27	0.58	1.02	-0.39	0.31	1.73	0.73	-0.07	-0.49	-1.3	-1.04	-0.38	0.5	0.57	1.01866	64.1744	0.805245	51.0026	0.86304	53.7109	0.880481	47.1179
PF3D7_1017700	conserved Plasmodium protein, unknown function	0.25	0.25	0	0.04	0.63	1.21	1.12	0.01	-0.23	0.3	-0.57	-0.51	-0.78	0.05	0.12	0.75	0.7	0.79	0.52	-0.36	0	-0.29	0.668964	72.9965	0.895025	73.5054	1.06437	64.2235	0.880481	70.5333
PF3D7_1125000	conserved Plasmodium protein, unknown function	0.69	1.38	0.83	-0.3	-0.99	-1	-0.95	0.47	1.47	1.42	1.15	0.49	1.49	0.4	-0.35	-0.75	-0.89	-0.88	-0.03	0.93	0.98	0.76	0.886791	66.1734	1.06622	69.13	0.723217	11.9388	0.880481	56.82
PF3D7_1134200	conserved Plasmodium protein, unknown function	-0.01	-1.12	-0.9	-0.05	0.88	1.09	0.79	0.23	-0.34	-0.6	-0.49	-0.78	-1.7	-1.11	0.87	1.06	0.69	0.67	0.26	-0.34	-1.13	-1.03	0.697372	76.9709	1.10573	72.2504	0.835088	53.1998	0.880481	71.2152
PF3D7_0833300	erythrocyte membrane protein 1 (PfEMP1), exon2, pseudogene	-3.45	-3.19	-2.57	0.64	-1.18	-1.74	-2.26	-3.11	-3.53	-3.45	-2.68	-3.65	-3.55	-3.2	-1.82	-1.97	-0.79	-1.9	-2.92	-2.96	-2.97	-2.81	0.759611	73.5842	0.714497	74.1666	1.21209	47.6305	0.880481	81.9746
PF3D7_1014400	MO15-related protein kinase (MRK)	-0.01	-0.65	-1.18	0.02	0.71	0.65	0.83	0.47	0.22	-0.38	-0.94	-0.03	-0.74	-1.55	0.3	0.19	0.55	0.79	0.04	0.17	-0.65	-1.35	0.895025	66.2468	0.936272	75.5475	0.817902	43.6522	0.880481	49.9359
PF3D7_1219200	rifin, pseudogene (RIF)	-0.06	0.5	0.04	2.73	1.62	2.47	2.34	0.93	0.49	0.19	-0.67	-0.15	0.78	-0.5	1.47	1.55	2.12	2.12	0.57	0.38	0.12	0.1	0.922316	65.6672	0.719467	62.5013	1.04066	65.859	0.880481	72.5691
PF3D7_1131500	conserved Plasmodium protein, unknown function	-0.54	0.19	0.86	1.01	1.07	0.07	-0.08	-0.64	0.63	1.41	1.65	0.02	0.5	0.1	1.23	0.5	0.08	-0.58	-0.56	0.51	0.86	0.96	1.02574	64.2551	0.864537	72.5061	0.80107	48.2093	0.881036	70.3343
PF3D7_1105700	conserved protein, unknown function	0.28	-0.55	-0.07	0.22	0.65	0.73	0.67	0.75	0.44	-0.06	0.08	0.07	-0.65	-0.54	0.26	0.52	0.63	0.61	0.57	0.2	-0.26	-0.28	0.835088	68.3397	0.957603	74.9424	0.843816	45.0445	0.881036	31.3552
PF3D7_0725700	unspecified product	2.6	1.52	0.4	0.45	2.74	1.69	1.79	2.14	2.33	1.72	0.95	1.52	0.98	-0.1	1.02	2.58	2.86	2.23	1.79	1.89	1.27	0.28	0.612734	79.2814	1.41912	55.2048	0.718221	16.0356	0.881036	77.6224
PF3D7_0614800	endonuclease III homologue, putative	0.23	0.25	0.2	-1.23		-1.15	0.24	0.37	0.26	0.17	-0.37	0.07	0.26	0.28	-1.81	-2.34	-1.63	0.04	0.4	0.37	-0.12	-0.21	0.983957	65.0365	0.740977	35.0383	1.00173	66.9515	0.881369	57.9259
PF3D7_0216800	conserved Plasmodium membrane protein, unknown function	0	1.92	1.35	0.82	-0.77	-1.61	-2.51	-1.54	0.53	1.06	-0.04	0.19	1.99	0.98	-0.41	-0.86	-1.05	-2	-2.16	-0.28	0.49	0.32	0.974905	65.112	0.957603	75.9022	0.752623	44.9678	0.881591	75.8964
PF3D7_0313200	conserved Plasmodium protein, unknown function	1.03	0.68	0.14	-0.53	-0.72	-0.45	0.07	0.92	1.26	0.88	0.46	1.43	0.82	-0.15	-0.97	-0.69	-0.69	-0.06	0.52	0.91	0.41	0.21	1.05946	63.2266	0.873573	68.3785	0.775125	26.6985	0.881591	55.2752
PF3D7_1362300	conserved protein, unknown function	0.77	0.19	-0.65	0.16	0.46	0.44	0.78	0.94	0.94	0.2	-0.26	0.55	0.09	-0.88	0.13	0.48	0.43	0.96	0.44	0.54	-0.2	-0.57	0.880666	67.3205	1.02811	73.4269	0.756546	20.5908	0.881591	46.3658
PF3D7_1411000	conserved Plasmodium protein, unknown function	-3.8	-1.88	1.17	-0.47	-1.41	-2.01	-3.71	-4.38	-3.71	-0.7	0.23	-3.74	-2.29	1.25	-0.37	-1.55	-2.6	-3.79	-4.31	-3.89	-1.32	-0.06	0.939523	65.6086	0.884234	72.4368	0.837987	52.7458	0.881591	54.5362
Pfa_asR_433	putative ncRNA	1.74	1.46	2.3	1.19	2.64	2.92	2.92	1.48	0.96	0.91	0.06	1.41	0.32	1.24	0.02	1.09	3.16	2.92	1.62	1.6	2.05	1.15	0.557354	78.9585	0.650671	65.4791	1.68471	11.1	0.881591	82.3014
PF3D7_0318700	trophozoite stage antigen	-2.59	-1.33	2.09	0.59	-0.52	-1.58	-2.44	-2.65	-2.49	0.14	1.48	-2.69	-1.18	2.35	0.73	-0.69	-1.67	-2.26	-2.69	-3.03	-0.78	0.61	1.07425	62.294	1.01045	75.0983	0.663193	21.5194	0.881591	68.3522
PF3D7_1028200	zinc finger, C3HC4 type, putative	1.21	1.48	0.65	0.39	-0.9	-1.71	-1.35	0.06	1.25	1.04	0.56	1.74	1.71	0.38	-0.35	-1.46	-1.73	-1.23	-0.34	0.87	0.79	0.3	1.11987	61.8135	0.812252	68.6459	0.799683	32.4364	0.881591	65.0355
PF3D7_0318000	conserved Plasmodium protein, unknown function	0.62	0.26	0.15	0.59		1.41	0.79	1.08	0.83	0.36	0.63	0.64	0.05	0.15	1.11	1.47	1.05	0.92	0.41	0.5	-0.44	0.14	0.95705	65.5324	1.08166	71.8842	0.672451	11.6001	0.882036	67.3419
PF3D7_0709300	Cg2 protein (CG2)	0.58	-0.05	-0.8	0.17	0.86	1.08	0.89	0.51	0.18	-0.09	-0.24	0.21	-0.59	-1.03	-0.14	0.79	0.76	0.6	0.4	0.41	0.02	-0.33	0.768438	74.6072	0.842355	55.6828	1.02456	66.0599	0.882147	48.5067
PF3D7_0107900	conserved Plasmodium protein, unknown function	0.41	-0.47	-0.89	-2.12	-0.6	0.57	1.29	0.79	0.62	0.14	-0.2	0.27	-0.22	-1.16	-1.59	-0.72	0.56	0.76	0.48	0.35	-0.43	-0.75	0.963707	65.3066	0.977725	75.8708	0.744839	23.7987	0.882147	63.0708
PF3D7_1221000	histone-lysine N-methyltransferase, H3 lysine-4 specific (SET10)	-0.12	0.29	-0.55	-1.43	-2.36	-1.86	-0.54	-0.26	-0.39	-0.1	-0.61	-0.78	-0.34	-0.64	-1.94	-2.48	-2.26	-0.68	-0.11	-0.4	-0.05	-0.24	0.726986	73.6943	0.816486	57.5078	1.10191	58.3962	0.882147	62.1114
PF3D7_0219900	Plasmodium exported protein, unknown function	-1	-1.05	1.61	1.47	1.29	0.23	-0.27	-0.94	-0.85	-0.37	0.96	-0.91	-0.85	1.56	1.72	1.44	0.51	-0.26	-1.38	-1.72	-1.26	0.24	1.05702	62.6859	1.12701	60.0067	0.602904	2.30538	0.882147	71.0815
PF3D7_1000600	rifin (RIF)	0.51	-0.04	0.16	0.85	0.15	2.12	2.82	1.24	-0.11	-1.34	-1.5	0.33	-0.28	-0.52	0.25	-0.02	2.69	3.56	1.41	-0.68	-1.94	-1.93	0.775572	70.9146	1.09809	72.8896	0.780516	44.0153	0.882147	72.2992
PF3D7_1027100	small subunit rRNA processing stabilizing factor, putative	-0.31	-1	-0.45	0.42	1.34	1.1	0.79	-0.04	-0.75	-0.79	-0.37	-1.09	-1.75	-0.58	0.67	0.94	0.98	0.69	0.13	-0.58	-0.73	-0.73	0.681444	76.1665	0.937896	75.358	1.00696	66.8356	0.882147	64.2732
PF3D7_1127700	conserved Plasmodium protein, unknown function	0.31	0	0.64	0.35		1.19	0.93	0.49	-0.38	0.31	0.24	-0.01	0.45	0.75	0.74	0.9	0.66	0.74	-0.05		-0.29	-0.65	1.05702	63.3587	0.940337	75.7551	0.744552	43.53	0.882586	71.1998
PF3D7_0825100	conserved Plasmodium protein, unknown function	0.55	0.25		1.25		0.75	0.49	0.26	-0.05	0.44		0.33	0.34	0.13	0.41	1.24	0.94	0.71	-0.03		-0.02	0.31	0.992232	64.8207	0.929626	75.7686	0.825814	48.4697	0.882604	62.8995
PF3D7_0416200	conserved protein, unknown function	0.44	0.34	1.03	0.56	0.71	1.2	1.01	0.36	0.17	0.23	0.72	-0.05	0.06	1.12	0.79	1.02	0.86	0.47	0.01	0.21	-0.01	0.31	0.854607	66.728	0.942785	75.8381	0.846745	51.4472	0.882703	58.7854
PF3D7_1324900	L-lactate dehydrogenase (LDH)	0.25	-1.2	-2.36	-1.25	-0.92	-0.98	-0.62	-0.11	-0.37	-1.19	-1.7	0.19	-1.57	-2.72	-1.62	-1.21	-1	-0.09	-0.15	-0.43	-1.51	-2.32	0.833161	68.6442	0.974342	75.9072	0.835088	51.7035	0.882703	59.3668
PF3D7_0619000	conserved protein, unknown function	0.46	0.32	-0.47	-0.81	-0.2	0.28	0.4	-0.01	-0.22	0.08	-0.23	-0.48	-0.62	-0.75	-0.9	-0.08	0.11	0.28	0.01	0.04	0.11	-0.1	0.607097	79.4148	0.955945	75.3357	1.07923	60.4538	0.882703	68.0946
PF3D7_0314000	co-chaperone p23 (P23)	0.8	1.51	0.63	-0.42	-1.43	-1.11	-0.54	0.31	1.18	1.17	0.73	0.8	1.46	0.3	-1.03	-1.36	-1.32	-0.34	-0.18	0.84	0.99	0.7	0.915945	65.9603	0.909093	74.7497	0.835088	48.8659	0.883259	52.8699
PF3D7_0929600	conserved Plasmodium protein, unknown function	-1.12	0.69	2.43	1.18	0.4	-0.32	-1.56	-1.28	-0.74	0.68	0.93	-1.63	1.39	2.25	1.45	0.29	-0.75	-2.01	-1.22	-1.29	-0.28	1.12	1.00231	64.599	0.882703	73.0605	0.803851	53.9196	0.883259	71.6788
PF3D7_1203200	signal recognition particle SRP14 (SRP14)	0.49	0.14	-0.36	0.4	0.86	0.85	0.83	0.78	0.67	0.08	0.06	0.29	0.18	-0.61	0.81	0.86	0.49	0.75	0.16	0.38	-0.04	-0.44	0.909618	66.0837	0.994815	75.6622	0.767107	33.7643	0.883259	57.3049
PF3D7_0820000	Snf2-related CBP activator, putative (SRCAP)	0.17	-0.5	-0.96	-0.31	0.51	0.77	0.58	0.25	-0.2	-0.37	-0.51	-0.5	-1.18	-1.33	-0.1	0.27	0.45	0.41	0.42	-0.08	-0.37	-0.53	0.672062	79.2813	0.913831	73.7919	1.0479	63.9422	0.883259	60.7134
PF3D7_0503400	actin-depolymerizing factor 1 (ADF1)	-0.58	-0.05	0.75	-0.44	-2.07	-3.45	-2.62	-0.97	-0.17	0.43	0.64	-1.08	-0.18	0.63	-1.33	-2.5	-3.06	-2.59	-0.95	-0.13	0.48	0.22	0.840896	67.7421	0.855595	73.8847	0.947698	65.9915	0.883816	64.6698
PF3D7_1021600	deoxyribose-phosphate aldolase, putative	0.6	-0.01	-0.49	-0.39	-0.1	-0.06	0.32	0.9	0.74	0.28	0.22	0.69	-0.07	-0.78	-0.73	-0.36	-0.05	0.14	0.55	0.62	0.19	-0.15	0.941696	65.6628	0.875088	66.0704	0.851159	50.3168	0.883816	36.7967
Pfa_vasR_6555	putative ncRNA	-0.47	-0.94	-0.01	3.48	4.13	3.82	2.4	-0.04	-0.71	-1.83	-1.22	-1.7	-1.87	-0.8	2.99	3.66	4.42	2.43	-0.02	-0.64	-1.37	-0.45	0.50581	51.7414	0.94442	75.9168	1.25701	43.2786	0.883816	78.2322
PF3D7_0732900	rifin (RIF)	0.62	1.11	0.54	2.78	1.37	3.29	3.79	0.83	0.57	0.27			0.7	0.34	1.37	1.61	3.27	4.74	0.34		0.17	0.29	0.849292	67.9455	0.959264	75.8669	0.884132	58.9913	0.883821	75.8222
PF3D7_1016000	conserved Plasmodium protein, unknown function	-1.54	-0.52	1.7	-0.26	-0.8	-1.49	-1.83	-1.64	-1.28	0.27	0.69	-1.86	-0.42	1.71	-0.03	-0.74	-1.47	-1.78	-1.96	-2.08	-0.53	0.51	0.952638	65.5032	1.06437	68.5712	0.694959	23.334	0.884373	64.8674
PF3D7_0113700	heat shock protein 40, type II (HSP40)	-0.99	-1.41	0.56	1.75	2.05	1.86	1.07	-0.02	-0.77	-1.13	0.04	-1.32	-1.6	-0.11	1.95	2.21	1.96	0.83	-0.18	-0.87	-1.21	-0.6	0.759611	72.8013	1.03886	73.4169	0.843816	53.1848	0.884373	58.7559
PF3D7_1218800	secreted ookinete protein, putative (PSOP17)	0.94	0.92	1.42	2.83	2.66	2.39	1.52	0.77	0.29	0.53	0.29	0.84	0.7	0.69	2.12	1.47	2.45	1.62	0.91	0.61	0.78	0.42	0.784584	69.274	0.739694	67.3602	1.15669	47.3195	0.884373	73.0306
PF3D7_1210300	conserved Plasmodium protein, unknown function	0.6	-0.22	-0.45	0.06	0.53	0.95	1.52	1.34	1.07	0.46	0.21	1.23	0.07	-0.51	0.23	0.46	0.59	1.17	0.9	0.51	-0.15	-0.37	1.21982	59.2731	0.89969	72.9911	0.684205	5.66224	0.884931	68.8738
PF3D7_1232800	conserved Plasmodium protein, unknown function	0.57	-0.2	0.21	0.54	-0.43	0.14	1.23	1.34	0.98	0.7	0.86	0.44	0.22	0.16	0.23	-0.42	0.21	1.25	1.04	0.71	0.19	-0.03	1.05702	63.186	0.964264	75.8139	0.710792	24.5286	0.884931	64.2426
PF3D7_0727200	cysteine desulfurase, putative (NFS)	-0.2	-1.22	-0.77	1.01	1.92	1.44	1.32	0.8	0.15	-0.36	-0.21	-0.29	-1.16	-1.16	1.72	1.34	1.34	1.25	0.59	0	-0.94	-0.75	0.907519	65.9826	0.993092	75.6551	0.773782	35.3782	0.884931	66.4841
PF3D7_1007000	conserved membrane protein, unknown function	0.76	0.38	-0.62	-0.98	-0.19	0.67	0.59	0.93	0.76	0.33	-0.21	0.65	0.24	-1.05	-1.09	0.13	0.49	0.62	0.46	0.41	0.06	-0.43	0.854607	67.507	1.01045	75.1609	0.796916	33.9492	0.885488	50.3311
PF3D7_0110000	conserved Plasmodium protein, unknown function	0.69	0.14	0.02	0.16	0.49	0.37	0.62	0.85	0.87	0.51	0.58	0.66	0.54	-0.04	-0.24	0.05	-0.02	0.47	0.53	0.79	0.35	0.28	1.07425	62.5651	0.787308	42.2617	0.861546	51.2954	0.885488	53.2081
PF3D7_0911300	cysteine repeat modular protein 1 (CRMP1)	0.34	0.31	0.41	1.96	0.81	0.55	0.32	0.22	0.6	0.64	0.4	0.32	0.28	0.13	0.72	1.02	0.56	0.19	0.47	0.64	0.19	0.11	0.926588	65.8791	0.819321	73.037	0.924984	64.8967	0.885488	69.4083
PF3D7_1118600	histone acetyltransferase, putative (MYST)	-0.09	-0.51	0.44	0.58	0.51	0.37	0.35	0.13	0.05	-0.16	0.24	-0.25	-0.7	0.48	0.31	0.45	0.29	0.29	-0.38	-0.1	-0.35	-0.06	0.93088	65.859	0.921784	71.5094	0.819321	43.253	0.885488	36.123
PF3D7_0921800	nucleolar preribosomal assembly protein, putative	-0.08	-1.32	-0.84	0.56	1.01	0.96	0.7	0.51	0.05	-0.61	-0.43	-0.44	-1.25	-1.14	0.9	0.9	0.79	0.81	0.3	-0.21	-1.05	-1.03	0.872564	66.5478	1.0299	74.1973	0.76977	31.5904	0.885488	56.91
PF3D7_0418700	RNA-binding protein NOB1, putative	-0.71	-1.04	0.86	0.36	0.51	0.27	0.3	-0.17	-0.71	-0.39	0.1	-0.96	-1.43	0.92	0.17	0.53	0.37	0.26	-0.68	-0.72	-0.84	-0.17	0.874583	66.5112	0.981119	75.9468	0.806642	43.5146	0.885488	49.3243
PF3D7_1215900	serpentine receptor, putative (SR10)	0.93	0.94	0.13	-0.6	0.53	0.75	0.69	0.96	1.25	0.61	0.14	0.83	0.91	-0.25	-0.16	0.48	0.59	0.57	0.38	0.71	0.39	-0.05	0.888843	66.3647	1.01924	74.8694	0.767107	32.7551	0.885488	57.9167
PF3D7_0521100	conserved Plasmodium protein, unknown function	1.15	0.2	0.21	1.46			-0.22	0.53	0.97	0.98	0.63	1.15	0.81	0.33	0.57	-0.66		-0.31	0.72	0.98	0.3	0.23	1.18372	59.8763	0.69587	57.5672	0.858565	58.7289	0.885515	71.923
PF3D7_0217900	conserved Plasmodium protein, unknown function	0.85	0.57	-0.3	-1.52	-1.99	-2.13	-2.01	0.23	0.86	0.44	-0.03	0.94	0.67	-0.5	-1.92	-2.37	-2.37	-2.27	-0.16	0.49	0.38	0.16	0.997692	64.6916	0.80107	37.1794	0.896577	61.7467	0.886047	50.3252
PF3D7_0316000	conserved Plasmodium protein, unknown function	-0.94	-0.69	1.58	0.1	-0.72	-1.36	-1.25	-0.98	-0.41	0.47	0.99	-1.05	-0.62	1.69	0.14	-0.91	-1.36	-1.36	-1.22	-0.68	-0.27	0.51	1.0163	64.1394	0.955945	75.1521	0.740977	28.0019	0.886047	55.5535
PF3D7_0518900	conserved Plasmodium protein, unknown function	-0.69	0.1	1.07	1.16	1.57	0.88	0.2	-0.53	-0.25	0.21	0.51	-1	-0.55	0.54	1.17	1.81	1.19	0.55	-0.32	-0.48	-0.59	-0.01	0.708742	78.8091	1.1708	55.9154	0.792784	49.128	0.886047	70.0003
PF3D7_0626600	conserved Plasmodium protein, unknown function	0.9	0.31	0.04	1.08	1.59	1.28	0.83	0.98	1.03	0.16	-0.17	1.13	0.63	-0.16	0.92	1.21	0.82	0.7	0.54	0.73	0.14	-0.55	1.08423	62.3316	0.822165	55.6867	0.820742	44.9019	0.886047	56.4218
PF3D7_0527300	methionine aminopeptidase 1a, putative (MetAP1a)	0.41	-0.12	-0.12	-0.48	0.62	0.73	0.69	0.77	0.5	0.14	-0.06	0.18	0.04	-0.3	-0.01	-0.09	0.26	0.63	0.62	0.38	-0.24	-0.31	0.943874	65.6183	0.875088	74.4099	0.855595	49.9918	0.886047	61.9083
PF3D7_0830600	Plasmodium exported protein (PHISTc), unknown function	-2.28	-2.57	-0.09	1.93	1.42	1.01	0.04	-1.12	-1.71	-1.48	0.24	-2	-2.52	-0.11	1.91	1.56	0.55	-0.73	-1.59	-1.75	-1.34	-0.51	1.07425	62.174	0.825019	69.8694	0.823591	53.6862	0.886047	66.9333
PF3D7_0405300	sequestrin (LISP2)	0.23	0	0.25	0.71	0.99	0.79	0.44	0.1	-0.22	0.01	0.58	-0.13	0.04	0.06	0.29	1.06	0.76	0.54	0.16	-0.49	-0.07	-0.26	0.888843	66.3155	0.952638	75.7045	0.822165	53.1989	0.886047	59.1645
PF3D7_0912400	conserved Plasmodium protein, unknown function	1	0.38	-0.63	-0.93	-1.25	-1.26	-0.52	0.74	0.91	0.6	0.19	0.9	0.28	-0.76	-1.14	-1.5	-1.35	-0.5	0.5	0.67	0.42	-0.2	0.926588	66.1325	0.912249	70.8899	0.833642	42.8085	0.886605	27.1413
PF3D7_1125200	conserved Plasmodium protein, unknown function	0.14	-0.68	-1.08	-0.73	-0.66	0.43	0.91	0.99	0.46	0.14	-0.19	0.33	-0.6	-1.04	-1.59	-0.61	0.09	0.79	0.88	0.26	-0.25	-0.44	1.07425	61.7584	0.802459	66.9988	0.848214	48.1655	0.886605	60.1601
PF3D7_1247700	conserved Plasmodium protein, unknown function	-2.93	0.75	1.72	-0.3	-1.19	-1.84	-2.94	-3.98	-1.54	0.53	0.42	-2.86	0.95	1.73	-0.43	-1.45	-1.82	-3.14	-3.67	-2.92	-0.28	0.68	1.06683	62.173	0.905948	69.8445	0.755236	53.4224	0.886605	74.3586
PF3D7_0402800	erythrocyte membrane protein 1 (PfEMP1), pseudogene	0.37	-0.16	0.4	2.68	1.56	1.42	0.5	-0.17	-0.35	-0.44	0.77	-0.79	-0.32	0.54	1.31	1.4	1.72	0.73	0.24	0.03	-0.46	0.27	0.761368	67.3231	0.840896	74.6203	1.0479	65.3944	0.886605	77.5411
PF3D7_1300300	erythrocyte membrane protein 1, PfEMP1 (VAR)	-0.68	-1.23	-0.11	2.39	3.77	3.59	1.77	-0.39	-1.59	-2.05	0.46	-2.08	-2.19	-0.51	2.94	3.72	3.72	1.38	-0.54	-1.71	-1.89	1.18	0.528509	78.5007	1.04247	74.1541	1.11149	60.7201	0.886605	77.747
PF3D7_1466100	protein phosphatase containing kelch-like domains (PPKL)	0.52	0.9	0.55	-0.09	-1.32	-1.9	-1.48	0.15	0.61	0.52	0.01	0.61	1.09	0.26	-0.85	-1.83	-1.98	-1.22	-0.27	0.11	0.34	0.3	0.997692	64.6849	0.827884	70.9201	0.869043	59.4571	0.886605	65.8551
PF3D7_1010900	conserved Plasmodium protein, unknown function	0.55	0	-0.48	-1.09	0.14	1.24	1.45	1.18	1.1	0.46	-0.29	0.29	-0.02	-0.57	-0.36	0.06	0.92	1.1	0.66	0.48	0.15	-0.35	0.918064	66.0248	0.99654	75.6036	0.76977	35.9908	0.887164	66.2379
PF3D7_1327000	conserved Plasmodium protein, unknown function	0	-0.75	-1.42	-0.93	0.14	0.73	0.66	0.35	-0.31	-0.5	-0.89	-0.44	-1.66	-1.72	-0.85	0.39	0.32	0.57	0.2	-0.13	-0.47	-1.03	0.68302	77.161	0.970971	75.9474	0.986233	67.1015	0.887164	64.3138
PF3D7_0107500	lipid/sterol:H symporter	-0.57	-1.29	0.62	-0.01	0.11	-0.11	-0.25	-0.59	-1.24	-0.83	-0.01	-0.94	-1.9	0.37	-0.21	-0.07	-0.16	0	-0.41	-1.14	-1.22	-0.39	0.752623	75.2208	0.96929	75.9253	0.918594	64.3102	0.887164	57.7515
PF3D7_1455800	LCCL domain-containing protein (CCp2)	0.05	-0.23		1.66	1.95	0.67	0.29	0.24	0.22	0.19	0.58	-0.85	0.55	0.71	0.83	1.2	0.43	0.65	0.24		0.22	0.31	0.996157	64.6803	0.776469	68.7359	0.969122	66.7926	0.88742	75.117
PF3D7_0824900	conserved Plasmodium protein, unknown function	0.12	-0.83	-0.47	0.51	1.27	1.16	1.02	0.42	-0.12	-0.35	-0.25	-0.28	-0.92	-0.83	0.92	1.12	1.1	0.9	0.32	-0.07	-0.69	-0.98	0.82169	69.5368	1.01396	75.0647	0.823591	51.7986	0.887723	60.5244
PF3D7_0920400	conserved Plasmodium protein, unknown function	0.55	0.34	-0.44	-0.88	-0.2	0.14	0.37	0.2	0.1	0.26	-0.09	-0.16	-0.19	-0.6	-0.63	-0.31	-0.02	0.31	0.09	0.07	0.13	-0.23	0.723635	74.9992	0.986233	75.8769	0.931418	63.0361	0.887723	56.0992
PF3D7_1351600	glycerol kinase (GK)	-0.19	-0.37	0.96	1.42	0.93	0.8	0.75	0.6	0.46	0.37	0.72	0.23	0.13	0.77	0.18	0.26	0.79	0.98	0.36	0.12	0.17	0.57	1.18372	60.1713	0.746131	68.7151	0.851159	47.013	0.887723	74.044
RNAzID:2916	RNAzID:2916	3.26	3.63	3.36	0.48	0.95	-0.28	1.45	1.8	3.14	3.38	1.83	2.73	3.6	2.27			-0.38	1.08	1.18	3.38	3.29	2.42	0.68302	72.6119	0.702087	53.1469	1.02101	66.5566	0.888107	74.0751
PF3D7_1142300	conserved Plasmodium membrane protein, unknown function	0.09	0.77	0.38	-0.72	-1.16	-1.26	-0.54	-0.35	0.02	0.53	0.27	-0.56	0.22	0.2	-1	-1.26	-1.47	-0.52	-0.5	0.06	0.49	0.49	0.726986	75.6076	0.905948	70.3155	1.0122	66.6311	0.888283	56.4943
PF3D7_1448100	conserved Plasmodium protein, unknown function	0.44	-0.06	-0.62	0.84	1.5	1.79	0.9	0.6	0.42	-0.18	-1.54	0.5	-0.13	-0.49	-0.01	1.48	1.32	1.24	-0.03	0.11	-0.73	-1.05	1.02811	63.7089	0.840896	72.8006	0.840896	58.4872	0.888283	71.0437
PF3D7_1008800	nucleolar protein 5, putative (NOP5)	-1	-2.18	-0.65	0.34	0.23	0.49	0.15	-0.21	-0.77	-1.1	-0.48	-1.52	-2.17	-0.9	0.13	0.44	0.18	-0.06	-0.15	-0.78	-1.32	-0.91	0.838956	67.3982	0.913831	73.7446	0.90125	61.5313	0.888283	51.4839
PF3D7_0722200	rhoptry-associated leucine zipper-like protein 1 (RALP1)	-3.09	0.81	0.92	-0.75	-1.99	-2.82	-3.42	-3.94	-2.16	0.4	0.13	-3.5	-0.23	0.83	-1.37	-2.33	-2.65	-3.41	-3.93	-2.49	0.6	0.69	0.700602	72.2573	0.873573	72.6602	1.07923	63.1457	0.888283	71.8282
PF3D7_1357300	dynein light chain, putative	0.09	0.09		2.5	0.89	0.53	0.15	-0.31	-0.27	-0.5	0	-0.09		0.27	0.53	0.87	0.39	0.68	0	-0.51	-0.39	-0.33	0.905059	66.4563	0.757858	73.6572	0.974342	67.0273	0.888675	78.9195
PF3D7_0513600	deoxyribodipyrimidine photo-lyase, putative	0.5	0	-0.86	-1.14	-1.93	-2.09	-0.65	0.36	0.43	0.72	0.65	0.08	-0.28	-0.94	-1.72	-2.19	-2.08	-0.74	0.62	0.47	0.61	0.29	0.835088	68.6035	0.852635	68.0591	0.970971	66.9496	0.888843	54.6994
PF3D7_1227200	potassium channel protein (K1)	0.41	0.4	-0.48	-0.64	0.35	0.58	0.73	0.52	0.28	0.19	-0.27	0.07	-0.14	-0.82	-0.82	0.14	0.42	0.65	0.53	0.33	0.08	-0.24	0.754364	77.1958	0.896577	62.9848	0.99654	67.0497	0.888843	45.4032
PF3D7_0801100	28S ribosomal RNA	0.49	-0.12	-0.88	-1.35	-2.17	-2.51	-1.32	0.33	0.76	0.9	0.01	-0.26	-0.53	-1.1	-1.7	-2.3	-2.52	-1.38	0.03	0.96	1.13	-0.05	0.726986	75.0352	0.909093	71.4553	1.0122	66.6823	0.889403	60.4047
PF3D7_1229100	ABC transporter, (CT family) (MRP2)	-0.93	-1.35	-1.13	0.25	0.98	1.55	0.68	-0.33	-0.94	-0.86	-0.58	-1.6	-1.79	-1.51	0.26	0.85	1.91	0.55	-0.42	-0.89	-0.94	-0.94	0.708742	79.1253	1.01924	74.7738	0.920188	63.2155	0.889403	60.1783
PF3D7_1007800	conserved Plasmodium protein, unknown function	-0.4	-1.02	-0.4	-0.2	1.31	0.92	0.06	0.49	0.26	0.41	0.9	-0.34	-0.74	-0.36	0.13	0.58	0.61	-0.4	0.31	0.34	0.2	0.14	1.09177	61.401	0.816486	69.9226	0.830758	53.4764	0.889403	68.1909
PF3D7_1030200	conserved Plasmodium protein, unknown function	-2.8	0.92	2.93	1.26	-0.33	-1.28	-2	-2.33	-0.77	1.51	1.86	-3.15	1.37	2.56	0.69	-0.63	-0.92	-1.48	-2.33	-1.79	0.98	1.81	0.939523	65.4684	1.00173	75.5114	0.757858	44.2549	0.889403	73.9389
PF3D7_1222100	conserved Plasmodium protein, unknown function	1.02	0.5	-0.25	-0.36	-1	-0.67	-0.36	0.82	1.05	0.64	0.3	1.28	0.76	-0.49	-0.99	-1.23	-1.11	-0.7	0.62	0.91	0.5	0.28	1.06683	62.8824	0.752623	39.0537	0.917004	61.2996	0.889403	58.8133
PF3D7_1014300	conserved protein, unknown function	0.34	0.54	-0.21	-0.99	-1.02	-1.03	-0.82	-0.13	-0.05	0.27	0.03	-0.48	-0.41	-0.41	-1.12	-1.28	-1.14	-1.04	-0.03	0.1	0.55	0.33	0.634342	78.4313	0.882703	60.9496	1.15469	47.9671	0.889403	70.3632
PF3D7_0932500	DHHC-type zinc finger protein, putative	0.01	1.66	1.02	1.04	-1.04	-0.97	-1.19	-0.71	0.62	1.22	0.61	0.42	1.76	0.75	-0.09	-1.15	-1.11	-1.25	-1.1	0.39	0.86	0.93	1.05702	63.2755	0.779165	68.1334	0.891929	61.9192	0.889403	70.6405
PF3D7_0609400	mitochondrial cardiolipin synthase, putative (CLS)	0.37	-0.14	-0.61	-0.31	-0.25	1.19	1.58	0.84	0.44	0.5	0.18	0.45	-0.29	-0.44	-0.31	-0.3	0.86	1.35	0.56	0.51	-0.29	-0.17	1.02337	63.9642	0.89969	70.3324	0.791412	46.0006	0.889403	59.2581
PF3D7_0612600	PP-loop family protein, putative	-0.12	0.76	0.84	-0.2	-0.39	-0.15	-0.22	-0.23	-0.08	0.21	0.1	-0.33	0.43	1	-0.94	-0.31	-0.14	-0.19	-0.44	-0.2	-0.03	-0.19	0.915945	65.8607	0.898132	74.501	0.861546	49.2517	0.889403	56.47
PF3D7_0308300	conserved Plasmodium protein, unknown function	-2.35	-0.34	2.29	-0.22	-0.7	-1.66	-2.24	-2.12	-1.56	0.64	1.19	-1.96	-0.05	1.83	0.2	-0.52	-1.79	-1.99	-2.2	-2.72	-0.37	0.65	1.05214	63.5902	1.13288	64.6512	0.61664	17.1736	0.889964	76.8207
PF3D7_1346300	DNA/RNA-binding protein Alba 2 (ALBA2)	0.14	-1.09	-0.91	0.56	0.7	0.64	0.34	-0.06	-0.22	-0.71	-0.5	-0.6	-1.23	-0.91	0.35	0.54	0.51	0.51	-0.08	-0.3	-0.75	-0.99	0.816014	67.309	0.94442	75.0582	0.896577	60.9294	0.890525	57.1693
PF3D7_1214300	geranylgeranyltransferase type2 beta subunit, putative	0.76	0.1	-0.54	-0.05	0.48	0.43	0.53	0.71	0.55	0.12	-0.33	0.78	0.1	-0.88	-0.14	0.22	0.28	0.44	0.39	0.37	-0.13	-0.51	0.928731	65.7902	0.902814	66.8203	0.851159	46.2492	0.890525	32.8127
PF3D7_1008700	tubulin beta chain	0.49	0.41	-0.56	-1.29	-2.23	-3.12	-1.43	0.66	1.25	1.44	1.42	0.34	0.17	-0.45	-2.01	-3.17	-3.05	-1.7	0.49	1.57	1.74	1.27	0.937354	65.7205	0.724471	59.4193	1.05336	64.5288	0.890525	69.6887
PF3D7_0309800	YTH domain-containing protein, putative	0.09	-0.55	-0.35	0.96	0.59	0.55	0.29	0.19	0.3	0	0.21	-0.08	-0.43	-0.44	0.9	0.56	0.5	0.31	-0.28	-0.06	-0.3	-0.24	0.968171	65.3323	0.97942	75.8643	0.760489	21.7483	0.890525	49.5681
PF3D7_1334500	conserved Plasmodium protein, unknown function	1.27	-0.25	-0.84	-0.61	-1.44	-1.54	-0.06	0.73	0.29	-0.77	-1.81	0.84	-0.8	-1.39	-1.74	-1.72	-0.94	0.28	0.72	0.46	-0.76	-1.81	0.702222	78.3545	0.921784	75.9025	1.0299	65.5126	0.891086	74.6225
PF3D7_1333700	histone H3 variant (CenH3)	-0.25	0.88	0.97	0.26	-0.9	-0.9	-0.31	-0.17	0.47	0.95	0.6	-0.18	0.96	0.85	-0.41	-1.19	-0.94	-0.25	-0.41	0.11	0.58	0.65	1.00696	64.4307	0.849685	69.9469	0.852635	52.5494	0.891086	56.477
PF3D7_0801800	mannose-6-phosphate isomerase, putative	0.12	-0.44	-1.51	-0.75	-0.4	-0.01	0.29	0.08	-0.32	-0.55	-0.86	-0.17	-1.07	-1.42	-0.81	-0.39	-0.27	0.12	-0.05	-0.31	-0.74	-1.07	0.825496	67.2099	0.920188	71.8915	0.913831	61.2544	0.891086	49.3937
PF3D7_0206200	metabolite/drug transporter, putative	-2.58	-0.83	1.99	0.27	-0.41	-1.6	-1.94	-1.74	-1.38	0.23	1.06	-2.21	-0.5	1.87	0.01	-1.08	-1.58	-1.88	-1.96	-1.72	-0.37	0.66	1.1434	60.5789	0.86304	71.4935	0.76313	28.532	0.891086	66.5733
PF3D7_1450900	acetyl-CoA acetyltransferase, putative	1.41	0.19	-0.76	-0.19		-2.11	-0.24	1.28	1.16	0.25	-0.96	1.62	0.3	-0.99	-1.79		-1.97	0.04	1.15	0.93	-0.14	-0.9	1.02101	64.0993	0.760678	72.1904	0.887304	58.8442	0.891282	75.9331
PF3D7_0911200	conserved Plasmodium protein, unknown function	0.88	1.04	0.5	0.29	-0.87	-0.97	0.01	0.79	1.12	1.04	0.69	0.64	0.97	0.49	-0.54	-0.9	-0.75	0.03	0.47	0.95	0.77	0.57	0.928731	65.8928	0.898132	74.9398	0.858565	49.4848	0.891648	59.9644
PF3D7_1021100	conserved Plasmodium protein, unknown function	0.23	0.09	-0.25	0.09	0.82	0.88	0.54	0.17	0.12	0.11	-0.02	-0.19	-0.07	-0.55	0.62	0.77	0.47	0.19	0.17	0.08	-0.37	-0.16	0.816014	70.8252	0.952638	75.926	0.891929	60.1796	0.891648	61.8799
PF3D7_1349600	conserved Plasmodium protein, unknown function	0.38	0.85	0.12	-0.84	-1.89	-1.09	-0.26	0.33	0.54	0.51	0.04	0.24	0.82	0.14	-1.25	-2.02	-1.65	-0.5	0.13	0.39	0.42	0.15	0.965936	65.4391	0.792784	51.6503	0.94442	65.3175	0.891648	48.6801
mal_rna_15:rRNA	mitochondrial rRNA	1.32	1.09	0.86	-0.62	-1.26	-1.52	-0.28	1.29	1.19	1.01	0.97	1.03	0.79	0.22	-0.76	-1.91	-1.89	0.12	1.3	1.31	1.27	0.75	0.752623	74.7403	0.876606	73.9305	1.0299	65.8381	0.891648	66.699
PF3D7_0623400	RNA-binding protein mei2 homologue, putative	0.14	0.1	-1.02	0.3		-0.92	-1.36	0.23	0.94	0.72	-0.01	0.75	0.51	-0.41	-1.2		-1.53	-2.23	-0.41	0.64	0.61	0.56	1.45734	57.6616	0.566663	37.699	0.920188	65.5087	0.891648	80.2871
PF3D7_0215800	origin recognition complex subunit 5 (ORC5)	1	0.54	-0.33	-0.2	-1.09	-1.5	-0.46	0.52	0.71	0.42	0.23	0.72	0.38	-0.63	-0.91	-1.3	-1.26	-0.38	0.54	0.77	0.15	-0.05	0.842842	69.7954	0.90125	74.8044	0.921784	63.5148	0.89221	59.0238
PF3D7_0610600	calcium-dependent protein kinase 2 (CDPK2)	0.47	0.46	-0.05	-0.73	-1.63	-1.34	-0.04	0.69	0.52	0.31	-0.18	0.36	0.32	-0.31	-1.44	-1.82	-1.22	0.31	0.51	0.25	-0.05	-0.23	0.888843	66.9047	0.928195	75.6853	0.861546	52.0352	0.892772	60.5284
PF3D7_0806200	conserved Plasmodium membrane protein, unknown function	-0.63	1.66	1.43	-0.11	-1.25	-1.92	-3.08	-1.85	0.31	1.16	0.52	-0.35	1.85	1.15	-0.6	-1.64	-2.05	-2.99	-2.15	-0.21	0.64	0.79	1.04488	63.531	0.852635	68.1867	0.830758	54.0309	0.892772	65.5136
PF3D7_1305900	conserved Plasmodium protein, unknown function	0.17	-0.14	-0.44	-0.41	-0.25	0.22	0.65	0.84	0.45	0.06	-0.37	-0.19	-0.08	-0.65	-1.31	-0.72	0.11	0.82	1.14	0.48	-0.17	-0.45	0.888843	66.2805	0.796916	68.46	1.00347	66.9154	0.892772	66.5898
PF3D7_0805600	PAP2-like protein, putative	-0.49	-0.76	0.91	0.84	0.04	-0.5	-0.38	-0.65	-0.75	-0.33	0.36	-0.52	-0.97	0.85	0.3	-0.48	-0.56	-0.12	-0.48	-0.73	-0.73	-0.07	0.933033	65.8729	0.861546	72.3004	0.895025	61.8917	0.892772	61.3782
PF3D7_1115700	cysteine proteinase falcipain 2a	-0.5	-1.89	-1.29	-1.06	-1.04	-0.4	0.66	0.23	-0.72	-1.39	-1.41	-0.81	-2.28	-1.36	-1.36	-1.14	-0.11	1.22	0.24	-1.08	-1.96	-1.97	0.83702	68.5489	1.0811	72.1442	0.773782	38.2525	0.892772	67.9159
PF3D7_1121400	WD domain, G-beta repeat-containing protein	0.62	1.25	1.68	2	1.54	1.28	0.38	0.13	0.83	0.71	0.74	0.74	1.32	1.17	1.18	0.83	1.11	0.88	0.29	0.88	0.42	0.54	0.928731	65.656	0.812252	72.1841	0.952638	66.2035	0.892772	71.0641
PF3D7_1436100	conserved Plasmodium membrane protein, unknown function	0.31	0.29	-0.27	0.19	1.19	1.25	0.66	0.06	-0.02	0.13	-0.09	-0.22	-0.28	-0.47	0.41	1.1	0.92	0.31	0.05	0	0.19	-0.1	0.740549	75.7122	0.909093	73.8803	1.01045	66.6176	0.893335	59.1974
PF3D7_1361700	cytochrome c oxidase subunit 2, putative	0.55	1.17	0.92	-0.47	-1.7	-2.19	-1.85	0.08	1.04	1.1	0.78	0.49	1.27	0.56	-1.03	-1.89	-1.98	-1.73	-0.19	0.7	0.77	0.67	0.928731	65.7581	0.929805	75.4373	0.833642	43.8171	0.893335	57.2352
PF3D7_1240400	erythrocyte membrane protein 1, PfEMP1 (VAR)	-0.99	-0.85	-0.4	2.47	3.03	2.69	1.04	-0.84	-1.18	-1.47	-0.18	-1.58	-1.23	-0.71	1.91	3	2.87	0.88	-0.76	-1.13	-1.15	-0.57	0.743979	77.1366	0.905948	74.2043	1.01045	66.7537	0.893335	64.5449
PF3D7_1226500	RAP protein, putative	0.12	-0.87	-1.17	0.12	-0.67	-0.2	0.75	0.72	0.11	-0.35	-0.9	-0.28	-0.92	-1.03	-0.98	-0.61	-0.43	0.76	0.93	-0.08	-0.66	-0.83	0.93088	65.6992	0.803851	70.6765	0.962594	66.6972	0.893335	69.2231
PF3D7_0801700	sentrin-specific protease 2, putative (SENP2)	0.31	-0.26	-0.98	-1.44	-0.84	0.05	0.45	-0.07	-0.58	-0.28	-0.62	-0.63	-1.1	-1.3	-1.57	-0.8	-0.2	0.23	0.46	-0.44	-0.11	-0.59	0.615572	79.3901	0.907519	70.5154	1.16272	51.1107	0.893335	72.919
PF3D7_0529300	apicoplast TIC22 protein (TIC22)	0.88	0.62	0.23	-1.12		-0.79	0.26	0.69	0.91	0.45	-0.17	0.74	0.81	-0.2	-1.65	-1.82	-1.04	0.46	0.68	0.61	0.25	-0.07	0.915945	65.805	0.869646	71.3054	0.931418	64.4858	0.893835	59.408
PF3D7_0811300	CCR4-associated factor 1 (CAF1)	-0.41	-0.19	-0.18	0.29	0.21	0.09	-0.35	-0.84	-0.94	-0.33	0.01	-1.02	-1.07	-0.22	-0.12	-0.19	-0.17	-0.75	-0.39	-0.47	0.07	-0.09	0.702222	73.1999	0.775125	27.4942	1.23542	42.8271	0.893898	73.8583
PF3D7_0509100	chromosome condensation protein, putative	0.37	0.55	-0.33	-0.74	-1.44	-1.72	-1.77	-0.89	-0.74	-0.39	-0.75	-0.43	-0.37	-0.59	-1.47	-1.74	-1.35	-1.47	-0.73	-0.86	-0.13	-0.49	0.632878	79.1551	0.939523	75.89	1.10191	58.6334	0.893898	75.1095
PF3D7_1245000	conserved Plasmodium protein, unknown function	0.69	0.81	0.36	-0.35	0.02	0	0.07	0.87	1.09	0.95	0.72	1.05	0.98	0.19	-0.34	-0.27	-0.5	-0.28	0.41	0.9	0.74	0.57	1.08673	62.221	0.822165	60.4945	0.839441	47.171	0.893898	60.0286
PF3D7_1339900	ABC transporter (MDR family), putative (MDR5)	0.9	0.81	0.13	0.43	-0.85	-0.66	0.33	0.79	0.94	0.57	0.26	0.96	0.98	-0.02	-1.12	-1.3	-0.66	0.34	0.6	1	0.63	0.47	1.01866	64.1073	0.708333	67.1548	1.02456	66.064	0.894461	75.8945
PF3D7_1021900	conserved Plasmodium protein (10b antigen), unknown function	0.5	0.52	-0.52	-1.55	-2.32	-2.24	-0.73	-0.47	-0.66	0	-0.33	-0.58	-0.68	-0.76	-2.19	-2.68	-2.37	-1	0.42	-0.15	0.51	-0.09	0.558644	79.4112	0.784584	52.6485	1.45146	16.9636	0.894461	80.1215
PF3D7_0410500	conserved Plasmodium protein, unknown function	-0.64	0.12	1.29	1.47	1.33	1.77	0.85	0.27	0.25	0.57	0.86	-0.29	-0.29	1.54	1.35	1.62	1.14	0.47	-0.17	0.26	0.22	0.52	1.04488	63.6902	0.864537	72.6127	0.823591	46.2108	0.894461	67.6513
PF3D7_1366000	conserved Plasmodium protein, unknown function	-0.41	-0.49	0.3	0.63	1.41	1.44	1.49	0.6	0.19	0.18	0.15	-0.1	0.11	0.23	1.25	1.45	1.32	1.27	-0.3	-0.27	-0.94	-0.3	1.21419	59.3268	1.05702	73.4037	0.60186	7.28672	0.894461	77.7811
PF3D7_1358100	small subunit rRNA processing factor, putative	-0.22	-0.77	-0.92	-0.05	0.86	1.03	0.69	0.01	-0.74	-0.56	-0.51	-1.08	-1.46	-0.79	0.28	0.72	0.82	0.61	0.06	-0.76	-0.73	-0.62	0.720298	70.2808	0.982821	75.8921	0.957603	66.0976	0.894461	67.9867
PF3D7_1466400	transcription factor with AP2 domain(s) (ApiAP2)	-0.31	-0.76	-0.3	0.94	1.3	0.92	0.52	0.04	-0.37	-0.39	-0.03	-0.64	-1.08	-0.13	0.59	0.76	0.62	0.17	0.13	-0.08	-0.39	-0.16	0.895025	66.0411	0.765779	31.7314	1.04427	64.7703	0.894461	60.7626
PF3D7_1439400	ubiquinol-cytochrome c reductase iron-sulfur subunit, putative	0.14	0.81	0.47	-1.3	-1.53	-2.17	-1.99	-0.17	0.55	0.74	0.45	-0.18	0.96	0.03	-1.27	-1.89	-2.03	-2.07	-0.56	0.28	0.5	0.46	0.868541	66.364	0.95429	75.6766	0.857079	52.4557	0.894461	54.9212
PF3D7_1339500	mitochondrial ribosomal protein L49 precursor, putative	0.94	-0.17	-0.45	-0.03		-0.79	1.02	1.33	1.1	0.46	-0.23	1.36	0.31	-0.43	-1.72	-1.86	-0.84	1.02	1.15	0.98	0.13	-0.02	1.23685	58.4758	0.691223	66.9859	0.929805	64.7018	0.894574	78.6001
PF3D7_1329400	AMP deaminase, putative	0.38	-0.4	-0.54	0.5	0.37	1	1.44	1.2	0.88	0.38	0.24	0.41	-0.46	-0.96	0.19	0.73	0.94	1.05	1.1	0.63	0.05	0.01	0.90125	66.043	0.933033	75.4889	0.854114	48.5614	0.895025	56.5834
PF3D7_1326400	translation initiation factor EIF-2B gamma subunit, putative	0.51	-0.34	-0.65	0.27	1	0.84	0.75	0.65	0.6	-0.03	0.06	0.34	-0.34	-1.18	0.56	0.43	0.55	0.69	0.71	0.51	-0.04	-0.33	0.850667	66.9577	0.896577	74.2017	0.928195	64.3235	0.895025	60.9914
PF3D7_1218400	triose or hexose phosphate/phosphate translocator, putative	-0.28	0.22	-0.28	-0.11	0.02	0.01	-0.26	-0.16	-0.02	0.1	-0.06	-0.35	0.12	-0.49	-0.26	-0.38	-0.1	-0.26	-0.47	-0.19	-0.06	-0.14	0.915945	66.1753	0.891929	69.8238	0.882703	55.3288	0.895025	34.4909
PF3D7_0607100	MYND finger protein, putative	0.14	-0.01	0.39	0.82		0.84	0.18	0.02	0.2	-0.01	0.99	0.02		0.17	0.63	0.88	0.73	0.54	0.27		-0.34	-0.14	0.944117	65.6677	0.984715	75.8626	0.803387	55.0544	0.895527	71.2522
PF3D7_1125700	kelch protein, putative	-2.45	-1.12	1.83	0.01	-0.88	-1.71	-2.46	-2.75	-2.21	-0.25	0.56	-2.53	-0.97	1.75	-0.38	-1.17	-1.37	-2.33	-2.84	-2.82	-0.82	0.3	0.997692	64.6952	0.964264	75.9456	0.767107	35.4687	0.895589	64.9964
PF3D7_0322600	conserved Plasmodium protein, unknown function	0.4	0.14	0.87	0.13	1.43	1.23	0.68	0.67	0.39	0.14	0.5	-0.11	-0.09	0.45	0.78	0.91	0.84	0.56	0.48	0.55	0.52	-0.06	0.764895	75.344	0.936272	75.8658	0.964264	66.921	0.895589	71.9402
PF3D7_1006900	PPPDE peptidase, putative	0.8	0.62	-0.32	-0.33	-0.15	0.05	0.46	0.71	1	0.77	0.52	0.64	0.61	-0.31	-0.03	-0.1	-0.06	0.51	0.13	0.59	0.25	0.15	0.963707	65.4654	1.05154	71.9723	0.721965	13.9812	0.895589	62.7989
PF3D7_0812600	ubiquitin conjugating enzyme, putative	0.41	-0.05	-0.57	-0.1	-0.03	-0.06	0.05	0.7	1.21	1.34	1.62	0.75	0.58	-0.62	0.1	-0.35	-0.34	-0.12	0.23	0.95	0.92	0.67	1.23685	58.9626	0.905948	73.2154	0.694959	21.7872	0.895589	73.5301
PF3D7_0625100	sphingomyelin synthase 2, putative (SMS2)	0.65	1.48	1.64	2.31			-1.06	-0.54	0.92	1.17	0.37	0.41	1.71	0.91	0.42	0.23	0.14	-0.25	-0.24	0.91	1.17	0.57	0.842842	66.3552	0.792245	74.7054	1.08862	59.8873	0.895733	80.8689
PF3D7_0715300	calcium/calmodulin-dependent protein kinase, putative	0.58	1.41	1.03	0.06	-0.91	-1.35	-2.31	-0.51	0.81	0.87	0.53	0.66	1.58	0.72	-0.43	-0.95	-1.59	-2.05	-1.11	0.27	0.68	0.69	0.986233	64.9241	0.915416	74.7391	0.816486	50.8512	0.896154	65.791
PF3D7_1146200	conserved Plasmodium protein, unknown function	0.09	-0.38	1.99	0.58	0.28	0.69	1.15	0.68	0.02	0.52	0.57	-0.32	0.02	1.71	0.64	0.44	0.78	1.12	0.45	-0.35	-0.31	0.27	0.935191	65.5332	1.04972	70.3157	0.740977	30.5293	0.896154	68.2786
malmito_rna_RNA4:rRNA	mitochondrial rRNA	1.09	0.74	0.16	-0.68	-1.48	-1.74	-0.76	0.8	0.84	0.79	0.77	0.84	0.42	-0.03	-1.05	-2.24	-2.13	-0.34	0.71	1.08	1.03	0.5	0.838956	70.4051	0.82645	71.585	1.02101	66.3588	0.896154	68.5634
PF3D7_1121300	protein kinase, putative (TKL2)	0.1	1.32	0.17	-0.7	-1.63	-1.96	-2.57	-1.61	-0.06	0.17	-0.69	0.27	1.04	-0.09	-1.28	-1.74	-1.92	-2.74	-2.12	-0.39	0.15	-0.38	0.918064	65.8413	0.867539	70.1204	0.909093	63.9262	0.896154	62.6493
PF3D7_0626800	pyruvate kinase (PyrK)	0.22	-0.76	-2.15	-1.19	-1.04	-0.8	-0.55	0	-0.06	-0.71	-1.28	-0.13	-1.31	-2.28	-1.72	-1.4	-0.98	-0.44	0.18	-0.07	-0.63	-1.28	0.788218	71.28	0.846745	67.8859	1.04427	64.2757	0.896154	60.9376
PF3D7_1343800	conserved Plasmodium protein, unknown function	-2.45	0.69	0.74	-1.41	-0.84	-0.88	-1.77	-2.84	-2.01	0.22	0.08	-2.92	-0.11	0.8	-0.61	-1.04	-1.56	-2.54	-2.4	-2.51	-0.01	0.7	0.756109	69.5457	0.86304	74.9939	1.05885	65.1241	0.896719	78.4659
PF3D7_1221400	inner membrane complex protein 1h, putative (IMC1h)	-0.69	0.29	1.07	1.79	1.01	0.34	-0.13	-0.77	-0.35	0.55	1.15	-0.6	-0.03	0.57	0.76	1.33	-0.07	-0.52	-0.23	-0.28	0.54	1.06	0.844791	66.955	0.76977	68.2112	1.0924	61.2049	0.896719	73.9685
PF3D7_0823200	RNA binding protein, putative	-0.54	-1.07	-1.28	0.07	0.37	0.22	-0.07	-0.11	-0.48	-0.67	-0.67	-0.37	-1.19	-1.52	-0.26	-0.45	-0.06	-0.22	-0.13	-0.37	-0.53	-0.86	0.95705	65.4525	0.760489	54.9452	1.00696	66.81	0.896719	63.5562
PF3D7_1420000	splicing factor 3B subunit 4, putative (SF3B4)	0.28	-0.4	-0.55	0.74	1.29	1.28	0.81	0.63	0.46	0.06	0.05	0.06	-0.41	-0.71	0.83	0.94	1.08	0.69	0.53	0.34	-0.12	-0.31	0.913831	66.1222	0.904379	71.8931	0.876606	54.8216	0.896719	40.2925
PF3D7_0524800	ubiquitin fusion degradation protein UFD1, putative	-0.09	-0.17	1.26	-0.43	0.5	0.88	1	0.59	0.35	0.69	0.68	-0.16	-0.05	1.22	-0.12	0.38	0.78	0.94	0.34	0	-0.2	0.4	1.00231	64.5664	1.00521	75.3583	0.735858	31.1493	0.896719	65.917
PF3D7_1118800	conserved Plasmodium protein, unknown function	0.52	0.34	1.9	0.52		-0.24	-0.46	0.04	0.65	0.6	0.52	0.93	0.56	-0.33	-0.48		-0.55	-0.47	0.55	1.02	0.87	0.6	0.690956	66.4712	0.734316	58.7968	1.23756	38.1822	0.896907	82.4585
PF3D7_0703900	conserved Plasmodium membrane protein, unknown function	-0.25	-1	-1.08	-0.06	0.54	0.87	0.74	0.09	-0.63	-0.68	-0.47	-1.16	-1.82	-1.22	0.18	0.9	0.65	0.63	0.22	-0.55	-0.74	-0.74	0.649169	77.2096	1.0479	73.3335	0.97942	67.0505	0.897284	72.5223
PF3D7_0706600	conserved Plasmodium protein, unknown function	0.22	-1.26	-1.55	-1.9		-0.22	1.42	1.28	0.19	-0.33	-1.51	0.56	-1.38	-1.64	-1.68	-0.61	-0.92	1.32	1.24	-0.14	-1.21	-1.83	1.03049	63.8651	1.00827	75.3923	0.761808	39.6844	0.897284	71.813
PF3D7_1228000	conserved Plasmodium protein, unknown function	0.96	0.57	0.17	0.28	0.06	0.5	0.58	0.71	0.98	0.56	0.46	1.01	0.7	0.06	0.08	0.14	0.35	0.65	0.37	0.84	0.16	-0.25	1.0163	64.144	0.965936	75.7898	0.759173	32.7128	0.897284	60.9449
PF3D7_1458900	conserved protein, unknown function	0.75	0.8	0.34	0.71	1.36	1.24	0.66	0.4	0.92	0.58	0.31	0.92	1	-0.16	1.27	1.19	1.52	0.47	-0.14	0.47	0.06	-0.25	0.97041	65.1296	1.08673	71.5928	0.698581	6.22612	0.897284	72.4333
PF3D7_1344100	krox-like protein. putative	-0.7	-0.88	1.09	0.05	-0.1	0.57	0.41	-0.04	-0.47	0.02	0.16	-0.82	-0.66	1.18	-0.06	-0.05	0.39	0.25	-0.29	-0.74	-0.76	-0.05	1.04488	63.2699	0.933033	73.0705	0.76977	37.2189	0.897284	61.5393
PF3D7_1032900	RNA polymerase II-associated protein 1, putative	-0.47	-1.47	-1.69	-0.2	1.23	1.44	1.09	0.42	-0.48	-0.78	-0.93	-1.21	-2.05	-2.13	0.83	1.48	1.31	1.02	0.53	-0.61	-1.36	-1.37	0.66588	78.4008	1.20581	66.6517	0.835088	52.965	0.897284	76.718
PF3D7_0520300	U6 snRNA-associated sm-like protein lsm2, putative (LSM2)	0.82	0	-0.45	0.19	0.65	0.8	0.88	1.07	1.01	0.39	0.06	0.63	0.33	-0.72	0.25	0.74	0.76	0.99	0.42	0.76	0.08	-0.54	0.97041	65.1674	1.03886	71.6304	0.730775	23.596	0.897284	65.9717
PF3D7_0527800	tRNA Leucine	1.55	1.13		2.7	2.33	1.93	1.42	0.98	0.71	0.48	1.94	0.85	1.41	1.06		1.56	2.15	2.15	1.19	1.33	1.07	0.42	0.885768	65.8894	0.854262	75.1772	0.982821	67.0904	0.897298	82.1655
PF3D7_0419500	conserved Plasmodium membrane protein, unknown function	-0.14	0.25	-0.35	-0.11	0.02	0.2	0.31	-0.01	0.1	0.15	-0.28	-0.44	0.13	-0.36	-0.15	-0.04	-0.07	-0.16	-0.19	-0.1	-0.06	-0.13	0.905425	66.1688	0.864537	67.2344	0.926588	63.9407	0.897849	48.4751
PF3D7_0802000	glutamate dehydrogenase, putative (GDH3)	0.34	-0.6	-1.68	-1.81	-2.44	-1.06	-0.06	-0.14	-0.51	-0.76	-1.27	-0.2	-1.24	-2	-3.03	-2.54	-0.72	0.25	0.11	-0.26	-0.69	-1.38	0.707107	79.0292	0.890384	75.5579	1.08298	60.8717	0.897849	76.4343
PF3D7_0618900	phosphatidylinositol N-acetylglucosaminyltransferase subunit GPI1	0.6	1.37	0.39	-0.29	-1.58	-2.08	-1.85	-0.39	0.61	0.74	-0.28	0.52	1.05	0.27	-1.17	-2.04	-2.1	-1.75	-0.59	0.5	0.56	0.28	0.886791	66.659	0.803851	68.702	1.0122	66.7291	0.897849	70.0326
PF3D7_0410000	conserved Plasmodium protein, unknown function	-2.18	-1.32	0.98	0.3	0.28	0.42	-0.19	-1.29	-1.69	-0.34	0.33	-2.57	-1.26	1.03	0.05	0.34	0.52	-0.46	-1.39	-1.87	-0.83	0.04	0.937354	65.6489	0.939523	75.003	0.832199	46.8211	0.898415	55.0393
PF3D7_0903600.1	conserved Plasmodium protein, unknown function	-1.63	-0.74	2.25	-0.46	-0.88	-1.57	-2.3	-2.27	-2.19	0.1	0.79	-2.26	-1.38	1.64	-0.26	-0.94	-1.55	-2.15	-1.72	-2.34	-0.28	0.64	0.647671	60.3831	1.05519	70.6066	0.977725	67.0853	0.898415	72.0272
PF3D7_1034500	conserved Plasmodium protein, unknown function	0.73	0.76	-0.11	-0.63	-1.5	-1.73	-0.79	0.09	0.33	0.34	-0.07	0.2	0.36	-0.32	-1.14	-1.5	-1.76	-0.7	0.11	0.31	0.25	-0.09	0.768438	74.4277	0.924984	74.8367	0.981119	67.0164	0.898415	58.0296
PF3D7_1329700	conserved Plasmodium protein, unknown function	-2.01	-0.17	2.06	0.72	-0.36	-1.18	-1.87	-1.74	-0.84	0.8	1.19	-1.47	0.31	2.05	0.43	-0.52	-1.06	-2.11	-1.94	-1.47	-0.2	0.88	1.26284	58.3895	0.905948	72.0574	0.690159	24.4846	0.898415	74.9062
PF3D7_0631200	erythrocyte membrane protein 1 (PfEMP1), pseudogene	-0.74	-0.9	-0.17	2.99	1.34	1.51	0.27	-0.97	-0.47	-1.75	0.78	-0.23	-0.77	-0.24	0.9	0.94	2.01	0.2	-0.25	-0.84	-0.31	-1.22	1.14076	60.7749	0.699793	71.7395	0.964264	67.1035	0.898415	84.5189
PF3D7_0219800	Plasmodium exported protein (PHISTc), unknown function	-0.76	0.81	0.93	-0.05	0	-0.32	-0.68	-0.01	0.32	0.59	0.49	-0.75	1.07	1	0.21	-0.1	-0.35	-0.93	-0.89	-0.35	0.24	0.47	1.08172	61.7632	0.97942	75.9328	0.716978	31.1617	0.898415	70.6328
PF3D7_1329900	conserved Plasmodium protein, unknown function	0.8	-0.23	-0.23	-0.59		-0.26	1.22	1.18	0.81	0.38	-0.23	0.86	-0.21	0.09	-1.25	-0.95	-0.5	1.33	1.09	0.66	-0.1	-0.23	1.09682	61.3927	0.882363	73.2819	0.882703	58.5644	0.898472	67.0372
PF3D7_0104000	thrombospondin-related sporozoite protein (TRSP)	0.68	1.38	0.55	0.29		-0.7	-0.98	-0.03	1.27	0.76	-0.07	0.95	1.53	0.17	-0.65	-0.13	-0.45	-0.54	-0.52	0.43	0.36	-0.23	1.00928	64.4419	0.991588	75.6633	0.720715	26.5155	0.898585	76.6785
PF3D7_1233600	asparagine and aspartate rich protein 1 (AARP1)	0.38	-0.26	-0.99	-0.61	-0.23	0.04	0.22	0.41	-0.04	0.04	-0.1	-0.31	-1.15	-1.16	-0.53	-0.13	-0.37	-0.35	0.71	0.21	0.27	-0.02	0.66742	77.053	0.870551	72.2091	1.1607	46.7504	0.898982	73.978
PF3D7_1427500	DNA mismatch repair protein Msh2p, putative	0.92	0.28	-0.71	-1.82	-1.88	-2	-1.12	0.44	0.47	-0.16	-0.7	0.89	0.28	-0.98	-2.12	-2.85	-2.33	-1.14	0.44	0.49	-0.13	-0.52	0.933033	65.8053	0.755236	61.1802	1.04066	64.5875	0.898982	67.6389
PF3D7_0113300	Plasmodium exported protein (hyp1), unknown function	-1.87	-2.97	-0.01	2.06	2.56	1.81	0.85	-0.53	-1.31	-1.85	0.01	-1.87	-2.52	-0.14	2.74	2.31	1.5	0.05	-0.59	-1.57	-2.18	-0.67	1.07674	62.6394	0.888843	75.2769	0.794159	42.3182	0.898982	74.5249
PF3D7_0301000	acyl-CoA synthetase (ACS2)	0.44	0.25	1.7	1.63	1.79	1.13	0.56	0.26	0.37	-0.01	0.68	0.85	0.65	0.72	1.52	1.76	0.99	0.67	0.23		-0.27	-0.11	0.961483	65.0807	0.970971	75.8307	0.78575	43.3492	0.899224	74.4645
PF3D7_1347400	conserved Plasmodium protein, unknown function	0.43	-0.12	-0.42	-0.59	-0.13	0.46	0.7	0.83	0.71	0.4	0.45	0.15	0.21	-0.45	-0.09	0.05	0.22	0.47	0.28	0.37	-0.18	0.01	1.00463	64.5346	1.03706	74.2809	0.718221	14.1198	0.899548	70.8124
PF3D7_1361800	conserved Plasmodium protein, unknown function	-2.48	0.56	1.2	-0.87	-1.97	-3.17	-4.21	-3.99	-1.36	0.4	0.31	-2.31	0.42	1.03	-1.32	-2.62	-3.09	-4.16	-4.51	-1.77	0.32	0.75	0.968171	65.2992	0.845279	70.5256	0.905948	64.188	0.899548	69.0783
PF3D7_0421300	erythrocyte membrane protein 1, PfEMP1	0.28	-0.09	0.02	2.73	3.8	3.95	2.31	0.4	-0.44	-0.6	0.1	-0.55	-0.2	-0.01	2.04	3.91	4.15	1.99	0.3	-0.15	-0.4	-0.3	0.799221	67.556	0.885768	74.0831	0.998269	67.0118	0.899548	71.6149
PF3D7_0732200	rifin (RIF)	2.1	1	1.58	2.15	3.37	3.26	4.15	1.85	0.79	0.15	1.3	0.93	-0.03	0.34	2.7	3.3	3.27	4.86	1.71	1.98	0.55	0.41	0.451668	20.646	1.23114	61.3172	1.10191	64.1542	0.899548	82.9826
PF3D7_1400900	Plasmodium exported protein (PHISTa), unknown function, pseudogene	0.46	0.77	0.7	2.31	1.23	1.52	1.02	0.8	0.64	-0.03	0.59	0.6	0.24	0.36	0.94	1.9	2.09	1.36	0.68		-0.2	0.01	0.844791	66.744	1.03706	75.0458	0.81169	43.8309	0.899611	79.3673
PF3D7_1311100	conserved Plasmodium protein, unknown function	-0.09	-0.29		0.35	1.76	1.75	1.1	-0.34	-0.6	-0.12	-0.1	0.21	-0.62	-0.24	1.11	1.62	1.03	0.41	0.02	-0.77	-0.84	-0.62	1.04054	63.7017	0.87206	75.1169	0.833642	56.8221	0.8998	77.3032
PF3D7_1437300	conserved Plasmodium protein, unknown function	-2.01	1.46	1.35	-0.7		-2.36	-3.16	-2.29	-0.47	0.86	0.34	-1.94	1.49	1.26	-0.46	-1.85	-2.51	-2.96	-2.79	-1.33	0.34	0.68	1.00231	64.5641	1.01748	74.8496	0.765779	46.9015	0.900059	72.3166
PF3D7_0314900	conserved Plasmodium membrane protein, unknown function	-0.12	0.77	0.64	-0.68	-0.55	-1.43	-1.77	-0.83	-0.2	0.31	0.12	-0.32	0.37	0.56	-1.22	-1.41	-1.09	-1.49	-1.16	-0.27	0.32	0.3	0.854607	67.6554	0.873573	74.8	0.964264	66.7161	0.900115	71.4402
PF3D7_0505000	conserved Plasmodium membrane protein, unknown function	-0.09	-0.71	-0.81	0.13	0.91	1.07	0.97	0.27	-0.45	-0.55	-0.5	-0.64	-1.49	-1.27	0.09	1.13	0.94	0.83	0.4	-0.26	-0.46	-0.7	0.66128	78.5423	0.984525	75.9076	1.03706	65.2966	0.900115	68.8919
PF3D7_0726700	conserved Plasmodium protein, unknown function	0.83	0.96	0.15	-0.47	-1.71	-1.36	-0.08	0.72	0.96	0.78	0.36	0.66	1.08	-0.02	-1.03	-1.62	-1.29	-0.04	0.31	0.7	0.5	0.22	0.950439	65.5818	0.939523	75.5861	0.827884	42.535	0.900115	58.3644
PF3D7_1406500	conserved Plasmodium protein, unknown function	0.57	0.41	0.75	-0.08	2	1.96	0.64	0.41	-0.11	0.1	0.62	-0.28	0.03	0.23	0.58	1.22	1.8	0.56	0.51	0.49	0.31	0.15	0.66742	79.3112	0.939523	75.9208	1.07923	63.5742	0.900115	77.594
PF3D7_0828200	leucine--tRNA ligase, putative	0.5	0.1	-0.47	-0.81	-0.98	-0.03	0.75	0.61	0.23	0.19	-0.16	0.25	-0.14	-0.47	-1.09	-1.43	-0.4	0.69	0.55	0.46	0.05	-0.21	0.89296	66.4332	0.817902	55.2992	0.99654	67.0432	0.900115	54.3127
PF3D7_1438100	secretory complex protein 62 (SEC62)	0.09	0.6	-0.13	-0.35	-0.41	0	-0.35	0.03	0.44	0.3	-0.27	0.13	0.64	-0.26	-0.61	-0.54	-0.29	-0.75	-0.42	0.17	0.26	-0.05	0.988514	64.9424	0.82932	50.9576	0.91067	63.4557	0.900115	56.3872
PF3D7_0718300	cysteine repeat modular protein 2 (CRMP2)	0.41	-0.14	0.41	1.9		-0.82	-0.07	0.11	-0.04	0.13	0.74	0.17	-0.75	0.8	0.6	1.13	-0.06	0.22	-0.02	0.21	-0.5	-0.04	0.899171	65.78	1.07549	74.3617	0.799683	51.5759	0.90021	80.2901
PF3D7_0414200	calmodulin-like protein	1.02	1.33	0.52	-0.98	-1.63	-2.71	-2.92	-0.05	1.22	1.16	0.59	1.16	1.52	0.31	-1.1	-2.08		-3.19	-0.74	0.96	0.92	0.66	1.02811	63.8849	0.875543	69.6502	0.823591	50.8665	0.900399	65.1456
PF3D7_1369000	glycosylphosphatidylinositol anchor attachment 1 protein, putative	0.79	0.74	0.13	-0.09	-0.1	-0.48	-1.44	0.09	0.71	0.62	0.51	0.7	0.7	-0.47	0.83	0.13	-1.34	-1.43	-0.31	0.55	0.26	0.2	0.844791	66.9143	1.05336	74.5308	0.808041	36.743	0.900683	76.3036
PF3D7_0807500	proteasome subunit alpha, putative	0.88	0.67	-0.19	-0.45	-0.46	0.03	0.36	0.61	0.91	0.43	-0.16	0.86	0.65	-0.32	-0.54	-0.47	-0.27	0.09	0.1	0.69	0.32	-0.14	0.961483	65.5349	0.890384	68.2277	0.867539	56.3818	0.900683	49.3745
PF3D7_1252100	rhoptry neck protein 3 (RON3)	-3.33	1.03	0.44	-1.5	-2.38	-3.65	-4.67	-4.74	-1.43	0.64	-0.03	-3.45	0.71	0.53	-1.54	-2.87	-3.81	-4.74	-5.2	-2.02	0.48	0.63	0.922316	65.8536	0.876606	69.1914	0.909093	65.1075	0.900683	70.2518
PF3D7_1019300	zinc finger protein, putative	-0.09	0.65	-0.13	-0.71	-0.65	-0.74	-0.71	-0.27	0.13	0.43	0.24	-0.23	0.33	-0.04	-0.64	-0.8	-1.19	-1.77	-0.67	-0.06	0.7	0.86	0.918064	65.898	0.759173	65.4067	1.05336	65.1986	0.900683	75.0974
PF3D7_1447600	conserved Plasmodium protein, unknown function	0.01	0.25	0.38	1.81		0.27	0.19	0.54	0.42	0.54	1.54	-0.04	0.36	0.22	0.65	0.66		0.56	-0.06	0.62	0.5	0.98	0.97716	65.1741	0.947452	75.9449	0.840896	56.1797	0.900938	76.3359
PF3D7_1017200	enoyl-CoA hydratase-related protein, putative	0.86	0.52	0.44	0.48			-1	0.52	0.67	0.13	-1.05	1.36	0.84	-0.23	-1.4		-1.41	-1.01	0.44	0.6	0.03	-0.4	1.03526	64.0667	0.657509	65.7113	1.07177	63.6784	0.901134	81.3367
PF3D7_1229000	conserved Plasmodium membrane protein, unknown function	0.41	-0.1	-0.78	-0.26	0.92	1.05	0.93	0.36	0.05	-0.17	-0.36	-0.13	-0.46	-1.02	0.35	1	0.81	0.74	0.27	0.04	-0.48	-0.72	0.768438	74.7425	1.04608	73.9895	0.875088	56.1581	0.90125	67.9096
PF3D7_1005400	conserved Plasmodium protein, unknown function	0.19	0.81	0.24	0.8	0.59	0.89	0.55	0.58	0.5	0.33	0.91	0.18	0.97	0.13	0.02	0.66	0.54	0.5	0.68	0.24	0.35	0.47	1.00928	64.371	0.825019	68.9189	0.904379	62.325	0.90125	65.946
PF3D7_1415900	conserved Plasmodium protein, unknown function	0.28	-0.09	-0.18	0.95	1.28	1.08	0.85	0.56	0.49	0.17	0.29	0.25	0.05	-0.38	1.38	1.14	1.05	0.92	-0.02	0.07	-0.26	-0.17	0.97942	65.1039	1.05885	72.3061	0.720715	11.9922	0.90125	67.8476
PF3D7_1032000	mitochondrial preribosomal assembly protein rimM precursor, putative	1.11	0.56	-0.39	-0.1	-1.08	-0.95	-0.27	0.32	0.66	-0.12	-0.33	0.57	0.37	-0.44	-1.03	-0.77	-1.15	-0.19	0.46	0.65	0.1	-0.81	0.835088	67.6606	0.879649	74.704	0.977725	67.0696	0.90125	72.3125
PF3D7_1342600	myosin A (MyoA)	-3.47	-2.19	1.58	-0.21	-1.54	-3.13	-3.45	-2.88	-2.57	-0.44	0.82	-3.46	-2.15	1.46	-0.3	-1.96	-2.76	-3.28	-3.25	-3.01	-0.78	0.36	0.983957	65.0618	1.00521	75.4097	0.756546	18.866	0.90125	65.5631
PF3D7_1209600	porphobilinogen deaminase (PBGD)	-1.02	0.22	1.46	1.22	0.57	-0.3	-0.56	-0.76	-0.37	0.11	0.65	-0.74	0.44	1.58	0.15	0.02	-0.15	-0.5	-0.85	-0.76	-0.24	0.62	1.15402	58.9675	0.783226	69.7245	0.861546	53.8765	0.90125	74.0241
PF3D7_0716000	RNA binding protein, putative	0.28	-0.26	-1.21	-0.25	0.5	0.65	0.45	0	-0.46	-0.49	-0.55	-0.56	-1.54	-1.46	-0.19	0.67	0.6	0.14	0.28	-0.24	-0.21	-0.48	0.578344	79.1066	0.977725	75.9431	1.15869	47.3122	0.90125	77.5584
PF3D7_0704300	conserved Plasmodium membrane protein, unknown function	-0.09	0.87	0.18	-1.84	-2.01	-2.42	-3.1	-1.52	-0.94	0.01	-0.38	-1.11	-0.34	-0.12	-1.82	-2.32	-2.38	-3.03	-1.34	-0.92	0.42	0.08	0.557354	79.3145	0.96929	75.9022	1.20372	44.5733	0.901819	78.6584
PF3D7_1013700	conserved Plasmodium protein, unknown function	1.3	1.01	0.52	1.28	-0.05	-0.08	0.96	1.08	1.52	1.28	1.17	1.73	1.62	0.4	0.33	-0.15	0.07	1.2	0.65	1.21	0.96	0.33	1.23685	59.1666	0.891929	75.1011	0.719467	24.1663	0.901819	77.3994
PF3D7_1421900	Ctr copper transporter domain containing protein, putative	0.37	1.42	0.59	-1.27	-2.51	-3.14	-2.08	-0.35	1.11	1.19	0.59	0.47	1.46	0.45	-1.32	-2.68	-3.09	-2.07	-0.9	0.52	0.98	0.46	1	64.6334	0.972655	75.835	0.773782	36.1271	0.901819	60.7538
PF3D7_1347700	ethanolamine-phosphate cytidylyltransferase (ECT)	-0.76	-0.73	0.73	0.89	0.49	-0.41	-0.52	-0.28	-0.57	-0.09	0.59	-1.14	-0.76	0.78	0.84	0.33	-0.57	-0.95	-0.27	-0.65	-0.38	0.47	0.920188	65.8483	0.870551	65.9889	0.920188	62.6077	0.901819	49.4017
PF3D7_1002100	PF70 protein (PF70)	-2.55	-2.8	1.12	2.43	1.75	0.1	-1.73	-2.7	-3.14	-1.28	0.99	-2.62	-3.11	1.2	2.39	1.54	0.23	-1.87	-2.43	-3.04	-2.04	0.3	0.933033	65.7513	0.955945	75.4588	0.82932	57.3404	0.901819	69.8063
PF3D7_1141400	phosphatidylinositol N-acetylglucosaminyltransferase subunit H, putative (PIGH)	0.47	0.22	-0.63	-1.28	-2.42	-2.87	-1.68	0.03	0.37	0.01	-0.36	0.2	0.18	-0.67	-2.33	-2.76	-2.61	-2.12	-0.16	0.47	0.24	-0.22	0.922316	65.9518	0.761808	67.0826	1.04972	64.3527	0.901819	72.7891
Pfa_starR_7494	putative ncRNA	-3.01	-0.38	2.63	1.08	1.41	-0.05	-2.15	-3.28	-2.41	0.29	1.08	-3.3	-0.08	2.5	1.17	0.48	-0.46	-1.61	-2.99	-3.29	-0.2	1.35	0.972655	65.1435	0.884234	75.2206	0.869043	62.3268	0.901819	77.5313
PF3D7_0806800	vacuolar proton translocating ATPase subunit A, putative	-0.63	-0.29	0.29	-0.01	-0.04	-0.35	-0.65	-0.7	-0.65	-0.05	0.03	-0.96	-0.5	0.32	-0.13	-0.41	-0.49	-0.68	-0.78	-0.68	-0.27	-0.11	0.888843	66.3711	0.891929	68.7308	0.921784	62.1502	0.901819	42.5536
PF3D7_1426500	ATP-binding cassette sub-family G member 2 (ABCG2)	0.16	1.12	0.45	1.19	0.54	0.38	-0.17	-0.16	0.06	0.01	0.05	0.12	0.84	0.18	0.28	1.58	0.25	0.09	-0.31	-0.22	-0.4	-0.41	0.872564	67.1063	1.04608	74.7812	0.798298	36.4215	0.902387	77.4547
PF3D7_1245800	clathrin coat assembly protein AP180, putative	0.12	-0.31	0.87	-0.03	0.29	0.56	0.31	0.15	0.01	0.06	0.23	-0.17	-0.34	0.94	-0.1	0.13	0.53	0.35	-0.13	-0.13	-0.39	-0.06	0.943874	65.6434	0.962594	75.3714	0.817902	40.8599	0.902387	50.9113
PF3D7_0826100	E3 ubiquitin-protein ligase, putative	-0.01	-0.47	-1.17	-0.82	0.03	0.34	0.26	-0.12	-0.64	-0.34	-0.43	-1.1	-1.48	-1.42	-0.54	-0.02	0.14	-0.09	0.42	-0.43	-0.1	-0.38	0.581023	79.3932	0.946058	75.6218	1.19748	45.4908	0.902387	78.2746
PF3D7_0401700	Plasmodium exported protein, unknown function, pseudogene	0.69	-0.47	-0.62	-1.47	-1.21	0.07	1.76	1.14	-0.14	-1.26	-1.97	0.52	-0.85	-0.95	-1.52	-0.7	0.06	2.11	1.16	-0.67	-2.12	-2.15	0.816014	71.3594	1.1487	64.5675	0.764453	41.9403	0.902387	73.3047
PF3D7_0711300	conserved Plasmodium protein, unknown function	0.34	-0.05	-0.19	0.72	0.59	0.62	0.8	0.7	0.61	0.3	0.22	0.45	0.2	-0.31	0.58	0.37	0.55	0.65	0.25	0.27	0.06	-0.03	1.05702	62.898	0.904379	65.6315	0.80107	34.2723	0.902956	56.7222
PF3D7_0817400	conserved Plasmodium protein, unknown function	0.81	0.14	-0.63	-0.89	-1.62	-0.71	0.16	0.91	0.79	0.49	-0.04	1.05	0.16	-0.58	-1.51	-2.14	-0.71	0.23	0.68	0.65	0.19	-0.23	1.07425	61.991	0.830758	68.7544	0.861546	49.0545	0.902956	64.6323
PF3D7_1302900	conserved Plasmodium protein, unknown function	0.47	-1.11	-1.62	-1.38	-0.55	0.02	1.13	1.19	0.55	0.09	-0.6	0.26	-0.94	-1.43	-1.41	-1.06	-0.5	1.28	1.36	0.55	-0.5	-1.04	1.03526	63.684	0.854114	70.7641	0.861546	58.4821	0.902956	69.2854
PF3D7_0936000	ring-exported protein 2 (REX2)	-2.95	-3.38	-0.85	1.59	1.94	1.4	-0.32	-2.36	-3.39	-3.27	-0.87	-3.17	-3.5	-1.04	1.93	2.34	1.3	-1.16	-3	-3.53	-2.58	-1.67	0.884745	67.3384	0.965936	75.9145	0.857079	62.1197	0.902956	77.6139
PF3D7_1118500	box C/D snoRNP rRNA 2'-O-methylation factor, putative	-0.41	-0.62	-0.52	0.31	0.32	0.49	0.46	0.03	-0.39	-0.21	-0.07	-0.98	-0.77	-0.51	0.39	-0.01	0.46	0.38	0.11	-0.37	-0.42	-0.5	0.848704	66.8576	0.939523	74.7906	0.91067	62.8428	0.903525	59.9387
PF3D7_0607600	conserved Plasmodium protein, unknown function	-0.23	1	-0.14	-1.08	-1.7	-2.31	-2.36	-1.28	-0.06	0.36	-0.27	-0.5	0.69	-0.37	-1.61	-2.35	-1.99	-2.48	-1.49	-0.19	0.48	0.13	0.82932	72.1388	0.843816	71.8869	1.03168	65.8915	0.903525	70.0213
PF3D7_1369400	conserved Plasmodium protein, unknown function	0.35	0.09	-0.53	-1.35	0.22	0.62	0.35	0.12	0.22	0.35	0.33	0.21	-0.1	-1.03	-0.5	0.1	-0.03	0.12	0.11	0.33	-0.02	-0.03	0.825496	68.8374	0.974342	75.8444	0.896577	61.2772	0.903525	74.1606
PF3D7_1141600	dolichol phosphate mannose synthase (DPM1)	1.02	0.7	-0.12	-0.33	-1.2	-0.74	-0.13	0.8	0.96	0.23	-0.06	1.38	0.68	-0.36	-1	-0.84	-0.79	-0.05	0.43	0.58	-0.04	-0.47	1.02337	64.0964	0.952638	75.9279	0.780516	25.5861	0.903525	70.2302
PF3D7_0618500	malate dehydrogenase (MDH)	0.57	1.33	0.91	0.26	-0.53	-0.89	-1.09	-0.11	1.02	1.18	1.12	0.67	1.26	0.64	-0.32	-0.42	-0.92	-0.88	-0.62	0.65	1.04	1.06	0.946058	65.6184	0.950989	75.8631	0.82932	47.9262	0.903525	64.624
PF3D7_1420700	surface protein, Pf113 (Pf113)	-0.56	-1.73	-0.75	-0.04	0	-0.37	-0.49	-0.67	-1.17	-1.06	-0.5	-1.44	-2.41	-0.68	-0.3	-0.22	-0.17	-0.61	-0.42	-0.82	-1.04	-0.84	0.708742	71.4123	0.933033	74.7431	1.04972	64.9245	0.903525	73.6407
PF3D7_1368900	conserved Plasmodium protein, unknown function	0.38	0.06	-0.29	-0.57	-0.08	0.16	0.4	0.9	0.84	0.49	0.47	0.39	0.26	-0.74	-0.32	-0.14	0.08	0.4	0.56	0.48	0.23	-0.04	0.946058	65.4911	1.01924	74.5408	0.775125	27.6301	0.904094	64.6869
PF3D7_0322400	regulator of initiation factor 2 (eIF2)	0.12	-0.46	-0.75	-0.43	1.31	1.81	1.02	0.4	-0.01	-0.25	-0.17	-0.32	-0.85	-1.02	0.12	1.4	1.16	0.94	0.28	0.2	-0.23	-0.69	0.775572	76.1964	0.984525	75.7801	0.931418	65.3164	0.904094	72.2061
PF3D7_0730100	tRNA pseudouridine synthase D, putative	0.25	-0.8	-1.16	-0.6	-0.91	-0.66	0.67	0.58	0.17	-0.35	-0.56	-0.13	-1.19	-1.17	-0.14	-0.77	-1.1	0.56	0.79	0.04	-0.84	-1.02	0.835088	68.0201	1.0087	75.3286	0.860055	57.644	0.904094	69.9279
PF3D7_1230300	subpellicular microtubule protein 2, putative (SPM2)	-0.09	0.65	1.68	1.41		-0.68	-0.31	0.15	0.06	0.89	0.61	0.13	1.27	1.67	0.29	-0.48	-1.07	-0.35	0.27	-0.12	-0.03	0.56	1.21139	59.2834	0.748	64.1453	0.836536	56.9305	0.904451	78.3253
PF3D7_0932800	conserved Plasmodium protein, unknown function	0.25	0.23	-0.75	-0.81	-0.56	-0.24	0.04	0.11	0.03	0.01	-0.44	-0.29	-0.13	-0.95	-1.21	-0.78	-0.27	-0.12	0.18	0.16	0.01	-0.32	0.775572	73.4669	0.869043	65.1718	1.05702	62.6086	0.904664	61.4662
PF3D7_1207800	conserved Plasmodium protein, unknown function	0.5	0.14	0.06	0.51	0.72	0.97	1.08	0.75	0.21	-0.22	0.65	0.2	0.27	-0.2	-0.13	1.08	1.05	1.23	0.88	0.06	-0.32	-0.34	0.905425	65.9942	0.991373	75.6996	0.825019	55.9591	0.904664	74.3819
PF3D7_1431400	conserved Plasmodium protein, unknown function	-1.95	1.39	1.46	0.03	-0.54	-1.01	-1.83	-2.48	-1.08	0.8	0.15	-2.36	0.68	1.34	-0.35	-0.82	-0.99	-1.72	-2.23	-1.69	0.57	0.92	0.750886	72.3646	0.912249	73.6714	1.03168	66.303	0.904664	75.6127
PF3D7_1107300	polyadenylate-binding protein-interacting protein 1, putative (PAIP1)	-0.08	-0.28	-0.41	-0.4	0.02	0.07	0.07	-0.4	-0.89	-0.43	-0.21	-1.08	-1.43	-0.53	-0.68	-0.26	0.15	-0.23	0.14	-0.47	0.09	-0.23	0.591862	78.0659	0.873573	67.7212	1.28788	35.2192	0.904664	79.6984
PF3D7_1405200	sybindin-like protein, putative	0.88	0.93	0.2	-1.55	-0.54	0.72	0.76	0.85	0.98	0.79	0.22	0.05	0.59	-0.25	-1.07	-0.92	0.29	0.81	0.88	1	0.89	0.38	0.687771	78.2463	0.952638	75.9243	1.05519	62.8981	0.904664	73.3096
PF3D7_1341900	vacuolar ATP synthase subunit d, putative	0.69	0.38	0.11	-0.6	0.03	0.27	0.41	0.78	0.75	0.55	0.44	0.47	0.35	-0.4	-0.74	-0.03	0.21	0.55	0.63	0.64	0.41	0.13	0.838956	67.5917	0.97942	75.9461	0.884234	55.4623	0.904664	52.9899
PF3D7_0211500	GAF domain-related protein, putative	0.14	0.98	0.37	-0.52	-1.1	-1.41	-1.11	-0.7	0.09	0.74	0.14	-0.07	0.79	0.49	-0.89	-1.04	-1.8	-1.93	-0.67	-0.01	0.48	0.69	0.937354	65.7172	0.768438	60.8514	1.03886	65.6792	0.905235	72.2507
PF3D7_1338100	proteasome regulatory subunit, putative	0	0.26	-0.51	-1.66	-1.94	-1.16	-0.66	-0.26	0.07	0.16	-0.39	-0.29	-0.04	-0.88	-1.95	-2.07	-1.18	-0.71	-0.5	0.05	0.01	-0.11	0.80107	75.1688	0.918594	71.7367	0.977725	67.0454	0.905235	56.6331
PF3D7_1408900	tRNA-dihydrouridine synthase, putative	0.1	-0.94	-1.3	0.91	1.35	1.48	1.24	0.95	0.15	-0.33	-0.52	-0.23	-0.59	-1.08	1.13	1.45	1.05	1.47	0.69	-0.17	-1	-1.21	1.05702	63.3143	1.02101	74.8546	0.714497	21.5438	0.905235	73.9424
PF3D7_1110400	asparagine-rich antigen	0	-0.61	-0.99	-0.32	-0.12	0.14	0.15	-0.35	-0.73	-0.64	-0.51	-1.09	-1.5	-1.13	-0.49	-0.36	0.2	0.01	0.03	-0.49	-0.14	-0.59	0.612734	77.8736	0.918594	71.9907	1.19748	47.2871	0.905805	78.0718
PF3D7_1409400	conserved Plasmodium membrane protein, unknown function	-1.34	0.92	1.17	-0.53	-1.79	-2.95	-3.04	-2	-0.45	0.86	0.85	-0.91	0.81	1.33	-0.84	-2.34	-3.12	-3.1	-2.11	-0.82	0.46	0.77	1.11729	61.3081	0.827884	61.4008	0.846745	50.1841	0.905805	67.0616
PF3D7_0313600	conserved Plasmodium protein, unknown function	0.83	0.7	0.12	-0.43	-0.71	-0.91	-0.24	0.29	0.33	0.46	0.17	0.27	0.05	-0.13	-0.42	-0.72	-0.62	-0.09	0.15	0.44	0.2	-0.09	0.713672	77.6766	1.07923	67.9824	0.909093	61.8514	0.905805	68.5863
PF3D7_0911400	conserved Plasmodium protein, unknown function	0.32	-0.46	-0.8	0.31	1.11	1.2	1.04	0.56	0.12	-0.31	-0.43	0.02	-0.84	-0.78	0.4	0.96	1.05	0.95	0.51	0.19	-0.64	-0.73	0.858565	67.0694	0.949342	74.7972	0.89969	60.8728	0.905805	53.8409
PF3D7_1304200	CorA-like Mg2 transporter protein, putative	-1.01	0.28	1.91	0.21	0.15	0.05	0.21	-0.12	0.04	0.87	1.02	-0.86	0.76	2.04	0.25	-0.45	-0.08	-0.09	-0.63	-0.37	0.28	1.19	1.19196	58.9277	0.842355	67.2749	0.792784	45.9325	0.905805	73.2627
PF3D7_0825900	conserved Plasmodium protein, unknown function	0.09	-0.71		1.25	0.97	0.6	0.7	-0.24	-0.19	-0.16	0.43	0.06	-0.21	-0.49	0.72	0.26	0.44	0.17	0.21	0.6	-0.42	-0.45	1.16085	60.0913	0.715736	38.7712	1.01748	66.7234	0.906319	79.4361
PF3D7_0503900	conserved Plasmodium protein, unknown function	0.75	0.08	-1.28	-0.41	-1.02	0.18	0.87	0.71	0.41	-0.37	-0.94	0.73	-0.14	-0.98	-1.06	-1.3	-0.01	0.64	0.42	0.33	-0.34	-0.87	1.01396	64.3045	0.791412	53.791	0.95429	66.1338	0.906376	64.7369
PF3D7_1028900	conserved Plasmodium protein, unknown function	-1.38	0.69	2.81	1.24	0.6	-0.03	-1.01	-1.44	-0.57	1.35	1.65	-1.67	0.92	2.89	1.21	0.61	0.09	-0.79	-1.62	-1.15	0.55	1.31	1.00463	64.5292	1.05702	70.2085	0.719467	25.6158	0.906376	71.7365
PF3D7_1237900	conserved Plasmodium protein, unknown function	-0.68	-0.74	1.53	0.58	0.81	0.47	0.17	-0.62	-1.29	-0.28	0.51	-1.48	-1.56	1.55	0.24	0.37	0.54	0.12	-0.47	-0.87	-0.16	0.62	0.690956	73.0076	0.876606	70.3671	1.1487	50.9348	0.906376	75.3779
PF3D7_1017300	golgi re-assembly stacking protein 1, golgi re-assembly stacking protein 2	-0.1	0	0.75	0	-0.37	-0.07	0.43	0.47	0.35	0.5	0.49	-0.26	0.03	0.83	-0.53	-0.38	-0.25	0.37	0.29	0.17	0.15	0.47	0.988514	64.9284	0.873573	69.8363	0.881175	56.3043	0.906376	56.036
PF3D7_0927700	serine/threonine protein phosphatase, putative	0.44	1	0.62	-0.64	-1.72	-1.71	-0.79	0.62	0.94	0.86	0.46	0.84	1.39	0.43	-1.33	-1.94	-1.99	-0.69	0.25	0.7	0.57	0.29	1.1487	60.7926	0.827884	67.4609	0.830758	41.6711	0.906376	71.1295
PF3D7_1014800	conserved Plasmodium protein, unknown function	-0.38	0.38	0.13	0.76	1.31	1.2	0.05	-0.44	-0.63	-0.18	0.13	-0.6	-0.27	0.13	0.59	1.32	0.51	-0.34	-0.53	-0.03	-0.1	0.1	0.817902	67.6925	0.806642	63.4978	1.10191	60.6264	0.906947	73.3744
PF3D7_1459400	conserved Plasmodium protein, unknown function	-0.38	0.81	-0.32	0.25	0.22	0.04	-0.62	-0.54	0.12	0.15	-0.16	-0.3	0.84	-0.3	0.35	0.4	-0.04	-1.5	-1.07	-0.41	0.08	-0.03	1.03049	63.4578	0.888843	74.7378	0.840896	54.6728	0.906947	72.6796
PF3D7_1206100	IMP-specific 5'-nucleotidase, putative,haloacid dehalogenase hydrolase, putative	-0.81	0.69	1.42	0.87	0.68	-0.34	0.23	-1.15	-0.37	0.67	0.68	-0.44	1.01	1.26	0.35	0.01	-0.46	-1.12	-0.73	-0.35	0.37	1.12	1.13027	61.0516	0.630689	48.5605	1.10573	60.712	0.906947	80.0304
PF3D7_1368700	mitochondrial carrier protein, putative	0.22	0.05	-0.43	-0.82	-0.96	-0.81	-0.34	-0.12	-0.31	0.04	-0.07	-0.66	-0.56	-0.52	-1.02	-1.34	-0.81	-0.65	0.25	-0.01	0.14	0.08	0.694157	74.3998	0.857079	63.6971	1.17283	46.0616	0.906947	74.6527
PF3D7_0315500	mitochondrial ribosomal protein L29/L47 precursor, putative	0.83	-0.01	-0.14	-1.28	-1.4	-1.37	-0.3	1.09	1.08	0.78	0.7	0.94	0.16	-0.21	-1.2	-0.84	-1.16	-1.16	0.42	0.76	0.5	0.22	1.04972	62.9623	0.998269	75.5699	0.738413	23.7148	0.906947	76.2984
PF3D7_1302300	Plasmodium exported protein, unknown function	0.14	-0.96	0.33	0.21	-0.54	-0.74	0.14	1.14	0.92	0.81	0.82	0.11	-0.21	0.27	0.07	-0.75	-0.94	-0.09	0.87	0.99	0.52	-0.12	1.16473	60.9772	0.873573	53.106	0.780516	46.5063	0.906947	75.0874
PF3D7_1208600	mitochondrial import inner membrane translocase subunit tim10, putative (TIM10)	0.64	-0.47	-0.78	-1.38	-0.59	0.99	1.55	1.22	0.98	0.52	0.4	0.73	-0.05	-0.71	-1.77	-1.03	1.22	1.43	1.06	0.82	0.25	-0.41	1.1434	60.1122	0.882703	72.5681	0.784584	42.7199	0.907519	72.6293
PF3D7_1346200	mog1 homolog, putative	0.17	-0.94	-1.41	-0.49	0.36	0.89	1.11	1.16	0.81	0.1	0.13	0.69	-1.25	-1.3	-1.04	0.66	0.85	1.22	0.77	0.34	-0.29	-0.3	1.07674	62.9273	0.96929	75.9421	0.747425	15.0931	0.907519	73.5132
PF3D7_0402000	Plasmodium exported protein (PHISTa), unknown function	0.09	-1.52	-2.4	-2.35	-2.8	-1.25	0.13	-0.43	-1.76	-2.51	-2.89	-0.61	-2.63	-2.89	-3.71	-3.39	-0.79	0.88	0.71	-0.9	-2.34	-3.56	0.587774	77.7593	0.879649	75.7305	1.29684	51.3465	0.907519	83.8657
PF3D7_1238900	protein kinase 2 (PK2)	-1.54	-1.34	1.87	-0.21	-1.09	-0.63	-0.41	-0.99	-1.12	0.15	1.01	-1.35	-1.33	1.7	-0.39	-0.93	0.06	-0.68	-1.21	-1.47	-0.81	0.57	1.00696	64.4529	1.07177	72.9953	0.710792	26.8812	0.907519	76.2236
PF3D7_0511500	RNA pseudouridylate synthase, putative	-0.28	-0.7	-0.91	-0.69	0.01	0.16	-0.21	-0.68	-1.36	-0.88	-0.6	-1.64	-2.13	-1.08	-0.42	0.17	0.03	-0.41	0.05	-1.05	-0.57	-0.63	0.504642	79.3793	1.01748	74.8484	1.25701	41.6021	0.907519	82.1804
PF3D7_0805400	acetyltransferase, putative	0.63	-0.22	0.2	0.87	1.36	1.31	1.19	0.76	0.56	0	-0.05	0.78	0	-0.17	1.23	0.97	1.35	1.36	0.23	0.26	-0.41	-0.52	1	64.6334	1.03168	74.4087	0.743549	19.003	0.908091	71.9358
PF3D7_1463500	conserved Plasmodium protein, unknown function	-0.09	-0.25	0.08	1.33	0.82	0.18	-0.53	-0.18	0.31	0.34	0.85	-0.06	-0.07	-0.03	1.79	0.85	-0.28	-1.3	-0.57	0.23	0.19	0.58	1.02337	63.9396	0.879649	74.7195	0.857079	51.1888	0.908091	72.2716
PF3D7_0818700	DNA helicase, putative	0.08	-0.09	-0.9	-0.24	0.69	0.45	0.19	-0.08	-0.1	-0.2	-0.31	-0.38	-0.6	-0.94	-0.27	0.16	0.21	-0.25	0.07	0.18	0.13	-0.35	0.791869	70.0175	0.806642	58.0858	1.13288	53.9437	0.908091	71.3229
PF3D7_1222700	glideosome-associated protein 45 (GAP45)	-2.28	-0.41	1.14	-0.47	-1.99	-3.15	-3.8	-2.87	-1.69	0.09	0.55	-2.1	-0.3	1.24	-0.95	-2.23	-3.54	-3.71	-2.85	-2.08	-0.26	0.37	1.09429	60.671	0.837987	65.5901	0.855595	52.8466	0.908091	65.4287
PF3D7_0203700	nucleolar preribosomal assembly protein, putative	-0.05	-0.99	-0.3	0.55	0.92	1.26	1.08	0.47	-0.3	-0.63	-0.14	-0.59	-1.61	-0.24	0.71	1.11	0.95	1.02	0.56	-0.26	-0.86	-0.45	0.775572	69.2826	0.99654	75.6404	0.931418	64.6164	0.908091	68.6777
PF3D7_1250100	osmiophilic body protein (G377)	0.12	0.06	1.06	1.2	1.1	0.6	0.16	-0.33	-0.25	-0.2	0.49	0.33	0.03	0.29	0.82	1.12	0.57	0.03	-0.11	-0.24	-0.25	-0.11	0.872564	65.9794	0.913831	72.7668	0.929805	65.4045	0.908091	71.2588
PF3D7_0608500	proteasome subunit alpha type 2, putative	0.31	0.12	-1.12	-1.44	-1.61	-0.99	-0.51	0.12	0.34	-0.11	-0.66	-0.12	0.09	-1.22	-1.94	-1.64	-1.24	-0.38	-0.01	0.07	-0.2	-0.49	0.878633	66.4834	0.893475	72.8386	0.946058	65.7006	0.908091	61.5483
PF3D7_0809700	RuvB-like protein 1 (RUVB1)	-0.37	0.64	0.62	0.97		-0.7	-0.9	-0.96	-0.17	0.1	0.41	-0.07	0.87	0.55	-0.16	0.08	-0.76	-0.83	-1.21	-0.83	0.18	0.15	1.11214	61.0705	0.862293	74.5763	0.827884	51.3687	0.908606	76.9601
PF3D7_1133700	conserved Plasmodium protein, unknown function	-1.96	-2.33	-1.36	0.73	1.67	0.86	-0.24	-1.35	-2.08	-1.79	-0.54	-2.66	-2.87	-1.3	1.34	1.99	1.03	-0.88	-1.54	-2.15	-1.72	-1.15	0.761368	69.6976	1.08298	73.0311	0.870551	58.4864	0.908664	77.2118
PF3D7_1228400	conserved Plasmodium protein, unknown function	-0.2	-0.63	-0.68	-0.18	0.14	0.38	0.29	-0.22	-0.73	-0.6	-0.52	-0.77	-1.3	-0.92	-0.28	0.43	0.32	0.19	-0.17	-0.55	-0.65	-0.77	0.710382	77.5259	1.00521	75.3509	0.987943	67.1039	0.908664	69.4928
PF3D7_1353000	tryptophan-rich antigen, pseudogene	0	0.5	0.11	-0.2	-0.16	-0.15	-0.63	-0.72	-0.66	-0.13	-0.15	-0.77	-0.48	0.06	-0.39	-0.2	-0.02	-0.68	-0.73	-0.4	0.03	-0.13	0.659754	75.0818	0.974342	75.9169	1.07736	60.9085	0.908664	75.2686
PF3D7_1478200	Plasmodium exported protein, unknown function, pseudogene	0.55	0.47	0.63	0.84		0.97	1.08	0.43	0.06	0.16	1.16	0.02	0.11	1.19	0.83	1.65	1.38	1.15	0.09		0.06	-0.25	0.926588	65.5167	1.18213	60.1445	0.735699	46.6842	0.908973	79.9283
PF3D7_1017500	conserved Plasmodium protein, unknown function	-3.54	-1.86	1.78	0.64	-0.96	-2.13	-2.87	-2.63	-2.52	-0.39	0.9	-3.34	-1.92	1.86	0.64	-0.82	-2.02	-2.77	-3.1	-3.49	-0.87	0.74	1.05214	62.8883	1.06253	67.456	0.697372	24.5698	0.909236	74.2167
PF3D7_1348800	E1-E2 ATPase, putative	0.41	0.19	0.89	1.03	2.14	1.3	0.39	0.22	0.01	0.46	1	0.72	0.35	0.41	1.03	1.11	0.83	0.46	0.5	0.43	0.35	0.34	0.997692	64.6752	0.780516	68.1054	0.987943	67.0929	0.909236	78.1623
PF3D7_0310400	parasite-infected erythrocyte surface protein (PIESP1)	0.25	1.24	-0.41	-1.17	-2.19	-2.81	-2.99	-1.58	-0.06	0.33	-0.46	-0.17	0.32	-0.44	-2.08	-2.72	-2.77	-3.05	-1.73	0.05	0.9	0.33	0.728668	71.0231	0.776469	65.6012	1.25701	45.8684	0.909236	80.1416
PF3D7_0223300	erythrocyte membrane protein 1 (PfEMP1), exon 2	-0.09	0.06	0.92	2.82	4.26	3.78	2.04	-0.03	-0.35	-0.57	0.33	-0.44	0.05	0.64	2.99	3.41	3.43	1.75	-0.13	-0.28	-0.07	0.31	0.862542	67.1559	0.795536	66.9643	1.0811	62.1537	0.909236	73.5967
PF3D7_0321400	protein kinase, putative	-1.23	1.07	2.37	-0.02	-0.67	-1.1	-1.87	-1.86	-0.72	1	1.04	-1.24	1.38	1.91	0.11	0.25	-1.57	-1.65	-1.95	-1.94	0.24	0.96	0.963707	65.2304	1.1487	70.2505	0.688964	34.1292	0.909236	80.8507
PF3D7_0107200	carbon catabolite repressor protein 4, putative	1.18	-0.34	-1.16	-0.55		-1.32	0.42	1.08	0.94	0	-0.29	1.21	0.21	-0.98	-1.13	-1.83	-2.46	0.94	1.14	0.8	-0.39	-0.73	1.19196	59.3716	0.748145	69.3446	0.854114	54.0891	0.909318	79.0481
Pfa_asR_6546	putative ncRNA	-0.05	-0.01	1.91	2.44	3.82	2.98	2.12	0.71		0.23	0.62	0.38		1.08	2.39	2.49	3.14	2.71			0.06	0.21	0.973404	64.9798	0.896577	75.7562	0.826148	44.7989	0.909797	81.0023
PF3D7_1112000	conserved Plasmodium protein, unknown function	0.16	0.19	1.53	0.42	0.52	0.29	0.39	0.38	0.46	0.54	0.64	0.43	0.47	0.82	0.7	0.07	0.39	0.44	-0.06	0.4	0.2	0.16	0.963707	65.1397	0.99654	75.6255	0.795536	38.8725	0.909809	74.2915
PF3D7_1473400	conserved Plasmodium protein, unknown function	-1.74	-0.47	1.98	0.32	0.03	-0.59	-1.24	-1.47	-0.85	0.39	0.94	-1.74	-0.37	2.01	0.16	-0.16	-0.83	-1.43	-1.23	-1.37	-0.2	0.96	1.03049	63.5079	0.873573	52.0466	0.86304	59.5393	0.909809	67.0268
PF3D7_0726000	28S ribosomal RNA	0.47	0.71	0.44	0.42	0.47	0.28	0.8	0.87	0.74	0.91	1.14	0.58	0.17	0.31	-0.25	0	0.64	1.08	0.83	1	0.8	0.59	0.878633	66.1704	0.917004	75.6102	0.926588	65.115	0.909809	74.8886
PF3D7_0901500	rifin (RIF)	1	0.83	0.78	1.67	1.61	2.25	2.95	1.13	0.4	0.13	1.05	1.45	1.23	1.01	0.7	1.75	2.29	3.39	0.86	0.11	-0.37	-0.12	1.28343	57.4922	0.941152	75.9332	0.679479	25.6889	0.909809	80.66
Pfa_rasR_6472	putative ncRNA	0.7	0.9	1.83	5.02	5.56	5.22	2.97	0.18	0.53	0.23	0.4		0.48	1.22	4.46	5.01	5.68	3.54	0.03	0.12	0.33	1.17	0.682389	78.4198	0.986233	75.731	1.05519	65.233	0.910319	80.0416
PF3D7_0525800	membrane skeletal protein IMC1-related	-3.8	-1.18	1.48	0.02	-1.62	-3.05	-3.97	-4.06	-3.15	-0.18	0.54	-3.49	-0.99	1.56	-0.4	-1.99	-3.38	-3.78	-3.93	-3.84	-0.64	0.42	1.1434	59.5245	0.851159	68.8284	0.820742	51.9768	0.910383	73.1459
PF3D7_0501100	heat shock protein 40, type II	-1.41	-1.63	1.35	2.01	1.28	0.27	-0.7	-1.16	-1.54	-0.8	0.77	-1.24	-1.56	1.27	1.98	1.23	0.16	-0.75	-1.23	-1.65	-1.53	0.27	1.03766	63.4125	0.959264	74.4814	0.783226	42.7363	0.910383	67.6082
PF3D7_0508100	SET domain protein, putative (SET9)	-1.07	1.48	0.75	-0.37	-1.57	-2.17	-3.06	-2.54	-0.29	0.59	0.05	-1.2	1.32	0.67	-1.3	-1.8	-2.12	-2.81	-3	-0.67	0.63	0.59	0.918064	66.2367	0.861546	73.8251	0.955945	66.7806	0.910383	75.6563
Pfa_starR_353	putative ncRNA	-2.49	-0.62	2.62	0.39	1.27	-0.62	-1.86	-2.1	-2.02	0	0.83	-2.49	-0.75	1.78	0.42	0.61	0.29	-1.68	-2.08		-0.52	0.84	0.799221	67.4797	1.08298	73.4804	0.905948	62.578	0.910555	79.0215
PF3D7_0827700	conserved Plasmodium membrane protein, unknown function	0.73	0.25	0.22	1.32		0.33	0.06	0.22	0.33	-0.14			0.39	-0.27	0.56	0.59	0.34	0.28	0.14		-0.29	0.01	0.797377	67.8486	0.8666	73.1808	0.938953	64.2126	0.910695	70.3798
PF3D7_1357400	conserved Plasmodium protein, unknown function	0.14	0.29	0.13	-0.53	-0.9	-0.73	0	0.04	-0.14	0.11	-0.02	-0.48	-0.4	0.12	-1.06	-0.74	-0.94	0.05	0.28	-0.18	0.05	0.21	0.737135	71.7409	0.912249	74.5023	1.06622	62.661	0.910957	73.4723
PF3D7_1138400	guanylyl cyclase (GCalpha)	-0.56	1.41	0.46	-0.42	-1.39	-1.99	-2.77	-1.97	-0.26	0.69	0.25	-0.92	0.89	0.26	-0.96	-1.69	-1.87	-2.58	-2.05	-0.55	0.68	0.76	0.779165	73.4264	0.912249	74.8098	1.02278	66.3752	0.910957	72.535
MAL7_18Sa	MAL7_18Sa	-0.22	0.08	-0.51	0.13	0.05	0.29	0.07	0.18	0	0.35	0.52	-0.48	-0.97	-0.46	-0.6	-0.79	0.52	0.62	0.27	0.38	0.34	0.63	0.747425	68.5275	0.87206	75.1186	1.10382	58.1374	0.910957	80.0769
PF3D7_0207300	serine repeat antigen 8 (SERA8)	0.17	0.41	0.73	1.22	2.16	1.05	0.59	0.23	0.01	0.07	0.61	0.25	0.59	0.65	1.18	1.46	1.25	0.52	0.12	-0.05	-0.38	0.18	1.04247	63.2507	0.89969	74.5215	0.833642	48.8578	0.910957	69.8433
PF3D7_1466600	conserved Plasmodium protein, unknown function	0.09	-1.4		0.09	1.71	3	2.38	1.07	0.31	-0.47	-0.25	-0.17	-1.03	-0.81	1.11	2.23	2.76	2.26	1.14	-0.47	-0.99	-1.11	1.07376	62.7848	1.22688	66.4321	0.696164	29.1125	0.911212	81.3889
PF3D7_1026500	conserved Plasmodium protein, unknown function	-1.11	0.88	2.31	0.99	0.31	-0.59	-1.38	-2.09	-0.31	0.85	1.1	-0.7	1.2	1.97	0.77	0.39	-0.65	-1.55	-1.76	-0.87	0.13	0.56	1.09429	62.4751	0.937896	74.1571	0.772443	46.8966	0.911531	76.1403
PF3D7_1307200	DnaJ protein, putative	0.34	0.22	-0.64	-0.81	0.53	0.24	0.26	0.38	0.49	0.17	-0.3	0.17	0.02	-0.65	-0.37	-0.13	0.13	0.17	0.11	0.29	0.12	-0.45	0.915945	66.1017	0.929805	75.6957	0.890384	56.8423	0.911531	68.1821
PF3D7_0602200	MYND finger protein, putative	0.41	-0.88	-1.18	-0.62	0.62	0.98	1.22	0.95	0.57	-0.13	-0.35	0.01	-0.76	-1.17	-0.19	0.4	0.86	1.02	0.63	0.33	-0.36	-0.65	0.939523	65.6113	0.981119	75.8833	0.827884	38.066	0.911531	66.4867
PF3D7_0902700	Plasmodium exported protein (PHISTb), unknown function, pseudogene	0.32	0.16	0.28	-0.66	-0.92	-0.55	0.44	0.7	0.38	0.05	-0.37	0.2	-0.01	-0.35	-0.97	-1.18	-0.55	0.71	0.36	0.32	0.06	-0.23	0.808508	68.6391	0.949342	75.6963	0.957603	66.4291	0.911531	67.467
PF3D7_0220300	Plasmodium exported protein, unknown function	0.12	-0.54	-0.33	-1.31	-1.48	0.98	1.13	0.23	-0.57	-1.33	-1.36	-0.14	-0.84	-0.7	-1.55	-1.78	1.82	1.74	-0.17	-0.85	-1.6	-1.86	0.806642	74.0877	1.1708	69.2902	0.777816	28.7182	0.911531	77.8131
PF3D7_1018200	serine/threonine protein phosphatase, putative	-1.87	1.12	0.46	-0.54	-1.54	-2.22	-2.89	-2.6	-1.04	0.35	-0.04	-2.27	0.54	0.4	-1.33	-1.86	-2.18	-2.65	-2.58	-1.4	0.38	0.67	0.786399	70.2946	0.866037	73.4503	1.07177	64.0838	0.911531	77.1666
PF3D7_1016100	conserved Plasmodium protein, unknown function	-1.02	-0.25	0.79	1.52		0.88	0.55	-0.2	-0.06	-0.35			-0.03	1	0.42	0.76	1.07	0.34	-0.17		-0.38	-0.16	1.16623	58.1758	0.78746	69.4893	1.01115	66.6211	0.911835	80.4662
PF3D7_0421900	conserved Plasmodium protein, unknown function	-0.89	-0.75	1.25	0.86	1.83	1.26	0.42	0.08	-0.41	-0.39	0.88	-0.18	-0.62	1.23	1.81	1.52	0.47	0.1	-0.36		-0.77	-0.13	1.2086	59.7006	0.921784	75.8931	0.715559	31.1202	0.911978	81.4208
PF3D7_0408100	conserved Plasmodium protein, unknown function	-0.34	0.31	0.13	-0.49	1.17	1.32	0.52	-0.49	-0.58	-0.1	-0.13	-1.14	-0.57	-0.11	0.76	1.24	0.86	-0.01	-0.26	-0.62	-0.05	-0.24	0.641713	78.893	1.05885	74.5266	1.02278	66.128	0.912106	81.4352
PF3D7_0601900	conserved Plasmodium protein, unknown function	-0.34	-1.66	-1.29	0.57	1.35	1.68	1.04	0.27	-0.65	-1.61	-1.36	-0.49	-1.95	-1.99	0.07	1.49	2.26	1.15	0.28	-0.81	-1.4	-2.07	0.768438	71.1913	1.05885	73.6383	0.893475	62.8066	0.912106	76.7245
PF3D7_1237100	conserved Plasmodium protein, unknown function	0.09	-0.61	-0.4	-0.35	0.22	0.79	0.88	0.23	-0.53	-0.43	-0.28	-0.52	-1.02	-0.5	-0.09	0.11	0.46	0.75	0.65	-0.58	-0.51	-0.6	0.771997	71.5326	0.947698	75.5922	0.994815	67.0547	0.912106	71.1129
PF3D7_1353700	conserved Plasmodium protein, unknown function	-0.2	-1.39	-1.31	-0.73	-1.53	0.27	1.12	0.84	0.15	-0.78	-1.11	-0.09	-1.36	-1.15	-1.51	-1.08	0.54	1.33	0.53	-0.2	-1.43	-1.71	1.07177	61.7905	1.02633	74.9842	0.718221	18.639	0.912106	77.5166
PF3D7_1304900	DNA-directed RNA polymerase 2, putative	0.31	-0.22	-0.66	0.77	0.52	0.64	0.52	0.64	0.3	-0.18	-0.26	0.29	0.06	-0.86	0.74	0.59	0.52	0.62	0.34	0	-0.51	-0.87	1.01396	64.2946	1.00347	75.3774	0.765779	28.6331	0.912106	67.6739
PF3D7_0929900	conserved Plasmodium protein, unknown function	1.46	1.74	1.04	0.54	-0.72	-0.99	-0.49	0.77	1.71	1.32	0.65	1.71	2.04	0.77	-0.24	-1.02	-0.21	-0.35	0.16	1.36	1.06	0.3	1.06683	62.9525	0.972655	75.8504	0.761808	27.6397	0.912681	78.6336
PF3D7_1018100	conserved Plasmodium protein, unknown function	0.31	0.25	0.2	1.71	0.87	0.95	0.64	0.56	0.19	0.09	0.2	0.75	0.74	-0.16	0.45	1	0.59	0.73	0.59	0.13	0.02	-0.32	1.14076	61.5825	0.784584	71.0803	0.898132	61.5219	0.912681	79.6244
PF3D7_0729800	dynein light chain, putative	-1.27	0.32	1.59	0.05	0.43	-0.98	-1.31	-1.81	-1.14	-0.05	0.33	-1.07	0.09	1.19	-0.22	-0.35	-0.73	-0.57	-1.82	-1.3	-0.43	-0.08	0.905425	65.9025	0.989657	75.6837	0.846745	51.0584	0.912681	77.312
PF3D7_0415800	RING zinc finger protein, putative	-1.62	-0.69	2.07	-0.05	-1.09	-2.02	-2.8	-1.65	-1.35	0.2	0.62	-1.54	-0.38	2.09	0.23	-0.93	-2.31	-2.73	-1.96	-2.02	-0.69	0.41	1.09936	61.2454	1.03886	73.7145	0.697372	23.4529	0.912681	76.3305
PF3D7_0104700	transporter, putative	0.65	0.83	1.26	1.17		1.26	1.21	0.31	1.13	0.93		0.96	0.95	0.83	1.4	1.11		1	0.83		0.19	0.11	1	64.6334	0.938221	75.1049	0.897821	64.4471	0.912853	76.436
PF3D7_1110700	actin-like protein, putative (ALP1)	0	1.34	1.45	-0.26	-0.54	-1.23	-2.13	-0.97	0.62	1.08	0.79	-0.21	1.48	0.97	-0.24	-0.85	-1.13	-1.75	-1.32	0.07	0.76	0.93	0.880666	66.1778	1.03347	74.2065	0.82932	51.2675	0.913256	72.1551
PF3D7_1307500	conserved Plasmodium protein, unknown function	-2.85	-0.56	2.21	0.56	-0.87	-1.57	-2.42	-3.16	-2.03	0.55	1.17	-2.81	-0.12	2	0.39	-0.75	-1.38	-2.33	-3.13	-2.69	-0.4	0.81	1.06437	63.0502	1.04066	72.864	0.714497	32.8921	0.913256	77.08
PF3D7_1404900	conserved Plasmodium protein, unknown function	-0.47	-1.08	0.44	0.48	0.11	-0.25	-0.35	-0.15	-0.38	-0.25	0.23	-0.73	-1.32	0.41	-0.05	-0.56	-0.06	-0.28	-0.25	-0.07	-0.17	-0.03	0.884745	66.729	0.849685	72.1171	1.00521	66.8776	0.913256	71.9928
PF3D7_1027200	mitochondrial ribosomal protein S22 precursor, putative	0.43	-0.54	-0.63	0.79	1.24	1.3	1.36	1.03	0.68	-0.15	-0.17	0.51	-0.24	-0.69	0.71	0.97	1.2	1.26	0.79	0.4	-0.52	-0.49	1.07674	62.1944	0.909093	68.7095	0.810846	33.8852	0.913256	62.7442
PF3D7_1372000	Plasmodium exported protein (PHISTa), unknown function	-2.57	-3.12	-2.72	-0.03	1.91	1.51	-0.1	-2.09	-3.11	-3.87	-1.84	-3.14	-3.86	-3.02	0.73	2.28	2.03	-0.17	-2.32	-3.29	-3.92	-2.79	0.689362	78.8331	1.31494	53.5983	0.783226	46.4124	0.913256	80.5298
PF3D7_0932200	profilin, putative (PFN)	-0.41	0.47	0.9	-0.4	-1.8	-2.92	-3.36	-1.68	-0.36	0.69	0.68	-0.81	0.46	0.97	-0.74	-2.26	-3.08	-2.97	-1.77	-0.38	0.47	0.48	0.92445	65.7824	0.905948	74.7328	0.912249	60.9048	0.913256	67.4913
PF3D7_0414500	RNA binding protein, putative	-0.57	-0.44	0.44	1.49	1.63	1.21	-0.06	-1.37	-0.63	0.29	1.76	0.17	0.05	0.01	1.11	1.3	0.87	0.28	-1.2	-0.74	-0.4	0.86	1.20303	60.8402	0.884234	73.2715	0.767107	46.684	0.913256	80.2026
PF3D7_1002900	conserved Plasmodium protein, unknown function	0.26	0.57	-0.36	0.04	0.26	0.29	-0.01	0.28	0.56	0.56	0.29	0.73	0.95	-0.34	0.43	0.15	-0.14	-0.69	-0.38	0.26	0.36	-0.02	1.22264	58.6266	0.866037	73.5477	0.775125	34.4593	0.913831	77.4332
PF3D7_1428900	conserved Plasmodium protein, unknown function	0.63	0.35	-0.56	-0.51	-1.49	-1.63	-1.02	0.1	0.17	0.13	-0.31	0.3	-0.07	-0.75	-1.42	-1.72	-1.38	-1.14	0.05	0.36	0.26	-0.06	0.80478	72.2635	0.839441	72.2601	1.09429	58.7169	0.913831	75.0023
PF3D7_1461000	conserved Plasmodium protein, unknown function	1.03	0.58	0.11	-0.9		-1.68	0.14	0.98	0.72	0.68	0.12	1.08	0.37	0.03	-1.67	-1.96	-1.3	0.38	0.64	0.65	0.47	0.05	0.946058	65.675	0.928839	75.7905	0.887304	57.3471	0.913959	72.9159
PF3D7_1467600	conserved Plasmodium protein, unknown function	-1.38	-0.58	-0.05	-0.04	1.67	2.84	2.98	2.22	1.67	1.78	1.5	-0.47	-0.31	0.46	-0.29	0.58	1.65	1.68	2.41	2.01	2.07	1.4	1.47768	57.4385	0.514948	26.6057	1.13288	54.7982	0.914407	83.672
PF3D7_0313700.1	conserved Plasmodium protein, unknown function	1.25	0.76	-0.12	-1	-1.49	-1.91	-0.5	0.57	0.74	0.74	0.05	0.85	0.52	-0.59	-1.54	-1.39	-1.62	-0.32	0.63	0.73	0.39	0.01	0.773782	75.3131	1.00521	75.4177	0.942785	65.4547	0.914407	71.4171
PF3D7_0511100	conserved Plasmodium protein, unknown function	0.4	0.61	-0.07	-0.52	1.04	2.03	1.83	1.3	1.42	1.37	1.18	0.98	0.72	-0.4	0.08	1.31	1.64	1.61	0.78	1.1	0.72	0.63	1.08673	62.7777	1.04608	74.1931	0.702222	12.8661	0.914407	78.8816
PF3D7_1456300	conserved Plasmodium protein, unknown function	0.01	-1.13	-1.13	-0.16	0.55	1.27	1.08	0.97	0.15	-0.4	-0.52	0.08	-0.88	-1.83	0.25	0.8	1.02	1.09	0.66	0.01	-0.91	-1.02	0.915945	65.6543	1.07549	71.5005	0.776469	33.1569	0.914407	75.713
PF3D7_1373200	Plasmodium exported protein, unknown function, fragment	-0.98	-2.12	-1.89	0.79	-1.21	0.54	1.15	-0.13	-1.81	-2.8	-3.5	-1.07	-2.5	-2.5	-0.56	-0.6	0.71	1.7	0.2	-2.11	-3.14	-3.51	0.779165	70.8965	0.99654	75.5815	0.946058	66.1679	0.914407	81.4545
PF3D7_1036700	phosducin-like protein, putative (PhLP2)	0.71	-0.68	-0.33	-1.23	-0.59	0.65	1.31	1.35	0.99	0.13	0.27	0.12	-0.42	-0.83	-0.33	-0.88	0.43	1.83	1.08	0.77	-0.03	-0.58	0.825496	66.7015	1.1708	69.2468	0.771105	40.1696	0.914407	80.3449
PF3D7_1311900	vacuolar ATP synthase subunit a (vapA)	0.29	0.12	-0.87	-0.98	-0.65	-0.39	-0.21	0.29	0.29	0.12	-0.46	0.07	-0.1	-0.96	-1.3	-1.03	-0.45	-0.22	0.2	0.1	0.13	-0.31	0.884745	67.1081	0.875088	68.011	0.97942	67.0373	0.914407	57.4374
PF3D7_1228200	conserved Plasmodium protein, unknown function	0.81	-0.38	-0.61	-0.03		-0.43	0.31	0.77	0.45	-0.21	0.14	0.86	-0.54	-1.04	-0.44	-0.62	-0.17	0.25	1.13	0.73	-0.44	-0.66	0.882703	66.3125	0.925946	74.9927	0.934651	66.2371	0.914696	75.5026
PF3D7_0311700	plasmepsin VI	-0.05	-0.34		-0.15		0.55	-0.09	-0.36	0.05	0.44	1.22	0.09	0	-0.92	0.26	0.91	-0.33	-0.28	-0.47		0.21	0.42	1.11832	60.6987	0.976201	75.8265	0.794924	45.1971	0.914869	78.8342
PF3D7_0216200	conserved Plasmodium protein, unknown function	0.19	-0.46	-0.57	0.64	0.94	1.04	0.91	0.38	0.3	-0.08	-0.04	0.13	-0.49	-0.68	0.82	0.99	0.98	0.8	0.09	0.14	-0.3	-0.64	0.954842	65.6639	1.01045	75.0266	0.802459	40.9652	0.914984	64.2526
PF3D7_1135400	conserved Plasmodium protein, unknown function	0.12	-0.34	-1.45	-0.01	0.68	0.12	-0.41	-0.27	-0.23	-0.76	-1.03	-0.14	-0.27	-1.83	-0.11	0.37	0.52	-0.41	-0.36	-0.45	-0.82	-1.49	0.876606	66.4563	0.998269	75.5866	0.866037	54.8027	0.914984	68.2085
PF3D7_0320900	histone H2A variant, putative (H2A.Z)	-0.05	0.6	0.47	0.36	0.08	-0.61	-1	-0.69	-0.08	0.44	0.36	-0.71	0.57	0.49	0.1	-0.54	-0.62	-0.8	-0.81	0.07	0.52	0.2	0.856584	66.3865	0.887304	73.5568	0.991373	67.0948	0.914984	71.8333
PF3D7_1140100	vacuolar ATP synthase subunit f, putative	0.47	0.41	-0.25	-0.66	-0.1	0.21	0.53	0.7	0.72	0.6	0.24	0.5	0.54	-0.36	-0.69	-0.61	0.12	0.62	0.41	0.54	0.32	0.07	1.01162	64.2915	0.91067	73.9217	0.852635	46.4644	0.914984	62.5338
PF3D7_0728600	zinc finger, C3HC4 type, putative	0.25	0.69	-0.13	-0.62	-0.76	-1.33	-1.72	-0.7	-0.24	0.28	0.17	-0.42	-0.06	-0.05	-1.04	-1.18	-1.33	-1.7	-0.7	-0.15	0.64	0.47	0.733736	70.5154	0.867539	69.5765	1.13879	53.2092	0.914984	76.5982
PF3D7_1232100	60 kDa chaperonin (CPN60)	0.62	-0.12	-0.84	-1.49	-2.35	-1.7	0.01	0.71	0.26	-0.09	-0.47	0.22	-0.53	-0.71	-2.33	-2.58	-1.7	-0.05	0.85	0.46	-0.01	-0.48	0.854607	66.6612	0.822165	68.7837	1.07363	60.8574	0.915561	73.8624
PF3D7_0604000	conserved Plasmodium protein, unknown function	0.4	-0.5	-0.87	-0.12	0.51	-0.7	0.71	0.7	0.26	0.04	0.22	0.27	-0.68	-0.6	-0.33	-0.48	-0.54	0.64	0.92	0.24	-0.08	-0.11	0.990801	64.8341	0.825019	71.5189	0.957603	66.4886	0.915561	75.2498
PF3D7_0606600	conserved Plasmodium protein, unknown function	-0.05	-0.68	-0.19	0.16	0.6	0.72	0.51	0.17	-0.38	-0.25	0.24	-0.74	-1.62	-0.28	0.11	0.64	0.68	0.34	0.32	-0.01	-0.05	0.06	0.672062	75.274	0.962594	75.3951	1.09809	59.9237	0.915561	76.9527
PF3D7_0721400	conserved Plasmodium protein, unknown function	0.62	0.12	-0.93	-0.86	-1.82	-1.44	-0.43	0.42	0.48	-0.11	-0.51	0.52	0.3	-0.92	-2.01	-2.1	-1.38	-0.19	0.25	0.32	-0.1	-0.55	1.02101	64.0113	0.822165	72.8589	0.939523	64.4961	0.915561	76.5649
PF3D7_0405700	lysine decarboxylase, putative	0.23	-0.41	-0.42	-0.05	-0.2	0.13	1.05	0.95	0.41	0.35	0.27	0.08	-0.72	-0.53	-0.59	-0.81	0.24	1.29	1.17	0.49	0.16	0.13	0.876606	67.1892	0.870551	73.5381	0.994815	67.0627	0.915561	71.8068
PF3D7_1477500	Plasmodium exported protein (PHISTb), unknown function	-0.58	-1.38	-1.13	-0.1	0.9	1.83	1.06	0.2	-0.44	-0.81	-0.72	-0.53	-1.25	-1.23	-0.18	1.37	1.96	0.95	0.01	-0.74	-1.38	-1.55	1.01866	64.0614	1.07363	71.3744	0.720715	26.8274	0.915561	75.7633
PF11TR004	putative ncRNA	-0.28	0.62	1.06	0.04	1.56	1.42	0.82	-0.18	0.12	0.87	0.76	-0.67	0.84	0.69	1.15	1.27	0.68	0.16	0.02	0.47	0.6	0.2	0.882703	66.0888	0.904379	75.8446	0.952638	66.6449	0.915561	81.3628
PF3D7_0731400	serine/threonine protein kinase, FIKK family, pseudogene (FIKK7.2)	0.69	-0.5	0.01	-0.41	0.52	0.87	1.07	0.72	-0.1	-1.21	-1.43	0.62	-0.9	-0.5	-0.5	0.34	0.87	1.41	1.02	-0.09	-1.61	-1.83	0.797377	70.1652	1.0122	75.093	0.918594	64.5685	0.915561	72.0047
PF3D7_0625400	conserved Plasmodium protein, unknown function	-1.98	-1.96	1.2	0.36	0.7	1.08	0.02	-0.82	-1.46	-0.83	0.17	-2.25	-1.71	1.18	0.55	1.71	1.24	-0.17	-1.27	-2.14	-1.65	-0.4	0.990801	64.8305	1.22476	65.0273	0.646176	4.89886	0.916138	80.9965
PF3D7_1221600	conserved Plasmodium protein, unknown function	0.88	0.38	-0.48	0.39	-1.35	-1.84	0.41	0.81	0.74	0.41	-0.25	0.68	0.09	-0.59	-0.79	-1.89	-1.03	0.46	0.68	0.98	0.28	-0.16	0.870551	67.6392	0.861546	75.3142	1.0122	66.6465	0.916138	80.3029
PF3D7_1366300	conserved Plasmodium protein, unknown function	0.08	-0.55	-0.52	-0.01	0.37	0.69	0.63	0.28	-0.25	-0.29	-0.14	-0.67	-1.12	-0.67	0.14	0.41	0.49	0.38	0.56	-0.09	-0.21	-0.32	0.712025	75.2408	0.955945	75.649	1.06069	63.4651	0.916138	74.1328
PF3D7_1410700	conserved Plasmodium protein, unknown function	0.6	0.85	-0.56	-1.44	-2.94	-3.63	-2.63	-0.32	0.64	0.45	-0.34	0.93	0.89	-0.5	-2.22	-3.3	-3.85	-2.62	-0.78	0.43	0.51	-0.2	1.10445	61.1211	0.791412	62.8329	0.921784	64.3435	0.916138	74.1345
PF3D7_1224500	histone chaperone ASF1, putative (ASF1)	0.17	0.7	-0.44	-0.98	-2.96	-3.28	-1.55	-0.37	0.46	0.38	-0.15	0.27	0.75	-0.22	-1.82	-3.32	-3.44	-1.88	-0.69	0.08	0.56	0.3	1.08925	61.2051	0.746131	52.0232	0.987943	67.0968	0.916138	76.4683
PfNC11.2	putative ncRNA	0.56	0.17	1.3	2.18	2.67	2.59	1.67	-0.02	-0.25	-0.03	0.68	0.28	0.08	1	1.53	1.81	2.27	1.92	0.5	0	0.21	0.53	0.856584	68.0907	0.760489	65.3353	1.1607	53.0858	0.916138	78.3506
PF3D7_0826700	receptor for activated c kinase (RACK)	0.04	-1.22	-2.08	-0.55	-0.13	0.17	0.03	0.22	-0.29	-0.96	-1.27	-0.5	-1.44	-2.18	-0.85	-0.55	0.12	0.34	0.29	-0.19	-0.93	-1.54	0.819794	68.7127	0.923382	75.1094	0.987943	67.104	0.916138	69.6759
PF3D7_1436300	translocon component PTEX150 (PTEX150)	-1.88	-2.36	1.08	1.21	1.38	0.93	0.28	-0.56	-1.39	-0.68	0.53	-2.22	-2.8	1.11	0.7	0.78	1.24	0.14	-0.45	-0.98	-0.68	0.31	0.840896	67.4618	0.849685	71.8904	1.05336	64.4837	0.916138	74.9044
PF3D7_0607300	uroporphyrinogen III decarboxylase (UROD)	0.63	0.12	-0.3	0.55	-1.09	-0.89	-0.62	0.89	1.05	0.98	0.36	0.86	0.37	-0.07	-0.54	-1.07	-0.94	-0.81	0.87	0.86	0.48	0.28	1.17827	57.9603	0.796916	69.706	0.87206	56.8573	0.916138	77.3819
PF3D7_1431500	mitogen-activated protein kinase 1 (MAP1)	0.61	0.55	0.24	-0.52	0.6	1.09	1.4	1.03	0.63	0.65	0.57	0.42	0.25	0.43	-0.45	-0.22	0.6	1.16	1.07	0.88	0.84	0.49	0.933033	65.693	0.773782	62.5968	1.07177	61.8824	0.916715	74.8718
PF3D7_1318800	secretory complex protein 63 (SEC63)	-0.19	-0.35	0.23	-0.19	-0.09	-0.11	-0.31	-0.14	-0.2	-0.14	0.01	-0.34	-0.42	0.12	-0.34	-0.42	-0.33	-0.44	-0.22	-0.28	-0.1	-0.09	0.926588	66.0716	0.866037	58.5645	0.962594	66.2897	0.916715	46.7523
PF3D7_1407500	tRNA m2G10 methyltransferase subunit, putative	0.25	-0.55	-0.52	0.79	0.88	1.06	1.17	0.81	0.64	0.08	-0.02	0.45	-0.25	-0.39	0.89	0.52	0.96	1.09	0.32	0.37	-0.27	-0.48	1.15669	58.9359	0.926588	74.095	0.761808	23.8688	0.916715	72.015
PF3D7_1472400	M1-family aminopeptidase, putative	0.38	0.05	0.18	-0.24	0.86	1.1	1.04	0.72	0.45	0.21	-0.11	0.45	0.07	0.32	-0.2	0.64	0.49	0.69	0.66	0.54	-0.11	-0.28	1.05458	62.5094	0.820742	63.9909	0.923382	63.5903	0.917293	68.6609
PF3D7_0701900	Plasmodium exported protein, unknown function	-2.43	-2.3	1.8	1.63	1.93	0.9	-0.73	-2.26	-3.2	-0.81	1.2	-2.29	-2.21	1.36	2.54	1.96	0.89	-0.67	-2.15	-3.6	-1.83	0.36	0.952638	65.4215	1.18715	66.013	0.688964	31.799	0.917293	81.2967
PF3D7_1350900	transcription factor with AP2 domain(s) (ApiAP2)	-0.5	-0.71	-0.68	0.34	2.58	2.7	1.99	1.4	1.18	1	0.85	0.53	-0.16	-0.39	-0.19	1.96	2.37	1.16	1.01	1.21	0.7	0.58	1.54043	57.4503	0.670124	25.6831	0.851159	51.728	0.917293	81.7054
PF3D7_0108400	mitochondrial carrier protein, putative	0.73	0.25	0.79	1.14	1.61	1.82	1.53	1.33	1.19	0.82	1.09	0.87	0.42	0.6	1.59	1.41	1.63	1.75	1.01	0.99	0.3	0.37	1.02811	63.8619	1.04972	73.4919	0.737135	26.9205	0.917871	75.9752
PF3D7_1001900	Plasmodium exported protein (hyp16), unknown function (PfJ23)	-1.5	-2.19	0.75	1.94	1.87	0.28	-0.92	-1.4	-2	-1.77	0.43	-1.28	-2.06	0.65	1.84	1.6	0.1	-0.83	-1.36	-2.12	-2.29	-0.12	1.05946	62.741	0.923382	73.1832	0.819321	49.3352	0.917871	70.286
PF3D7_0702100	Plasmodium exported protein (PHISTb), unknown function, pseudogene	-3.36	-2.53	1.81	1.45	0.77	-0.21	-1.52	-2.84	-3.12	-0.72	1.04	-3.51	-3.08	1.17	1.95	0.7	0.1	-1.65	-2.5	-3.19	-1.29	0.71	0.733736	74.667	1.11149	68.7983	0.896577	63.0488	0.917871	77.7143
PF12TR017	putative ncRNA	0.71	0.17	1.01	2.04	2.25	2	1.83	1.29	1.08	0.63	0.52	1.06	0.67	1.16	2.48	2.1	1.95	1.82	0.38	0.71	-0.15	-0.01	1.25992	57.8366	1.04066	73.6943	0.638386	8.12219	0.917871	80.3878
PF3D7_0516000	RAP protein, putative	0.31	-0.76	-0.87	-0.16	-0.68	-0.27	1.02	0.7	-0.17	-0.41	-1.1	0.36	-1.06	-0.95	-0.77	-1.54	-0.41	1.08	0.94	0.02	-0.59	-0.83	0.926588	65.8415	0.764453	63.4047	1.09429	60.0598	0.917871	76.539
PF3D7_1310600	secretory complex protein 61 alpha,Rab GTPase 5b (Sec61-alpha)	-0.28	1.2	1.55	-0.22	-0.87	-1.43	-0.55	-0.16	0.5	1.19	0.88	-0.15	1.34	1.32	-0.18	-1.04	-1.26	-0.19	-0.66	-0.01	0.61	0.67	1.00928	64.4015	1.07177	70.8636	0.732043	21.2194	0.917871	74.6848
PF3D7_1007700	transcription factor with AP2 domain(s) (ApiAP2)	0.1	-0.4	-1.26	-1.63	-2.51	-1.28	-0.19	-0.07	-0.42	-0.44	-0.78	-0.23	-0.86	-1.49	-2.92	-3.32	-1.09	0.1	0.31	-0.05	-0.14	-0.55	0.790041	73.7591	0.755236	71.0047	1.24833	29.3911	0.917871	81.8132
PF3D7_1134600	zinc finger protein, putative	-0.44	-0.56	0.42	-0.28	0.37	1.88	2.07	1.17	0.39	0.68	0.51	-0.44	-0.76	-0.06	-0.08	0.11	0.96	1.12	1.99	0.87	0.82	0.32	0.854607	67.0106	0.715736	62.8121	1.24186	47.7959	0.917871	81.5806
PF3D7_0213500	conserved Plasmodium protein, unknown function	0.56	0.23	1.45	-0.93	-0.2	0.72	0.77	0.9	0.74	0.59	0.35	0.98	0.5	0.05	-1.04	0.21	0.55	0.88	0.83	0.63	0.13	0.11	0.848704	65.7894	1.04247	73.5871	0.858565	53.0579	0.91845	81.0297
PF3D7_0927100	conserved Plasmodium protein, unknown function	0.94	0.38	0.32	-0.03	-0.81	-0.88	-0.09	1.31	1.58	1.26	1.52	1.44	1.11	0.18	-0.31	-0.93	-1.39	-0.65	1.23	1.49	1	0.98	1.28639	58.7909	0.775125	49.345	0.845279	51.7192	0.91845	78.6479
PF3D7_1212700	eukaryotic translation initiation factor 3 subunit 10, putative	-0.12	-0.79	-1.21	-0.48	-0.29	-0.03	-0.09	-0.42	-0.91	-0.87	-0.85	-1.11	-1.63	-1.57	-0.59	-0.33	-0.05	-0.29	0	-0.6	-0.5	-0.74	0.602904	79.0306	0.937896	73.0459	1.23328	36.3319	0.91845	80.0652
PF3D7_0919400	protein disulfide isomerase (PDI9)	0.58	1.3	0.27	-1.47	-2.11	-2.64	-2.53	-0.42	1	0.87	0.55	1.16	1.51	0.01	-1.31	-2.35	-2.96	-3.2	-0.93	0.72	0.84	0.56	1.13027	61.6201	0.830758	68.3691	0.869043	57.0658	0.91845	76.6544
PF3D7_0404800	conserved Plasmodium protein, unknown function	-0.35	0.88	1.86	1.07	0.44	0.48	-0.14	-0.74	-0.63	0.53	0.83	-0.57	1.26	1.77	0.86	0.78	0.52	-0.17	-0.78	-1.07	-0.07	0.36	1.0163	64.2741	1.02456	74.4903	0.764453	34.3439	0.919029	74.8574
PF3D7_0716200	conserved Plasmodium protein, unknown function	-0.79	-1.86	-0.67	0.79	1.09	0.55	-0.16	-0.62	-1.13	-1.44	-0.57	-1.02	-2.13	-1.1	0.88	1.11	0.65	-0.22	-0.43	-1.15	-1.7	-1.04	0.806642	72.3836	1.02633	73.3852	0.907519	63.1019	0.919029	68.5238
PF3D7_1023700	conserved Plasmodium protein, unknown function	0.76	0.64	1.17	1.34	1.39	1.55	1.11	0.76	0.17	0.15	1.41	0.21	0.44	0.86	1.44	1.67	1.93	1.4	0.57	0.14	0.16	0.29	0.782773	72.5423	1.19956	49.699	0.794159	52.3033	0.919029	79.4915
PF3D7_0612200	leucine-rich repeat protein (LRR6)	-0.32	1.3	0.6	-0.72	-0.88	-1.37	-1.8	-1.39	-0.51	0.5	0.23	-0.98	0.25	0.41	-1.06	-1.09	-1.35	-1.68	-1.42	-0.55	0.86	0.91	0.644685	77.2995	0.931418	74.6643	1.18304	52.1272	0.919029	80.3175
PF3D7_0424500	serine/threonine protein kinase, FIKK family (FIKK4.1)	-2.27	-2.57	1.25	1.52	1.71	1.26	0	-1.1	-2.18	-1.4	0.29	-2.64	-2.84	1.13	1.96	2.13	1.24	-0.26	-1.32	-2.24	-2.03	0.04	0.838956	69.0783	1.10573	69.9897	0.817902	46.9015	0.919029	75.1395
PF3D7_0531700	unspecified product	2.18	1.21	0.28	-0.94	0.45	0.84	1.74	2.65	2.36	1.68	1.04	1.98	1.07	-0.27	-1.02	1.11	1.09	2.14	2.47	2.07	1.22	0.29	0.814131	69.1478	1.23756	57.7088	0.747425	30.6451	0.919029	79.0615
PF3D7_1029600	adenosine deaminase (ADA)	1.5	0.14	-1.03	0.31	0	0.03	0.56	1.34	1.1	0.39	0.09	1.24	-0.12	-1.18	0.04	-0.16	0.04	0.44	1.34	1.26	0.43	-0.23	0.856584	68.9399	0.91067	70.3694	0.97942	67.059	0.919608	60.8393
PF3D7_0812100	conserved Plasmodium protein, unknown function	0.17	0.12	-0.78	-1	-0.45	-0.06	-0.01	0.11	-0.03	0.03	-0.36	-0.26	-0.21	-0.89	-0.93	-0.26	-0.42	-0.37	0.03	0.05	0	-0.33	0.817902	69.9147	0.923382	74.8881	1	66.9855	0.919608	68.0495
PF3D7_1447200	conserved Plasmodium protein, unknown function	0.16	0	-0.49	0.35	1.04	0.79	0.62	0.09	-0.03	-0.14	-0.17	-0.34	-0.48	-0.54	0.44	0.82	0.53	0.47	0.06	0.01	0.12	-0.2	0.788218	70.3493	0.91067	71.8639	1.04247	64.7259	0.919608	69.6791
PF3D7_1120900	heat shock factor binding protein 1, putative	1.08	0.57	0.13	-0.5	-1.61	-1.57	0.04	1.09	1.12	0.68	0.28	1.18	0.91	-0.04	-1.19	-1.84	-1.64	0.38	0.92	1.05	0.35	-0.1	1.06437	62.8632	0.893475	74.5472	0.848214	49.4134	0.919608	74.6558
PF3D7_0608310	sorting assembly machinery 50 kDa subunit, putative (SAM50)	0.68	-0.31	-0.76	-0.7	0.58	0.83	0.77	0.53	0.43	-0.11	-0.33	0.38	-0.38	-1.02	-0.15	0.51	0.49	0.61	0.57	0.3	-0.42	-0.61	0.864537	67.5805	0.99654	75.6154	0.888843	58.4476	0.919608	71.3853
PF3D7_0221100	Plasmodium exported protein, unknown function, pseudogene	0.55	0.69		0.79		1.15	0.93	0.52	0.46	-0.33	0.55	0.67	0.48	0.81	0.63	1.67	1.31	0.61	0.61		-0.24	-0.32	1.13997	61.4523	0.990038	75.7715	0.875088	61.6515	0.919722	75.1409
PF3D7_0701800	rifin (RIF)	-0.81	-0.49	0.31	2.28	1.83	1.81	0.63	-0.36	-1.04	-0.43	-0.01		-1	0.02	1.62	1.74	1.82	1.02	-0.37		-1.26	-0.16	0.801996	70.8521	0.941152	75.835	0.879497	62.1169	0.919981	79.9415
PF3D7_1209900	ABC transporter, (TAP family), putative	0.82	0.65	-0.12	-0.04	-1.6	-1.24	0.09	0.61	0.52	0.42	-0.12	0.76	0.6	-0.17	-1.38	-1.85	-1.35	0.14	0.69	0.76	0.4	0.07	0.963707	65.5694	0.75132	68.4239	1.08862	59.2533	0.920188	79.5482
PF3D7_1034200	apicoplast ribosomal protein L27 precursor, putative	0.81	1.21	0.85	-0.41	-0.54	-0.51	-0.33	0.52	1.16	1.08	0.79	0.92	1.59	0.46	0.35	-0.39	-0.59	-0.2	-0.04	0.61	0.38	0.22	1.02337	64.156	1.18099	64.4355	0.662044	2.67917	0.920188	80.5965
PF3D7_1213200	conserved Plasmodium protein, unknown function	1.45	0.41	0.25	0.03	-0.07	-0.1	0.52	1.12	0.9	0.23	0.25	1.08	0.34	0.06	-0.05	-0.26	0	0.89	1.1	0.71	-0.02	-0.18	0.864537	67.3088	1.03526	73.933	0.857079	52.5008	0.920188	69.0351
PF3D7_1330200	conserved Plasmodium protein, unknown function	0.5	0.52	-0.41	-0.56	-1.51	-1.26	-0.96	0.27	0.59	0.29	0.03	0.9	0.78	-0.47	-1.54	-1.96	-1.52	-0.93	0.15	0.47	0.37	-0.07	1.1487	60.2177	0.750019	61.6222	0.955945	65.9869	0.920188	77.6394
PF3D7_0624000	hexokinase (HK)	0.25	-0.1	-0.87	-0.57	-0.21	-0.12	0.14	0.28	0.21	-0.15	-0.61	0.12	-0.21	-1.17	-0.65	-0.58	-0.11	0.28	0.2	0.03	-0.28	-0.7	0.882703	66.9531	0.949342	75.534	0.920188	61.2219	0.920188	58.3848
PF3D7_1225100	isoleucine--tRNA ligase, putative	1.02	0.14	-1.12	-1.44		-0.43	0.96	0.7	0.29	-0.02	-0.49	0.58	-0.27	-1.11	-1.43	-2.17	-0.4	0.89	1.03	0.67	-0.12	-0.67	0.823591	68.2034	0.897614	73.482	1.07736	62.6835	0.920188	77.2693
PF3D7_0610800	transketolase (TK)	-0.22	-1.42	-1.16	0.14	0.26	0.3	0.27	0.37	-0.05	-0.48	-0.41	-0.35	-1.45	-1.28	0.05	-0.06	0.2	0.09	0.38	0.02	-0.61	-0.71	0.937354	65.8797	0.887304	65.4338	0.941152	65.2277	0.920188	54.8884
PF3D7_1358500	zinc finger protein, putative	-0.08	-0.62	-0.87	0.08	-0.18	0.25	0.25	0.26	-0.32	-0.75	-0.68	-0.76	-1.13	-1.12	-0.36	0.15	0.16	0.41	0.47	-0.17	-0.69	-0.94	0.716978	77.263	0.993092	75.6932	1.02811	65.9517	0.920188	76.1701
PF12TR007	putative ncRNA	-0.34	0.5	0.78	0.33	0.47	0.35	0.24	-0.16	-0.04	0.52	0.42	-0.47	0.35	0.39	0.55	0.78	0.51	0.01	-0.26	-0.21	0.01	0.1	0.856584	67.7398	1.08298	70.0826	0.82645	46.0625	0.920768	72.0957
PF3D7_1119300	U2 snRNP auxiliary factor, small subunit, putative	0.34	0.22	0.36	0.33	1.1	0.97	0.73	0.4	0.27	0.14	0.17	-0.04	0	0.05	0.88	0.9	0.73	0.57	0.31	0.33	0.09	-0.1	0.810378	72.8179	0.991373	75.7137	0.941152	65.0457	0.920768	71.8964
PF3D7_1109400	U3/U14 snoRNA-associated small subunit rRNA processing protein, putative	-0.38	-1.37	-0.97	0.35	0.28	0.15	0.06	-0.02	-0.39	-0.67	-0.38	-0.45	-1.34	-1.11	0.73	0.35	0.03	0.05	-0.33	-0.55	-1.08	-0.95	0.959264	65.5447	1.05702	72.0782	0.777816	33.259	0.920768	71.9277
PF3D7_1235700	ATP synthase subunit beta, mitochondrial	0.85	0	-0.49	0.16	-1.7	-2.23	-1.13	0.7	1	0.56	0.53	0.93	0.48	-0.54	-1.52	-2.1	-2.18	-0.99	0.82	0.94	0.57	0.54	1.12506	61.1143	0.720715	69.8659	1.01396	66.4875	0.921348	82.3714
PF3D7_1207700	blood stage antigen 41-3 precursor	0.29	0.35	1.57	0.72	1.69	1.35	0.79	0.1	-0.06	-0.05	0	0.3	-0.04	1.06	0.96	1.34	0.99	0.82	0.57	-0.22	-0.29	-0.04	0.814131	68.4483	0.926588	75.0821	1.00521	66.8878	0.921348	74.744
PF3D7_0317400	conserved Plasmodium protein, unknown function	0.63	0.86	0.47	-0.17	-0.62	-0.78	-0.06	0.51	0.74	0.64	0.17	0.74	0.98	0.28	-0.4	-0.76	-0.88	-0.05	0.13	0.55	0.32	0.18	1.00928	64.3882	0.923382	71.6458	0.858565	52.9459	0.921348	63.4538
PF3D7_1432100	conserved protein, unknown function	0.77	0.16	-0.63	-0.42	0.06	0.11	0.48	0.65	0.62	0.23	0.09	0.59	0.24	-0.67	-0.45	-0.31	0.14	0.71	0.61	0.48	-0.02	-0.5	0.968171	65.3505	0.976032	75.9405	0.837987	51.1163	0.921348	69.9161
PF3D7_0322300	diacylglycerol O-acyltransferase (DGAT)	0.46	0.69	-0.51	-1.75	-1.28	-0.42	-0.57	-0.24	0.29	0.23	-0.53	0.65	0.56	-0.53	-1.91	-1.51	-0.6	-1.03	-0.53	0.13	0.15	-0.31	1.00928	64.3826	0.836536	56.4796	0.947698	65.9456	0.921348	67.1257
PF3D7_1228600	merozoite surface protein 9 (MSP9)	-2.07	0.46	-0.49	-1.51	-2.69	-3.29	-3.7	-3.51	-1.52	-0.01	-0.61	-2.38	-0.19	-0.14	-2.1	-3.1	-3.13	-3.53	-3.72	-1.76	-0.1	-0.09	0.868541	66.0167	0.890384	74.1299	0.99654	67.0328	0.921348	78.3613
PF3D7_0732800	erythrocyte membrane protein 1 (PfEMP1), exon 2	-0.19	0.19	0.94	2.37	4.23	3.89	2.21	-0.13	-0.44	-0.38	0.72	-0.54	0.28	0.55	2.92	3.71	3.54	1.54	0.01	-0.37	-0.03	0.5	0.860551	66.7003	0.842355	73.183	1.06069	63.7502	0.921348	78.4952
PF3D7_1342900	transcription factor with AP2 domain(s) (ApiAP2)	0.16	-0.87	-1.12	-0.68	0.67	0.88	0.6	0.23	-0.71	-0.82	-0.96	-0.45	-1.88	-1.38	-0.28	0.44	0.62	0.57	0.89	-0.58	-0.89	-0.98	0.647671	78.1884	0.97942	75.9011	1.12896	58.0906	0.921348	80.4237
PF3D7_0813600	translation initiation factor SUI1, putative	0.35	-0.44	-0.87	-0.15	0.08	0.44	0.38	0.09	0.09	-0.57	-0.53	0.24	-0.69	-0.72	0.15	0.18	0.32	0.12	-0.04	0	-0.22	-1.77	0.952638	65.5196	1.00347	75.436	0.825019	59.1364	0.921348	79.7551
PF3D7_0921500	conserved Plasmodium protein, unknown function	1	-0.74	-1.11	-0.63			0.09	1.31	0.86	-0.01	-0.19	1.31	0.08	-1.18		-1.88	-1.82	-0.08	1.24	0.76	-0.35	-0.71	1.27751	58.887	0.785604	63.164	0.836536	49.7699	0.92139	80.1893
PF3D7_0106300	calcium-transporting ATPase (ATP6)	0.32	0.41	-0.51	-0.24	-0.05	-0.05	-0.19	0.1	0.25	0.24	-0.14	0.09	0.11	-0.67	-0.45	-0.33	-0.2	-0.19	0.01	0.26	0.27	-0.05	0.852635	69.117	0.895025	67.8683	1.00696	66.7848	0.921929	59.0868
PF3D7_1250200	conserved Plasmodium membrane protein, unknown function	-0.82	-0.35	0.92	0.07	0.31	0.19	-0.06	-0.37	-0.67	0.1	0.36	-1.06	-0.35	0.92	0.09	-0.16	0.04	-0.16	-0.3	-0.72	-0.24	0.33	0.946058	65.6658	0.885768	70.4828	0.941152	65.2993	0.921929	64.1669
PF3D7_1012200	conserved Plasmodium protein, unknown function	-2.94	1.13	1.54	-0.86	-1.69	-2.43	-3.28	-3.4	-1.18	0.86	0.47	-2.75	1.34	1.49	-0.51	-1.44	-2.43	-3.43	-3.91	-2.32	0.23	0.66	1.08423	61.7462	1.0811	70.0794	0.696164	35.2093	0.921929	80.7484
mal_rna_18:rRNA	mitochondrial rRNA	0.81	0.57	0.47	-0.63	-1.26	-1.54	-0.51	0.73	0.81	0.81	0.78	0.24	0.25	0.07	-0.89	-1.76	-1.72	-0.03	0.81	1.06	1.17	0.55	0.742262	77.7975	0.923382	75.4977	1.08298	61.8704	0.921929	77.6786
PF3D7_1223400	phospholipid-transporting ATPase, putative	-0.51	-0.4	-0.17	-0.18	0.04	0.08	-0.42	-0.69	-0.94	-0.29	-0.22	-1.22	-0.97	-0.2	-0.12	-0.06	-0.15	-0.22	-0.53	-0.8	-0.47	-0.25	0.73884	71.9139	0.987943	75.8486	1.01572	66.4907	0.921929	74.8369
PF3D7_0810300	protein phosphatase, putative	-1.54	-0.17	0.74	-0.79	-2.11	-2.89	-2.97	-2.29	-1.37	0.06	0.21	-1.7	-0.38	0.82	-1.32	-2.48	-2.81	-2.77	-2.28	-1.66	-0.22	0.39	0.935191	65.7731	0.898132	74.1552	0.936272	65.2374	0.921929	71.4542
PF3D7_0931200	selenoprotein	0.85	0.61	0.01	0.31	0.85	0.19	0.38	0.5	0.95	0.36	0.12	1.2	1.02	-0.45	0.34	0.7	0.49	0.41	-0.26	0.62	0.09	-0.32	1.07177	63.1853	1.03706	73.4355	0.732043	25.0279	0.921929	78.4155
PF3D7_1108500	succinyl-CoA synthetase alpha subunit, putative	0.62	0.94	0.42	-0.34	-1.39	-1.8	-1.5	-0.04	0.68	0.55	0.54	0.67	1.17	0.12	-0.64	-1.83	-2.21	-1.86	-0.15	0.56	0.81	0.75	0.99539	64.7329	0.76977	23.8048	1.04247	65.0227	0.921929	73.2459
PF3D7_0529200	sugar transporter, putative	1.49	1	0.78	0.58	-0.33	-0.02	0.68	1.31	1.65	1.12	0.35	1.87	1.34	0.39	-0.32	-0.56	-0.13	0.47	1.28	1.74	0.94	0.3	1.07923	62.9078	0.777816	62.4023	0.970971	66.7974	0.921929	77.4377
PF3D7_1313500	conserved Plasmodium membrane protein, unknown function	-2	1.48	1.48	-0.69	-0.93	-1.42	-2.42	-2.95	-1.21	0.76	0.26	-1.71	1.09	1.13	-0.71	-0.91	-1.59	-2.09	-2.29	-1.88	-0.29	0.33	0.90125	65.8659	1.02811	74.2093	0.842355	61.7183	0.92251	81.31
PF3D7_0107400	conserved Plasmodium protein, unknown function	0.99	0.73	0.26	-0.46	-0.83	-1.05	-0.79	0.66	1.1	1.02	0.96	0.83	0.92	0.05	-0.33	-0.89	-0.9	-0.62	-0.02	0.91	0.63	0.73	0.959264	65.4145	1.06992	68.1362	0.772443	35.1158	0.92251	73.685
PF3D7_0307500	conserved Plasmodium protein, unknown function	0.32	0.51	-0.26	-0.63	-1.77	-1.95	-0.74	0.19	0.43	0.25	-0.04	0.51	0.46	-0.23	-1.72	-2.1	-1.72	-1.03	-0.12	0.4	0.41	0.17	1.04006	63.3155	0.773782	68.3673	1.00521	66.8762	0.92251	78.8716
PF3D7_0928700	conserved Plasmodium protein, unknown function	0.61	0.03	-0.62	-0.44	-0.63	-1.06	0.69	0.71	0.39	0.36	0.16	0.38	-0.1	-0.6	-1.12	-0.97	-1.19	0.68	0.88	0.59	0.27	0.1	0.92445	65.9359	0.817902	64.7735	1.03886	65.0792	0.92251	71.8971
PF3D7_0617000	mitochondrial import receptor subunit tom40, putative (TOM40)	0.05	-1.14	-1.1	-0.61	-0.11	0.35	0.66	0.87	0.18	-0.61	-0.85	-0.03	-1.1	-1.23	-0.74	-0.19	0.27	0.7	0.84	-0.02	-0.92	-1.17	0.961483	65.5078	0.957603	74.9197	0.861546	52.1367	0.92251	57.2453
PF3D7_0629300	phosphatidylcholine-sterol acyltransferase precursor, putative (PL)	-1.24	0.1	2.55	0.17	0.44	-0.37	-0.65	-1.2	-1.32	0.55	1.16	-1.59	0.22	2.35	0.54	0.48	-0.28	-0.88	-1.18	-1.13	-0.47	0.85	0.905425	65.9905	1.0479	73.1092	0.823591	56.6663	0.92251	78.4803
PF3D7_1420200	tetratricopeptide repeat family protein, putative	-0.85	0.34	0.75	-0.43	-1.25	-1.63	-1.56	-1.19	-0.78	0.22	0.11	-1.02	0.22	0.77	-0.79	-1.22	-1.78	-1.7	-1.26	-0.94	-0.15	0.32	0.939523	65.7907	0.898132	70.3296	0.934651	65.1747	0.92251	64.3108
PF3D7_1352800	vacuolar fusion protein MON1, putative	0.22	-0.06	-0.77	-0.63	0.31	0.7	0.67	0.4	0.3	0.01	-0.57	-0.06	-0.41	-1.26	-0.31	0.2	0.68	0.56	0.2	0.33	-0.2	-0.43	0.771997	75.8643	1.01396	74.9788	0.959264	66.4343	0.92251	70.6898
PF3D7_0818100	zinc finger protein, putative	-3.38	-1.57	1.67	-0.22	-1.65	-2.72	-3.42	-2.76	-2.51	-0.31	0.69	-2.94	-1.36	1.76	-0.38	-1.96	-2.82	-3.3	-2.92	-2.93	-1.01	0.4	1.18646	58.9182	0.924984	73.802	0.761808	33.0255	0.92251	76.3008
PF3D7_1030900	28 kDa ookinete surface protein (Pfs28)	0.19	1.1	1.81	1.82	1.93	1.15	0.53	0.24	0.06	0.76	0.95	0.39	1.07	1.62	1.4	1.99	1.33	0.44	-0.09	0.19	0.57	0.36	0.99539	64.7438	0.95429	75.7837	0.843816	54.2396	0.923091	73.0321
PF3D7_1210000	mitochondrial ribosomal protein L1-2 precursor, putative	0.56	0.79	0.25	-0.01	-0.69	-0.64	0.04	0.57	0.8	0.6	0.56	0.67	0.99	0.19	-0.7	-0.68	-0.91	0.12	0.5	0.58	0.54	0.26	1.05946	62.6189	0.860055	71.503	0.893475	58.1677	0.923091	72.3534
PF3D7_0517300	pre-mRNA-splicing factor (SR1)	-0.31	-1.04	-0.81	0.57	0.54	0.37	-0.43	-0.36	-0.79	-1.04	-0.4	-0.98	-1.43	-0.79	0.57	0.49	0.36	-0.51	-0.48	-0.64	-0.79	-0.77	0.786399	69.0051	0.976032	75.7576	0.984525	67.1027	0.923091	73.5241
PF3D7_1031700	protein phosphatase inhibitor 3 (I3)	0.29	0.67	0.25	-0.27	-0.43	-0.32	-0.1	0.22	0.37	0.51	0.4	0.34	1	0.26	-0.53	-1	-0.58	0.04	0.15	0.07	0.26	0.31	1.09429	61.5452	0.848214	68.7173	0.884234	56.29	0.923091	72.3331
PF3D7_1237300	conserved Plasmodium protein, unknown function	-0.67	0.32	0.33	1.62		0.16	0.09	0.04	0.55	0.74	0.11	-0.13	1.07	0.67	0.31	-0.22	-1	-0.71	-0.21	0.67	0.71	0.56	1.45734	57.5121	0.484085	5.38178	1.05154	64.7554	0.923341	84.0808
PF3D7_0104200	conserved Plasmodium protein, unknown function	-0.6	-0.43	1.03	-0.61	-1.82	-2	-1.03	-0.53	-0.43	0.26	0.58	-0.79	-0.47	1.36	-0.86	-2.05	-2.13	-0.88	-0.76	-0.71	-0.1	0.55	1.02337	64.0674	0.923382	73.7657	0.855595	51.0226	0.923673	69.0996
PF3D7_0716700	conserved Plasmodium protein, unknown function	0.51	-0.09	-0.17	0.68	-0.76	-0.87	0.38	0.84	0.57	0.44	0.29	0.74	-0.25	-0.13	-0.22	-0.78	-0.42	0.38	0.63	0.4	0.11	0.1	1.02574	63.9274	0.921784	75.7523	0.855595	47.7149	0.923673	77.5938
PF3D7_1433800	conserved Plasmodium protein, unknown function	0.12	0.67	-0.17	-1.06	-1.45	-1	-0.27	-0.07	0.03	0.36	-0.1	-0.35	0.31	-0.22	-1.13	-1.61	-1.23	-0.81	-0.01	0.11	0.52	0.22	0.816014	69.0848	0.840896	63.3282	1.11342	55.6242	0.923673	73.9959
PF3D7_1456600	mitochondrial ribosomal protein L28 precursor, putative	1.25	1.1	0.43	1.31	-0.44	-0.8	-0.29	1.11	1.33	0.85	0.65	1.23	1.12	0.11	0.18	-0.44	-0.85	0.22	1.06	1.23	0.71	0.67	0.928731	65.8083	0.890384	75.4833	0.95429	65.7267	0.923673	79.3017
PF3D7_0612900	nucleolar GTP-binding protein 1, putative	-0.17	-1.24	-1.32	0.17	0.5	0.44	0.4	0.07	-0.37	-0.91	-0.76	-0.71	-1.54	-1.59	0.26	0.33	0.5	0.47	0.27	-0.42	-0.95	-1.07	0.773782	74.3198	1.0087	75.1167	0.965936	66.766	0.923673	70.7018
PF3D7_1120500	tRNA nucleotidyltransferase, putative	0.2	-0.43	-0.65	0.2	0.35	0.1	-0.04	0.21	0.09	-0.4	-0.37	0.06	-0.61	-0.78	0.35	0.07	0.36	0.04	-0.03	-0.03	-0.66	-0.77	0.90125	66.8199	1.03706	73.7614	0.837987	45.4439	0.923673	68.6276
PF3D7_1454400	aminopeptidase P (APP)	0.1	-0.99	-1.06	-0.69	-0.24	-0.23	0.25	0.24	-0.32	-0.79	-0.81	-0.63	-1.38	-1.17	-0.74	-0.61	-0.17	0.34	0.46	-0.15	-0.7	-1.04	0.752623	71.8841	0.95429	75.6637	1.04427	64.8861	0.924256	75.449
PF3D7_0934800	cAMP-dependent protein kinase catalytic subunit (PKAc)	-2.22	0.83	1	-0.74	-2.16	-3.27	-3.9	-3.36	-0.97	0.41	0.32	-1.9	0.84	1.2	-1.05	-2.58	-3.24	-3.85	-3.65	-1.78	0.21	0.49	1.13027	60.229	0.893475	72.1275	0.822165	53.4363	0.924256	77.2684
PF3D7_0708900	Cg3 protein	0.14	-0.09	-0.65	-0.43	-0.1	0.32	-0.27	0.47	0.5	0.06	-0.04	0.51	0.01	-0.78	-0.03	0.14	-0.14	-0.86	-0.28	0.3	0.01	-0.22	1.08172	62.3071	0.931418	75.7872	0.815072	49.1239	0.924256	79.0624
PF3D7_1238500	conserved Plasmodium protein, unknown function	0.22	-0.09	-0.43	-0.64	-0.51	0.31	0.34	0.07	-0.18	-0.22	-0.3	-0.48	-0.54	-0.46	-1.23	-0.97	0.2	0.31	0.43	-0.05	0.16	-0.05	0.761368	70.6879	0.813661	62.8104	1.21419	38.3262	0.924256	79.2289
PF3D7_1433200	conserved Plasmodium protein, unknown function	-0.28	-0.57	-0.32	-0.07	0.52	1.31	1.33	0.32	0.11	0.26	0.24	-0.4	-0.56	-0.24	0.02	0.65	0.48	0.55	0.58	0.32	0.1	0.1	0.993092	64.8233	0.785945	69.0783	1.0299	65.8825	0.924256	78.723
PF3D7_1428400	probable protein, unknown function	-0.28	-0.41	-0.11	0.47	0.33	0.19	0.07	1.16	1.19	1.31	1.18	-0.28	-0.18	0.14	0.27	0.05	-0.02	-0.38	0.82	1.15	1.26	1.02	1.11729	60.5297	0.820742	49.1781	0.902814	60.3032	0.924256	70.7345
PF3D7_0411300	conserved Plasmodium protein, unknown function	0.92	0.49	-0.85	-0.14	-0.27	-0.54	0.58	0.71	0.72	0.24	0.01	0.86	0.16	-0.65	-0.7	-0.21	-0.89	0.51	0.62	0.72	0.22	-0.01	0.95705	65.4069	0.852635	68.8181	0.977725	66.927	0.924838	70.6626
PF3D7_0627600	conserved Plasmodium protein, unknown function	-0.06	-1.35		0.22	1.05	1.37	1.32	1.12	0.81	0.05	0.04	0.37	-0.77	-0.9	0.14	1.34	0.91	0.47	0.77	0.45	0.07	-0.03	1.29176	57.8462	0.82645	71.485	0.876606	57.1457	0.924838	80.4908
PF3D7_1228800	conserved Plasmodium protein, unknown function	0.26	0.62	-0.19	-1.05	-0.98	-0.7	-0.49	-0.35	-0.32	0.07	-0.14	-0.41	-0.22	-0.29	-1.71	-1.2	-0.75	-0.73	0.02	0.03	0.59	0.16	0.689362	75.0862	0.816486	62.6329	1.30586	22.1935	0.924838	81.4021
PF3D7_0401600	rifin	0.05	-1.54	-1.25	0.23	0.5	0.73	0.9	0.05	-0.99	-1.95	-1.54	0.22	-2.03	-1.22	0.23	0.32	0.49	0.94	0.02	-1.05	-2.27	-1.7	0.935191	65.5962	0.936272	74.0657	0.905948	60.6261	0.924838	68.055
PF3D7_0419900	phosphatidylinositol 4-kinase, putative	-0.5	0.2	-0.52	-0.65	0.26	0.42	-0.25	-0.79	-0.92	-0.22	-0.56	-1.18	-0.55	-0.63	-0.18	0.5	0.22	-0.63	-0.61	-1.03	-0.27	-0.41	0.700602	75.0798	1.02278	74.908	1.0299	65.6931	0.924838	79.173
PF3D7_1105600	translocon component PTEX88 (PTEX88)	-1.43	-2.27	0.71	0.4	0.14	-0.26	-0.5	-0.76	-1.23	-1.01	0.04	-1.69	-2.36	0.49	0.33	0.07	-0.1	-0.41	-0.69	-1.33	-1.35	-0.37	0.876606	67.3481	1.01924	74.3844	0.873573	57.3129	0.924838	67.2496
PF3D7_1435400	conserved protein, unknown function	0.34	-0.31	-1.24	-0.38	-0.02	-0.01	0.13	0.28	0.28	-0.17	-0.47	-0.07	-0.24	-1.28	-0.26	-0.17	-0.06	0.25	-0.1	0.25	-0.29	-0.83	0.915945	65.8651	1.00696	75.2266	0.857079	52.6974	0.925421	69.0348
PF3D7_1332800	translation initiation factor 6, putative	0.17	-1.03	-0.76	0.63	1.18	1.14	1.07	0.78	0.37	-0.17	0.02	0.04	-1.12	-1.13	0.86	0.86	1.18	0.92	1.08	0.22	-0.34	-0.4	0.872564	66.989	0.965936	75.9169	0.926588	64.917	0.925421	71.9292
PF3D7_0812200	trypsin-like serine protease, putative	1.42	0.54	-0.42	-0.25	-0.43	-1.49	-0.78	0.83	1.08	0.33	-0.27	1.68	0.99	-0.61	-1	-1.08	-1.61	-0.74	0.81	0.91	0.14	-0.16	1.12766	61.2985	0.773782	63.1424	0.95429	66.0571	0.925421	78.4925
PF3D7_1441600	acid cluster protein 33 homologue, putative	-0.17	0.81	0.7	-0.19	-0.49	-0.15	0.12	0.21	0.4	0.54	0.19	-0.05	0.99	0.54	-0.53	-0.77	-0.17	0.12	-0.08	-0.08	0.34	0.44	1.03288	63.6869	0.895025	70.484	0.882703	60.493	0.926004	72.6118
PF3D7_1358000	patatin-like phospholipase, putative	0.38	0.87	-0.54	-0.34	-1.5	-1.94	-2.26	-0.72	0.05	0.4	-0.13	-0.24	0.14	-0.64	-1.4	-1.45	-1.97	-2.43	-0.34	0.22	0.71	0.45	0.715323	74.2585	0.810846	70.7411	1.28343	30.6443	0.926004	82.2589
PF3D7_0807200	conserved Plasmodium membrane protein, unknown function	0.44	-0.43	-0.86	-0.23	0.75	1.16	0.87	0.59	0.42	0.01	-0.16	0.18	-0.41	-1.23	-0.07	0.67	1.44	0.69	0.42	0.34	-0.21	-0.47	0.868541	66.8089	1.03168	73.9911	0.873573	53.3143	0.926588	69.955
PF3D7_1003100	conserved Plasmodium protein, unknown function	0.9	0.69	0.11	-1.53	-1.33	-1.51	-0.79	0.48	1.38	1.19	1.14	1.13	1.34	0.06	-0.9	-1.74	-2.04	-1.26	-0.05	0.99	1.12	0.87	1.21139	59.469	0.873573	74.5669	0.803851	41.2625	0.926588	81.113
PF3D7_1366900	conserved Plasmodium protein, unknown function	0	-0.09	-0.91	-0.33	-0.26	-0.27	-0.06	-0.34	-0.23	0.02	-0.29	-0.36	-0.51	-0.98	-0.78	-0.51	-0.2	-0.38	-0.31	0.08	0.27	-0.29	0.82169	69.2087	0.848214	65.6377	1.10765	57.3754	0.926588	74.926
PF3D7_1403200	conserved Plasmodium protein, unknown function	0.19	0.64	1.26	0.28	1.91	1.46	0.7	0.26	0.29	0.41	1.67	0.7	0.51	0.75	1.34	1.68	0.81	0.79	0.4	0.2	0.13	0.55	0.97041	65.0758	1.0479	74.6507	0.791412	52.3138	0.926588	83.3522
PF3D7_0918300	eukaryotic translation initiation factor 3 subunit 5, putative	-0.04	-0.89	-0.84	0.41	0.39	0.42	0.46	0.38	0.1	-0.43	-0.43	-0.13	-0.86	-1.3	0.73	0.31	0.38	0.49	0.06	-0.01	-0.44	-0.91	0.886791	66.2073	1.04066	73.1035	0.852635	53.0861	0.926588	72.7822
PF3D7_1214200	histone-lysine N-methyltransferase, putative (SET5)	0.94	-0.19	-0.81	-0.26	0.13	0.35	1.02	1.26	0.84	0.51	-0.16	0.71	-0.09	-0.79	-0.9	-0.31	0	0.96	1.65	1.06	0.19	-0.06	0.974905	65.1908	0.772443	52.6278	1.06992	63.4244	0.926588	77.2031
PF3D7_1355800	splicing factor 3B subunit 5, putative (SF3B5)	0.37	-0.2	-0.01	0.86	1.35	0.95	0.63	0.66	0.57	0.12	-0.04	0.33	0.22	0.04	1.52	1.3	0.98	0.64	-0.11	0.01	-0.47	-0.41	1.10445	61.5669	1.11922	68.7689	0.672451	9.07296	0.926588	81.0015
PF3D7_1036800	acetyl-CoA transporter, putative	1	1.25	0.33	-0.21	-1.61	-1.72	-1.39	0.1	1.08	1	0.45	0.83	1.41	0.21	-0.82	-1.73	-1.74	-1.63	-0.09	1.02	0.91	0.71	0.97041	65.2688	0.842355	66.6056	0.986233	67.1031	0.927172	72.2837
PF3D7_1469600	biotin carboxylase subunit of acetyl CoA carboxylase, putative (ACC1)	-0.14	0.28	0.04	-0.53	0.38	-0.02	0.76	1.16	1.1	1.16	1.11	-0.07	0.07	0.1	0.01	0.03	0.02	-0.46	0.57	0.99	1.28	1.56	0.981686	65.0642	0.842355	74.5308	0.977725	67.0895	0.927172	82.1932
PF3D7_0906200	conserved Plasmodium protein, unknown function	0.88	0.88	0.2	-0.25	-0.03	0.28	0.54	0.94	0.91	0.68	0.14	1.01	1.07	0.12	-0.35	-0.11	0.1	0.5	0.59	0.69	0.36	-0.01	1.05702	62.7473	0.933033	71.5143	0.835088	43.3533	0.927172	66.8482
PF3D7_1117300	conserved Plasmodium protein, unknown function	-0.16	0.38	0.43	1.11	0.54	0.17	-0.55	-0.47	-0.02	0.29	0.33	0.09	0.57	0.55	0.82	0.51	-0.14	-0.75	-0.73	-0.26	0.02	0.17	1.13813	59.2781	0.866037	62.4997	0.851159	45.231	0.927172	70.9471
PF3D7_1307600	DNA-directed RNA polymerase alpha chain, putative	0.4	0.7	0.61	-1.1	-1.29	-1.13	-0.71	0.2	0.55	0.36	0.17	0.28	0.65	0.57	-0.83	-1.39	-1.26	-0.89	-0.17	0.24	0.15	0.21	0.952638	65.6912	0.976032	75.947	0.86304	54.1604	0.927172	67.6467
PF3D7_1011900	heme oxygenase (HO)	0.41	0.94	0.48	-0.81	-1.5	-1.42	-0.68	0.17	0.66	0.75	0.4	0.71	1.17	0.31	-1.04	-1.7	-1.29	-0.51	-0.3	0.23	0.34	0.28	1.08673	62.1631	0.977725	75.9419	0.780516	33.147	0.927172	75.724
PF3D7_0221200	Plasmodium exported protein (hyp15), unknown function	0.1	-1.11	-1.4	-2.15	-1.71	-0.27	1.15	0.72	-0.63	-1.67	-2.48	0.55	-1.29	-1.87	-2.18	-1.8	-0.07	1.52	0.37	-0.71	-2.29	-2.88	0.954842	65.2966	1.0811	69.7437	0.777816	36.402	0.927172	78.6284
PF3D7_1201400	Plasmodium exported protein, unknown function	0.29	0.17	1.1	-0.04	1.6	1.84	1.09	0.6	0.02	0.03	0.58	-0.51	-0.33	0.79	0.85	1.91	1.59	0.76	0.58	0.15	0.25	0.04	0.689362	78.3624	1.11342	71.9002	0.964264	66.8653	0.927172	81.9621
PF3D7_0514600	ribose 5-phosphate epimerase, putative	0.41	-0.69	-0.99	0.13	0.25	0.49	0.79	0.89	0.24	-0.28	-0.51	0.41	-0.65	-1.22	0.18	0.12	0.45	1.1	0.63	0.15	-0.54	-1.1	0.95705	65.5138	1.03347	73.7376	0.812252	44.069	0.927172	72.8433
PF3D7_0815700	ubiquitin (Ub)	1.03	0.89	0.54	-0.56	0.34	0.5	0.57	0.78	0.94	0.64	0.26	1.13	0.95	0.61	0	-0.11	0.05	0.67	0.54	0.62	0.29	-0.02	1.05458	62.3077	0.959264	75.947	0.813661	34.1068	0.927172	77.4085
PF3D7_1139500.1	AAA family ATPase, putative	1.73	1.22	0.18	1.08	2.84	1.34	0.23	-0.17	-0.52	-0.37		1.37	-0.62	0.25	3.35	0.25	0.39	0.5	0.66	0.23	0.81	-0.25	0.61132	70.4828	0.840896	75.9287	1.5689	22.7517	0.927757	86.4151
PF3D7_0615600	conserved Plasmodium protein, unknown function	0.03	-0.43	-0.94	0.07	0.48	0.65	0.47	0.11	-0.27	-0.3	-0.52	-0.41	-0.77	-0.97	0.2	0.43	0.42	0.4	0.12	-0.24	-0.51	-0.51	0.82932	68.3548	0.962594	75.7022	0.972655	66.8571	0.927757	68.1298
PF3D7_1249700	conserved Plasmodium protein, unknown function	-0.56	-0.23	0.91	0.54	0.94	0.44	-0.61	-0.61	-0.28	0.49	0.69	-0.52	-0.81	0.24	0.19	0.87	0.72	0.23	-0.62	-0.16	0.03	0.36	0.756109	70.2268	1.12896	70.6749	0.888843	60.6667	0.927757	81.2871
PF3D7_1456700	conserved Plasmodium protein, unknown function	0.22	0.14	-0.83	-0.54	-0.23	-0.45	-0.38	0.08	0.14	-0.09	-0.35	0.44	0.07	-1	-0.79	-0.66	-0.58	-0.47	-0.07	0.11	-0.12	-0.41	0.99539	64.7428	0.855595	62.3599	0.95429	65.6579	0.927757	66.4178
PF3D7_1243700	ubiquitin conjugating enzyme E2, putative	-1.09	-0.5	1.41	-0.18	-0.92	-1.43	-1.84	-1.43	-1.16	0.01	0.65	-1.4	-0.72	1.65	-0.43	-1.06	-1.47	-1.84	-1.65	-1.28	-0.17	0.7	0.935191	65.6384	0.928195	72.6917	0.921784	62.7232	0.927757	66.4557
PF3D7_0618000	conserved Plasmodium membrane protein, unknown function	-4.16	0.04	0.84	-1.34	-2.16	-3.25	-4.04	-4.2	-2.63	0.01	0	-4.14	-0.21	1.05	-1.15	-2.37	-3.35	-4.24	-4.45	-3.53	-0.3	0.62	0.99539	64.7383	0.946058	75.2511	0.864537	62.3605	0.928341	80.1081
PF3D7_0707600	conserved Plasmodium protein, unknown function	0.31	-0.09	0.84	0.47	0.88	0.88	0.36	0.61	0.61	0.27	0.57	0.24	-0.06	0.73	0.58	1.03	0.85	0.56	0.09	0.36	0.08	0.07	0.965936	65.4499	1.07736	66.6548	0.776469	32.7156	0.928341	74.0944
PF3D7_0729100	conserved Plasmodium protein, unknown function	0.38	0.38	-0.5	-1.34	-1.14	-0.32	0.26	0.19	0.02	0.17	0.09	-0.4	-0.57	-0.59	-1.39	-1.02	-0.68	-0.31	0.46	0.28	0.74	0.49	0.656712	75.9773	0.861546	70.7147	1.29684	27.0131	0.928341	82.5113
PF3D7_0912500	conserved Plasmodium protein, unknown function	0.37	-0.44	-0.52	0.3	0.34	0.31	0.09	0.32	0.09	-0.31	-0.31	0.14	-0.45	-0.72	0.64	0.21	0.04	-0.01	0.18	-0.08	-0.43	-0.46	0.903335	66.2847	0.972655	75.9469	0.904379	57.492	0.928341	67.2457
PF3D7_1024100	conserved Plasmodium protein, unknown function	0.69	0.19	-0.46	0.18	-0.12	-0.63	0.06	0.25	0.04	-0.14	-0.39	0.14	-0.56	-0.31	-0.21	-0.59	-0.56	-0.03	0.65	0.2	0.23	-0.47	0.766664	68.5759	0.858565	68.6257	1.15869	51.8555	0.928341	80.1517
PF3D7_0528700	peptidyl-prolyl cis-trans isomerase (CYP23)	0.47	-0.03	-0.54	0.33	0.86	0.81	0.64	0.27	0.45	0.19	0.32	-0.94	-0.69	-0.77	1.21	1.74	0.72	0.54	0.23	0.34	0.17	0.04	0.587774	77.6381	1.31267	61.2422	0.924984	63.1251	0.928341	84.0654
PF3D7_0935000	small nuclear ribonucleoprotein (snRNP), putative	0.32	-0.12	-0.66	0.46	0.12	0.37	0	-0.03	0.15	-0.23	-0.29	0.16	0.05	-0.85	0.66	0.24	0.18	-0.34	-0.28	-0.02	-0.35	-0.54	0.959264	65.4304	0.964264	75.9143	0.87206	51.5672	0.928341	69.4341
PF3D7_1439500	CCAAT-binding transcription factor, putative	-1.54	-0.08	1.22	0.58	-0.13	-1.44	-2.2	-2.16	-1.39	0.05	0.75	-2.05	-0.62	1.24	0.32	-0.41	-1.34	-2.18	-2.15	-1.32	0.02	0.98	0.788218	69.3367	0.929805	74.3791	1.04972	63.9224	0.928927	75.0284
PF3D7_1121600	circumsporozoite-related antigen,exported protein 1 (EXP1)	-0.49	-1.9	-0.29	-0.12	-0.4	-0.26	0	-0.33	-1.07	-1.23	-0.42	-0.97	-2.15	-0.1	-0.31	-0.84	-0.22	0.38	-0.09	-0.81	-1.37	-1.2	0.882703	66.0986	0.964264	75.9459	0.929805	65.9082	0.928927	79.744
PF3D7_0924100	conserved Plasmodium protein, unknown function	0.46	0.46	0.11	0.61	0.72	1.07	0.9	0.46	0.56	0.65	0.25	0.27	0.38	0.21	0.47	0.88	0.83	0.88	0.45	0.45	0.15	0.11	0.961483	65.4465	0.959264	75.6839	0.876606	57.6576	0.928927	69.0309
PF3D7_1314100	conserved Plasmodium protein, unknown function	0.41	-0.56	-1.24	-1.03	0.26	0.94	1.05	0.88	0.54	-0.11	-0.79	0.69	-0.29	-1.52	-0.93	-0.04	0.5	0.94	0.8	0.26	-0.41	-0.82	1.06437	63.0329	0.878126	70.387	0.887304	57.5644	0.928927	74.3332
PF3D7_0917900	heat shock protein 70 (HSP70-2)	-0.08	-0.05	-1.66	-1.34	-1.04	-0.84	-1.13	-0.63	-0.06	-0.28	-0.92	-0.36	-0.55	-1.83	-1.92	-1.4	-0.67	-1.13	-0.59	0.08	0.01	-0.84	0.802923	71.0361	0.875088	72.537	1.1	57.4701	0.928927	76.9274
PF3D7_0310200	phd finger protein, putative	-0.12	-0.55	0.56	0.05	0.12	0.14	0.14	-0.51	-1.1	-0.59	-0.02	-1.04	-1.64	0.43	0.06	0.1	0.12	0.1	-0.07	-0.73	-0.26	-0.12	0.609909	77.8332	0.987943	75.9441	1.19748	47.0626	0.928927	82.4254
PF3D7_1134100	protein disulfide isomerase (PDI-11)	0.89	0.88	-0.33	-0.7	-0.95	-1.14	-0.93	0.08	0.75	0.41	-0.11	0.68	0.91	-0.54	-0.87	-1.23	-1.01	-0.98	-0.22	0.64	0.43	-0.13	0.913831	66.0557	0.937896	74.711	0.931418	64.1436	0.928927	64.5482
PF3D7_1123600	RAP protein, putative	0.17	-0.68	-0.65	-0.79	0.58	0.96	0.96	0.61	0.14	-0.1	-0.69	-0.12	-1.07	-0.78	-0.63	0.68	0.59	0.62	0.58	0.05	-0.25	-0.33	0.82932	69.6952	0.924984	74.9207	1.01572	66.5489	0.928927	74.2162
PF3D7_1131100	serpentine receptor, putative (SR1)	0	1.2	0.38	-0.56	-1.13	-0.57	-0.49	-0.65	0.16	0.46	-0.19	-0.15	0.91	0.03	-1.24	-1.26	-0.18	-0.41	-0.8	0.03	0.4	0.11	0.833161	70.0002	0.942785	75.8672	0.993092	67.0782	0.928927	77.2082
PF3D7_1451600	LCCL-like protein (FNPA)	-0.79	0.75	0.25	1.65		0.65	0.1	-0.68	-0.23	0.2	0.26	0.18	0.96	0.51	0.47	0.85	-0.01	-0.47	-0.43		-0.06	0.01	1.39474	57.7514	0.614506	30.3706	0.950165	66.1639	0.928998	83.5547
PF3D7_0802600	adenylyl cyclase beta (ACbeta)	-2.23	0.82	1.33	-0.52	-1.17	-1.53	-2.24	-2.83	-1.58	0.35	0.23	-2.32	0.36	1.25	-0.66	-1.25	-1.62	-2.42	-2.69	-2.03	0.17	0.68	0.864537	66.8432	0.918594	67.8281	0.993092	67.0661	0.929512	75.0619
PF3D7_0704000	conserved Plasmodium membrane protein, unknown function	0.5	-0.19	-0.63	-0.34	0.82	1.16	1.02	0.63	0.2	0.06	-0.26	-0.05	-0.74	-0.88	0.26	0.95	0.82	0.82	0.66	0.32	-0.09	-0.26	0.732043	77.2946	1.03347	74.5779	1	66.9855	0.929512	78.8838
PF3D7_1009800	conserved Plasmodium membrane protein, unknown function	-0.09	-0.87	-0.86	0.46	1.21	1.18	0.71	0.15	-0.12	-0.37	-0.18	-0.49	-0.99	-0.8	1.03	1.01	0.93	0.63	0.14	-0.16	-0.72	-0.52	0.899171	66.0803	1.00696	75.3745	0.879649	57.4535	0.929512	76.1504
PF3D7_1437500	conserved Plasmodium membrane protein, unknown function	0.17	0.94	0.84	0.33	0.33	-0.36	-0.42	-0.4	0.23	0.35	0.06	0.44	0.9	0.07	0.72	0.17	-0.32	-0.75	-0.57	0.06	0.14	0.05	0.882703	65.8786	0.989657	75.7641	0.907519	59.9902	0.929512	77.812
PF3D7_1133900	conserved Plasmodium protein, unknown function	0.38	0.41	-0.43	0.05	0.55	0.37	-0.02	-0.27	-0.11	-0.17	-0.39	0.04	-0.33	-0.66	0.15	0.69	0.63	-0.22	-0.68	0.01	-0.03	-0.39	0.73884	74.0266	1.05336	72.1588	0.974342	67.0082	0.929512	77.7971
PF3D7_0607800	GTP-binding protein, putative	0.77	-0.12	-0.51	0.29	-0.51	-1.15	0.22	0.67	0.23	-0.24	0.08	0.6	-0.58	-0.56	-0.03	-1.04	-0.67	0.38	0.7	0.44	-0.24	-0.43	0.854607	67.2197	0.964264	75.942	0.95429	66.5204	0.929512	78.611
PF3D7_0812900	probable protein, unknown function	-0.26	0.69	1.44	1.4	1.24	1.04	0	-0.96	0.11	0.78	0.3	0.16	0.18	0.09	1	1.07	1.01	0.56	-0.23	0.13	0.21	0.44	0.716978	67.5164	0.993092	75.6762	1.05702	65.2117	0.929512	83.8209
PF3D7_0902800	serine repeat antigen 9 (SERA9)	1.03	0.28	-0.22	-1.91	-1.91	-2.5	-2.3	-0.01	0.39	-0.3	-0.61	0.82	0.12	-0.62	-1.64	-1.84	-2.21	-2.26	-0.5	0.03	-0.44	-0.68	0.83702	69.2034	1.12311	61.1672	0.832199	48.0113	0.929512	75.4918
PF3D7_0926500	conserved Plasmodium protein, unknown function	-0.34	0.7	0.03	-0.97	-1.25	-1.16	-0.7	-0.41	-0.09	0.52	0.71	-0.83	0.04	0.27	-0.89	-1.05	-1.37	-1.62	-0.78	-0.1	1.03	1.19	0.810378	67.0098	0.86304	73.7781	1.11149	60.9152	0.930098	82.2637
PF3D7_1222000	conserved protein, unknown function	1.15	0.67	0.07	0.71	0.35	0.43	1.27	1.33	1.04	0.42	0.51	1.12	0.72	-0.08	0	0.12	0.44	1.18	1.31	1.18	0.6	0.21	0.97041	65.3378	0.837987	68.4693	1	66.9855	0.930098	75.1125
PF3D7_0802900	conserved Plasmodium protein, unknown function	0.79	0.03	0.1	-0.16	-0.11	0.81	1.17	1.13	0.81	0.43	0.7	0.93	0.53	0.02	-0.81	-0.56	1.09	0.9	1.1	0.65	0.4	0.3	1.13813	60.8364	0.827884	69.7625	0.898132	60.2735	0.930098	79.0567
PF3D7_1231500	DIM1 protein homolog, putative	0.51	-0.22	1.13	1.01	0.84	0.65	0.97	0.82	1.01	0.79	1.07	0.58	0.29	0.89	1.08	1.37	0.77	0.95	0.15	0.71	0.34	0.3	1.08172	62.7074	1.12896	65.5614	0.684205	14.217	0.930098	81.5564
PF3D7_0817700	rhoptry neck protein 5 (RON5)	-3.38	0.88	0.88	-1.17	-2.08	-3.13	-4.12	-3.88	-1.34	0.5	0.13	-3.29	0.91	0.87	-1.18	-2.71	-3.35	-4.01	-4	-2.07	0.34	0.63	1.02574	63.6998	0.878126	72.5163	0.915416	65.2167	0.930098	79.3032
PF3D7_1135700	conserved Plasmodium protein, unknown function	0.6	-0.34	-0.12	0.9	1.29	1.09	1.2	0.83	0.78	0.09	0.1	0.55	-0.17	-0.35	1.23	1.16	1.02	1.25	0.48	0.61	-0.1	-0.4	0.974905	65.1706	1.03168	73.9498	0.810846	40.6881	0.930684	74.3441
PF3D7_0613900	myosin E, putative (myoE)	-3.27	-0.77	1.7	-0.49	-1.5	-2.38	-3.08	-3.43	-2.99	-0.19	0.64	-3.43	-1.46	1.74	-0.74	-1.63	-2.24	-3.05	-3.21	-3.42	-0.29	0.83	0.82932	66.9989	0.964264	75.8108	0.97942	67.0815	0.930684	76.8626
PF3D7_0932100	protein MAM3, putative	-0.94	0.77	1.39	-0.72	-0.87	-1.49	-2.24	-2.12	-1.1	0.32	0.2	-1.11	0.3	1.19	-0.62	-1.2	-1.74	-2.54	-2.03	-1.09	0.33	0.57	0.823591	69.4624	0.873573	68.4686	1.08673	60.4001	0.930684	75.026
PF3D7_1451400	transcriptional regulatory protein sir2b (Sir2B)	0.55	0.03	-0.31	0.25	0.92	1.07	0.93	0.53	0.22	0.07	-0.31	0.4	-0.31	-0.47	0.06	0.99	0.87	0.94	0.6	0.24	-0.12	-0.39	0.860551	67.9806	0.947698	74.9494	0.96929	66.7433	0.930684	64.6537
PF3D7_0817000	ubiquitin-activating enzyme, putative	0.81	-0.19	-0.02	0.56	1.02	0.48	-0.37	0.48	0.82	0.48	0.39	1.04	0.7	-0.22	-0.01	-0.22	-0.34	-0.29	0.65	1.19	0.62	0.2	1.23685	59.9749	0.642826	52.9522	1.08862	61.0039	0.930684	83.9582
PF3D7_1432200	conserved Plasmodium protein, unknown function	-1.7	1.32	1.14	-0.45	-0.47	-1	-1.91	-1.96	-0.87	0.49	-0.01	-1.47	0.81	0.74	-0.26	-0.69	-0.73	-1.83	-2.15	-1.5	0.08	0.45	0.854607	66.3665	1.05702	72.0782	0.875088	61.7875	0.931271	80.2823
PF3D7_0212300	peptide chain release factor subunit 1, putative	0.34	-0.61	-0.83	-0.31	-0.15	-0.07	0.07	0.4	0.02	-0.49	-0.55	0	-1.02	-1.2	-0.15	-0.24	0.14	0.09	0.22	0.15	-0.5	-0.8	0.771997	78.2729	1.05336	71.2091	0.947698	65.7547	0.931271	73.9579
PF3D7_1138900	putative ncRNA	-0.05	1.16	1.14	0.5	0.14	0.42	0.05	-0.19	0.36	0.85	-0.09	0.37	1.68	0.67	-0.43	-0.27	-0.49	-0.06	-0.29	0.58	0.93	0.47	1.11471	62.3694	0.664343	45.9302	1.14076	55.6969	0.931271	83.3365
PF3D7_1301300	Plasmodium exported protein (PHISTa-like), unknown function, pseudogene	-0.69	-1.78	-1.28	-0.04	2.24	2.95	1.62	-0.06	-1.68	-2.45		-1.02			0.38	2.49	2.53	1.11	0.09	-1.56	-1.97	-2.14	1.26109	59.706	0.955945	75.9452	1.03365	66.062	0.931388	81.536
PF3D7_0822900	conserved Plasmodium protein, unknown function	-3.47	-0.82	1.38	-0.67	-1.73	-2.69	-3.64	-3.93	-3.39	-0.3	0.42	-3.82	-1.21	1.39	-0.77	-2.12	-2.49	-3.39	-3.82	-3.98	-0.44	0.69	0.844791	67.5351	0.993092	75.7034	0.941152	66.1173	0.931858	78.107
PF3D7_1315500	conserved Plasmodium protein, unknown function	0.05	-0.17	0.53	-0.34	-0.39	-0.06	0.28	0.38	-0.01	0.12	0.3	-0.32	0.02	0.54	-0.36	-0.45	-0.12	0.4	0.18	-0.25	-0.18	0.11	0.961483	65.3282	0.99654	75.687	0.851159	45.231	0.931858	70.3192
PF3D7_1449900	conserved Plasmodium protein, unknown function	0.31	0.09	1.11	0.13	0.47	0.19	0.28	0.47	0.56	0.38	0.43	0.53	0.46	0.71	-0.13	0.17	0.02	0.38	0.29	0.54	0.21	0.12	1.04488	63.6843	0.896577	70.8583	0.888843	57.3235	0.931858	75.4327
PF3D7_0931000	elongation factor Tu, putative	0.28	-0.08	-0.38	-0.22	0.77	1.26	0.57	0.1	0.12	-0.03	-0.15	-0.18	-0.45	-0.59	0.53	0.95	0.96	0.28	-0.08	0.02	-0.13	-0.19	0.786399	73.7581	1.06069	73.7663	0.929805	62.9212	0.931858	79.417
PF3D7_1431000	mitochondrial ribosomal protein L17-2 precursor, putative	0.62	0.16	-0.01	0.3	-1.24	-1.66	-1.14	0.43	0.74	0.68	0.66	1.15	0.32	-0.06	-0.13	-1.35	-1.65	-0.86	-0.13	0.75	0.12	0.26	1.15936	60.2845	0.957603	75.8806	0.76977	37.1982	0.931858	80.1193
PF3D7_1310100	conserved Plasmodium protein, unknown function	0.34	-0.43	-1.26	-1.15		-0.89	0.41	1.01	0.87	0.72	-0.06	0.65	-0.35	-0.75	-1.48		-1.86	0.03	1.24	0.82	0.05	-0.05	1.23114	58.3695	0.754473	62.115	0.920188	64.9514	0.932028	82.1814
PF3D7_1215300	10 kDa chaperonin (CPN10)	0.37	-1.34	-1.52	-1.94	-2.09	-0.65	1.11	1.31	0.6	-0.31	-0.46	0.38	-0.89	-1.51	-2.1	-1.97	-0.67	1.27	1.29	0.29	-0.82	-1.3	1.11471	61.3042	1.01748	74.6332	0.747425	36.1757	0.932445	80.0959
PF3D7_0529000	conserved Plasmodium protein, unknown function	-0.01	-0.26	0.15	0.02	0.38	0.06	-0.01	0.21	0.06	0.01	0.09	-0.13	-0.21	0.18	0.2	-0.14	0.19	-0.09	-0.19	-0.02	-0.08	-0.12	0.990801	64.8866	0.950989	75.824	0.873573	55.2303	0.932445	73.7363
PF3D7_1224100	conserved Plasmodium protein, unknown function	-0.93	0.94	0.46	-0.69	-1.23	-1.61	-1.52	-1.27	-0.25	0.14	-0.16	-1.04	1.08	0.4	-0.86	-1.38	-1.41	-1.85	-1.89	-0.73	0.17	0.28	0.993092	64.8139	0.924984	74.4079	0.896577	63.8501	0.932445	78.6359
PF3D7_1244700	conserved Plasmodium protein, unknown function	-0.12	0.17	0.22	0.29	0.5	1.65	0.54	-0.03	0.05	0.22	0.28	-0.2	0.46	0.2	0.38	0.64	0.34	0.28	-0.33	0.23	0.4	0.26	1.04488	63.3338	0.792784	71.9256	1.00696	66.83	0.932445	82.2059
PF3D7_1438600	conserved protein, unknown function	0.4	-0.17	-0.15	0.56	1.33	0.98	0.52	0.8	0.75	0.18	0.33	0.67	0.35	-0.16	1.39	0.66	0.78	0.61	0.46	0.4	-0.27	-0.47	1.19748	59.2427	1.0087	75.398	0.714497	20.814	0.932445	83.1148
PF3D7_0216000	DEAD/DEAH box helicase, putative	-0.43	0.06	-0.23	-1.13	1.02	-0.1	-0.92	-1.04	-0.72	0.3	0.47	-1.15	-0.56	-0.22	-0.15	0.64	-0.46	-0.89	-0.84	-0.86	0.15	0.51	0.735433	71.4485	1.0479	74.5231	0.991373	67.0938	0.932445	82.5169
PF3D7_0404400	6-cysteine protein (P36)	0.1	2.42	1.4	1.56	0.03	-0.08	-0.14	-0.78	1.05	1.19	-0.67	0.68	2.64	1.24	0.04	-0.16	0.45	-0.65	-1.04	0.35	0.84	0.59	1.15936	60.6915	0.746131	71.4435	0.991373	67.056	0.933033	85.1548
PF3D7_1324300	conserved Plasmodium membrane protein, unknown function	0.47	-0.22	-0.68	-0.7	-0.61	-0.28	0.34	0.59	0.19	0.31	-0.01	-0.12	-0.89	-0.66	-0.45	-0.19	-0.8	-0.25	0.94	0.36	0.33	0.03	0.750886	70.7178	0.926588	75.7555	1.10573	57.5708	0.933033	81.7578
PF3D7_0624200	conserved Plasmodium protein, unknown function	0.67	0.79	0.3	-0.42	-0.81	-0.56	-0.05	0.45	0.65	0.44	0.21	0.67	0.96	-0.06	-1.29	-1.48	-0.7	-0.05	0.66	0.91	0.66	0.29	0.95705	65.4024	0.747425	60.8102	1.14274	49.2741	0.933033	81.0354
PF3D7_0822700	conserved Plasmodium protein, unknown function	0.69	-0.28	0.1	-0.24	1.26	-0.14	-0.6	0.08	-0.47	-0.54	-0.86	1.37	-0.85	-0.03	-0.24	0.41	-0.32	-0.56	0.27	-0.55	-0.83	-0.77	0.99539	64.7003	0.842355	71.3034	0.984525	67.0992	0.933033	81.4644
PF3D7_0925800	conserved Plasmodium protein, unknown function	0.47	-0.08	-0.75	-0.97	-1.58	-1.23	-0.63	0.06	-0.22	-0.24	-0.55	-0.1	-0.67	-1.05	-1.59	-1.87	-1.16	-0.62	0.3	0.09	0.08	-0.23	0.713672	78.7662	0.866037	71.3317	1.22901	30.5184	0.933033	81.1743
PF3D7_1344900	conserved Plasmodium protein, unknown function	-0.34	-1.03	-0.82	-0.13	0.41	0.41	0.22	-0.25	-0.87	-0.84	-0.64	-0.87	-1.71	-0.99	0.07	0.5	0.4	0.08	-0.1	-0.68	-0.8	-0.88	0.726986	75.2087	1.02456	74.1271	1.02456	66.1132	0.933033	78.242
PF3D7_0205400	conserved Plasmodium protein, unknown function	0.41	-0.64	-0.59	0.14	0.6	0.96	0.79	0.48	0.47	-0.13	-0.15	0.75	-0.45	-0.74	0.58	0.81	0.7	0.29	0.2	0.33	-0.55	-0.67	1.09177	61.9957	0.981119	75.8396	0.790041	35.9938	0.933621	80.1496
PF3D7_0208300	conserved Plasmodium protein, unknown function	0	-0.62	-0.57	0.48	1.14	1.21	1.09	0.49	0.04	-0.21	-0.1	-0.11	-0.78	-0.6	1.02	1.15	1.15	0.92	0.37	-0.08	-0.54	-0.64	0.933033	65.9211	1.05702	73.0346	0.825019	46.6659	0.933621	77.1021
PF3D7_1458500	conserved Plasmodium protein, unknown function	0.2	0.73	0.13	-1.25	-0.5	-0.99	-1.35	-1.17	-0.73	-0.17	-0.11	-0.69	-0.39	-0.3	-0.83	-0.28	-1.29	-2.09	-0.64	-0.41	0.48	0.14	0.569066	77.3813	0.933033	75.8355	1.35426	22.08	0.933621	84.4798
PF3D7_1457700	large ribosomal subunit nuclear export factor, putative	-0.62	-1.5	-0.94	-0.18	0.03	0.27	0.16	-0.32	-1.12	-1.24	-0.83	-1.23	-2.25	-0.95	0.18	0.31	0.03	0.19	-0.11	-1.04	-1.39	-1.12	0.728668	71.9811	1.07736	71.1223	0.974342	66.9918	0.933621	80.4938
mal_rna_10:rRNA	mitochondrial rRNA	1.02	0.88	0.43	-0.49	-1.4	-2.03	-0.78	0.5	0.98	1.03	0.87	0.58	0.65	0.17	-0.73	-2.23	-2.06	-0.17	0.77	1.17	1.07	0.7	0.806642	72.1502	0.918594	75.7489	1.05885	63.6244	0.933621	81.2329
PF3D7_1232700	conserved Plasmodium protein, unknown function	-0.41	1.21	1.63	0.28	-0.74	-1.44	-1.25	-0.72	0.34	0.93	0.8	-0.19	1.54	1.5	-0.2	-1.11	-1.09	-1.2	-0.9	0.02	0.51	0.67	1.10191	61.6292	0.924984	75.427	0.833642	45.2855	0.93421	78.8516
PF3D7_1038400	gametocyte-specific protein (Pf11-1)	-0.5	-0.5	0.43	0.94	1.89	0.64	-0.39	-1.02	-1.19	-0.7	0.19	-1.17	-0.85	0.58	0.25	0.18	0.12	-0.17	0.06	-0.54	0.02	0.23	0.817902	67.1327	0.626332	61.1702	1.53954	18.4502	0.93421	85.4754
PF3D7_1011000	inner membrane complex protein, putative	0.38	0.65	0.4	-0.19	-0.94	-1.18	-1.11	0.26	0.76	0.91	0.85	0.67	1.03	0.4	-0.3	-0.83	-1.12	-1.27	-0.26	0.41	0.58	0.4	1.16743	59.4871	0.982821	75.9386	0.75132	20.1797	0.93421	78.7981
PF3D7_1402700	pre-mRNA splicing factor, putative	0.5	-0.44	-0.76	-0.69	0.56	0.72	0.82	1.09	0.58	0.06	-0.04	0.27	-0.57	-0.78	-0.44	0.51	0.63	0.75	1	0.51	-0.15	-0.41	0.915945	66.095	1.00696	75.2546	0.879649	56.101	0.93421	69.441
PF3D7_0515100	rhomboid protease ROM9 (ROM9)	1.01	0.89	0.22	0.07	-0.77	-0.91	-0.09	0.96	1.22	0.93	0.56	1.21	1.3	0.32	-0.88	-0.66	-0.77	-0.1	0.57	0.94	0.73	0.35	1.17827	58.9606	0.884234	74.757	0.82932	41.4872	0.93421	81.0219
PF3D7_0519600	zinc finger protein, putative	0.16	-0.08	-0.63	-0.19	0.32	0.45	0.24	0.13	-0.14	-0.24	-0.46	-0.17	-0.31	-0.87	-0.33	0.37	0.41	0.23	-0.02	0.09	-0.34	-0.58	0.831238	71.4478	0.976032	75.8765	0.976032	66.9959	0.93421	69.469
PF3D7_1240000	3-hydroxyisobutyryl-coenzyme A hydrolase, putative	-0.47	-0.22	-0.06	1.24	1.46	1.46	1.06	0.35	0.29	0.11	0.5	-0.2	-0.07	-0.15	1.38	1.36	1.23	0.8	0.15	0.26	-0.09	-0.02	1.07923	62.1154	0.924984	73.8613	0.848214	51.9535	0.934798	75.4563
PF3D7_0619600	conserved Plasmodium protein, unknown function	0.34	-0.17	-1.21	-0.79	-0.92	-0.18	0.44	0.39	0.11	-0.06	-0.28	0.06	-0.44	-1.04	-1.11	-1.06	-0.43	0.5	0.44	0.37	-0.12	-0.57	0.915945	65.859	0.893475	69.9141	0.993092	67.0768	0.934798	74.2498
PF3D7_0932700	conserved Plasmodium protein, unknown function	0.44	-0.46	0.05	-0.03	0.22	-0.03	0.9	0.84	0.17	0.09	-0.43	0.37	-0.67	-0.72	-0.63	0.03	-0.05	1.13	1.22	0.67	-0.09	-0.57	0.784584	68.814	0.904379	74.4625	1.10191	61.0272	0.934798	81.3751
PF3D7_1345600	inner membrane complex protein	-2.43	0.81	1.17	-0.37	-1.46	-2.23	-3	-2.31	-0.72	0.75	0.67	-2.14	1.17	1.28	-0.65	-1.7	-2.36	-2.94	-2.7	-1.56	0.35	1.06	1.19196	58.4905	0.902814	70.6946	0.806642	53.7244	0.934798	81.4184
PF3D7_1211800	polyubiquitin (PfpUB)	-0.76	-0.55	-0.71	-1.18	-1.33	-1.02	-0.62	-0.53	-0.21	-0.26	-0.21	-0.95	-0.59	-0.32	-1.13	-1.44	-1.36	-0.94	-0.73	-0.5	-0.25	-0.24	1.03766	63.7262	0.882703	69.1786	0.915416	62.2014	0.934798	74.6046
PF3D7_0922100	ubiquitin-like protein, putative	-0.26	-0.88	-0.93	-0.08	0.3	0.09	-0.13	-0.53	-0.94	-0.72	-0.47	-1.05	-1.66	-1.13	0.24	0.59	-0.07	-0.56	-0.07	-0.78	-0.5	-0.63	0.664343	77.9653	1.00347	75.4598	1.12506	57.1396	0.934798	82.4606
PF3D7_0106100	vacuolar ATP synthase subunit c, putative	0.38	0.12	-0.42	-1.36	-0.89	-0.46	-0.08	0.28	0.28	0.2	-0.12	0.12	-0.02	-0.54	-1.27	-0.75	-0.63	-0.09	0.06	0.17	-0.07	-0.12	0.886791	67.0156	1.0087	75.1387	0.90125	59.6317	0.934798	67.8667
PF3D7_1474200	conserved Plasmodium membrane protein, unknown function	-0.03	-0.04	-0.6	0.03	0.73	0.07	-0.04	0.09	0.36	0.71	0.57	0.03	0	-0.4	-0.03	0.04	-0.62	-0.34	0.54	0.54	0.67	0.36	1.07177	61.9171	0.739694	52.3856	1.06807	63.4612	0.935388	80.9569
PF3D7_0407700	conserved Plasmodium protein, unknown function	-1.38	0.47	0.78	-0.44	-1.23	-1.28	-2.09	-2.01	-1.32	0.19	0.13	-1.57	-0.11	0.95	-0.68	-1.18	-1.5	-2.01	-1.88	-1.7	-0.02	0.46	0.870551	66.1885	0.94442	75.0535	0.977725	67.0714	0.935388	78.0547
PF3D7_1336700	conserved Plasmodium protein, unknown function	0.1	-0.69	0.11	0.63	0.66	0.42	0.42	0.57	0.09	-0.05	0.12	0.37	-0.8	0.08	0.87	0.45	0.2	0.25	0.33	0.21	-0.3	-0.34	1.03049	63.7905	0.939523	75.1744	0.866037	56.5194	0.935388	75.7908
PF3D7_1214400	conserved protein, unknown function	0.67	0.17	-0.64	0.11	0.58	0.23	0.52	0.69	0.47	0.07	-0.2	0.4	0.01	-1.06	0.79	0.57	0.31	0.49	0.47	0.42	-0.22	-0.57	0.82169	70.3271	1.13288	67.7304	0.851159	49.7956	0.935388	79.3331
PF13TR011	PF13TR011	0.03	-0.34	-0.27	-0.06	-0.37	0.31	0.02	-0.43	0.11	0.38	0.84	-0.74	-0.71	-0.46	-0.52	-0.69	0.16	0.49	0.38	0.4	0.5	0.35	0.735433	73.5856	0.923382	75.4704	1.13485	60.139	0.935388	83.133
PF3D7_0815000	selenoprotein	0.77	-0.57	-1.15	-1.5	-2.98	-1.98	0.04	0.98	0.54	-0.14	-0.51	0.82	-0.43	-1.32	-2.22	-2.86	-1.97	0.19	1.08	0.57	-0.45	-0.97	1.00463	64.5105	0.926588	75.5491	0.895025	61.4387	0.935388	78.7552
PF3D7_1333200	ubiquitin-activating enzyme (UBA1)	0.83	0.58	-0.46	-1.1	-0.49	0.31	0.52	0.52	0.56	0.35	-0.26	0.91	0.57	-0.41	-1.21	-1.05	-0.1	0.29	0.56	0.68	0.24	-0.18	1.02811	63.593	0.796916	53.6154	1.02278	66.0396	0.935388	75.5088
PF3D7_0716500	conserved Plasmodium protein, unknown function	0.56	0.17	-0.22	-0.36	-1.35	-1.31	0.01	0.78	0.79	0.25	-0.3	0.91	0.42	-0.68	-1.05	-1.62	-1.46	0.22	0.71	0.7	0.06	-0.24	1.03288	63.9862	0.855595	71.5641	0.950989	65.6512	0.935977	79.7685
PF3D7_0905600	conserved Plasmodium protein, unknown function	0.38	0.47	0.94	1.32	1.47	0.93	0.76	0.24	0.04	0.14	0.29	0.94	0.47	0.73	0.63	1.03	1.09	0.62	0.34	0.04	-0.01	0.05	1.08423	62.6985	0.825019	68.6099	0.950989	65.8897	0.935977	80.2517
PF3D7_1137800	conserved Plasmodium protein, unknown function	-0.04	0.47	1.77	1.16	1.16	0.8	0.15	0.05	-0.37	-0.05	1	-0.05	0.38	1.52	1.3	1.49	0.92	0.64	-0.3	-0.69	-0.24	0.08	0.922316	65.9692	1.20581	53.3028	0.734584	32.1796	0.935977	81.6884
PF3D7_1027900	DHHC-type zinc finger protein, putative	0.22	-0.17	0.21	0.96	0.99	1.49	0.7	0.39	0.27	-0.37	0.11	0.81	0.19	0.11	0.58	1.28	0.7	0.7	0.3	-0.16	-0.29	-0.47	1.217	59.3586	0.858565	73.2167	0.837987	53.2806	0.935977	82.453
PF3D7_0506700	GTPase-activating protein, putative	0.4	0.6	-0.08	-0.42	-0.48	-0.13	0.13	0.37	0.48	0.28	-0.16	0.25	0.47	-0.25	-1.4	-0.6	-0.1	0.22	0.3	0.43	0.44	0.18	0.90125	66.8713	0.843816	72.7116	1.06807	62.7416	0.935977	80.4221
PF3D7_0618600	rhomboid protease ROM10 (ROM10)	1.38	0.83	0.33	-0.44	-1.06	-1.19	0.32	1	1.28	1.06	0.53	1.43	1.06	0.02	-0.56	-1.32	-1.17	0.62	0.62	1.29	0.8	0.2	0.993092	64.78	0.989657	75.7923	0.846745	50.4146	0.935977	76.4577
PF3D7_1106000	RuvB DNA helicase, putative (RUVB2)	0.37	-0.52	-0.96	-0.08	0.31	0.47	0.71	0.79	0.42	-0.16	-0.34	0.3	-0.51	-1.04	0.03	0.07	0.38	0.64	0.62	0.35	-0.25	-0.63	0.968171	65.435	0.950989	75.1904	0.898132	58.5705	0.935977	64.8943
PF3D7_0411500	tRNA Alanine	1.29	1.25	1.1	3.49	2.39	2.68	2.07	0.91	0.95	0.37	1.33	1.07	1.42		1.89	2.51	2.77	2.38	0.7	1.22	1.2	0.51	0.864937	66.2677	0.82932	74.7707	1.0122	66.8105	0.936108	84.8551
PF3D7_1140000	carbonic anhydrase, putative	-0.23	0.49	1.23	0.83		0.98	0.23	-0.16	-0.15	0.2	0.56	0.68	0.93	0.77		0.26	0.57	0.41	-0.7		-0.21	0.17	1.2283	60.6992	0.851306	71.9835	0.75067	20.3965	0.936239	83.2638
PF3D7_1452200	aminomethyltransferase, putative	0.54	0.23	0.11	0.78	-0.22	-0.06	0.66	0.76	0.86	0.29	-0.26	1.11	0.08	-0.38	0.2	0.18	-0.09	0.73	0.57	0.51	-0.09	-0.17	0.983957	64.8784	0.976032	75.8946	0.866037	55.8126	0.936567	81.3219
PF3D7_1114500	conserved Plasmodium protein, unknown function	1.12	0.79	0.27	-0.77	-0.91	-0.54	0.55	1.31	1.34	0.99	0.24	0.77	0.93	0.04	-0.49	-0.64	-0.74	0.62	0.97	1.08	0.65	0.16	0.903335	65.9918	1.07549	70.552	0.837987	45.8729	0.936567	77.2535
PF3D7_1234000	conserved Plasmodium protein, unknown function	0.62	0.12	-0.17	-0.44	-0.12	0.53	0.79	0.95	0.75	0.26	-0.19	0.67	0.45	-0.04	-0.71	-0.28	0.35	0.94	0.59	0.43	-0.18	-0.16	1.12506	60.3095	0.923382	73.7449	0.827884	47.6321	0.936567	77.3727
PF3D7_1414200	conserved Plasmodium protein, unknown function	-1.08	-0.47	0.49	-0.11	-0.19	-0.4	-0.65	-0.69	-0.89	-0.23	0.01	-1.08	-0.58	0.52	-0.46	-0.32	-0.46	-0.58	-0.85	-0.92	-0.37	-0.15	0.981686	65.1241	0.921784	73.4802	0.918594	61.2997	0.936567	66.224
PF3D7_1345200	rhomboid protease ROM6, putative (ROM6)	0.74	0.28	-0.46	-0.46	-1.23	-0.73	0.23	0.48	0.54	0.35	0.02	0.42	0.2	-0.4	-1.11	-1.5	-0.62	0.05	0.5	0.69	0.47	0.02	0.92445	65.8463	0.842355	68.7935	1.05154	63.4009	0.936567	77.1833
PF3D7_1119400	ubiquitin-protein ligase, putative	0.17	0.31	-0.44	-0.45	-0.04	0.12	-0.22	-0.31	-0.24	-0.06	-0.43	-0.37	-0.18	-0.54	-0.47	0.1	-0.1	-0.44	-0.39	-0.15	0.01	-0.1	0.770215	72.0501	0.946058	75.166	1.07363	61.909	0.936567	78.0932
PF3D7_0310100	calcium-dependent protein kinase 3 (CDPK3)	0.34	0.17	0.04	1.88	0.53	0.76	-0.14	0.4	0.6	0.24	0.33	0.09	0.04	0.47	1.09	1.2	0.78	0.29	0.17		-0.17	-0.05	1.01162	64.3969	1.05885	74.2242	0.78309	28.104	0.936715	82.9008
PF3D7_0705700	40S ribosomal protein S29, putative	-0.44	-1.21	-1.61	-0.21	-0.13	0.12	-0.09	-0.18	-0.58	-1.16	-1.07	-0.64	-1.36	-1.62	-0.48	-0.1	0.19	-0.08	-0.5	-0.63	-0.83	-1.54	0.920188	66.0433	0.972655	75.9193	0.915416	64.381	0.937158	76.0763
PF3D7_0823400	alpha/beta-hydrolase, putative	0.19	0.09	0.95	1.16	1.56	1.48	0.49	0.75	0.49	0.46	0.14	0.59	0.01	0.54	1.1	0.78	1.05	0.79	1.04	0.19	0.36	0.28	0.97942	64.9868	0.845279	72.3842	1.00521	66.8799	0.937158	81.5283
PF3D7_0205000	conserved Plasmodium protein, unknown function	0.34	0.05	-0.29	-0.46	0.63	0.39	0.08	-0.15	-0.3	0.28	0.3	0.02	-0.34	-0.07	-0.62	-0.01	0.33	-0.22	0.5	0.04	0.39	-0.18	0.89296	65.9955	0.817902	62.4851	1.11342	61.2855	0.937158	82.0609
PF3D7_0922800	conserved Plasmodium protein, unknown function	0.5	0.1	-0.65	-1.39	-0.65	-0.23	-0.01	0.16	-0.02	0.12	0.02	-0.14	-0.4	-0.81	-0.78	-0.36	-0.65	-0.38	0.46	-0.07	0.11	-0.06	0.740549	74.4588	1.01924	75.1237	1.02811	65.8817	0.937158	81.9057
PF3D7_1215600	conserved Plasmodium protein, unknown function	0.95	1.18	0.9	-0.07	-1.17	-1.2	-0.36	1.1	1.45	1.16	1.21	0.77	1.66	0.8	-0.43	-1.09	-1.42	-0.58	0.91	1.44	1.04	1.02	1.04729	63.5607	0.882703	69.1862	0.915416	61.23	0.937158	76.2903
PF3D7_0306400	FAD-dependent glycerol-3-phosphate dehydrogenase, putative	0.28	0.83	0.11	-1.11	-2.05	-2.13	-1.87	-0.48	0.53	0.48	0.11	0.53	0.76	-0.06	-1.58	-2.32	-2.24	-1.85	-0.72	0.16	0.5	0.49	1.00231	64.5781	0.866037	67.9049	0.964264	66.8573	0.937158	77.9059
PF3D7_0414700	GTP binding protein, putative	0.14	0.73	0.92	-0.92	-1.91	-0.93	-0.24	-0.23	0.16	0.62	0.31	-0.11	0.77	0.98	-0.6	-1.68	-1.33	-0.52	-0.52	-0.02	0.18	0.47	0.965936	65.3494	0.977725	75.896	0.878126	58.8391	0.937158	78.3777
PF3D7_1016400	serine/threonine protein kinase, FIKK family (FIKK10.1)	0.44	-1.15	-1.31	-0.21	0.11	-0.08	0.35	0.31	-0.21	-1.2	-1.22	0.15	-1.38	-1.76	0.25	0.2	0.3	0.73	0.21	-0.45	-1.59	-1.86	0.799221	72.882	1.25484	47.6518	0.788673	39.5755	0.937158	81.688
PF3D7_0407600	conserved Plasmodium protein, unknown function	0.17	0.44	0.93	0.44		0.37	0.01	-0.5	0.08	0.13	0.52	0.05	0.06	0.25	0.94	0.5	0.94	0.01	-0.3	-0.27	0.13	0.27	0.761368	71.8607	1.17915	64.1701	0.933033	65.0979	0.937571	82.316
PF3D7_0810100	apicoplast ribosomal protein L33 precursor, putative	1.02	1	0.34	-0.21	-1.18	-0.81	-0.15	0.86	1.41	0.93	0.68	1.18	1.11	0.32	-0.36	-0.92	-0.86	0.09	0.33	1.05	0.63	0.3	1.05946	62.4538	1.05336	72.2931	0.761808	23.5765	0.937748	78.8486
PF3D7_1320100	ATP-dependent Clp protease adaptor protein ClpS, putative	0.87	1.11	0.64	-0.08	0.07	-0.09	-0.25	0.3	0.97	0.69	0.05	1.01	1.1	0.6	-0.08	0.02	-0.06	-0.75	-0.22	0.77	0.62	0.25	1.02101	63.956	0.913831	73.9808	0.902814	62.7399	0.937748	76.9876
PF3D7_1026900	biotin--acetyl-CoA-carboxylase, putative	0.64	-0.14	-0.25	1.64	0.2	0.47	0.1	0.42	0.5	-0.06	0.86	1.05	0.03	-0.73	0.28	0.59	0.66	0.64	0.4	0.31	-0.06	0.19	1.02337	64.1951	0.959264	75.8863	0.858565	57.0417	0.937748	84.4076
PF3D7_1106300	exonuclease, putative	0.81	0.47	-0.01	-0.44	-1.24	-1.08	0.14	0.76	0.78	0.43	0.2	0.85	0.23	0	-1.14	-1.7	-0.76	0.2	0.47	0.92	0.58	0.15	0.95705	65.5058	0.873573	73.9784	0.991373	67.0911	0.937748	79.8836
PF3D7_0828800	GPI-anchored micronemal antigen (GAMA)	-4.38	-1.84	2.01	-0.09	-1.46	-2.39	-3.69	-4.9	-4.03	-0.24	1.02	-4.4	-1.87	1.93	-0.43	-1.3	-2.46	-3.57	-4.57	-4.47	-0.69	0.82	0.97041	65.4118	0.977725	75.9381	0.876606	60.5908	0.937748	77.8509
PF3D7_0935300	phosphatidylinositol N-acetylglucosaminyltransferase subunit P, putative	0.76	0.5	0.13	0.9	1.34	1.17	0.76	0.71	1.01	0.73	0.56	1.16	0.73	-0.2	1.3	1.24	1.01	0.71	0.1	0.82	0.48	0.2	1.07177	62.9777	1.01572	74.9819	0.783226	35.5125	0.937748	80.5099
PF3D7_1340600	RNA lariat debranching enzyme, putative (DBR1)	0.35	-0.38	-0.84	-0.08	0.67	0.63	0.71	0.56	0.25	-0.17	-0.31	-0.01	-0.61	-1.03	0.02	0.62	0.73	0.74	0.6	0.39	-0.33	-0.75	0.835088	70.1567	1.03168	72.7045	0.929805	64.8923	0.937748	74.907
PF3D7_0210000	secretory complex protein 61 gamma subunit (Sec61-gamma)	-0.03	0.12	-0.92	-0.71	-0.33	-0.06	-0.18	-0.22	0.18	0.08	-0.47	-0.06	-0.01	-0.85	-1.08	-0.5	-0.14	-0.01	-0.46	-0.15	0.02	-0.32	0.97942	65.1545	0.924984	74.4145	0.920188	63.6523	0.937748	73.6169
PF3D7_0729700	conserved Plasmodium protein, unknown function	-1.66	0.89	1.81	0.88	-0.33	-0.99	-2.01	-2.06	-1.07	0.46	0.19	-0.91	0.7	1.49	0.15	-0.65	-1.4	-1.5	-1.7	-1.08	-0.45	0.45	1.05702	63.6301	0.848214	73.2927	0.949342	66.7428	0.938339	84.09
PF3D7_1359000	conserved Plasmodium protein, unknown function	-0.5	-1.5	-0.67	-0.04	0.6	0.81	0.51	-0.1	-0.75	-0.79	-0.32	-1.17	-1.86	-0.86	0.63	0.68	0.64	0.38	0.09	-0.68	-0.93	-0.68	0.754364	73.3442	1.0811	72.1569	0.959264	66.5839	0.938339	81.3914
PF3D7_1465400	conserved Plasmodium protein, unknown function	-1.12	-1.01	0.49	1.68	1.5	1.11	0.6	0.03	-0.22	-0.03	0.41	-0.89	-0.42	0.48	1.98	1.46	1.32	0.5	-0.65	-0.56	-0.67	-0.12	1.20581	59.2946	1.06622	70.8779	0.684205	10.3848	0.938339	82.7377
PF3D7_1331100	DEAD box helicase, putative	-0.79	0.12	0.52	0.03	0.16	0.4	0.32	-0.2	-0.34	0.26	0.09	-0.78	0.33	0.46	-0.19	0.01	0.23	0.16	-0.22	-0.56	-0.14	0.26	1.03766	63.4456	0.885768	56.084	0.921784	64.13	0.938339	73.8096
Pfa_asR_6891	putative ncRNA	2.57	2.62	2.22	1.88	3.32	3.55	3.28	2.68	2.58	2.13	1.34	2.82	2.29	1.65	0.84	2.18	3.99	3.49	2.9	2.48	2.55	1.97	0.860551	66.2307	0.767107	72.1933	1.22476	45.7872	0.938339	84.7945
PF3D7_1460800	snRNA-activating protein complex subunit 3, putative	0.83	0.85	0.37	0.21	-0.37	-0.5	0.07	0.45	0.87	0.68	0.45	1.11	1.07	0.28	-0.61	-0.74	-0.39	0.05	0.26	0.72	0.53	0.62	1.09936	61.5021	0.82645	70.0254	0.946058	65.6227	0.938339	80.4107
PF3D7_1307100	U3 small nucleolar RNA-associated protein 6, putative	-0.16	-1.1	-0.99	0.13	0.64	0.59	0.29	-0.17	-0.69	-0.71	-0.65	-0.44	-1.47	-0.94	0.78	0.56	0.32	0.34	-0.25	-0.59	-1.15	-0.99	0.870551	66.6491	1.06253	73.242	0.876606	58.4024	0.938339	80.3174
PF3D7_1450400	zinc finger protein, putative	-0.34	-0.14	-0.48	-0.66	-0.23	0.03	-0.02	-0.45	-0.78	-0.35	-0.57	-1.14	-0.74	-0.53	-0.2	0.05	-0.23	-0.34	-0.31	-0.81	-0.4	-0.35	0.715323	73.0706	1.02811	74.7176	1.04972	64.0422	0.938339	82.0859
PF3D7_0407800	conserved Plasmodium protein, unknown function	-2.05	0.57	0.66	-0.96	-1.74	-2.45	-2.8	-2.95	-1.47	0.05	-0.1	-2.15	0.08	0.84	-1.37	-2.2	-2.54	-2.96	-3.26	-1.57	0.29	0.6	0.909618	65.8364	0.823591	58.0521	1.09619	62.3317	0.938931	81.667
PF3D7_1118000	conserved Plasmodium protein, unknown function	0.92	0.54	0.03	-0.19	0.57	0.65	0.73	0.87	1.41	0.99	0.71	1.09	0.95	0.17	-0.12	0.05	0.48	0.44	0.53	1.21	0.79	0.64	1.18099	58.8324	0.854114	67.7284	0.869043	52.8471	0.938931	79.0201
PF3D7_0102400	lysophospholipase, putative, pseudogene	0.25	0.44	0.79	-0.42	-0.39	-0.46	1.03	1.68	1.74	1.44	1.31	1.27	1.12	0.92	-0.17	-0.31	-0.43	0.29	0.9	1.22	0.77	0.83	1.52626	57.4428	0.936272	75.7808	0.654062	4.95979	0.938931	84.8189
Pfa_rasR_6152b	Pfa_rasR_6152b	1.38	1.71	1.96	4.16	3.02	4.13	3.99	2.23	1.22	0.64	0.47	0.93	1.41	1.94	3.03	2.79	3.99	4.59	1.81	1.02	1.07	1.33	0.83702	67.9071	0.855595	74.7579	1.12311	61.4685	0.938931	84.4573
PF3D7_0821100	protein kinase 1 (PK1)	-0.41	-0.49	-0.05	0.76	1.1	1.07	0.13	-0.43	-0.71	-0.67	-0.13	-0.61	-0.8	-0.15	0.95	1.12	0.73	-0.19	-0.59	-0.49	-0.52	-0.28	0.868541	67.5735	0.924984	74.7641	1.01045	66.7162	0.938931	76.0452
PF3D7_1438900	thioredoxin peroxidase 1 (Trx-Px1)	0.25	-0.8	-1.84	-0.75	-0.16	-0.09	-0.07	0.21	0.46	-0.1	-0.36	-0.2	-0.86	-1.89	-0.61	-0.43	-0.3	0.14	0.28	0.52	-0.14	-0.76	0.878633	66.4306	0.977725	75.9343	0.947698	65.9618	0.938931	76.5997
PF3D7_0611500	conserved Plasmodium protein, unknown function	-0.22	-0.14	1.05	-0.32		-0.22	-1.06	-0.59	0.09	0.5	0.46	-0.28	-0.04	0.52		-0.21	-0.39	-0.88	-0.45	-0.29	-0.03	0.24	0.89296	66.0039	1.053	73.1027	0.842355	53.6083	0.939207	80.3132
PF3D7_0105200	conserved Plasmodium protein, unknown function	0.28	-0.37	-0.81	-1.41	-2.27	-1.3	0.15	0.72	0.39	0.01	-0.29	0.24	-0.3	-0.82	-1.93	-2.39	-1.48	0.23	0.66	0.47	-0.16	-0.41	1.00463	64.4853	0.879649	70.9985	0.95429	65.9213	0.939523	73.8247
PF3D7_0307800	conserved Plasmodium protein, unknown function	0.65	0.22	-0.47	-0.42	0.5	1.11	0.72	0.75	0.56	0.31	-0.24	0.41	0.12	-0.67	-0.47	0.33	0.67	0.47	1.06	0.71	0.26	-0.19	0.882703	67.2267	0.854114	62.9484	1.08298	60.6076	0.939523	76.2903
PF3D7_0411100	conserved Plasmodium protein, unknown function	0.25	0.09	-0.86	1.35	0.16	0.4	-0.16	0.43	0.57	-0.31	-0.85	0.66	0.32	-0.44	-0.77	-1.22	-0.43	0.04	0.78	0.74	0.28	0.12	1.27751	57.4967	0.488862	51.6833	1.43396	22.9707	0.939523	86.135
PF3D7_0512500	conserved Plasmodium protein, unknown function	0.28	-0.06	-0.63	-0.67	-0.77	0.1	0.03	0.6	0.39	0.35	-0.12	0.43	-0.03	-0.61	-1.45	-0.81	-0.18	-0.16	0.73	0.47	0.14	-0.02	1.04729	62.8724	0.799683	63.4633	1.01748	66.4105	0.939523	79.3511
PF3D7_1136200	conserved Plasmodium protein, unknown function	-2.98	0.94	1.4	-0.85	-1.8	-2.21	-2.9	-4.18	-1.53	0.37	0.1	-3.32	0.95	1.13	-0.52	-1.73	-2.26	-3.6	-4.22	-2.33	0.31	0.96	0.870551	66.8384	0.941152	75.8391	0.993092	67.0515	0.939523	83.5363
PF3D7_1215700	conserved Plasmodium protein, unknown function	-0.22	0.12	1.07	0.06	1.2	1.4	0.67	0.2	0.03	-0.05	0.72	-0.59	-0.56	0.91	0.97	1.76	1.46	0.75	0.11	-0.09	-0.18	-0.33	0.756109	72.7298	1.3218	55.7419	0.785945	49.1093	0.939523	84.3414
PF3D7_1359700	conserved Plasmodium protein, unknown function	-1.74	0.73	1.5	-1.18	-0.77	-1.69	-2.52	-2.64	-1.51	0.05	0.04	-2.11	-0.16	1.4	-0.55	-0.94	-1.81	-2.47	-2.4	-1.99	-0.17	0.48	0.730353	71.6982	1.06992	72.647	0.99654	67.0301	0.939523	83.1147
PF3D7_0505500	DNA repair protein, putative	0.76	0.4	-0.74	-0.97	-1.84	-1.61	-0.92	0.3	0.4	0.1	-0.58	0.89	0.44	-0.69	-1.71	-2.13	-1.84	-1.02	0.1	0.44	0.09	-0.26	1.05214	62.5652	0.790041	59.2728	1.02633	66.0567	0.939523	79.5801
PF3D7_1441400	FACT complex subunit SSRP1, putative (FACT-S)	0.83	0.08	-0.81	-1.07	-1	-0.34	0.25	0.71	0.46	0.06	-0.34	0.71	-0.06	-0.97	-1.58	-1.11	-0.43	0.22	0.67	0.61	0.09	-0.31	0.907519	66.6295	0.879649	70.068	1.0299	65.4899	0.939523	73.4217
PF3D7_1340300	nucleolar complex protein 2, putative	-0.81	-1.73	-1.04	0.21	0.71	1.03	0.53	-0.45	-1.39	-1.34	-0.91	-1.43	-2.38	-1.03	0.29	1.19	0.67	0.17	0.09	-1.17	-1.36	-1.22	0.747425	71.0365	0.972655	75.9188	1.07736	63.218	0.939523	82.7864
PF3D7_1408500	conserved Plasmodium protein, unknown function	-0.31	-1.04	-1.05	-0.24	0.71	0.88	0.59	0.25	-0.36	-0.88	-0.92	-0.52	-1.1	-1.15	0.33	0.9	0.49	0.44	-0.04	-0.47	-0.94	-1.29	0.918064	66.1258	1.03886	74.3758	0.866037	53.5798	0.940115	79.5614
PF3D7_0508500	guanidine nucleotide exchange factor (RCC1)	-0.47	1.12	0.87	-0.1	-0.1	-0.03	-0.4	-0.67	-0.38	0.66	0.14	-0.77	0.97	0.99	-0.4	-0.19	-0.36	-0.57	-0.67	-0.52	0.47	0.71	0.926588	65.8009	0.857079	58.7773	1.04247	65.4874	0.940115	78.9253
PF3D7_1315400	zinc finger (CCCH type) protein, putative	-0.29	-0.43	-0.32	-0.22	-0.15	-0.08	-0.13	-0.03	-0.06	0.03	0.03	-0.38	-0.54	-0.24	-0.31	-0.39	-0.12	-0.2	-0.15	-0.08	-0.06	-0.16	0.972655	65.291	0.926588	71.7271	0.929805	63.1097	0.940115	63.7881
PF3D7_0630200	secreted ookinete protein, putative (PSOP6)	0.25	0.34	2.04	0.53	0.68	0.76	0.14	0.16	-0.18	0.34	0.91	0.03	0.23	1.69	0.98	1.39	1.08	-0.14	0.01		-0.25	0.19	0.854607	68.149	1.23114	62.3122	0.780178	43.729	0.940181	83.3014
PF3D7_1023500	conserved Plasmodium protein, unknown function	1.12	1.58	0.49	0.45		-0.75	0.21	0.76	1.37	1.04	-0.02	1.94	1.95	0.32	-0.82		-1.09	-0.06	0.24	1.36	0.95	0.57	1.26576	59.2779	0.713507	61.737	0.994815	67.0467	0.940648	84.7227
PF3D7_0731800	alpha/beta hydrolase, putative (GEXP08)	-1.96	-0.98	1.25	2	2.69	2.06	1.34	-0.05	-0.84	-0.64	1.1	-1.8	-0.76	1.33	3	2.95	1.58	0.31	-0.89	-1.06	-0.7	1.04	1.11214	60.19	0.957603	75.8931	0.815072	51.2211	0.940708	84.68
PF3D7_0525300	conserved Plasmodium protein, unknown function	-1.89	-1.05	1.78	-0.35	-0.98	-1.86	-2.33	-1.58	-1.4	0.16	0.87	-2.09	-1.04	1.94	-0.36	-0.88	-1.82	-2.24	-1.62	-1.61	-0.57	0.69	0.993092	64.8007	1.03886	71.2387	0.817902	49.3927	0.940708	78.7324
PF3D7_1014100	conserved Plasmodium protein, unknown function	-5.12	-0.58	1.77	-0.54	-1.62	-2.82	-4.33	-5.47	-3.3	0.22	0.78	-4.88	-0.64	2.01	-0.57	-1.71	-3.03	-4.32	-4.94	-4.6	-0.22	0.92	1.10191	61.2757	0.946058	74.2713	0.830758	61.0384	0.940708	83.9245
PF3D7_1127600	CRAL/TRIO domain-containing protein, putative	-0.22	0	1.74	-0.27	-1.57	-1.84	-0.63	-0.04	-0.04	0.57	0.81	0.1	0.16	1.56	-0.41	-1.93	-1.83	-0.34	-0.23	-0.24	0.13	0.57	1.07177	62.6353	0.965936	75.9347	0.830758	43.682	0.940708	78.9398
PF3D7_1035700	duffy binding-like merozoite surface protein (DBLMSP)	-2.89	0.32	1.58	-0.7	-1.98	-3.36	-4.34	-4.48	-1.76	0.2	0.47	-2.89	0.4	1.79	-0.56	-2.19	-3.46	-4.47	-5.09	-2.47	0.21	0.82	1.0693	62.1183	0.949342	75.1583	0.846745	59.1141	0.940708	81.3174
PF3D7_0413700	lysine decarboxylase-like protein, putative	0.89	0.68	-0.28	-1.25	-2.28	-2.63	-1.1	0.4	0.72	0.2	-0.2	1.07	0.54	-0.42	-1.87	-2.53	-2.66	-0.96	0.19	0.64	0.36	-0.18	0.97716	65.1387	0.876606	72.452	0.981119	67.0643	0.940708	77.9592
PF3D7_1435700	ataxin-2 like protein, putative	0.34	-0.16	-0.41	-0.6	-1.82	-1.38	0.46	1.11	0.78	0.82	0.6	0.12	-0.17	-0.33	-1.44	-1.94	-1.61	0.06	1.4	1.1	0.91	0.67	0.965936	65.3669	0.759173	56.5328	1.14274	51.3068	0.940708	81.4989
PF3D7_1201000	Plasmodium exported protein (PHISTb), unknown function	0.63	-0.69	-1.24	-1.62	-2.02	-0.48	1.13	0.49	-0.53	-1.17	-1.81	0.48	-1.2	-1.53	-1.9	-2.07	-0.18	1.8	0.73	-0.42	-1.8	-2.19	0.802923	70.7237	1.11729	70.2184	0.891929	62.7969	0.940708	82.6875
PF3D7_0818200	14-3-3 protein (14-3-3I)	-0.1	-0.05	-0.91	-0.56	-0.89	-1.12	-0.96	-0.31	-0.02	-0.14	-0.39	-0.07	-0.31	-0.97	-0.97	-1.53	-1.21	-0.81	-0.28	0.11	0.08	-0.45	0.935191	65.7806	0.842355	69.8246	1.05702	63.2309	0.941301	79.3608
PF3D7_0813700	ABC transporter, putative	0.28	-0.31	-0.1	-1.29	-0.73	-0.44	0.37	0.39	-0.1	-0.18	-0.3	-0.21	-0.71	-0.46	-0.93	-0.58	-0.46	0.41	0.39	-0.06	-0.27	-0.49	0.749154	78.8969	1.09619	66.7109	0.959264	66.2215	0.941301	79.2023
PF3D7_0827000	ATP-dependent RNA helicase DBP10, putative (DBP10)	-0.29	-1.03	-1.12	-0.14	0.35	0.56	0.38	-0.35	-0.96	-0.95	-0.76	-1.06	-1.69	-1.39	0.05	0.49	0.46	0.23	0.14	-0.75	-0.83	-0.92	0.675175	78.7882	1.01396	74.9122	1.12117	57.843	0.941301	82.5992
PF3D7_0804500	conserved Plasmodium membrane protein, unknown function	0.12	0.43	-0.52	-1.2	-1.1	-0.54	-0.34	-0.38	-0.46	-0.02	-0.41	-0.69	-0.29	-0.58	-1.57	-1.1	-0.69	-0.51	0.09	-0.31	0.29	-0.02	0.692555	74.3433	0.887304	68.3339	1.25701	32.5252	0.941301	83.3022
PF3D7_1004600	conserved Plasmodium membrane protein, unknown function	-0.41	1.17	0.99	-0.23	-0.35	-0.15	-0.24	-0.5	-0.17	0.61	0	-0.36	0.91	0.57	-0.3	-0.45	-0.55	-0.38	-0.2	0.12	0.25	0.15	0.864537	66.7248	0.884234	67.772	1.06807	63.626	0.941301	79.4865
PF3D7_0203800	conserved Plasmodium protein, unknown function	1.15	0.83	0.3	-0.04	0.37	-0.45	-0.6	0.67	0.93	0.67	0.58	1.43	0.92	0.09	-0.44	0.39	-0.87	-0.71	0.81	1.11	0.44	0.28	1.03766	63.6476	0.854114	66.3846	0.964264	66.7658	0.941301	78.7407
PF3D7_1251900	tRNA Valine	1.51	1.35	1.56	2.69	2.93	2.05	1.91	1.44	1.38	0.71	0.95	1.05	1.34	1.38	1.57	1.93	2.51	2.48	2.11	1.54	0.94	0.67	0.860551	66.9047	0.827884	74.803	1.14472	57.3177	0.941301	84.9995
PF3D7_1035900	probable protein, unknown function (M566)	-3.32	-0.51	1.02	0.02	-1.56	-3.2	-3.9	-3.97	-2.41	-0.11	0.23	-3.71	-0.85	2.05	-1.25	-2.23	-3.25	-3.53	-3.67	-2.9	0.04	0.63	1.07177	63.5952	0.755236	70.267	1.06437	64.3557	0.941301	85.1922
PF3D7_0713400	serpentine receptor, putative (SR25)	0.16	0.41	0.3	0.84	0.49	0.23	0.33	-0.04	0.4	0.35	0.34	-0.24	0.28	0.12	1.07	0.44	0.8	0.47	-0.5	0.15	0.18	0.08	0.848704	68.176	1.16675	62.1987	0.820742	41.4108	0.941301	80.7573
PF3D7_1473700	conserved Plasmodium protein, unknown function	-1.37	-0.43	0.19	1.39	3.52	4.17	3.95	2.97	2.29	2.11	1.73	0.26	0.5	0.53	0.18	1.62	3.35	2.97	3.16	2.77	2.5	1.73	1.95432	57.576	0.427057	13.9888	1.20164	45.272	0.941894	86.3572
PF3D7_0502600	conserved Plasmodium protein, unknown function	0.34	-0.25	-0.75	-0.79	-0.66	-0.13	0.26	0.39	-0.07	-0.31	-0.03	-0.18	-1	-1.04	-0.92	-0.64	-0.14	0.32	0.61	0.41	0.12	-0.49	0.697372	78.2585	0.989657	75.8835	1.12311	60.0159	0.941894	82.9317
PF3D7_0805100	conserved Plasmodium protein, unknown function	-1.21	0.52	1.38	0.64	0.47	0.03	-0.8	-0.9	-0.25	1.01	1.23	-0.5	0.62	1.09	0.87	0.46	0.07	-0.47	-1.07	-0.95	0.06	0.99	1.12766	61.9686	1.10765	64.8907	0.699793	27.3021	0.941894	83.9418
PF3D7_0820100	conserved Plasmodium protein, unknown function	0.68	0.34	0.02	0.43	1.24	0.1	0.82	1.07	0.67	0.36	0.3	1.19	0.81	0.32	-0.07	0.32	0.07	0.89	0.89	0.5	0.09	0.07	1.34412	57.4507	0.787308	67.335	0.86304	48.3242	0.941894	83.3983
PF3D7_0531600	18S ribosomal RNA	-0.1	-0.06	-0.16	0.16	-0.12	0.1	0.41	-0.2	-0.08	0.34	0.51	0.33	-0.44	-0.32	-0.45	-0.7	-0.1	0.55	0.04	0.41	0.21	0.32	0.974905	65.0519	0.805245	65.8094	1.07363	63.2447	0.941894	82.6112
PF3D7_1340000	secreted ookinete protein, putative (PSOP7)	0.19	0.41	0.1	-0.06	1.29	1.25	0.88	0.18	-0.28	-0.49	-0.2	0.02	-0.13	-0.31	0.08	1.44	1.34	0.67	0.47	-0.43	-0.22	-0.61	0.771997	73.2893	1.0299	73.8768	1	66.9855	0.941894	80.6633
PF3D7_1457500	vacuolar protein sorting-associated protein 4 (VPS4)	0.28	0.46	0.79	-0.22	-1.07	-1.53	-0.82	0.22	0.41	0.49	0.41	0.3	0.72	0.77	-0.46	-1.34	-1.38	-0.75	0.01	0.09	0.14	0.37	1.06191	62.6027	0.950989	75.5764	0.852635	50.3217	0.941894	76.9944
PF3D7_0421700	conserved Plasmodium protein, unknown function	-0.01	0.17	0.68	0.25	1.36	0.97	0.04	-0.19	-0.21	-0.48	0.54	0.04	0.19	0.39	0.71	1.06	1.03	0.26	-0.55	-0.58	-0.16	-0.21	0.950439	65.5617	1.07923	71.5954	0.817902	53.8309	0.942488	82.4604
PF3D7_1325700	conserved Plasmodium protein, unknown function	0.46	0.2	-0.49	-0.78	-2.28	-1.94	-0.41	0.73	0.77	0.53	0.46	0.76	0.46	-0.34	-1.6	-2.46	-1.97	-0.22	0.54	0.67	0.36	0.11	1.17827	58.4032	0.864537	73.1616	0.869043	52.6588	0.942488	81.65
PF3D7_1448200	conserved Plasmodium protein, unknown function	0.12	0.37	0.8	1.44	1.53	1.49	-0.17	-0.2	0.09	0.22	0.49	0.54	0.58	0.43	0.83	1.22	0.51	-0.05	0.16	0.19	0.31	0.52	1.06191	63.2793	0.734584	61.4475	1.10573	57.4556	0.942488	83.6286
PF3D7_0710400	nucleotide excision repair protein, putative	0.52	0.14	-0.52	-0.69	0.34	1.12	0.77	0.85	0.64	0.09	-0.63	0.43	0.06	-0.64	-1.02	0.46	0.79	1.04	0.61	0.45	-0.09	-0.4	0.935191	65.9727	0.95429	75.8567	0.936272	65.1677	0.942488	77.4563
PF3D7_0626100	oxidoreductase, short-chain dehydrogenase family, putative	0.95	0.47	0.21	-1.13	-0.7	-0.27	0.52	1.25	1.35	1.01	0.82	1.14	0.81	-0.02	-0.88	-1.01	-0.42	0.34	0.82	1.39	0.78	0.59	1.07177	62.7572	0.934651	75.0906	0.86304	54.5618	0.942488	79.4345
PF3D7_1104000	phenylalanyl-tRNA synthetase beta chain, putative	0.54	-0.29	-1.11	-0.96	-0.2	0.25	0.57	0.76	0.4	-0.15	-0.64	0.73	-0.33	-1.19	-0.44	-0.14	0.33	0.44	0.13	0.2	-0.51	-0.99	1.0163	64.1646	1.09619	69.5832	0.765779	30.6255	0.942488	81.2896
PF3D7_1366400	rhoptry protein (Rhop148)	0.31	-0.25	-0.91	-0.84	-0.77	-0.49	-0.35	-0.13	-0.3	-0.32	-0.73	-0.32	-0.79	-1.13	-1.08	-0.82	-0.56	-0.44	0.04	-0.06	-0.09	-0.47	0.725309	76.643	0.924984	71.3816	1.16878	42.2814	0.942488	81.2309
PF3D7_0908800	transporter, putative	0.37	-0.08	-0.24	-0.61	0.4	0.79	0.95	0.8	0.36	-0.09	-0.31	0.17	-0.04	-0.6	-0.39	0.42	0.66	0.81	0.78	0.26	-0.27	-0.4	0.886791	66.3534	0.994815	75.7062	0.934651	63.6768	0.942488	73.5333
PF3D7_0514000	tubulin-tyrosine ligase, putative (TTL)	0.25	0.74	0.56	0.81		-0.8	-0.3	0.28	0.52	0.82	0.33	0.47	1.04	0.73	-0.71	-0.37	-1.12	-0.62	0.44	0.51	0.58	0.69	1.17283	58.4247	0.721339	68.5391	1.0479	64.8452	0.942725	84.7168
PF3D7_0614700	conserved Plasmodium protein, unknown function	-2.62	0.9	1.83	-0.68	-0.81	-1.68	-2.32	-2.13	-1.29	0.63	0.24	-2.84	1.28	1.83	-0.2	-1.14	-1.02	-2.38	-2.86	-2.1	-0.23	0.8	1.03766	63.7295	1.13879	69.4925	0.726986	45.7022	0.943082	84.9164
PF3D7_0807400	conserved Plasmodium protein, unknown function	0.34	1.01	1.41	-1.11	-1.23	-1.14	-0.44	0.32	0.7	1.21	-0.11	0.24	1.06	0.97	0.03	-1.58	-1.09	-0.44	-0.53	0.56	0.26	0.55	0.89296	66.1272	1.15669	70.6041	0.80107	57.4888	0.943082	85.1843
PF3D7_1218900	conserved Plasmodium protein, unknown function	0.5	-0.2	-0.42	0.3	0.2	0.96	1.17	0.61	0.04	0.03	-0.42	0.38	-0.38	-0.24	-0.67	0.03	0.84	0.88	0.86	0.39	-0.02	-0.23	0.972655	65.217	0.764453	62.1423	1.13682	53.4945	0.943082	82.5728
PF3D7_1432300	conserved Plasmodium protein, unknown function	0.12	0.76	0.79	-0.66	-0.17	-0.09	0	-0.14	0.16	0.49	0.3	0.15	0.72	0.71	-0.51	-0.3	-0.29	-0.12	-0.22	-0.05	0.19	0.35	0.97942	65.1924	0.949342	75.1853	0.91067	61.7259	0.943082	71.8332
PF3D7_1449100	conserved Plasmodium protein, unknown function	-0.58	0.94	0.82	-0.53	-1.12	-1.48	-2.2	-1.53	-0.39	0.58	0.31	-0.97	0.71	0.62	-0.69	-1.03	-1.52	-2	-1.6	-0.63	0.32	0.68	0.827406	70.5111	1.01572	74.7777	0.965936	66.8623	0.943082	78.5387
PF3D7_1006600	phosducin-like protein, putative (PhLP1)	0.43	-0.41	-0.33	-1.31	-0.23	0.05	0.47	0.99	0.47	-0.11	-0.24	0.5	-0.22	-0.25	-0.83	-0.56	-0.24	0.37	0.47	0.3	-0.22	-0.47	1.08172	61.3724	0.959264	75.9371	0.836536	48.4384	0.943082	80.5171
PF3D7_1016700	Plasmodium exported protein (PHISTc), unknown function	-1.98	-2.51	0.77	1.39	1.7	0.85	0.28	-1	-2	-1.68	0.33	-2.47	-2.89	0.77	2.53	2.08	0.84	0.68	-1.05	-2.66	-2.52	-0.09	0.817902	68.4328	1.39233	54.3021	0.710792	27.8741	0.943082	84.9733
PF3D7_0613800	transcription factor with AP2 domain(s) (ApiAP2)	-0.51	1.16	-0.19	-1.18	-2.34	-2.82	-3.12	-1.86	-0.78	0.15	-0.44	-1.21	0.15	-0.12	-1.98	-2.61	-2.81	-3.32	-1.75	-0.66	0.86	0.59	0.6846	72.0634	0.803851	65.1944	1.40688	31.0046	0.943082	85.2521
PF3D7_0825200	translation initiation factor IF-3, putative	0.31	0.56	-0.37	-0.57	-1.72	-2.06	-1.42	0.15	0.44	0.53	0.43	0.19	0.63	-0.23	-1.23	-1.82	-2.1	-1.42	-0.01	0.36	0.49	0.49	1.02101	64.0038	0.870551	71.576	0.962594	66.379	0.943082	77.8234
PF3D7_0217600	conserved Plasmodium protein, unknown function	0.22	0.09	-0.28	0.03	0.88	0.76	0.52	0.12	0	0.06	0.07	-0.16	-0.31	-0.42	-0.02	0.84	0.67	0.5	0.19	0.1	0.1	0.06	0.808508	71.1244	0.965936	75.0566	1.03526	64.8927	0.943676	75.3273
PF3D7_1242000	conserved Plasmodium protein, unknown function	0.5	1.09	0.62	-0.38	-0.31	-0.35	-0.49	-0.12	0.96	0.89	0.2	0.94	1.54	0.4	-0.82	-0.21	-0.33	-0.69	-0.68	0.58	0.58	0.38	1.16743	60.571	0.913831	73.8977	0.830758	52.3605	0.943676	82.4219
PF3D7_1336200	conserved Plasmodium protein, unknown function	0.75	0.28	-0.6	-1.87	-2.29	-1.3	-0.02	0.53	0.77	0.24	-0.18	0.59	-0.04	-0.68	-2.47	-2.07	-1.43	-0.17	0.39	0.91	0.51	-0.15	0.878633	66.9755	0.891929	73.6434	1.05336	63.9872	0.943676	79.6955
PF3D7_1115400	cysteine proteinase falcipain 3 (FP3)	-0.01	0.09	-0.32	0.2	0.11	-0.32	-0.59	-0.61	0.06	0	-0.06	-0.24	0.01	-0.07	0.07	-0.23	-0.49	-0.57	-0.73	0.01	0	-0.13	0.986233	64.9277	0.898132	69.8522	0.959264	66.0087	0.943676	74.1619
PF3D7_1006200	DNA/RNA-binding protein Alba 3 (ALBA3)	0.01	-0.95	-1.27	0.08	-0.01	-0.29	-0.18	-0.18	-0.35	-0.82	-0.84	-0.18	-1.01	-1.34	0.21	-0.39	-0.34	0	-0.19	-0.33	-0.79	-1.36	0.928731	65.9692	0.97942	75.9196	0.920188	64.1546	0.943676	77.9263
PF3D7_0202000	knob-associated histidine-rich protein (KAHRP)	-3.74	-3.88	-4.23	-3.69	-4.49	-4.48	-4.74	-4.63	-4.58	-4.21	-4.25	-4.39	-4.3	-3.95	-4.77	-4.99	-4.36	-4.72	-4.4	-4.36	-3.53	-4.07	0.833161	66.4987	0.779165	69.0102	1.25484	38.4663	0.943676	84.6164
PF3D7_0722300	ubiquitin carboxyl-terminal hydrolase, putative	0.14	-0.51	-0.37	0.3	0.68	0.75	0.7	0.41	-0.02	-0.22	-0.41	-0.08	-0.68	-0.29	0.29	0.53	0.59	0.38	0.48	0.11	-0.25	-0.55	0.93088	65.8141	0.895025	68.3057	1.00521	66.8544	0.943676	73.3125
PF3D7_1013000	zinc finger protein, putative	0.12	0.8	0.82	0.36	0.69	0.78	0.91	0.27	0.39	0.45	0.35	0.72	1.03	0.86	0.53	0.49	0.51	0.68	-0.01	0.21	-0.23	0.23	1.22264	58.8902	0.912249	73.1517	0.803851	44.2306	0.943676	82.1816
PF3D7_0418800	conserved Plasmodium protein, unknown function	-0.04	0.22	1.86	2.03		0.76	0.98	0.17	0.08	0.65		0.75	0.99	1.63		1.52	1.25	0.83	0.09	-0.19	-0.14	0.18	1.35974	58.539	0.944456	75.8944	0.736851	32.6594	0.94385	85.0942
PF3D7_1347000	G-beta repeat protein, putative	0.82	1.1	1.09	0.46		-0.78	-0.73	0.61	1.33	1.05	0.11	0.99	0.99	-0.19	0.53			-0.5	0.39	1.32	0.76	0.58	0.754364	67.1137	1.09164	65.9161	0.991373	67.0822	0.944244	84.0717
PF3D7_0404900	6-cysteine protein (P41)	-0.58	1.13	1.33	-0.33	-0.9	-1.06	-2.06	-1.75	0.05	0.65	0.39	-0.37	1.51	1.74	-0.43	-1.51	-1.47	-2.02	-1.78	-0.56	0.39	0.46	1.25992	57.5835	0.82932	66.4343	0.866037	57.982	0.944271	82.7539
PF3D7_0930300	merozoite surface protein 1 (MSP1)	-2.27	0.1	0.54	-1.79	-2.6	-4.02	-5.2	-4.22	-2.01	-0.08	0	-2.59	-0.6	0.89	-1.8	-3.01	-3.96	-5.22	-4.66	-2.08	0.09	0.48	0.856584	66.1003	0.936272	74.9596	1.02456	66.3553	0.944271	82.7306
PF3D7_1354800	metacaspase 1 (MCA1)	-0.37	0.32	-0.66	-0.1	1.62	2.21	1.52	1.04	0.95	0.68	0.55	0.47	0.59	-0.54	-0.22	0.74	1.59	1.04	0.97	0.79	0.61	0.81	1.32869	58.0478	0.694959	44.1089	0.993092	67.0801	0.944271	84.3094
PF3D7_0623800	protein kinase, putative (TKL4)	-1.59	-2.05	0.45	0.55	0.76	0.5	-0.28	-1.1	-1.94	-1.2	0.05	-2.46	-2.76	0.5	0.7	0.82	0.68	-0.52	-0.78	-1.7	-1.2	-0.04	0.702222	72.0008	1.02633	74.2413	1.08485	60.941	0.944271	83.2012
PF3D7_1342500	sporozoite protein essential for cell traversal (SPECT)	0.17	0.06	1.55	0.5	1.09	1	0.34	-0.07	-0.23	0	0.61	-0.52	-0.17	1.34	1.31	1.34	0.84	0.41	0.08	-0.26	-0.28	0.02	0.770215	71.3548	1.18304	65.643	0.878126	60.0812	0.944271	83.6151
PF3D7_1442600	TRAP-like protein,sporozoite-specific transmembrane protein S6 (TREP)	0.34	0.09	0.99	0.05	1.31	1.2	0.61	0.04	-0.32	-0.24	0.73	-0.23	-0.11	0.47	1.09	1.1	0.79	0.56	0.44	-0.03	-0.01	-0.18	0.742262	75.6296	1.06622	74.0253	1.00173	66.9637	0.944271	84.9298
PF3D7_0927300	fumarate hydratase, putative	0	0.94	0.23	-0.61		-2.22	-1.09	-0.32	0.37	0.49	0.27	0.28	1.39	0.43	-0.89	-1.85	-2.18	-2.15	-0.93	0.08	0.52	0.81	1.23971	57.8208	0.780381	67.4892	0.94442	66.4939	0.944688	84.3751
PF3D7_1348400	conserved Plasmodium membrane protein, unknown function	0.5	0.26	-0.59	-1.07	-1.26	-1.46	-0.17	0.02	-0.23	0.08	-0.28	-0.18	-0.32	-0.61	-1.37	-1.63	-1.51	-0.25	0.46	-0.07	0.3	0.08	0.743979	71.6026	0.870551	65.8045	1.22688	36.9167	0.944866	83.053
PF3D7_0102800	conserved Plasmodium protein, unknown function	0.69	0.28	-0.64	-0.49	-1.04	-1.16	-0.6	0.67	0.63	0.25	0.13	0.63	0.29	-0.55	-0.97	-1.02	-1.15	-0.62	0.31	0.77	0.3	-0.17	1.00928	64.3391	0.921784	74.414	0.921784	64.1527	0.944866	78.0496
PF3D7_0527400	conserved Plasmodium protein, unknown function	-0.26	-0.35	0.34	1.38	1.45	1.16	0.64	0.01	0.15	0.16	0.72	-0.34	-0.05	0.19	1.43	1.37	1.22	0.63	-0.21	-0.13	0.03	0.36	1.0163	64.2337	1.00347	75.352	0.842355	45.6016	0.944866	76.8848
PF3D7_1419700	conserved Plasmodium protein, unknown function	-0.08	-0.71	-0.75	0.07	-0.11	0.29	0.16	-0.19	-0.53	-0.64	-0.55	-0.59	-1.17	-0.97	-0.05	0.07	0.09	0.1	-0.05	-0.29	-0.36	-0.72	0.759611	75.4553	0.965936	75.8286	1.08862	60.639	0.944866	80.7207
PF3D7_1212100	peripheral plastid protein 1, putative (PPP1)	0.55	0.56	-0.41	-1.46	-1.11	0	0.28	0.18	0.27	0.19	-0.35	0.57	0.46	-0.57	-1.12	-0.63	-0.4	-0.19	-0.23	0.16	-0.05	-0.2	0.946058	65.7188	0.991373	75.6879	0.89969	61.5526	0.944866	81.823
PF3D7_0215300	acyl-CoA synthetase (ACS8)	-1.59	-1.9	0.78	1.47	2.45	2	0.8	-0.93	-1.49	-0.92	0.25	-2.07	-2.27	1.19	2.64	2.58	2.04	0.5	-1.15	-1.84	-1.74	0.15	0.903335	65.7639	1.19748	68.6154	0.772443	40.2429	0.945462	84.9183
PF3D7_1023000	conserved Plasmodium membrane protein, unknown function	-1.1	-0.17	1.6	0.11	-0.69	-0.93	-0.85	-0.97	-0.74	0.16	0.6	-0.58	0.16	1.63	-0.08	-0.91	-0.99	-0.98	-1.28	-1	-0.36	0.52	1.22547	58.6318	0.90125	65.6932	0.816486	43.6181	0.945462	81.5519
PF3D7_0809800	conserved Plasmodium protein, unknown function	0.1	0.73	0.81	0.2	0.13	0.37	0.16	-0.32	0.07	0.19	0.17	0.17	0.66	0.67	0.12	0.12	0.09	0.25	-0.35	-0.06	0.05	0	0.968171	65.373	0.952638	75.3634	0.921784	61.7807	0.945462	70.9212
PF3D7_1033300	conserved Plasmodium protein, unknown function	0.31	-0.56	-1.06	-0.5	-0.03	-0.09	0.53	0.83	0.46	-0.12	-0.22	0.29	-0.47	-1.12	-0.19	-0.25	0	0.87	0.5	0.19	-0.35	-0.81	1.00231	64.5633	1.09429	69.4276	0.78187	33.6146	0.945462	81.2525
PF3D7_1428700	conserved protein, unknown function	0.2	0.17	-0.3	-0.93	-0.7	-0.03	-0.03	-0.27	-0.33	-0.27	-0.7	0.03	-0.14	-0.52	-1.4	0.08	0.04	0.05	-0.47	-0.66	-0.44	-0.65	0.850667	69.253	1.08298	72.9124	0.893475	59.1723	0.945462	82.5417
PF3D7_0502100	HCNGP-like protein	0.6	0.56	0.36	-0.66	-0.66	-0.35	-0.1	0.37	0.72	0.48	0.3	0.5	0.64	0.31	-0.72	-0.59	-0.5	0.05	-0.01	0.65	0.36	0.04	0.983957	65.0564	1.00173	75.4721	0.866037	53.347	0.945462	75.1075
PF3D7_1401500	lysophospholipase, putative	-0.69	-1.3	-1.13	-0.66	2.05	2.68	2.16	0.94	0.4	-0.34	-0.41	-0.35	-1.18	-1.19	-0.06	1.6	3.29	2.1	0.3	0.08	-1.03	-0.75	1.09682	61.5959	1.12896	70.763	0.708333	18.013	0.945462	84.3217
PF3D7_0919900	regulator of chromosome condensation, putative	-0.77	0.95	0.12	-1.54	-1.63	-1.59	-1.32	-1.47	-1.03	0.15	-0.1	-1.39	-0.04	0.11	-1.34	-1.59	-1.82	-2.06	-1.21	-0.94	0.65	0.51	0.687771	72.9347	0.881175	73.8511	1.28788	33.7506	0.945462	84.8029
PF3D7_0114900	Plasmodium exported protein, unknown function, pseudogene	0.73	0.82	0.89	1.52	1.84	2.18	1.74	1.08	1.09	0.53		2.15	1.55		0.88	1.24	2.1	2.01	0.6	0.72	0.43	-0.18	1.71159	57.4376	0.833642	71.0766	0.804827	39.4598	0.945528	85.7884
PF3D7_1100600	Plasmodium exported protein (PHISTa), unknown function, pseudogene	1.53	-0.25	0.21	0.56		2.05	3.34	1.64	-0.13	-0.96		1.55	-0.42	-0.29	0.81	0.26	2.26	4.22	1.23	-0.45	-1.55	-1.36	0.860551	66.7153	1.30974	52.9431	0.78398	37.2292	0.945561	83.8931
PF3D7_1130400	26S proteasome regulatory subunit 6a, putative	-0.12	0.41	-0.43	-0.99	-0.75	-0.66	-0.41	-0.08	0.1	0.2	-0.18	-0.03	0.34	-0.5	-1.1	-0.93	-0.76	-0.56	-0.55	0.2	0.1	0	0.988514	64.9453	0.91067	64.9055	0.950989	66.3429	0.946058	76.791
PF3D7_1218300	adaptor protein subunit, putative	-0.64	0.05	0.41	0.03	0	-0.3	-0.39	-0.49	-0.6	0.08	0.01	-0.96	0.03	0.25	0.04	-0.1	-0.29	-0.46	-0.46	-0.57	-0.21	0.01	0.890899	66.4478	0.974342	75.7693	0.960928	66.4691	0.946058	73.1713
PF3D7_0611600	conserved Plasmodium protein, unknown function	-1.13	1.1	0.63	-0.72	-1.58	-2.13	-2.72	-2.22	-0.5	0.65	-0.32	-1.71	0.3	0.44	-0.93	-0.87	-1.46	-2.34	-2.83	-1.1	0.38	0.3	0.695762	76.493	1.30812	57.2035	0.861546	61.6355	0.946058	85.25
PF3D7_0724500	conserved Plasmodium protein, unknown function	-0.38	-0.22	0.27	0.67	1.44	1.35	1.1	0.29	-0.18	-0.21	-0.88	-0.51	-0.08	0.3	1.42	1.52	1.29	1	-0.29	-0.29	-1.14	-0.85	1.00928	64.3707	1.12311	69.5565	0.759173	43.0693	0.946058	83.9713
MAL13P1.415	MAL13P1.415	0.88	0.77	0.8	1.46	1.6	1.52	0.81	0.49	0.86	1.25	1.23	1.54	0.87	0.45	0.65	0.52	1.39	0.77	0.06	1.25	2.09	1.2	1.09936	62.6082	0.699793	58.8554	1.14274	59.6168	0.946058	85.3031
PF3D7_1435300	NAD(P)H-dependent glutamate synthase, putative	-0.38	0.58	1.05	0.16	-0.68	-1.16	-1.69	-0.91	-0.33	0.38	0.44	-0.68	0.37	0.96	-0.24	-0.92	-1.31	-1.7	-1.01	-0.22	0.44	0.89	0.870551	67.4708	0.870551	66.0909	1.09429	60.3715	0.946058	79.7808
PF3D7_1111800	peptidyl-prolyl cis-trans isomerase, putative	0.34	0.77	0.42	-0.79	-0.41	-0.02	-0.35	0.02	0.57	0.39	0.31	0.78	1.09	0.34	-0.2	-0.27	-0.33	-0.62	-0.65	0.07	-0.03	0.19	1.17013	59.8927	1.02633	74.831	0.743549	28.5426	0.946058	83.8122
PF3D7_1321500	3', 5'-cyclic nucleotide phosphodiesterase, putative	-0.73	1.11	0.44	-0.8	-2	-2.36	-1.89	-1.13	-0.25	0.5	0.1	-0.44	0.99	0.46	-1.35	-2.05	-2.35	-2.23	-1.41	-0.42	0.43	0.48	1.04488	63.3557	0.851159	67.9636	0.976032	67.0455	0.946058	80.94
PF3D7_0219500	pseudouridine synthase, putative	0.75	0.75	0.28	-0.96	-1.41	-1.23	-0.27	0.93	1.18	0.96	0.59	0.75	0.96	0.01	-0.93	-1.19	-1.25	-0.12	0.45	1	0.64	0.37	0.986233	64.9297	1.06807	68.5387	0.812252	39.7878	0.946058	79.7143
PF3D7_1333600	U3 snoRNA-associated small subunit rRNA processing associated protein, putative	-0.83	-1.71	-1.04	0.25	0.54	0.58	0.53	-0.18	-1.02	-1.17	-0.65	-1.34	-2.12	-1.17	0.45	0.9	0.5	0.49	-0.06	-0.74	-1.37	-1.12	0.784584	71.9059	1.07923	69.833	0.95429	66.5661	0.946058	81.9109
PF3D7_1003800	U5 small nuclear ribonuclear protein, putative	0.14	-0.75	-1.33	-0.73	0.04	0.25	0.28	0.1	-0.31	-0.72	-0.74	-0.4	-1.44	-1.72	-0.48	0.18	0.17	0.2	0.33	-0.07	-0.58	-0.84	0.687771	79.3794	1.04066	72.9466	1.0924	59.4892	0.946058	82.5421
PF3D7_1310300	zinc finger protein, putative	-0.29	-0.75	1.57	-0.11	-0.08	-0.05	0.17	0.05	-0.17	0.05	0.67	-0.41	-0.54	1.39	0.2	-0.15	0.18	0.34	-0.18	-0.43	-0.44	0.22	0.97942	65.0791	1.11729	63.7728	0.780516	31.1203	0.946058	81.2724
PF3D7_1103500	CPW-WPC family protein	0.38	0.17	0.81	0.15		1.08	0.07	0.13	0.36	0.26	1.22	0.3	0.17	0.28	0.08	1.26	1.29	0.25	0.31	0.54	0.42	0.24	0.868541	66.4427	1.11898	63.7288	0.923382	65.8782	0.946124	83.281
PF3D7_0315400	conserved Plasmodium protein, unknown function	0.58	0.34	-0.82	-1.55	-2.42	-2.08	-0.93	0.38	0.53	0.02	-0.61	0.66	0.65	-0.49	-2.1	-2.53	-2.23	-0.86	-0.24	0.25	0.07	-0.61	1.18099	58.7706	0.879649	71.3168	0.86304	57.6566	0.946654	82.2093
PF3D7_0513000	conserved Plasmodium protein, unknown function	0.68	0.29	0.18	-0.28	-0.23	-0.27	0.11	0.48	0.37	0.06	0.08	0.72	0.47	0.03	-0.54	-0.6	-0.45	0.22	0.7	0.37	-0.15	-0.17	1.0163	64.1807	0.885768	70.353	0.959264	66.5333	0.946654	78.4474
PF3D7_0806900	conserved Plasmodium protein, unknown function	0.93	0.89	0.04	-0.85	0.02	0.24	0.3	0.69	0.82	0.54	-0.05	0.88	0.6	0.1	-0.62	0.06	0.12	0.38	0.18	0.5	0.39	0.11	0.937354	65.7234	1.04066	72.7062	0.867539	57.8297	0.946654	79.6778
PF3D7_1205200	conserved Plasmodium protein, unknown function	-1.15	1.14	1.28	-0.54	-1.18	-1.98	-2.32	-1.29	-0.1	0.93	0.53	-0.81	1.5	1.36	-0.56	-1.53	-1.75	-2.21	-1.73	-0.85	0.32	0.71	1.19748	58.5648	0.994815	75.6789	0.755236	40.9878	0.946654	83.6871
PF3D7_1434500	dynein-related AAA-type ATPase, putative	-0.25	-1.24	-0.99	-0.41	0.43	0.66	0.53	-0.04	-0.89	-0.84	-0.53	-1.23	-2.05	-1.03	0.13	0.69	0.55	0.46	0.42	-0.76	-0.83	-0.79	0.655197	75.1356	1.11342	68.6923	1.06069	64.1216	0.946654	84.5814
PF3D7_0628100	HECT-domain (ubiquitin-transferase), putative	-3.36	0.44	0.7	-1.05	-1.76	-2.61	-3.53	-4.06	-2.42	0.12	0	-3.57	-0.22	0.69	-1.23	-2.04	-2.6	-3.36	-3.64	-3.01	-0.07	0.65	0.816014	67.7487	0.952638	75.5781	1.05154	65.5344	0.946654	83.6917
PF3D7_1231100	Rab GTPase 2 (RAB2)	0.14	0.31	0.29	-0.56	-0.44	-0.21	-0.09	0.08	0.16	0.21	-0.08	0	0.41	0.05	-0.49	-0.38	-0.29	-0.26	-0.06	-0.1	0.11	-0.05	0.937354	65.7278	0.97942	75.9454	0.921784	62.7311	0.946654	73.5433
PF3D7_1214600	adrenodoxin-type ferredoxin, putative	0.43	-0.38	-0.92	0.74	0.21	0.61	0.64	0.72	0.65	0.02	-0.05	0.78	0	-0.88	-0.02	0.35	0.37	0.63	0.41	0.53	-0.02	-0.34	1.19472	58.8201	0.860055	72.3121	0.876606	55.2713	0.947251	82.6757
PF3D7_1332600	apurinic/apyrimidinic endonuclease Apn1, putative (APN1)	0.43	0.69	0.33	-0.49	-1.11	-1.46	-0.82	-0.08	0.25	0.35	-0.04	0.18	0.39	0.04	-0.88	-1.12	-1.25	-0.75	0.01	0.21	0.32	0.04	0.823591	73.2707	0.97942	75.9185	1.01748	66.296	0.947251	78.6088
PF3D7_0903300	conserved Plasmodium membrane protein, unknown function	0.03	1.02	-0.38	-1.97	-2.2	-2.66	-3.21	-1.47	-0.44	0.2	-0.34	-0.67	0.16	-0.49	-1.84	-2.54	-2.62	-3.41	-1.45	-0.48	0.7	0.36	0.679871	75.6331	0.937896	75.0634	1.22688	47.2931	0.947251	84.5194
PF3D7_1126700	conserved Plasmodium protein, unknown function	-3.47	-0.51	1.42	-0.71	-1.83	-2.61	-3.4	-3.47	-2.82	0.04	0.36	-3.35	-0.91	1.29	-0.8	-1.85	-2.45	-3.35	-3.37	-3.33	-0.31	0.57	0.909618	65.9185	1.01748	74.4765	0.909093	63.8165	0.947251	80.569
PF3D7_1236300	conserved Plasmodium protein, unknown function	0.29	0.17	0.1	-0.72	-0.75	-0.72	0.09	1.65	2.13	2.15	2.08	0.83	0.93	0.4	-0.58	-0.99	-1.08	-0.4	1.04	2.19	1.77	1.5	1.44727	57.4695	0.848214	67.9966	0.76977	39.3272	0.947251	84.6229
PF3D7_1357100	elongation factor 1-alpha	-0.29	-1.35	-2.09	-1.36	-0.63	-0.18	-0.18	-0.24	-0.36	-1.2	-1.49	-0.55	-1.67	-2.39	-1.11	-0.76	-0.24	-0.09	-0.12	-0.55	-1.19	-1.56	0.816014	73.9874	1.02633	74.128	0.977725	67.0003	0.947251	77.9518
PF3D7_1446400	pyruvate dehydrogenase E1 beta subunit (pdhB)	0.38	0.14	0.29	0.21	1.1	1.02	0.83	0.73	0.79	0.66	0.6	0.81	0.18	0.06	-0.13	0.68	0.67	0.68	0.71	1	0.61	0.62	1.05702	63.2585	0.803851	44.2889	1.02811	65.7368	0.947251	80.9578
PF3D7_1336400	RanBPM and CLTH-like protein, putative	0.99	0.81	0.53	-0.22	-0.53	-0.67	-0.74	0.48	0.95	0.71	0.61	0.48	0.79	0.17	0.34	0.01	-0.53	-0.65	0.09	0.68	0.46	0.22	0.814131	68.7173	1.25919	52.934	0.798298	31.8099	0.947251	83.5248
[truncated: 3,743 more rows]
