# Supplementary material for: Dissecting the role of PfAP2-G in malaria gametocytogenesis
Source: Nat Commun. 2020 Mar 20;11:1503. doi: 10.1038/s41467-020-15026-0 (PMC7083873; doi:10.1038/s41467-020-15026-0)
Supplement: Supplementary file 15 — Supplementary Data 11 [file 41467_2020_15026_MOESM15_ESM.xlsx]

## Sheet: 1 PfAP2-G overlap
chromosome	start	end	left_id	left_desc	left_strand	left_dist	right_id	right_desc	right_strand	right_dist	within_id	within_desc	within_strand	peak_location
Pf3D7_01_v3	8081	8380	NA	NA	NA	NA	PF3D7_0100100	erythrocyte membrane protein 1, PfEMP1 (VAR)	+	21278	NA	NA	NA	Upstream of one
Pf3D7_01_v3	255422	255694	PF3D7_0105900	DNA binding protein, putative	+	-629	PF3D7_0106000	conserved Plasmodium protein, unknown function	-	216	NA	NA	NA	Downstream of two
Pf3D7_01_v3	373517	374043	PF3D7_0109300	fatty acid elongation protein, GNS1/SUR4 family, putative	-	-769	PF3D7_0109400	tubulin-specific chaperone a, putative	-	658	NA	NA	NA	Upstream of one
Pf3D7_01_v3	493611	494139	PF3D7_0113000	glutamic acid-rich protein (GARP)	-	-3749	PF3D7_0113100	surface-associated interspersed protein 1.1 (SURFIN 1.1) (SURF1.1)	+	1368	NA	NA	NA	Upstream of two
Pf3D7_01_v3	510715	511382	PF3D7_0113400	Plasmodium exported protein, unknown function	-	-1302	PF3D7_0113600	surface-associated interspersed protein 1.2 (SURFIN 1.2), pseudogene (SURF1.2)	+	1036	NA	NA	NA	Upstream of two
Pf3D7_01_v3	617233	617498	PF3D7_0115700	erythrocyte membrane protein 1, PfEMP1 (VAR)	-	-2474	NA	NA	NA	NA	NA	NA	NA	Upstream of one
Pf3D7_02_v3	251370	251850	PF3D7_0206200	pantothenate transporter (PAT)	+	-884	PF3D7_0206300	pentafunctional AROM polypeptide, putative, pseudogene (AROM)	+	783	NA	NA	NA	Upstream of one
Pf3D7_02_v3	312564	312939	PF3D7_0207700	serine repeat antigen 4 (SERA4)	-	-598	PF3D7_0207800	serine repeat antigen 3 (SERA3)	-	696	NA	NA	NA	Upstream of one
Pf3D7_02_v3	534076	534911	PF3D7_0212900	Leu/Phe-tRNA protein transferase, putative	+	-145	PF3D7_0213000	conserved Plasmodium protein, unknown function	+	1151	NA	NA	NA	Upstream of one
Pf3D7_02_v3	577072	577371	PF3D7_0214200	mitochondrial ribosomal protein L13 precursor, putative	-	-1169	PF3D7_0214300	conserved Plasmodium protein, unknown function	+	1439	NA	NA	NA	Upstream of two
Pf3D7_02_v3	621382	621828	PF3D7_0215000	acyl-CoA synthetase (ACS9)	-	-2177	PF3D7_0215100	RING zinc finger protein, putative	-	918	NA	NA	NA	Upstream of one
Pf3D7_02_v3	632894	633111	PF3D7_0215300	acyl-CoA synthetase (ACS8)	-	-1696	PF3D7_0215400	conserved Plasmodium protein, unknown function	-	1585	NA	NA	NA	Upstream of one
Pf3D7_02_v3	684650	685018	PF3D7_0216500	conserved Plasmodium protein, unknown function	+	-1132	PF3D7_0216600	MtN3-like protein	+	1650	NA	NA	NA	Upstream of one
Pf3D7_02_v3	789021	789299	PF3D7_0219800	Plasmodium exported protein (PHISTc), unknown function	-	-1221	PF3D7_0219900	Plasmodium exported protein, unknown function	+	2303	NA	NA	NA	Upstream of two
Pf3D7_02_v3	829795	829995	PF3D7_0220500	Plasmodium exported protein (hyp2), unknown function	-	-5032	PF3D7_0220600	Plasmodium exported protein (hyp9), unknown function	+	1293	NA	NA	NA	Upstream of two
Pf3D7_02_v3	838277	839001	PF3D7_0220700	Plasmodium exported protein (hyp9), unknown function	+	-3952	PF3D7_0220800	cytoadherence linked asexual protein 2 (CLAG2)	+	203	NA	NA	NA	Upstream of one
Pf3D7_02_v3	938893	939162	PF3D7_0223500	erythrocyte membrane protein 1, PfEMP1 (VAR)	-	-15381	NA	NA	NA	NA	NA	NA	NA	Upstream of one
Pf3D7_02_v3	946741	946965	PF3D7_0223500	erythrocyte membrane protein 1, PfEMP1 (VAR)	-	-23206	NA	NA	NA	NA	NA	NA	NA	Upstream of one
Pf3D7_03_v3	34528	34765	NA	NA	NA	NA	PF3D7_0300100	erythrocyte membrane protein 1, PfEMP1 (VAR)	+	2317	NA	NA	NA	Upstream of one
Pf3D7_03_v3	101788	102044	PF3D7_0301700	Plasmodium exported protein, unknown function	-	-4010	PF3D7_0301800	Plasmodium exported protein, unknown function	+	2408	NA	NA	NA	Upstream of two
Pf3D7_03_v3	133572	135570	PF3D7_0302400	unspecified product	-	-1070	PF3D7_0302500	cytoadherence linked asexual protein 3.1 (CLAG3.1)	+	846	NA	NA	NA	Upstream of two
Pf3D7_03_v3	527254	527504	PF3D7_0312400	glycogen synthase kinase 3 (GSK3)	-	-941	PF3D7_0312500	transporter, putative	+	1657	NA	NA	NA	Upstream of two
Pf3D7_03_v3	727021	727487	PF3D7_0317600	40S ribosomal protein S11, putative (RPS11)	+	-1125	PF3D7_0317700	CPSF (cleavage and polyadenylation specific factor), subunit A, putative	+	1004	NA	NA	NA	Upstream of one
Pf3D7_03_v3	745895	746326	PF3D7_0318100	stomatin-like protein	+	-1059	PF3D7_0318200	DNA-directed RNA polymerase II subunit RPB1 (RPB1)	+	2353	NA	NA	NA	Upstream of one
Pf3D7_03_v3	1040583	1040981	PF3D7_0324900	erythrocyte membrane protein 1, PfEMP1 (VAR)	-	-2529	NA	NA	NA	NA	NA	NA	NA	Upstream of one
Pf3D7_04_v3	135410	135981	PF3D7_0402200	surface-associated interspersed protein 4.1 (SURFIN 4.1), pseudogene (SURF4.1)	-	-1229	PF3D7_0402300	reticulocyte binding protein homologue 1 (RH1)	+	1943	NA	NA	NA	Upstream of two
Pf3D7_04_v3	174718	174975	PF3D7_0402900	probable protein, unknown function	-	-1934	PF3D7_0403100	regulator of chromosome condensation, putative	-	524	PF3D7_0403000	tRNA Asparagine	+	Within gene
Pf3D7_04_v3	200241	200551	PF3D7_0403500	ubiquitin specific protease, putative	+	-3652	PF3D7_0403700	CGI-201 protein, short form	-	5831	PF3D7_0403600	conserved Plasmodium protein, unknown function	-	Within gene
Pf3D7_04_v3	319663	320000	PF3D7_0405900	apical sushi protein (ASP)	-	-655	PF3D7_0406000	conserved Plasmodium protein, unknown function	+	1186	NA	NA	NA	Upstream of two
Pf3D7_04_v3	337654	338504	PF3D7_0406400	cytosolic glyoxalase II (cGloII)	+	-4224	PF3D7_0406600	conserved Plasmodium protein, unknown function	+	8228	PF3D7_0406500	conserved Plasmodium protein, unknown function	-	Within gene
Pf3D7_04_v3	372060	372289	PF3D7_0407500	mitochondrial carrier protein, putative	+	-906	PF3D7_0407600	conserved Plasmodium protein, unknown function	+	863	NA	NA	NA	Upstream of one
Pf3D7_04_v3	469112	469380	PF3D7_0410000	erythrocyte vesicle protein 1 (EVP1)	-	-1908	PF3D7_0410200	tRNA Isoleucine	-	611	PF3D7_0410100	tRNA Serine	+	Within gene
Pf3D7_04_v3	997948	998372	PF3D7_0421900	conserved Plasmodium protein, unknown function	+	-706	PF3D7_0422000	steroid dehydrogenase, putative	+	486	NA	NA	NA	Upstream of one
Pf3D7_04_v3	1072150	1073123	PF3D7_0423700	early transcribed membrane protein 4 (ETRAMP4)	-	-793	PF3D7_0423800	cysteine-rich protective antigen (CyRPA)	+	3709	NA	NA	NA	Upstream of two
Pf3D7_04_v3	1098800	1099329	PF3D7_0424300	erythrocyte binding antigen-165, pseudogene (EBA165)	+	-1231	PF3D7_0424400	surface-associated interspersed protein 4.2 (SURFIN 4.2) (SURF4.2)	+	745	NA	NA	NA	Upstream of one
Pf3D7_04_v3	1182367	1182579	PF3D7_0426000	erythrocyte membrane protein 1, PfEMP1 (VAR)	-	-2248	NA	NA	NA	NA	NA	NA	NA	Upstream of one
Pf3D7_05_v3	85866	86266	PF3D7_0501600	rhoptry-associated protein 2 (RAP2)	-	-830	PF3D7_0501700	anaphase promoting complex subunit, putative	-	753	NA	NA	NA	Upstream of one
Pf3D7_05_v3	139976	140241	PF3D7_0503300	serine/arginine-rich splicing factor 12 (SRSF12)	-	-4180	PF3D7_0503400	actin-depolymerizing factor 1 (ADF1)	+	600	NA	NA	NA	Upstream of two
Pf3D7_05_v3	267150	267506	PF3D7_0506400	conserved Plasmodium protein, unknown function	-	-3404	PF3D7_0506600	histone deacetylase, putative, pseudogene	-	11445	PF3D7_0506500	conserved Plasmodium protein, unknown function	+	Within gene
Pf3D7_05_v3	432781	433222	PF3D7_0510100	conserved Plasmodium protein, unknown function	-	-2650	PF3D7_0510200	peptidyl-prolyl cis-trans isomerase (CYP87)	+	4492	NA	NA	NA	Upstream of two
Pf3D7_05_v3	451276	451484	PF3D7_0510500	topoisomerase I (TopoI)	-	-2879	PF3D7_0510700	conserved Plasmodium protein, unknown function	+	7920	PF3D7_0510600	tRNA Leucine	+	Within gene
Pf3D7_05_v3	1031016	1031632	PF3D7_0524900	tRNA-YW synthesizing protein, putative	+	-963	PF3D7_0525000	zinc finger protein, putative	+	4904	NA	NA	NA	Upstream of one
Pf3D7_05_v3	1150076	1150412	PF3D7_0527600	conserved Plasmodium protein, unknown function	-	-1435	PF3D7_0527800	tRNA Leucine	-	982	PF3D7_0527700	tRNA Glutamic acid	+	Within gene
Pf3D7_05_v3	1151089	1151407	PF3D7_0527700	tRNA Glutamic acid	+	-943	PF3D7_0527900	RNA helicase 1	+	2427	PF3D7_0527800	tRNA Leucine	-	Within gene
Pf3D7_05_v3	1288845	1289212	PF3D7_0531400	conserved Plasmodium protein, unknown function	-	-2924	PF3D7_0531600	18S ribosomal RNA	+	571	PF3D7_0531500	unspecified product	+	Within gene
Pf3D7_06_v3	76477	77193	PF3D7_0601800	H/ACA snoRNA	-	-2474	PF3D7_0601900	conserved Plasmodium protein, unknown function	+	1354	NA	NA	NA	Upstream of two
Pf3D7_06_v3	177865	178066	PF3D7_0604100	transcription factor with AP2 domain(s) (SIP2)	-	-727	PF3D7_0604200	mitochondrial ribosomal protein L41, putative	+	2969	NA	NA	NA	Upstream of two
Pf3D7_06_v3	178945	179449	PF3D7_0604100	transcription factor with AP2 domain(s) (SIP2)	-	-1958	PF3D7_0604200	mitochondrial ribosomal protein L41, putative	+	1738	NA	NA	NA	Upstream of two
Pf3D7_06_v3	293045	293399	PF3D7_0606900	glutaredoxin-like protein (GLP2)	-	-2138	PF3D7_0607000	translation initiation factor IF-2, putative	+	641	NA	NA	NA	Upstream of two
Pf3D7_06_v3	361059	361369	PF3D7_0608700	T-complex protein 1 subunit zeta (CCT6)	+	-1012	PF3D7_0608800	ornithine aminotransferase (OAT)	+	1420	NA	NA	NA	Upstream of one
Pf3D7_06_v3	520664	520878	PF3D7_0612200	leucine-rich repeat protein (LRR6)	-	-1224	PF3D7_0612400	conserved Plasmodium protein, unknown function	+	456	PF3D7_0612300	conserved protein, unknown function	+	Within gene
Pf3D7_06_v3	641201	641478	PF3D7_0615400	ribonuclease, putative	-	-1167	PF3D7_0615500	cdc2-related protein kinase 5 (CRK5)	+	2711	NA	NA	NA	Upstream of two
Pf3D7_06_v3	714015	714242	PF3D7_0617000	mitochondrial import receptor subunit TOM40, putative (TOM40)	-	-8962	PF3D7_0617200	conserved Plasmodium protein, unknown function	+	2920	PF3D7_0617100	AP-2 complex subunit alpha, putative	+	Within gene
Pf3D7_06_v3	716053	716728	PF3D7_0617100	AP-2 complex subunit alpha, putative	+	-1816	PF3D7_0617200	conserved Plasmodium protein, unknown function	+	658	NA	NA	NA	Upstream of one
Pf3D7_06_v3	757696	758134	PF3D7_0617900	histone H3 variant, putative (H3.3)	+	-3111	PF3D7_0618000	conserved Plasmodium membrane protein, unknown function	+	693	NA	NA	NA	Upstream of one
Pf3D7_06_v3	860944	861165	PF3D7_0620700	DnaJ protein, putative	-	-942	PF3D7_0620900	tRNA Leucine	-	629	PF3D7_0620800	tRNA Alanine	+	Within gene
Pf3D7_06_v3	993869	994657	PF3D7_0624400	conserved Plasmodium protein, unknown function	-	-2066	PF3D7_0624500	anaphase promoting complex subunit, putative	+	20	NA	NA	NA	Upstream of two
Pf3D7_06_v3	1154657	1155001	PF3D7_0628100	HECT-domain (ubiquitin-transferase), putative	-	-1166	PF3D7_0628200	protein kinase PK4 (PK4)	+	5032	NA	NA	NA	Upstream of two
Pf3D7_06_v3	1368484	1368543	PF3D7_0632500	erythrocyte membrane protein 1, PfEMP1 (VAR)	-	-2085	PF3D7_0632700	rifin (RIF)	+	2986	PF3D7_0632600	rifin, pseudogene (RIF)	+	Within gene
Pf3D7_06_v3	1384777	1385017	PF3D7_0632800	erythrocyte membrane protein 1, PfEMP1 (VAR)	-	-2271	NA	NA	NA	NA	NA	NA	NA	Upstream of one
Pf3D7_06_v3	1406577	1406941	PF3D7_0632800	erythrocyte membrane protein 1, PfEMP1 (VAR)	-	-24133	NA	NA	NA	NA	NA	NA	NA	Upstream of one
Pf3D7_06_v3	1407068	1407489	PF3D7_0632800	erythrocyte membrane protein 1, PfEMP1 (VAR)	-	-24653	NA	NA	NA	NA	NA	NA	NA	Upstream of one
Pf3D7_06_v3	1407824	1408164	PF3D7_0632800	erythrocyte membrane protein 1, PfEMP1 (VAR)	-	-25368	NA	NA	NA	NA	NA	NA	NA	Upstream of one
Pf3D7_06_v3	1408334	1408679	PF3D7_0632800	erythrocyte membrane protein 1, PfEMP1 (VAR)	-	-25881	NA	NA	NA	NA	NA	NA	NA	Upstream of one
Pf3D7_06_v3	1409146	1409378	PF3D7_0632800	erythrocyte membrane protein 1, PfEMP1 (VAR)	-	-26636	NA	NA	NA	NA	NA	NA	NA	Upstream of one
Pf3D7_06_v3	1410543	1411110	PF3D7_0632800	erythrocyte membrane protein 1, PfEMP1 (VAR)	-	-28201	NA	NA	NA	NA	NA	NA	NA	Upstream of one
Pf3D7_06_v3	1411236	1411975	PF3D7_0632800	erythrocyte membrane protein 1, PfEMP1 (VAR)	-	-28980	NA	NA	NA	NA	NA	NA	NA	Upstream of one
Pf3D7_07_v3	17726	17949	NA	NA	NA	NA	PF3D7_0700100	erythrocyte membrane protein 1, PfEMP1 (VAR)	+	2468	NA	NA	NA	Upstream of one
Pf3D7_07_v3	99665	100908	PF3D7_0702300	sporozoite threonine and asparagine-rich protein (STARP)	+	-1558	PF3D7_0702400	small exported membrane protein 1 (SEMP1)	+	1406	NA	NA	NA	Upstream of one
Pf3D7_07_v3	107476	108198	PF3D7_0702500	Plasmodium exported protein, unknown function	-	-1849	PF3D7_0702600	chitinase precursor fragment, truncated	+	2077	NA	NA	NA	Upstream of two
Pf3D7_07_v3	111455	111677	PF3D7_0702700	tRNA Alanine	-	-22	PF3D7_0702800	tRNA Tyrosine	+	482	NA	NA	NA	Upstream of two
Pf3D7_07_v3	196087	196373	PF3D7_0704200	tRNA m5C-methyltransferase, putative	-	-1341	PF3D7_0704300	conserved Plasmodium membrane protein, unknown function	+	1460	NA	NA	NA	Upstream of two
Pf3D7_07_v3	327813	328020	PF3D7_0706900	tRNA Histidine	-	-1121	PF3D7_0707100	tRNA Lysine	-	1094	PF3D7_0707000	tRNA Lysine	+	Within gene
Pf3D7_07_v3	328940	329175	PF3D7_0707000	tRNA Lysine	+	-1122	PF3D7_0707200	conserved Plasmodium protein, unknown function	-	877	PF3D7_0707100	tRNA Lysine	-	Within gene
Pf3D7_07_v3	393690	393977	PF3D7_0708700	Cg8 protein	-	-1647	PF3D7_0708800	heat shock protein 110 (HSP110c)	+	1876	NA	NA	NA	Upstream of two
Pf3D7_07_v3	644882	645099	PF3D7_0714000	histone H2B variant (H2B.Z)	-	-1520	PF3D7_0714100	conserved Plasmodium protein, unknown function	-	1727	NA	NA	NA	Upstream of one
Pf3D7_07_v3	885806	886073	PF3D7_0720400	ferrodoxin reductase-like protein	+	-953	PF3D7_0720500	conserved Plasmodium protein, unknown function	+	405	NA	NA	NA	Upstream of one
Pf3D7_07_v3	1077896	1078135	PF3D7_0725300	conserved Plasmodium protein, unknown function	-	-3263	PF3D7_0725400	conserved Plasmodium protein, unknown function	+	998	NA	NA	NA	Upstream of two
Pf3D7_07_v3	1082473	1083419	PF3D7_0725500	unspecified product	-	-604	PF3D7_0725600	18S ribosomal RNA	+	814	NA	NA	NA	Upstream of two
Pf3D7_07_v3	1085736	1086143	PF3D7_0725600	18S ribosomal RNA	+	-94	PF3D7_0725800	5.8S ribosomal RNA	+	272	PF3D7_0725700	unspecified product	+	Within gene
Pf3D7_07_v3	1086547	1086941	PF3D7_0725900	unspecified product	+	-176	PF3D7_0726100	Plasmodium exported protein, unknown function	-	6821	PF3D7_0726000	28S ribosomal RNA	+	Within gene
Pf3D7_07_v3	1090799	1091001	PF3D7_0726000	28S ribosomal RNA	+	-544	PF3D7_0726100	Plasmodium exported protein, unknown function	-	2665	NA	NA	NA	Downstream of two
Pf3D7_07_v3	1107791	1107988	PF3D7_0726200	serine/threonine protein kinase, FIKK family (FIKK7.1)	+	-4924	PF3D7_0726400	conserved Plasmodium membrane protein, unknown function	-	940	PF3D7_0726300	DNA mismatch repair protein PMS1, putative (PMS1)	+	Within gene
Pf3D7_07_v3	1138755	1138963	PF3D7_0726500	ubiquitin carboxyl-terminal hydrolase, putative	-	-2283	PF3D7_0726600	conserved Plasmodium protein, unknown function	+	1619	NA	NA	NA	Upstream of two
Pf3D7_07_v3	1318966	1319167	PF3D7_0730600	tRNA Valine	+	-937	PF3D7_0730800.2	Plasmodium exported protein, unknown function	+	2238	PF3D7_0730700	tRNA Threonine	-	Within gene
Pf3D7_07_v3	1355609	1355846	PF3D7_0731400	serine/threonine protein kinase, FIKK family, pseudogene (FIKK7.2)	+	-247	PF3D7_0731500	erythrocyte binding antigen-175 (EBA175)	+	2326	NA	NA	NA	Upstream of one
Pf3D7_08_v3	126024	126702	PF3D7_0801800	mannose-6-phosphate isomerase, putative	-	-4297	PF3D7_0801900	conserved Plasmodium protein, unknown function	+	2485	NA	NA	NA	Upstream of two
Pf3D7_08_v3	382695	382946	PF3D7_0807200	conserved Plasmodium membrane protein, unknown function	+	-3376	PF3D7_0807400	conserved Plasmodium protein, unknown function	+	1476	PF3D7_0807300	ras-related protein Rab-18 (RAB18)	+	Within gene
Pf3D7_08_v3	814407	814712	PF3D7_0817700	rhoptry neck protein 5 (RON5)	-	-1096	PF3D7_0817800	conserved Plasmodium protein, unknown function	+	589	NA	NA	NA	Upstream of two
Pf3D7_08_v3	823262	823605	PF3D7_0818000	conserved protein, unknown function	+	-983	PF3D7_0818100	zinc finger protein, putative	+	1129	NA	NA	NA	Upstream of one
Pf3D7_08_v3	887794	888254	PF3D7_0819600	conserved Plasmodium protein, unknown function	-	-1889	PF3D7_0819700	conserved Plasmodium protein, unknown function	-	101	NA	NA	NA	Upstream of one
Pf3D7_08_v3	1011937	1012466	PF3D7_0822900	conserved Plasmodium protein, unknown function	-	-896	PF3D7_0823000	serine/threonine protein kinase VPS15, putative (VPS15)	-	724	NA	NA	NA	Upstream of one
Pf3D7_08_v3	1039444	1039696	PF3D7_0823500	inner membrane complex protein 1i, putative (IMC1i)	-	-963	PF3D7_0823600	lipoate-protein ligase B (LipB)	-	336	NA	NA	NA	Upstream of one
Pf3D7_08_v3	1308486	1308740	PF3D7_0830700	Plasmodium exported protein (hyp9), unknown function	+	-690	PF3D7_0830800	surface-associated interspersed protein 8.2 (SURFIN 8.2) (SURF8.2)	+	2023	NA	NA	NA	Upstream of one
Pf3D7_08_v3	1308885	1309651	PF3D7_0830700	Plasmodium exported protein (hyp9), unknown function	+	-1345	PF3D7_0830800	surface-associated interspersed protein 8.2 (SURFIN 8.2) (SURF8.2)	+	1368	NA	NA	NA	Upstream of one
Pf3D7_08_v3	1357243	1357570	PF3D7_0831500	Plasmodium exported protein (PHIST), unknown function	+	-2739	PF3D7_0831600	cytoadherence linked asexual protein 8 (CLAG8)	+	906	NA	NA	NA	Upstream of one
Pf3D7_08_v3	1380019	1380544	PF3D7_0831800	histidine-rich protein II (HRPII)	-	-4984	PF3D7_0831900	Plasmodium exported protein (PHIST), unknown function, pseudogene	+	551	NA	NA	NA	Upstream of two
Pf3D7_08_v3	1445659	1445962	PF3D7_0833500	erythrocyte membrane protein 1, PfEMP1 (VAR)	-	-2363	NA	NA	NA	NA	NA	NA	NA	Upstream of one
Pf3D7_09_v3	6724	7006	NA	NA	NA	NA	PF3D7_0900100	erythrocyte membrane protein 1, PfEMP1 (VAR)	+	13214	NA	NA	NA	Upstream of one
Pf3D7_09_v3	273811	274969	PF3D7_0905300	dynein heavy chain, putative	-	-4682	PF3D7_0905500	conserved Plasmodium protein, unknown function	+	3978	PF3D7_0905400	high molecular weight rhoptry protein 3 (RhopH3)	-	Within gene
Pf3D7_09_v3	275673	276335	PF3D7_0905400	high molecular weight rhoptry protein 3 (RhopH3)	-	-1216	PF3D7_0905500	conserved Plasmodium protein, unknown function	+	2364	NA	NA	NA	Upstream of two
Pf3D7_09_v3	540553	540799	PF3D7_0911900	falstatin (ICP)	-	-805	PF3D7_0912000	conserved Plasmodium protein, unknown function	-	356	NA	NA	NA	Upstream of one
Pf3D7_09_v3	616473	617128	PF3D7_0914300	met-10+ like protein, putative	-	-1310	PF3D7_0914400	conserved Plasmodium protein, unknown function	+	1161	NA	NA	NA	Upstream of two
Pf3D7_09_v3	1060444	1061391	PF3D7_0926100	protein kinase, putative	-	-3103	PF3D7_0926200	conserved Plasmodium protein, unknown function	+	2134	NA	NA	NA	Upstream of two
Pf3D7_09_v3	1101284	1101597	PF3D7_0927100	conserved Plasmodium protein, unknown function	-	-611	PF3D7_0927200	zinc finger protein, putative	+	5701	NA	NA	NA	Upstream of two
Pf3D7_09_v3	1121773	1122145	PF3D7_0927500	dynein light chain, putative	-	-629	PF3D7_0927600	conserved Plasmodium protein, unknown function	+	1901	NA	NA	NA	Upstream of two
Pf3D7_09_v3	1174280	1174678	PF3D7_0929300	conserved Plasmodium protein, unknown function	+	-997	PF3D7_0929400	high molecular weight rhoptry protein 2 (RhopH2)	+	723	NA	NA	NA	Upstream of one
Pf3D7_09_v3	1200353	1201169	PF3D7_0930200	leucine-rich repeat protein (LRR8)	-	-2300	PF3D7_0930300	merozoite surface protein 1 (MSP1)	+	1050	NA	NA	NA	Upstream of two
Pf3D7_09_v3	1201791	1202322	PF3D7_0930200	leucine-rich repeat protein (LRR8)	-	-3596	PF3D7_0930400.2	conserved Plasmodium protein, unknown function	+	5916	PF3D7_0930300	merozoite surface protein 1 (MSP1)	+	Within gene
Pf3D7_09_v3	1359526	1359762	PF3D7_0934700	UBX domain, putative	+	-383	PF3D7_0934800	cAMP-dependent protein kinase catalytic subunit (PKAc)	+	2290	NA	NA	NA	Upstream of one
Pf3D7_09_v3	1361307	1361544	PF3D7_0934700	UBX domain, putative	+	-2165	PF3D7_0934800	cAMP-dependent protein kinase catalytic subunit (PKAc)	+	508	NA	NA	NA	Upstream of one
Pf3D7_09_v3	1439696	1440160	PF3D7_0936300	ring-exported protein 3 (REX3)	-	-1948	PF3D7_0936400	ring-exported protein 4 (REX4)	+	854	NA	NA	NA	Upstream of two
Pf3D7_09_v3	1445514	1445786	PF3D7_0936500	virulence-associated protein 1 (VAP1)	-	-804	PF3D7_0936600	Plasmodium exported protein (PHISTc), unknown function (GEXP05)	+	1278	NA	NA	NA	Upstream of two
Pf3D7_09_v3	1505533	1505833	PF3D7_0937800	erythrocyte membrane protein 1, PfEMP1 (VAR)	-	-2348	NA	NA	NA	NA	NA	NA	NA	Upstream of one
Pf3D7_10_v3	111324	111679	PF3D7_1002100	EMP1-trafficking protein (PTP5)	-	-2841	PF3D7_1002200	tryptophan-rich antigen 3 (PArt)	+	1426	NA	NA	NA	Upstream of two
Pf3D7_10_v3	470114	470419	PF3D7_1012100	conserved Plasmodium protein, unknown function	-	-732	PF3D7_1012200	conserved Plasmodium protein, unknown function	+	711	NA	NA	NA	Upstream of two
Pf3D7_10_v3	608872	609120	PF3D7_1014900	conserved Plasmodium protein, unknown function	-	-1188	PF3D7_1015000	FAD synthetase, putative	+	2216	NA	NA	NA	Upstream of two
Pf3D7_10_v3	664673	664967	PF3D7_1016500	Plasmodium exported protein (PHISTc), unknown function	-	-620	PF3D7_1016600	Plasmodium exported protein (PHISTc), unknown function	-	837	NA	NA	NA	Upstream of one
Pf3D7_10_v3	1011984	1012189	PF3D7_1023900	chromodomain-helicase-DNA-binding protein 1 homolog, putative (CHD1)	-	-4627	PF3D7_1024000	conserved Plasmodium protein, unknown function	+	2808	NA	NA	NA	Upstream of two
Pf3D7_10_v3	1101197	1101713	PF3D7_1026000	conserved Plasmodium protein, unknown function	-	-1574	PF3D7_1026100	conserved Plasmodium protein, unknown function	+	362	NA	NA	NA	Upstream of two
Pf3D7_10_v3	1143820	1144285	PF3D7_1027300	peroxiredoxin (nPrx)	-	-1452	PF3D7_1027400	DNA-directed RNA polymerase II, putative	-	1769	NA	NA	NA	Upstream of one
Pf3D7_10_v3	1333783	1334038	PF3D7_1033100	S-adenosylmethionine decarboxylase/ornithine decarboxylase (AdoMetDC/ODC)	-	-5476	PF3D7_1033200	early transcribed membrane protein 10.2 (ETRAMP10.2)	+	1310	NA	NA	NA	Upstream of two
Pf3D7_10_v3	1334311	1334727	PF3D7_1033100	S-adenosylmethionine decarboxylase/ornithine decarboxylase (AdoMetDC/ODC)	-	-6084	PF3D7_1033200	early transcribed membrane protein 10.2 (ETRAMP10.2)	+	702	NA	NA	NA	Upstream of two
Pf3D7_10_v3	1393624	1394658	PF3D7_1035100	probable protein, unknown function	+	-1012	PF3D7_1035200	S-antigen	+	697	NA	NA	NA	Upstream of one
Pf3D7_10_v3	1412425	1412817	PF3D7_1035600	merozoite surface protein (H101)	+	-2067	PF3D7_1035700	duffy binding-like merozoite surface protein (DBLMSP)	+	578	NA	NA	NA	Upstream of one
Pf3D7_10_v3	1426403	1426950	PF3D7_1035900	probable protein, unknown function (M566)	+	-995	PF3D7_1036000	merozoite surface protein (MSP11)	+	449	NA	NA	NA	Upstream of one
Pf3D7_10_v3	1553635	1553978	PF3D7_1038600	Plasmodium exported protein, unknown function	-	-636	PF3D7_1038700	Plasmodium exported protein, unknown function	-	721	NA	NA	NA	Upstream of one
Pf3D7_11_v3	122497	123110	PF3D7_1102500	Plasmodium exported protein (PHISTb), unknown function (GEXP02)	-	-1299	PF3D7_1102600	Plasmodium exported protein, unknown function (GEXP14)	-	1013	NA	NA	NA	Upstream of one
Pf3D7_11_v3	125427	125730	PF3D7_1102600	Plasmodium exported protein, unknown function (GEXP14)	-	-844	PF3D7_1102700	early transcribed membrane protein 11.1 (ETRAMP11.1)	+	3209	NA	NA	NA	Upstream of two
Pf3D7_11_v3	144765	145012	PF3D7_1103200	tRNA Glycine	+	-1465	PF3D7_1103400	FeS cluster assembly protein SufD, putative (SufD)	+	1537	PF3D7_1103300	tRNA Leucine	-	Within gene
Pf3D7_11_v3	340345	340614	PF3D7_1107800	transcription factor with AP2 domain(s) (ApiAP2)	-	-4880	PF3D7_1107900	mechanosensitive ion channel protein	-	3432	NA	NA	NA	Upstream of one
Pf3D7_11_v3	340910	341143	PF3D7_1107800	transcription factor with AP2 domain(s) (ApiAP2)	-	-5427	PF3D7_1107900	mechanosensitive ion channel protein	-	2885	NA	NA	NA	Upstream of one
Pf3D7_11_v3	342660	342931	PF3D7_1107800	transcription factor with AP2 domain(s) (ApiAP2)	-	-7196	PF3D7_1107900	mechanosensitive ion channel protein	-	1116	NA	NA	NA	Upstream of one
Pf3D7_11_v3	677297	677574	PF3D7_1117800	DNA mismatch repair protein MLH (MLH)	-	-88	PF3D7_1117900	conserved Plasmodium protein, unknown function	+	1315	NA	NA	NA	Upstream of two
Pf3D7_11_v3	808489	808772	PF3D7_1121300	tyrosine kinase-like protein (TKL2)	-	-1551	PF3D7_1121400	WD repeat-containing protein, putative	+	1578	NA	NA	NA	Upstream of two
Pf3D7_11_v3	916922	917710	PF3D7_1123100	calcium-dependent protein kinase 7 (CDPK7)	+	-993	PF3D7_1123200	leucine-rich repeat protein (LRR11)	+	911	NA	NA	NA	Upstream of one
Pf3D7_11_v3	1066534	1066894	PF3D7_1127400	conserved Plasmodium protein, unknown function	+	-146	PF3D7_1127500	protein disulfide isomerase, putative	+	482	NA	NA	NA	Upstream of one
Pf3D7_11_v3	1154973	1155327	PF3D7_1129800	conserved Plasmodium protein, unknown function	+	-1924	PF3D7_1129900	transporter, putative	+	1286	NA	NA	NA	Upstream of one
Pf3D7_11_v3	1269997	1270875	PF3D7_1132700	mitochondrial ribosomal protein L2 precursor	+	-981	PF3D7_1132800	aquaglyceroporin (AQP)	+	767	NA	NA	NA	Upstream of one
Pf3D7_11_v3	1582686	1582996	PF3D7_1139600	conserved Plasmodium protein, unknown function	+	-359	PF3D7_1139700	adrenodoxin reductase, putative	-	153	NA	NA	NA	Downstream of two
Pf3D7_11_v3	1603584	1603802	PF3D7_1140200	conserved Plasmodium protein, unknown function	-	-616	PF3D7_1140300	P-loop containing nucleoside triphosphate hydrolase, putative	+	1627	NA	NA	NA	Upstream of two
Pf3D7_11_v3	1606592	1606908	PF3D7_1140300	P-loop containing nucleoside triphosphate hydrolase, putative	+	-345	PF3D7_1140400	conserved Plasmodium protein, unknown function	+	1255	NA	NA	NA	Upstream of one
Pf3D7_11_v3	1607120	1607324	PF3D7_1140300	P-loop containing nucleoside triphosphate hydrolase, putative	+	-817	PF3D7_1140400	conserved Plasmodium protein, unknown function	+	783	NA	NA	NA	Upstream of one
Pf3D7_11_v3	1797889	1798910	PF3D7_1145200	serine/threonine protein kinase, putative	-	-3031	PF3D7_1145300	cysteine-rich PDZ-binding protein, putative (CRIPT)	-	375	NA	NA	NA	Upstream of one
Pf3D7_11_v3	1882329	1882585	PF3D7_1147200	tubulin--tyrosine ligase, putative	+	-1044	PF3D7_1147300	conserved Plasmodium protein, unknown function	+	1317	NA	NA	NA	Upstream of one
Pf3D7_12_v3	205407	206094	PF3D7_1204200	conserved Plasmodium protein, unknown function	+	-915	PF3D7_1204400	conserved Plasmodium membrane protein, unknown function	-	2413	PF3D7_1204300	eukaryotic translation initiation factor 5A (EIF5A)	-	Within gene
Pf3D7_12_v3	666816	667026	PF3D7_1216700	perforin-like protein 2 (PLP2)	+	-640	PF3D7_1216900	DNA-binding chaperone, putative	+	3525	PF3D7_1216800	tRNA Proline	+	Within gene
Pf3D7_12_v3	887302	887804	PF3D7_1222300	endoplasmin, putative (GRP94)	-	-1522	PF3D7_1222400	transcription factor with AP2 domain(s) (ApiAP2)	+	3027	NA	NA	NA	Upstream of two
Pf3D7_12_v3	888355	888769	PF3D7_1222300	endoplasmin, putative (GRP94)	-	-2531	PF3D7_1222400	transcription factor with AP2 domain(s) (ApiAP2)	+	2018	NA	NA	NA	Upstream of two
Pf3D7_12_v3	898359	898893	PF3D7_1222400	transcription factor with AP2 domain(s) (ApiAP2)	+	-370	PF3D7_1222500	ATP-binding protein, putative	-	571	NA	NA	NA	Downstream of two
Pf3D7_12_v3	903135	905201	PF3D7_1222500	ATP-binding protein, putative	-	-3093	PF3D7_1222600	transcription factor with AP2 domain(s) (AP2-G)	+	3034	NA	NA	NA	Upstream of two
Pf3D7_12_v3	914173	914522	PF3D7_1222500	ATP-binding protein, putative	-	-13273	PF3D7_1222700	glideosome-associated protein 45 (GAP45)	+	4373	PF3D7_1222600	transcription factor with AP2 domain(s) (AP2-G)	+	Within gene
Pf3D7_12_v3	917407	917743	PF3D7_1222600	transcription factor with AP2 domain(s) (AP2-G)	+	-3075	PF3D7_1222700	glideosome-associated protein 45 (GAP45)	+	1146	NA	NA	NA	Upstream of one
Pf3D7_12_v3	985043	985271	PF3D7_1224200	conserved Plasmodium protein, unknown function	+	-683	PF3D7_1224300	polyadenylate-binding protein, putative (PABP)	+	3470	NA	NA	NA	Upstream of one
Pf3D7_12_v3	1057414	1057660	PF3D7_1226000	conserved Plasmodium protein, unknown function	-	-1256	PF3D7_1226100	haloacid dehalogenase-like hydrolase, putative (HAD3)	+	664	NA	NA	NA	Upstream of two
Pf3D7_12_v3	1122949	1123538	PF3D7_1227500	cyclin (CYC2)	-	-2152	PF3D7_1227600	cyclin related protein, putative	+	1543	NA	NA	NA	Upstream of two
Pf3D7_12_v3	1163388	1164168	PF3D7_1228600	merozoite surface protein 9 (MSP9)	-	-819	PF3D7_1228700	conserved Plasmodium protein, unknown function	+	1729	NA	NA	NA	Upstream of two
Pf3D7_12_v3	1543061	1543326	PF3D7_1237000	SUMO-activating enzyme subunit 2 (UBA2)	+	-2787	PF3D7_1237200	conserved Plasmodium protein, unknown function	+	7129	PF3D7_1237100	conserved Plasmodium protein, unknown function	-	Within gene
Pf3D7_12_v3	1629195	1629440	PF3D7_1239100	mitochondrial ribosomal protein L23 precursor, putative	+	-1391	PF3D7_1239200	transcription factor with AP2 domain(s) (ApiAP2)	+	5376	NA	NA	NA	Upstream of one
Pf3D7_12_v3	1770893	1771163	PF3D7_1241400	RNA-binding protein, putative	-	-4638	PF3D7_1241500	conserved Plasmodium protein, unknown function	-	967	NA	NA	NA	Upstream of one
Pf3D7_12_v3	1824272	1824675	PF3D7_1243500	vacuolar-sorting protein SNF7, putative (SNF7)	-	-1880	PF3D7_1243600	translation initiation factor SUI1, putative	+	1484	NA	NA	NA	Upstream of two
Pf3D7_12_v3	2113659	2113860	PF3D7_1251900	tRNA Valine	+	-811	PF3D7_1252100	rhoptry neck protein 3 (RON3)	-	867	PF3D7_1252000	tRNA Glutamic acid	-	Within gene
Pf3D7_12_v3	2123257	2123594	PF3D7_1252100	rhoptry neck protein 3 (RON3)	-	-940	PF3D7_1252200	chitinase (CHT1)	+	2008	NA	NA	NA	Upstream of two
Pf3D7_12_v3	2129636	2129938	PF3D7_1252300	conserved Plasmodium protein, unknown function	-	-1002	PF3D7_1252400	reticulocyte binding protein homologue 3, pseudogene (RH3)	+	6265	NA	NA	NA	Upstream of two
Pf3D7_12_v3	2133164	2134044	PF3D7_1252300	conserved Plasmodium protein, unknown function	-	-4819	PF3D7_1252400	reticulocyte binding protein homologue 3, pseudogene (RH3)	+	2448	NA	NA	NA	Upstream of two
Pf3D7_12_v3	2167355	2167771	PF3D7_1252900	Plasmodium exported protein, unknown function	-	-4419	PF3D7_1253000	gametocyte erythrocyte cytosolic protein (GECO)	+	617	NA	NA	NA	Upstream of two
Pf3D7_13_v3	115577	115786	PF3D7_1302000	EMP1-trafficking protein (PTP6)	-	-1868	PF3D7_1302100	gamete antigen 27/25 (G27/25)	-	5953	NA	NA	NA	Upstream of one
Pf3D7_13_v3	872522	873111	PF3D7_1321100	conserved Plasmodium protein, unknown function	-	-486	PF3D7_1321200	conserved protein, unknown function	+	2447	NA	NA	NA	Upstream of two
Pf3D7_13_v3	1040186	1040461	PF3D7_1324800	dihydrofolate synthase/folylpolyglutamate synthase (DHFS-FPGS)	-	-1794	PF3D7_1324900	L-lactate dehydrogenase (LDH)	+	832	NA	NA	NA	Upstream of two
Pf3D7_13_v3	1144318	1144704	PF3D7_1327200	ribonuclease P protein subunit RPR2, putative (RPR2)	+	-597	PF3D7_1327300	conserved Plasmodium protein, unknown function	+	1207	NA	NA	NA	Upstream of one
Pf3D7_13_v3	1417873	1418316	PF3D7_1335000	MSP7-like protein (MSRP1)	-	-638	PF3D7_1335100	merozoite surface protein 7 (MSP7)	-	990	NA	NA	NA	Upstream of one
Pf3D7_13_v3	1427320	1427617	PF3D7_1335200	reticulocyte binding protein homologue 6, pseudogene (RH6)	-	-1874	PF3D7_1335300	reticulocyte binding protein 2 homologue b (RH2b)	-	1404	NA	NA	NA	Upstream of one
Pf3D7_13_v3	1522210	1522446	PF3D7_1337500	conserved Plasmodium protein, unknown function	-	-2736	PF3D7_1337600	tRNA Serine	-	1782	NA	NA	NA	Upstream of one
Pf3D7_13_v3	1576856	1577100	PF3D7_1339100	tRNA Methionine	+	-1552	PF3D7_1339300	conserved Plasmodium protein, unknown function	+	6247	PF3D7_1339200	tRNA Proline	-	Within gene
Pf3D7_13_v3	1632734	1633359	PF3D7_1341100	U6 spliceosomal RNA	-	-339	PF3D7_1341200	60S ribosomal protein L18, putative	-	812	NA	NA	NA	Upstream of one
Pf3D7_13_v3	1695105	1695837	PF3D7_1342900	transcription factor with AP2 domain(s) (ApiAP2)	-	-1503	PF3D7_1343000	phosphoethanolamine N-methyltransferase (PMT)	+	1422	NA	NA	NA	Upstream of two
Pf3D7_13_v3	1701839	1702182	PF3D7_1343100	conserved Plasmodium protein, unknown function	-	-1382	PF3D7_1343200	tRNA guanosine-2'-O-methyltransferase, putative	+	2558	NA	NA	NA	Upstream of two
Pf3D7_13_v3	1703298	1703878	PF3D7_1343100	conserved Plasmodium protein, unknown function	-	-2959	PF3D7_1343200	tRNA guanosine-2'-O-methyltransferase, putative	+	981	NA	NA	NA	Upstream of two
Pf3D7_13_v3	2126795	2127072	PF3D7_1353100	Plasmodium exported protein, unknown function	-	-1665	PF3D7_1353200	membrane associated histidine-rich protein (MAHRP2)	+	3596	NA	NA	NA	Upstream of two
Pf3D7_13_v3	2128952	2129312	PF3D7_1353100	Plasmodium exported protein, unknown function	-	-3863	PF3D7_1353200	membrane associated histidine-rich protein (MAHRP2)	+	1398	NA	NA	NA	Upstream of two
Pf3D7_13_v3	2205323	2205570	PF3D7_1355600	conserved Plasmodium protein, unknown function	-	-967	PF3D7_1355700	NLI interacting factor-like phosphatase, putative (NIF3)	-	1144	NA	NA	NA	Upstream of one
Pf3D7_13_v3	2547495	2547907	PF3D7_1363400	polyubiquitin binding protein, putative (DOA1)	-	-1219	PF3D7_1363500	DNase I-like protein, putative	+	62	NA	NA	NA	Upstream of two
Pf3D7_13_v3	2567819	2568201	PF3D7_1364000	conserved Plasmodium protein, unknown function	+	-903	PF3D7_1364100	6-cysteine protein (P92)	+	545	NA	NA	NA	Upstream of one
Pf3D7_13_v3	2720169	2720867	PF3D7_1368300	conserved Plasmodium protein, unknown function	+	-1142	PF3D7_1368500	conserved Plasmodium protein, unknown function	+	2171	PF3D7_1368400	conserved Plasmodium protein, unknown function	-	Within gene
Pf3D7_13_v3	2780289	2780496	PF3D7_1369700	U2 small nuclear ribonucleoprotein A', putative	-	-1323	PF3D7_1369900	tRNA Tryptophan	-	686	PF3D7_1369800	tRNA Arginine	+	Within gene
Pf3D7_13_v3	2783094	2783363	PF3D7_1370100	tRNA Cysteine	-	-9	PF3D7_1370200	tRNA Glycine	+	536	NA	NA	NA	Upstream of two
Pf3D7_13_v3	2783625	2783888	PF3D7_1370100	tRNA Cysteine	-	-537	PF3D7_1370200	tRNA Glycine	+	8	NA	NA	NA	Upstream of two
Pf3D7_13_v3	2786142	2786487	PF3D7_1370200	tRNA Glycine	+	-2480	PF3D7_1370300	membrane associated histidine-rich protein (MAHRP1)	+	1656	NA	NA	NA	Upstream of one
Pf3D7_13_v3	2894672	2894924	PF3D7_1373500	erythrocyte membrane protein 1, PfEMP1 (VAR)	-	-2459	NA	NA	NA	NA	NA	NA	NA	Upstream of one
Pf3D7_13_v3	2913296	2913517	PF3D7_1373500	erythrocyte membrane protein 1, PfEMP1 (VAR)	-	-21068	NA	NA	NA	NA	NA	NA	NA	Upstream of one
Pf3D7_14_v3	249288	249492	PF3D7_1406800	glideosome associated protein with multiple membrane spans 3 (GAPM3)	-	-1670	PF3D7_1406900	radical SAM protein, putative	+	1668	NA	NA	NA	Upstream of two
Pf3D7_14_v3	311957	312192	PF3D7_1408200	transcription factor with AP2 domain(s) (AP2-G2)	-	-6243	PF3D7_1408300	conserved Plasmodium protein, unknown function	+	493	NA	NA	NA	Upstream of two
Pf3D7_14_v3	613300	613999	PF3D7_1415200	DNA-directed RNA polymerase I/III subunit, putative	+	-915	PF3D7_1415300	RNA-binding protein Nova-1, putative	+	1516	NA	NA	NA	Upstream of one
Pf3D7_14_v3	692609	693137	PF3D7_1417100	conserved Plasmodium protein, unknown function	+	-1602	PF3D7_1417200	NOT family protein, putative	+	1711	NA	NA	NA	Upstream of one
Pf3D7_14_v3	780848	781063	PF3D7_1418600	5S ribosomal RNA	+	-833	PF3D7_1418800	signal recognition particle RNA	-	1092	PF3D7_1418700	5S ribosomal RNA	+	Within gene
Pf3D7_14_v3	782083	782360	PF3D7_1418700	5S ribosomal RNA	+	-1189	PF3D7_1418900	DEAD/DEAH box ATP-dependent RNA helicase, putative	-	855	PF3D7_1418800	signal recognition particle RNA	-	Within gene
Pf3D7_14_v3	1116130	1116969	PF3D7_1428400	WD and tetratricopeptide repeats protein 1, putative (WDTC1)	-	-1081	PF3D7_1428500	protein kinase, putative	+	2040	NA	NA	NA	Upstream of two
Pf3D7_14_v3	1148466	1148700	PF3D7_1429200	transcription factor with AP2 domain(s), putative (ApiAP2)	-	-506	PF3D7_1429300	CPW-WPC family protein	-	1891	NA	NA	NA	Upstream of one
Pf3D7_14_v3	1183830	1184164	PF3D7_1430000	conserved Plasmodium protein, unknown function	-	-1016	PF3D7_1430100	serine/threonine protein phosphatase 2A activator (PTPA)	+	912	NA	NA	NA	Upstream of two
Pf3D7_14_v3	1237631	1237836	PF3D7_1431400	conserved Plasmodium protein, unknown function	-	-610	PF3D7_1431500	mitogen-activated protein kinase 1 (MAPK1)	-	1116	NA	NA	NA	Upstream of one
Pf3D7_14_v3	1242358	1242616	PF3D7_1431500	mitogen-activated protein kinase 1 (MAPK1)	-	-893	PF3D7_1431600	ATP-specific succinyl-CoA synthetase beta subunit, putative	+	1530	NA	NA	NA	Upstream of two
Pf3D7_14_v3	1450976	1451298	PF3D7_1435700.2	ataxin-2 like protein, putative	-	-1647	PF3D7_1435800	GTPase Era, putative (ERA)	+	1466	NA	NA	NA	Upstream of two
Pf3D7_14_v3	1475067	1475307	PF3D7_1436200	conserved Plasmodium protein, unknown function	-	-750	PF3D7_1436300	translocon component PTEX150 (PTEX150)	+	4589	NA	NA	NA	Upstream of two
Pf3D7_14_v3	1476176	1476417	PF3D7_1436200	conserved Plasmodium protein, unknown function	-	-1860	PF3D7_1436300	translocon component PTEX150 (PTEX150)	+	3479	NA	NA	NA	Upstream of two
Pf3D7_14_v3	1501048	1501320	PF3D7_1436900	histidine triad protein, putative	-	-220	PF3D7_1437000	N-acetyltransferase, putative	+	1463	NA	NA	NA	Upstream of two
Pf3D7_14_v3	1547575	1548019	PF3D7_1438300	tRNA Methionine	+	-1501	PF3D7_1438400	metacaspase-like protein (MCA2)	+	1120	NA	NA	NA	Upstream of one
Pf3D7_14_v3	2013207	2013958	PF3D7_1449100	conserved Plasmodium protein, unknown function	+	-1090	PF3D7_1449200	conserved Plasmodium protein, unknown function	+	1086	NA	NA	NA	Upstream of one
Pf3D7_14_v3	2102349	2102728	PF3D7_1451200	conserved Plasmodium protein, unknown function	-	-2804	PF3D7_1451300	E3 SUMO-protein ligase NSE2, putative (NSE2)	+	2407	NA	NA	NA	Upstream of two
Pf3D7_14_v3	2103004	2103693	PF3D7_1451200	conserved Plasmodium protein, unknown function	-	-3614	PF3D7_1451300	E3 SUMO-protein ligase NSE2, putative (NSE2)	+	1597	NA	NA	NA	Upstream of two
Pf3D7_14_v3	2132821	2133191	PF3D7_1451900	ribosome biogenesis protein TSR1, putative (TSR1)	-	-1750	PF3D7_1452000	rhoptry neck protein 2 (RON2)	+	1291	NA	NA	NA	Upstream of two
Pf3D7_14_v3	2333214	2333445	PF3D7_1456800	V-type H(+)-translocating pyrophosphatase, putative (VP1)	-	-1245	PF3D7_1456900	conserved protein, unknown function	+	1456	NA	NA	NA	Upstream of two
Pf3D7_14_v3	2344473	2344685	PF3D7_1457200	thioredoxin 1 (TRX1)	-	-362	PF3D7_1457300	conserved Plasmodium protein, unknown function	-	1598	NA	NA	NA	Upstream of one
Pf3D7_14_v3	2719295	2719727	PF3D7_1466400	transcription factor with AP2 domain(s) (ApiAP2)	-	-2227	PF3D7_1466500	conserved Plasmodium protein, unknown function	+	5713	NA	NA	NA	Upstream of two
Pf3D7_14_v3	2721139	2721476	PF3D7_1466400	transcription factor with AP2 domain(s) (ApiAP2)	-	-4024	PF3D7_1466500	conserved Plasmodium protein, unknown function	+	3916	NA	NA	NA	Upstream of two
Pf3D7_14_v3	2765052	2765371	PF3D7_1467600	conserved Plasmodium protein, unknown function	-	-1063	PF3D7_1467700	conserved Plasmodium protein, unknown function	+	895	NA	NA	NA	Upstream of two
Pf3D7_14_v3	2800259	2800752	PF3D7_1468100	conserved Plasmodium protein, unknown function	-	-6184	PF3D7_1468200	conserved protein, unknown function	+	2001	NA	NA	NA	Upstream of two
Pf3D7_14_v3	2806499	2806762	PF3D7_1468300	leucine-rich repeat protein (LRR14.1)	+	-2019	PF3D7_1468400	zinc finger protein, putative (D13)	+	2846	NA	NA	NA	Upstream of one
Pf3D7_14_v3	2943591	2943959	PF3D7_1472100	protein transport protein YIP1, putative (YIP1)	-	-517	PF3D7_1472200	histone deacetylase, putative (HDA1)	+	1886	NA	NA	NA	Upstream of two
Pf3D7_14_v3	2979893	2980124	PF3D7_1473100	GTPase-activating protein, putative	-	-1893	PF3D7_1473200	DnaJ protein, putative	+	1590	NA	NA	NA	Upstream of two
Pf3D7_14_v3	3004960	3005779	PF3D7_1473700	nucleoporin NUP116/NSP116, putative (NUP116)	-	-3016	PF3D7_1473900	conserved Plasmodium protein, unknown function	+	2230	NA	NA	NA	Upstream of two
Pf3D7_14_v3	3075532	3076094	PF3D7_1474900	trailer hitch homolog, putative (CITH)	+	-2567	PF3D7_1475100	conserved Plasmodium protein, unknown function	+	628	PF3D7_1475000	mediator complex subunit 31, putative	+	Within gene
Pf3D7_14_v3	3146080	3146348	PF3D7_1476400	serine/threonine protein kinase, FIKK family, pseudogene (FIKK14)	+	-1874	PF3D7_1476500	probable protein, unknown function	+	1275	NA	NA	NA	Upstream of one
Pf3D7_14_v3	3163342	3163829	PF3D7_1476900	Plasmodium exported protein, unknown function, pseudogene	-	-844	PF3D7_1477000	Plasmodium exported protein (hyp17), unknown function, pseudogene	+	4976	NA	NA	NA	Upstream of two

## Sheet: 2 Replicate 1 PfAP2-G
chr	start	end	length	abs_summit	pileup	-LOG10(pvalue)	fold_enrichment	-LOG10(qvalue)	name	left_id	left_desc	left_strand	left_dist	right_id	right_desc	right_strand	right_dist	within_id	within_desc	within_strand	peak_location
Pf3D7_01_v3	5624	5878	255	5696	181	8.78054	1.59424	6.49209	MACS2_peak_1	NA	NA	NA	NA	PF3D7_0100100	erythrocyte membrane protein 1, PfEMP1 (VAR)	+	23814	NA	NA	NA	Upstream of one
Pf3D7_01_v3	6370	7019	650	6573	230	21.7057	2.02346	19.0612	MACS2_peak_2	NA	NA	NA	NA	PF3D7_0100100	erythrocyte membrane protein 1, PfEMP1 (VAR)	+	22937	NA	NA	NA	Upstream of one
Pf3D7_01_v3	7961	8707	747	8223	310	52.079	2.72423	48.888	MACS2_peak_3	NA	NA	NA	NA	PF3D7_0100100	erythrocyte membrane protein 1, PfEMP1 (VAR)	+	21287	NA	NA	NA	Upstream of one
Pf3D7_01_v3	117796	118099	304	117932	224	19.8638	1.97091	17.2564	MACS2_peak_4	PF3D7_0102500	erythrocyte binding antigen-181 (EBA181)	-	-2133	PF3D7_0102600	serine/threonine protein kinase, FIKK family (FIKK1)	-	1109	NA	NA	NA	Upstream of one
Pf3D7_01_v3	255364	255719	356	255546	272	32.6554	2.26554	29.8071	MACS2_peak_5	PF3D7_0105900	DNA binding protein, putative	+	-616	PF3D7_0106000	conserved Plasmodium protein, unknown function	-	229	NA	NA	NA	Downstream of two
Pf3D7_01_v3	373496	374043	548	373880	249	27.9714	2.1899	25.202	MACS2_peak_6	PF3D7_0109300	fatty acid elongation protein, GNS1/SUR4 family, putative	-	-868	PF3D7_0109400	tubulin-specific chaperone a, putative	-	559	NA	NA	NA	Upstream of one
Pf3D7_01_v3	493468	494139	672	493933	332	48.4499	2.51733	45.3255	MACS2_peak_7	PF3D7_0113000	glutamic acid-rich protein (GARP)	-	-3806	PF3D7_0113100	surface-associated interspersed protein 1.1 (SURFIN 1.1) (SURF1.1)	+	1311	NA	NA	NA	Upstream of two
Pf3D7_01_v3	510712	511409	698	511223	376	83.9865	3.30236	80.1544	MACS2_peak_8	PF3D7_0113400	Plasmodium exported protein, unknown function	-	-1475	PF3D7_0113600	surface-associated interspersed protein 1.2 (SURFIN 1.2), pseudogene (SURF1.2)	+	863	NA	NA	NA	Upstream of two
Pf3D7_01_v3	617234	617501	268	617348	244	26.2604	2.1461	23.5217	MACS2_peak_9	PF3D7_0115700	erythrocyte membrane protein 1, PfEMP1 (VAR)	-	-2455	NA	NA	NA	NA	NA	NA	NA	Upstream of one
Pf3D7_02_v3	251355	251850	496	251663	350	70.7671	3.07461	67.2783	MACS2_peak_10	PF3D7_0206200	pantothenate transporter (PAT)	+	-936	PF3D7_0206300	pentafunctional AROM polypeptide, putative, pseudogene (AROM)	+	731	NA	NA	NA	Upstream of one
Pf3D7_02_v3	273136	273370	235	273227	202	13.7095	1.7782	11.2544	MACS2_peak_11	PF3D7_0206700	adenylosuccinate lyase (ASL)	+	-218	PF3D7_0206800	merozoite surface protein 2 (MSP2)	-	462	NA	NA	NA	Downstream of two
Pf3D7_02_v3	274810	275148	339	274997	247	27.2818	2.17238	24.524	MACS2_peak_12	PF3D7_0206800	merozoite surface protein 2 (MSP2)	-	-490	PF3D7_0206900.2	merozoite surface protein 5 (MSP5)	-	543	NA	NA	NA	Upstream of one
Pf3D7_02_v3	307351	307792	442	307534	201	13.4531	1.76944	11.0053	MACS2_peak_13	PF3D7_0207600	serine repeat antigen 5 (SERA5)	-	-507	PF3D7_0207700	serine repeat antigen 4 (SERA4)	-	1313	NA	NA	NA	Upstream of one
Pf3D7_02_v3	312557	312953	397	312800	286	41.916	2.514	38.9017	MACS2_peak_14	PF3D7_0207700	serine repeat antigen 4 (SERA4)	-	-645	PF3D7_0207800	serine repeat antigen 3 (SERA3)	-	649	NA	NA	NA	Upstream of one
Pf3D7_02_v3	405689	406255	567	405833	187	10.0891	1.6468	7.75242	MACS2_peak_15	PF3D7_0209700	RING zinc finger protein, putative	-	-3974	PF3D7_0209900	unspecified product	+	2067	PF3D7_0209800	ATP-dependent RNA helicase UAP56 (UAP56)	-	Within gene
Pf3D7_02_v3	533930	535013	1084	534566	373	82.4206	3.27608	78.6355	MACS2_peak_16	PF3D7_0212900	Leu/Phe-tRNA protein transferase, putative	+	-216	PF3D7_0213000	conserved Plasmodium protein, unknown function	+	1080	NA	NA	NA	Upstream of one
Pf3D7_02_v3	577073	577378	306	577229	262	32.619	2.30377	29.7709	MACS2_peak_17	PF3D7_0214200	mitochondrial ribosomal protein L13 precursor, putative	-	-1175	PF3D7_0214300	conserved Plasmodium protein, unknown function	+	1433	NA	NA	NA	Upstream of two
Pf3D7_02_v3	592539	593212	674	592916	187	10.0891	1.6468	7.75242	MACS2_peak_18	PF3D7_0214500	conserved Plasmodium protein, unknown function	+	-1495	PF3D7_0214600	serine/threonine protein kinase, putative	+	1280	NA	NA	NA	Upstream of one
Pf3D7_02_v3	610011	610223	213	610100	207	15.0227	1.82199	12.5324	MACS2_peak_19	PF3D7_0214800	conserved Plasmodium membrane protein, unknown function	+	-775	PF3D7_0214900	rhoptry neck protein 6 (RON6)	+	525	NA	NA	NA	Upstream of one
Pf3D7_02_v3	621371	621829	459	621581	325	58.841	2.85562	55.5461	MACS2_peak_20	PF3D7_0215000	acyl-CoA synthetase (ACS9)	-	-2152	PF3D7_0215100	RING zinc finger protein, putative	-	943	NA	NA	NA	Upstream of one
Pf3D7_02_v3	632895	633557	663	632987	254	29.7253	2.23369	26.9253	MACS2_peak_21	PF3D7_0215300	acyl-CoA synthetase (ACS8)	-	-1679	PF3D7_0215400	conserved Plasmodium protein, unknown function	-	1602	NA	NA	NA	Upstream of one
Pf3D7_02_v3	684651	685018	368	684913	219	18.3811	1.92711	15.8044	MACS2_peak_22	PF3D7_0216500	conserved Plasmodium protein, unknown function	+	-1210	PF3D7_0216600	MtN3-like protein	+	1572	NA	NA	NA	Upstream of one
Pf3D7_02_v3	718668	719179	512	719023	255	30.0812	2.24245	27.2752	MACS2_peak_23	PF3D7_0217400	conserved Plasmodium protein, unknown function	+	-742	PF3D7_0217500	calcium-dependent protein kinase 1 (CDPK1)	+	1414	NA	NA	NA	Upstream of one
Pf3D7_02_v3	789022	789341	320	789212	274	37.1547	2.40889	34.228	MACS2_peak_24	PF3D7_0219800	Plasmodium exported protein (PHISTc), unknown function	-	-1272	PF3D7_0219900	Plasmodium exported protein, unknown function	+	2252	NA	NA	NA	Upstream of two
Pf3D7_02_v3	808342	808686	345	808497	210	15.8353	1.84827	13.3233	MACS2_peak_25	PF3D7_0220100	DnaJ protein, putative	+	-756	PF3D7_0220200	Plasmodium exported protein, unknown function	-	1014	NA	NA	NA	Downstream of two
Pf3D7_02_v3	816102	816354	253	816226	207	15.0227	1.82199	12.5324	MACS2_peak_26	PF3D7_0220300	Plasmodium exported protein, unknown function	-	-1572	PF3D7_0220400	DnaJ protein, putative, pseudogene	+	4203	NA	NA	NA	Upstream of two
Pf3D7_02_v3	829792	829995	204	829888	211	16.1101	1.85703	13.5907	MACS2_peak_27	PF3D7_0220500	Plasmodium exported protein (hyp2), unknown function	-	-5024	PF3D7_0220600	Plasmodium exported protein (hyp9), unknown function	+	1301	NA	NA	NA	Upstream of two
Pf3D7_02_v3	838195	839028	834	838616	388	77.5397	3.05736	73.9102	MACS2_peak_28	PF3D7_0220700	Plasmodium exported protein (hyp9), unknown function	+	-3928	PF3D7_0220800	cytoadherence linked asexual protein 2 (CLAG2)	+	227	NA	NA	NA	Upstream of one
Pf3D7_02_v3	938836	939339	504	939031	278	38.7172	2.44392	35.7654	MACS2_peak_29	PF3D7_0223500	erythrocyte membrane protein 1, PfEMP1 (VAR)	-	-15383	NA	NA	NA	NA	NA	NA	NA	Upstream of one
Pf3D7_02_v3	940300	940641	342	940525	179	8.36271	1.57673	6.09123	MACS2_peak_30	PF3D7_0223500	erythrocyte membrane protein 1, PfEMP1 (VAR)	-	-16877	NA	NA	NA	NA	NA	NA	NA	Upstream of one
Pf3D7_02_v3	941043	941637	595	941304	224	19.8638	1.97091	17.2564	MACS2_peak_31	PF3D7_0223500	erythrocyte membrane protein 1, PfEMP1 (VAR)	-	-17656	NA	NA	NA	NA	NA	NA	NA	Upstream of one
Pf3D7_02_v3	946701	946965	265	946881	212	4.57512	1.3308	2.48622	MACS2_peak_32	PF3D7_0223500	erythrocyte membrane protein 1, PfEMP1 (VAR)	-	-23233	NA	NA	NA	NA	NA	NA	NA	Upstream of one
Pf3D7_03_v3	7923	8711	789	8554	201	13.4531	1.76944	11.0053	MACS2_peak_33	NA	NA	NA	NA	PF3D7_0300100	erythrocyte membrane protein 1, PfEMP1 (VAR)	+	28411	NA	NA	NA	Upstream of one
Pf3D7_03_v3	10589	10926	338	10771	235	23.2918	2.06726	20.6129	MACS2_peak_34	NA	NA	NA	NA	PF3D7_0300100	erythrocyte membrane protein 1, PfEMP1 (VAR)	+	26194	NA	NA	NA	Upstream of one
Pf3D7_03_v3	34529	34765	237	34680	234	22.9709	2.0585	20.2992	MACS2_peak_35	NA	NA	NA	NA	PF3D7_0300100	erythrocyte membrane protein 1, PfEMP1 (VAR)	+	2285	NA	NA	NA	Upstream of one
Pf3D7_03_v3	101789	102053	265	101925	231	22.0193	2.03222	19.3683	MACS2_peak_36	PF3D7_0301700	Plasmodium exported protein, unknown function	-	-4018	PF3D7_0301800	Plasmodium exported protein, unknown function	+	2400	NA	NA	NA	Upstream of two
Pf3D7_03_v3	118872	119536	665	119371	209	15.5624	1.83951	13.0578	MACS2_peak_37	PF3D7_0302100	serine/threonine protein kinase (SRPK1)	+	-1285	PF3D7_0302200	cytoadherence linked asexual protein 3.2 (CLAG3.2)	+	87	NA	NA	NA	Upstream of one
Pf3D7_03_v3	133475	135975	2501	135193	399	96.3294	3.50383	89.5114	MACS2_peak_38	PF3D7_0302400	unspecified product	-	-1691	PF3D7_0302500	cytoadherence linked asexual protein 3.1 (CLAG3.1)	+	225	NA	NA	NA	Upstream of two
Pf3D7_03_v3	202771	203069	299	203035	179	8.36271	1.57673	6.09123	MACS2_peak_39	PF3D7_0304000	inner membrane complex protein 1a, putative (IMC1a)	-	-1451	PF3D7_0304100	inner membrane complex protein 1e, putative (IMC1e)	+	1507	NA	NA	NA	Upstream of two
Pf3D7_03_v3	249687	250026	340	249757	199	12.9467	1.75192	10.5146	MACS2_peak_40	PF3D7_0305100	conserved Plasmodium protein, unknown function	-	-1487	PF3D7_0305200	conserved Plasmodium protein, unknown function	+	1485	NA	NA	NA	Upstream of two
Pf3D7_03_v3	527251	527521	271	527368	242	25.5883	2.12858	22.8625	MACS2_peak_41	PF3D7_0312400	glycogen synthase kinase 3 (GSK3)	-	-929	PF3D7_0312500	transporter, putative	+	1669	NA	NA	NA	Upstream of two
Pf3D7_03_v3	666153	666414	262	666307	229	21.3941	2.0147	18.756	MACS2_peak_42	PF3D7_0316400	conserved Plasmodium protein, unknown function	-	-1155	PF3D7_0316500	kinetochore protein NUF2, putative (NUF2)	+	699	NA	NA	NA	Upstream of two
Pf3D7_03_v3	726963	727522	560	727421	200	13.1988	1.76068	10.7588	MACS2_peak_43	PF3D7_0317600	40S ribosomal protein S11, putative (RPS11)	+	-1291	PF3D7_0317700	CPSF (cleavage and polyadenylation specific factor), subunit A, putative	+	838	NA	NA	NA	Upstream of one
Pf3D7_03_v3	745865	746409	545	746057	328	45.7445	2.45584	42.6646	MACS2_peak_44	PF3D7_0318100	stomatin-like protein	+	-1004	PF3D7_0318200	DNA-directed RNA polymerase II subunit RPB1 (RPB1)	+	2408	NA	NA	NA	Upstream of one
Pf3D7_03_v3	860679	860962	284	860850	183	9.20758	1.61176	6.90307	MACS2_peak_45	PF3D7_0320400	oocyst capsule protein (Cap380)	-	-3346	PF3D7_0320600	conserved Plasmodium protein, unknown function	-	1891	PF3D7_0320500	nicotinamidase, putative (Nico)	+	Within gene
Pf3D7_03_v3	862438	862754	317	862535	186	9.86532	1.63804	7.53653	MACS2_peak_46	PF3D7_0320500	nicotinamidase, putative (Nico)	+	-433	PF3D7_0320600	conserved Plasmodium protein, unknown function	-	206	NA	NA	NA	Downstream of two
Pf3D7_03_v3	1040578	1040981	404	1040679	205	14.4912	1.80447	12.0148	MACS2_peak_47	PF3D7_0324900	erythrocyte membrane protein 1, PfEMP1 (VAR)	-	-2425	NA	NA	NA	NA	NA	NA	NA	Upstream of one
Pf3D7_03_v3	1055509	1055841	333	1055661	206	14.7559	1.81323	12.2728	MACS2_peak_48	PF3D7_0324900	erythrocyte membrane protein 1, PfEMP1 (VAR)	-	-17407	NA	NA	NA	NA	NA	NA	NA	Upstream of one
Pf3D7_03_v3	1056328	1056607	280	1056469	225	20.1661	1.97967	17.5529	MACS2_peak_49	PF3D7_0324900	erythrocyte membrane protein 1, PfEMP1 (VAR)	-	-18215	NA	NA	NA	NA	NA	NA	NA	Upstream of one
Pf3D7_03_v3	1056814	1057526	713	1057097	253	29.3712	2.22493	26.5778	MACS2_peak_50	PF3D7_0324900	erythrocyte membrane protein 1, PfEMP1 (VAR)	-	-18843	NA	NA	NA	NA	NA	NA	NA	Upstream of one
Pf3D7_03_v3	1057742	1058255	514	1058154	188	10.3151	1.65556	7.97033	MACS2_peak_51	PF3D7_0324900	erythrocyte membrane protein 1, PfEMP1 (VAR)	-	-19900	NA	NA	NA	NA	NA	NA	NA	Upstream of one
Pf3D7_03_v3	1063776	1063995	220	1063963	189	6.39172	1.45482	4.20973	MACS2_peak_52	PF3D7_0324900	erythrocyte membrane protein 1, PfEMP1 (VAR)	-	-25709	NA	NA	NA	NA	NA	NA	NA	Upstream of one
Pf3D7_04_v3	5060	5622	563	5388	240	24.9232	2.11106	22.2105	MACS2_peak_53	NA	NA	NA	NA	PF3D7_0400100	erythrocyte membrane protein 1, PfEMP1 (VAR)	+	23318	NA	NA	NA	Upstream of one
Pf3D7_04_v3	5849	6537	689	6120	250	28.3188	2.19866	25.544	MACS2_peak_54	NA	NA	NA	NA	PF3D7_0400100	erythrocyte membrane protein 1, PfEMP1 (VAR)	+	22586	NA	NA	NA	Upstream of one
Pf3D7_04_v3	7487	8276	790	7619	224	19.8638	1.97091	17.2564	MACS2_peak_55	NA	NA	NA	NA	PF3D7_0400100	erythrocyte membrane protein 1, PfEMP1 (VAR)	+	21087	NA	NA	NA	Upstream of one
Pf3D7_04_v3	101635	101973	339	101820	204	14.2286	1.79571	11.7589	MACS2_peak_56	PF3D7_0401600.2	PIR protein (RIF)	-	-8011	PF3D7_0401800	Plasmodium exported protein (PHISTb), unknown function (PfD80)	-	1922	PF3D7_0401700	Plasmodium exported protein, unknown function, pseudogene	+	Within gene
Pf3D7_04_v3	135268	136112	845	135667	379	85.5627	3.32864	81.6894	MACS2_peak_57	PF3D7_0402200	surface-associated interspersed protein 4.1 (SURFIN 4.1), pseudogene (SURF4.1)	-	-1199	PF3D7_0402300	reticulocyte binding protein homologue 1 (RH1)	+	1973	NA	NA	NA	Upstream of two
Pf3D7_04_v3	174719	174975	257	174873	240	24.9232	2.11106	22.2105	MACS2_peak_58	PF3D7_0402900	probable protein, unknown function	-	-1959	PF3D7_0403100	regulator of chromosome condensation, putative	-	499	PF3D7_0403000	tRNA Asparagine	+	Within gene
Pf3D7_04_v3	200171	200584	414	200343	213	16.666	1.87455	14.1318	MACS2_peak_59	PF3D7_0403500	ubiquitin specific protease, putative	+	-3598	PF3D7_0403700	CGI-201 protein, short form	-	5885	PF3D7_0403600	conserved Plasmodium protein, unknown function	-	Within gene
Pf3D7_04_v3	224362	224588	227	224507	180	8.57046	1.58548	6.29041	MACS2_peak_60	PF3D7_0404000	conserved Plasmodium protein, unknown function	-	-376	PF3D7_0404100	transcription factor with AP2 domain(s), putative (ApiAP2)	-	272	NA	NA	NA	Upstream of one
Pf3D7_04_v3	263797	264288	492	263939	251	28.6679	2.20741	25.8874	MACS2_peak_61	PF3D7_0404700	dipeptidyl aminopeptidase 3 (DPAP3)	-	-521	PF3D7_0404800	conserved Plasmodium protein, unknown function	-	366	NA	NA	NA	Upstream of one
Pf3D7_04_v3	269114	269470	357	269218	173	7.1657	1.52417	4.94374	MACS2_peak_62	PF3D7_0404900	6-cysteine protein (P41)	-	-838	PF3D7_0405100	protein transport protein Sec24B (SEC24B)	-	3037	PF3D7_0405000	ATP-dependent RNA helicase, putative	-	Within gene
Pf3D7_04_v3	319625	320037	413	319945	230	21.7057	2.02346	19.0612	MACS2_peak_63	PF3D7_0405900	apical sushi protein (ASP)	-	-767	PF3D7_0406000	conserved Plasmodium protein, unknown function	+	1074	NA	NA	NA	Upstream of two
Pf3D7_04_v3	337648	338504	857	338286	395	94.1407	3.4688	89.4779	MACS2_peak_64	PF3D7_0406400	cytosolic glyoxalase II (cGloII)	+	-4430	PF3D7_0406600	conserved Plasmodium protein, unknown function	+	8022	PF3D7_0406500	conserved Plasmodium protein, unknown function	-	Within gene
Pf3D7_04_v3	372061	372296	236	372149	217	17.8015	1.90959	15.239	MACS2_peak_65	PF3D7_0407500	mitochondrial carrier protein, putative	+	-879	PF3D7_0407600	conserved Plasmodium protein, unknown function	+	890	NA	NA	NA	Upstream of one
Pf3D7_04_v3	459041	459398	358	459232	269	35.2368	2.36509	32.3422	MACS2_peak_66	PF3D7_0409700	peptide chain release factor 2, putative	+	-1212	PF3D7_0409800	zinc finger protein, putative	+	478	NA	NA	NA	Upstream of one
Pf3D7_04_v3	469063	469392	330	469227	300	47.7436	2.63663	44.6264	MACS2_peak_67	PF3D7_0410000	erythrocyte vesicle protein 1 (EVP1)	-	-1888	PF3D7_0410200	tRNA Isoleucine	-	631	PF3D7_0410100	tRNA Serine	+	Within gene
Pf3D7_04_v3	736748	737093	346	736928	250	28.3188	2.19866	25.544	MACS2_peak_68	PF3D7_0416800	small GTP-binding protein sar1 (SAR1)	+	-5705	PF3D7_0417000	conserved Plasmodium protein, unknown function	+	5221	PF3D7_0416900	conserved Plasmodium protein, unknown function	-	Within gene
Pf3D7_04_v3	912350	913239	890	912484	223	19.5634	1.96215	16.9618	MACS2_peak_69	PF3D7_0420200	holo-[acyl-carrier-protein] synthase, putative (ACPS)	+	-513	PF3D7_0420300	transcription factor with AP2 domain(s) (ApiAP2)	+	5506	NA	NA	NA	Upstream of one
Pf3D7_04_v3	997886	998374	489	997983	212	16.3871	1.86579	13.86	MACS2_peak_70	PF3D7_0421900	conserved Plasmodium protein, unknown function	+	-528	PF3D7_0422000	steroid dehydrogenase, putative	+	664	NA	NA	NA	Upstream of one
Pf3D7_04_v3	1055101	1055352	252	1055212	227	20.7763	1.99718	18.1504	MACS2_peak_71	PF3D7_0423300	conserved Plasmodium protein, unknown function	-	-2206	PF3D7_0423400	asparagine-rich protein (AARP)	+	453	NA	NA	NA	Upstream of two
Pf3D7_04_v3	1072135	1073129	995	1072791	342	66.8642	3.00454	63.4439	MACS2_peak_72	PF3D7_0423700	early transcribed membrane protein 4 (ETRAMP4)	-	-946	PF3D7_0423800	cysteine-rich protective antigen (CyRPA)	+	3556	NA	NA	NA	Upstream of two
Pf3D7_04_v3	1091666	1091930	265	1091760	243	25.9235	2.13734	23.1913	MACS2_peak_73	PF3D7_0424200	reticulocyte binding protein homologue 4 (RH4)	-	-483	PF3D7_0424300	erythrocyte binding antigen-165, pseudogene (EBA165)	+	1378	NA	NA	NA	Upstream of two
Pf3D7_04_v3	1098749	1099375	627	1099045	385	88.746	3.3812	84.7038	MACS2_peak_74	PF3D7_0424300	erythrocyte binding antigen-165, pseudogene (EBA165)	+	-1210	PF3D7_0424400	surface-associated interspersed protein 4.2 (SURFIN 4.2) (SURF4.2)	+	766	NA	NA	NA	Upstream of one
Pf3D7_04_v3	1182334	1182579	246	1182477	210	15.8353	1.84827	13.3233	MACS2_peak_75	PF3D7_0426000	erythrocyte membrane protein 1, PfEMP1 (VAR)	-	-2251	NA	NA	NA	NA	NA	NA	NA	Upstream of one
Pf3D7_04_v3	1194390	1194639	250	1194467	174	7.35929	1.53293	5.12898	MACS2_peak_76	PF3D7_0426000	erythrocyte membrane protein 1, PfEMP1 (VAR)	-	-14241	NA	NA	NA	NA	NA	NA	NA	Upstream of one
Pf3D7_05_v3	85734	86329	596	86109	294	45.2109	2.58408	42.1377	MACS2_peak_77	PF3D7_0501600	rhoptry-associated protein 2 (RAP2)	-	-872	PF3D7_0501700	anaphase promoting complex subunit, putative	-	711	NA	NA	NA	Upstream of one
Pf3D7_05_v3	139289	139559	271	139522	175	7.55522	1.54169	5.31686	MACS2_peak_78	PF3D7_0503300	serine/arginine-rich splicing factor 12 (SRSF12)	-	-3592	PF3D7_0503400	actin-depolymerizing factor 1 (ADF1)	+	1188	NA	NA	NA	Upstream of two
Pf3D7_05_v3	139958	140270	313	140100	285	41.5108	2.50524	38.5048	MACS2_peak_79	PF3D7_0503300	serine/arginine-rich splicing factor 12 (SRSF12)	-	-4170	PF3D7_0503400	actin-depolymerizing factor 1 (ADF1)	+	610	NA	NA	NA	Upstream of two
Pf3D7_05_v3	150608	150828	221	150724	186	9.86532	1.63804	7.53653	MACS2_peak_80	PF3D7_0503600	myosin B (MyoB)	-	-593	PF3D7_0503800	60S ribosomal protein L31 (RPL31)	-	698	NA	NA	NA	Upstream of one
Pf3D7_05_v3	267115	267519	405	267328	245	26.5992	2.15486	23.854	MACS2_peak_81	PF3D7_0506400	conserved Plasmodium protein, unknown function	-	-3403	PF3D7_0506600	histone deacetylase, putative, pseudogene	-	11446	PF3D7_0506500	conserved Plasmodium protein, unknown function	+	Within gene
Pf3D7_05_v3	310404	310761	358	310618	213	16.666	1.87455	14.1318	MACS2_peak_82	PF3D7_0507500	subtilisin-like protease 1 (SUB1)	-	-1062	PF3D7_0507600	cell differentiation protein, putative (CAF40)	+	2581	NA	NA	NA	Upstream of two
Pf3D7_05_v3	432741	433334	594	433025	332	60.321	2.86344	57.0053	MACS2_peak_83	PF3D7_0510100	conserved Plasmodium protein, unknown function	-	-2672	PF3D7_0510200	peptidyl-prolyl cis-trans isomerase (CYP87)	+	4470	NA	NA	NA	Upstream of two
Pf3D7_05_v3	451277	451499	223	451378	213	16.666	1.87455	14.1318	MACS2_peak_84	PF3D7_0510500	topoisomerase I (TopoI)	-	-2876	PF3D7_0510700	conserved Plasmodium protein, unknown function	+	7923	PF3D7_0510600	tRNA Leucine	+	Within gene
Pf3D7_05_v3	656186	656579	394	656421	253	29.3712	2.22493	26.5778	MACS2_peak_85	PF3D7_0515700	glideosome-associated protein 40, putative (GAP40)	-	-1085	PF3D7_0515800	BolA-like protein, putative	-	2002	NA	NA	NA	Upstream of one
Pf3D7_05_v3	657510	657777	268	657671	202	13.7095	1.7782	11.2544	MACS2_peak_86	PF3D7_0515700	glideosome-associated protein 40, putative (GAP40)	-	-2335	PF3D7_0515800	BolA-like protein, putative	-	752	NA	NA	NA	Upstream of one
Pf3D7_05_v3	1031017	1031632	616	1031421	290	34.4324	2.25727	31.5561	MACS2_peak_87	PF3D7_0524900	tRNA-YW synthesizing protein, putative	+	-1059	PF3D7_0525000	zinc finger protein, putative	+	4808	NA	NA	NA	Upstream of one
Pf3D7_05_v3	1069826	1070461	636	1070310	204	12.0986	1.70123	9.69743	MACS2_peak_88	PF3D7_0525700	conserved Plasmodium protein, unknown function	+	-1025	PF3D7_0525800	inner membrane complex protein 1g, putative (IMC1g)	+	937	NA	NA	NA	Upstream of one
Pf3D7_05_v3	1150074	1150420	347	1150265	327	59.7653	2.87314	56.4564	MACS2_peak_89	PF3D7_0527600	conserved Plasmodium protein, unknown function	-	-1455	PF3D7_0527800	tRNA Leucine	-	962	PF3D7_0527700	tRNA Glutamic acid	+	Within gene
Pf3D7_05_v3	1151090	1151410	321	1151264	247	27.2818	2.17238	24.524	MACS2_peak_90	PF3D7_0527700	tRNA Glutamic acid	+	-958	PF3D7_0527900	RNA helicase 1	+	2412	PF3D7_0527800	tRNA Leucine	-	Within gene
Pf3D7_05_v3	1288846	1289212	367	1289022	187	10.0891	1.6468	7.75242	MACS2_peak_91	PF3D7_0531400	conserved Plasmodium protein, unknown function	-	-2916	PF3D7_0531600	18S ribosomal RNA	+	579	PF3D7_0531500	unspecified product	+	Within gene
Pf3D7_06_v3	76403	77193	791	76637	291	38.7418	2.38983	35.79	MACS2_peak_92	PF3D7_0601800	H/ACA snoRNA	-	-2275	PF3D7_0601900	conserved Plasmodium protein, unknown function	+	1553	NA	NA	NA	Upstream of two
Pf3D7_06_v3	177798	178109	312	177944	207	15.0227	1.82199	12.5324	MACS2_peak_93	PF3D7_0604100	transcription factor with AP2 domain(s) (SIP2)	-	-704	PF3D7_0604200	mitochondrial ribosomal protein L41, putative	+	2992	NA	NA	NA	Upstream of two
Pf3D7_06_v3	178919	179506	588	179298	266	34.1052	2.33881	31.2302	MACS2_peak_94	PF3D7_0604100	transcription factor with AP2 domain(s) (SIP2)	-	-2058	PF3D7_0604200	mitochondrial ribosomal protein L41, putative	+	1638	NA	NA	NA	Upstream of two
Pf3D7_06_v3	292986	293399	414	293242	263	29.92	2.20626	27.1191	MACS2_peak_95	PF3D7_0606900	glutaredoxin-like protein (GLP2)	-	-2157	PF3D7_0607000	translation initiation factor IF-2, putative	+	622	NA	NA	NA	Upstream of two
Pf3D7_06_v3	361060	361382	323	361224	271	34.714	2.33891	31.8316	MACS2_peak_96	PF3D7_0608700	T-complex protein 1 subunit zeta (CCT6)	+	-1021	PF3D7_0608800	ornithine aminotransferase (OAT)	+	1411	NA	NA	NA	Upstream of one
Pf3D7_06_v3	443688	443933	246	443805	206	14.7559	1.81323	12.2728	MACS2_peak_97	PF3D7_0610300	unspecified product	-	-586	PF3D7_0610400	histone H3 (H3)	+	942	NA	NA	NA	Upstream of two
Pf3D7_06_v3	520665	520878	214	520781	205	14.031	1.78429	11.5681	MACS2_peak_98	PF3D7_0612200	leucine-rich repeat protein (LRR6)	-	-1233	PF3D7_0612400	conserved Plasmodium protein, unknown function	+	447	PF3D7_0612300	conserved protein, unknown function	+	Within gene
Pf3D7_06_v3	545399	545679	281	545528	204	14.2286	1.79571	11.7589	MACS2_peak_99	PF3D7_0613300	rhoptry protein ROP14 (ROP14)	-	-730	PF3D7_0613400	apicoplast ribosomal protein L18 precursor, putative	+	1436	NA	NA	NA	Upstream of two
Pf3D7_06_v3	563933	564144	212	564034	219	18.3811	1.92711	15.8044	MACS2_peak_100	PF3D7_0613700	syntaxin binding protein, putative	-	-2574	PF3D7_0613800	transcription factor with AP2 domain(s) (ApiAP2)	+	2105	NA	NA	NA	Upstream of two
Pf3D7_06_v3	586232	586525	294	586485	159	4.71334	1.40153	2.61427	MACS2_peak_101	PF3D7_0613900	myosin E, putative (myoE)	-	-589	PF3D7_0614000	thiamin-phosphate pyrophosphorylase, putative	-	534	NA	NA	NA	Upstream of one
Pf3D7_06_v3	641182	641530	349	641345	298	35.4306	2.2603	32.5353	MACS2_peak_102	PF3D7_0615400	ribonuclease, putative	-	-1171	PF3D7_0615500	cdc2-related protein kinase 5 (CRK5)	+	2707	NA	NA	NA	Upstream of two
Pf3D7_06_v3	713993	714242	250	714161	191	11.0065	1.68184	8.63738	MACS2_peak_103	PF3D7_0617000	mitochondrial import receptor subunit TOM40, putative (TOM40)	-	-8993	PF3D7_0617200	conserved Plasmodium protein, unknown function	+	2889	PF3D7_0617100	AP-2 complex subunit alpha, putative	+	Within gene
Pf3D7_06_v3	716052	716766	715	716582	345	68.3184	3.03082	64.8742	MACS2_peak_104	PF3D7_0617100	AP-2 complex subunit alpha, putative	+	-2006	PF3D7_0617200	conserved Plasmodium protein, unknown function	+	468	NA	NA	NA	Upstream of one
Pf3D7_06_v3	749641	749955	315	749767	199	12.9467	1.75192	10.5146	MACS2_peak_105	PF3D7_0617800	histone H2A (H2A)	-	-953	PF3D7_0617900	histone H3 variant, putative (H3.3)	+	4628	NA	NA	NA	Upstream of two
Pf3D7_06_v3	757613	758334	722	757773	282	40.3044	2.47896	37.3226	MACS2_peak_106	PF3D7_0617900	histone H3 variant, putative (H3.3)	+	-2968	PF3D7_0618000	conserved Plasmodium membrane protein, unknown function	+	836	NA	NA	NA	Upstream of one
Pf3D7_06_v3	784610	784872	263	784704	187	8.14256	1.54933	5.88629	MACS2_peak_107	PF3D7_0618800	conserved Plasmodium protein, unknown function	-	-1408	PF3D7_0619000.2	conserved Plasmodium protein, unknown function	-	4003	PF3D7_0618900.1	phosphatidylinositol N-acetylglucosaminyltransferase subunit GPI1 (GPI1)	+	Within gene
Pf3D7_06_v3	860945	861165	221	861050	218	18.0904	1.91835	15.5207	MACS2_peak_108	PF3D7_0620700	DnaJ protein, putative	-	-936	PF3D7_0620900	tRNA Leucine	-	635	PF3D7_0620800	tRNA Alanine	+	Within gene
Pf3D7_06_v3	947103	947341	239	947230	187	10.0891	1.6468	7.75242	MACS2_peak_109	PF3D7_0623100	nuclear polyadenylated RNA-binding protein NAB2, putative (NAB2)	-	-3510	PF3D7_0623300	EGF-like membrane protein, putative	-	263	PF3D7_0623200	ferredoxin--NADP reductase (FNR)	+	Within gene
Pf3D7_06_v3	993794	994752	959	994390	394	93.5963	3.46004	89.0264	MACS2_peak_110	PF3D7_0624400	conserved Plasmodium protein, unknown function	-	-2192	PF3D7_0624600	SNF2 helicase, putative (ISWI)	+	5134	PF3D7_0624500	anaphase promoting complex subunit, putative	+	Within gene
Pf3D7_06_v3	995795	996014	220	995915	198	12.6966	1.74316	10.2727	MACS2_peak_111	PF3D7_0624500	anaphase promoting complex subunit, putative	+	-1362	PF3D7_0624600	SNF2 helicase, putative (ISWI)	+	3609	NA	NA	NA	Upstream of one
Pf3D7_06_v3	1154607	1155151	545	1154769	306	50.3279	2.68919	47.1639	MACS2_peak_112	PF3D7_0628100	HECT-domain (ubiquitin-transferase), putative	-	-1105	PF3D7_0628200	protein kinase PK4 (PK4)	+	5093	NA	NA	NA	Upstream of two
Pf3D7_06_v3	1169474	1170065	592	1169655	314	53.8522	2.75927	50.6344	MACS2_peak_113	PF3D7_0628200	protein kinase PK4 (PK4)	+	-575	PF3D7_0628300	choline/ethanolaminephosphotransferase, putative (CEPT)	-	1158	NA	NA	NA	Downstream of two
Pf3D7_06_v3	1314728	1314950	223	1314866	217	13.6201	1.73635	11.1714	MACS2_peak_114	PF3D7_0631100	Plasmodium exported protein (PHISTb), unknown function	+	-15493	PF3D7_0631300	exported protein family 1 (EPF1)	+	2007	PF3D7_0631200	erythrocyte membrane protein 1 (PfEMP1), pseudogene (VAR)	-	Within gene
Pf3D7_06_v3	1330103	1330457	355	1330427	208	5.25231	1.37067	3.12358	MACS2_peak_115	PF3D7_0631700	rifin, pseudogene	+	-2509	PF3D7_0631900	stevor	+	2586	PF3D7_0631800	rifin (RIF)	+	Within gene
Pf3D7_06_v3	1333389	1333599	211	1333456	221	6.21862	1.40475	4.04492	MACS2_peak_116	PF3D7_0631800	rifin (RIF)	+	-2493	PF3D7_0632000	rifin (RIF)	+	2690	PF3D7_0631900	stevor	+	Within gene
Pf3D7_06_v3	1336657	1336961	305	1336819	210	6.52736	1.43281	4.33713	MACS2_peak_117	PF3D7_0631900	stevor	+	-2784	PF3D7_0632100	rifin (RIF)	-	1399	PF3D7_0632000	rifin (RIF)	+	Within gene
Pf3D7_06_v3	1347758	1347966	209	1347838	205	10.5142	1.62768	8.16819	MACS2_peak_118	PF3D7_0632200	rifin (RIF)	-	-5243	PF3D7_0632400	rifin (RIF)	+	2886	PF3D7_0632300	rifin (RIF)	+	Within gene
Pf3D7_06_v3	1351053	1351803	751	1351656	209	6.23321	1.41953	4.05358	MACS2_peak_119	PF3D7_0632300	rifin (RIF)	+	-3085	PF3D7_0632500	erythrocyte membrane protein 1, PfEMP1 (VAR)	-	2290	PF3D7_0632400	rifin (RIF)	+	Within gene
Pf3D7_06_v3	1368234	1368543	310	1368325	193	7.6729	1.51473	5.43354	MACS2_peak_120	PF3D7_0632500	erythrocyte membrane protein 1, PfEMP1 (VAR)	-	-1895	PF3D7_0632700	rifin (RIF)	+	3176	PF3D7_0632600	rifin, pseudogene (RIF)	+	Within gene
Pf3D7_06_v3	1374807	1375028	222	1374914	220	5.41133	1.36641	3.27366	MACS2_peak_121	PF3D7_0632700	rifin (RIF)	+	-2053	NA	NA	NA	NA	PF3D7_0632800	erythrocyte membrane protein 1, PfEMP1 (VAR)	-	Within gene
Pf3D7_06_v3	1384778	1385017	240	1384899	240	14.5101	1.72091	12.0336	MACS2_peak_122	PF3D7_0632800	erythrocyte membrane protein 1, PfEMP1 (VAR)	-	-2272	NA	NA	NA	NA	NA	NA	NA	Upstream of one
Pf3D7_06_v3	1406573	1407536	964	1407159	283	27.6022	2.06393	24.8435	MACS2_peak_123	PF3D7_0632800	erythrocyte membrane protein 1, PfEMP1 (VAR)	-	-24532	NA	NA	NA	NA	NA	NA	NA	Upstream of one
Pf3D7_06_v3	1407814	1409596	1783	1408524	255	19.358	1.86409	16.7619	MACS2_peak_124	PF3D7_0632800	erythrocyte membrane protein 1, PfEMP1 (VAR)	-	-25897	NA	NA	NA	NA	NA	NA	NA	Upstream of one
Pf3D7_06_v3	1410355	1411985	1631	1410861	338	39.4848	2.24805	36.5248	MACS2_peak_125	PF3D7_0632800	erythrocyte membrane protein 1, PfEMP1 (VAR)	-	-28234	NA	NA	NA	NA	NA	NA	NA	Upstream of one
Pf3D7_07_v3	5993	6575	583	6349	217	17.8015	1.90959	15.239	MACS2_peak_126	NA	NA	NA	NA	PF3D7_0700100	erythrocyte membrane protein 1, PfEMP1 (VAR)	+	13958	NA	NA	NA	Upstream of one
Pf3D7_07_v3	7711	7971	261	7894	176	7.75359	1.55045	5.50706	MACS2_peak_127	NA	NA	NA	NA	PF3D7_0700100	erythrocyte membrane protein 1, PfEMP1 (VAR)	+	12413	NA	NA	NA	Upstream of one
Pf3D7_07_v3	17727	17949	223	17865	189	10.5434	1.66432	8.19041	MACS2_peak_128	NA	NA	NA	NA	PF3D7_0700100	erythrocyte membrane protein 1, PfEMP1 (VAR)	+	2442	NA	NA	NA	Upstream of one
Pf3D7_07_v3	99588	100947	1360	99939	380	82.2537	3.22945	78.4795	MACS2_peak_129	PF3D7_0702300	sporozoite threonine and asparagine-rich protein (STARP)	+	-1209	PF3D7_0702400	small exported membrane protein 1 (SEMP1)	+	1755	NA	NA	NA	Upstream of one
Pf3D7_07_v3	107473	108198	726	107650	329	60.695	2.89066	57.3721	MACS2_peak_130	PF3D7_0702500	Plasmodium exported protein, unknown function	-	-1661	PF3D7_0702600	chitinase precursor fragment, truncated	+	2265	NA	NA	NA	Upstream of two
Pf3D7_07_v3	111441	111679	239	111566	238	24.2653	2.09354	21.5666	MACS2_peak_131	PF3D7_0702700	tRNA Alanine	-	-21	PF3D7_0702800	tRNA Tyrosine	+	483	NA	NA	NA	Upstream of two
Pf3D7_07_v3	196037	196382	346	196210	211	16.1101	1.85703	13.5907	MACS2_peak_132	PF3D7_0704200	tRNA m5C-methyltransferase, putative	-	-1320	PF3D7_0704300	conserved Plasmodium membrane protein, unknown function	+	1481	NA	NA	NA	Upstream of two
Pf3D7_07_v3	327814	328025	212	327893	218	18.0904	1.91835	15.5207	MACS2_peak_133	PF3D7_0706900	tRNA Histidine	-	-1096	PF3D7_0707100	tRNA Lysine	-	1119	PF3D7_0707000	tRNA Lysine	+	Within gene
Pf3D7_07_v3	328941	329175	235	329079	259	31.5214	2.27749	28.6919	MACS2_peak_134	PF3D7_0707000	tRNA Lysine	+	-1142	PF3D7_0707200	conserved Plasmodium protein, unknown function	-	857	PF3D7_0707100	tRNA Lysine	-	Within gene
Pf3D7_07_v3	337903	338407	505	338064	224	19.8638	1.97091	17.2564	MACS2_peak_135	PF3D7_0707200	conserved Plasmodium protein, unknown function	-	-1739	PF3D7_0707300	rhoptry-associated membrane antigen (RAMA)	+	821	NA	NA	NA	Upstream of two
Pf3D7_07_v3	393655	393977	323	393816	211	16.1101	1.85703	13.5907	MACS2_peak_136	PF3D7_0708700	Cg8 protein	-	-1628	PF3D7_0708800	heat shock protein 110 (HSP110c)	+	1895	NA	NA	NA	Upstream of two
Pf3D7_07_v3	644815	645291	477	644997	269	35.2368	2.36509	32.3422	MACS2_peak_137	PF3D7_0714000	histone H2B variant (H2B.Z)	-	-1525	PF3D7_0714100	conserved Plasmodium protein, unknown function	-	1722	NA	NA	NA	Upstream of one
Pf3D7_07_v3	885807	886082	276	885961	235	23.2918	2.06726	20.6129	MACS2_peak_138	PF3D7_0720400	ferrodoxin reductase-like protein	+	-973	PF3D7_0720500	conserved Plasmodium protein, unknown function	+	385	NA	NA	NA	Upstream of one
Pf3D7_07_v3	945717	945969	253	945866	279	39.1117	2.45268	36.1525	MACS2_peak_139	PF3D7_0722100	PelOta protein homologue, putative	+	-632	PF3D7_0722200	rhoptry-associated leucine zipper-like protein 1 (RALP1)	+	497	NA	NA	NA	Upstream of one
Pf3D7_07_v3	1000862	1001126	265	1001019	208	15.2915	1.83075	12.7943	MACS2_peak_140	PF3D7_0723800	conserved Plasmodium protein, unknown function	+	-786	PF3D7_0724000	Rab GTPase activator and protein kinase, putative	+	5316	PF3D7_0723900	conserved Plasmodium protein, unknown function	-	Within gene
Pf3D7_07_v3	1077675	1078720	1046	1077996	289	43.1404	2.54028	40.1029	MACS2_peak_141	PF3D7_0725300	conserved Plasmodium protein, unknown function	-	-3242	PF3D7_0725400	conserved Plasmodium protein, unknown function	+	1019	NA	NA	NA	Upstream of two
Pf3D7_07_v3	1082474	1083419	946	1083286	208	14.5135	1.79718	12.037	MACS2_peak_142	PF3D7_0725500	unspecified product	-	-943	PF3D7_0725600	18S ribosomal RNA	+	475	NA	NA	NA	Upstream of two
Pf3D7_07_v3	1085737	1086143	407	1085813	203	13.968	1.78695	11.5054	MACS2_peak_143	PF3D7_0725500	unspecified product	-	-3470	PF3D7_0725700	unspecified product	+	35	PF3D7_0725600	18S ribosomal RNA	+	Within gene
Pf3D7_07_v3	1086548	1086941	394	1086852	214	16.9469	1.88331	14.4055	MACS2_peak_144	PF3D7_0725900	unspecified product	+	-283	PF3D7_0726100	Plasmodium exported protein, unknown function	-	6714	PF3D7_0726000	28S ribosomal RNA	+	Within gene
Pf3D7_07_v3	1090800	1091001	202	1090882	168	6.23411	1.48037	4.05358	MACS2_peak_145	PF3D7_0726000	28S ribosomal RNA	+	-525	PF3D7_0726100	Plasmodium exported protein, unknown function	-	2684	NA	NA	NA	Downstream of two
Pf3D7_07_v3	1107792	1107999	208	1107881	194	11.7178	1.70812	9.32473	MACS2_peak_146	PF3D7_0726200	serine/threonine protein kinase, FIKK family (FIKK7.1)	+	-4914	PF3D7_0726400	conserved Plasmodium membrane protein, unknown function	-	950	PF3D7_0726300	DNA mismatch repair protein PMS1, putative (PMS1)	+	Within gene
Pf3D7_07_v3	1138750	1139042	293	1138871	254	29.7253	2.23369	26.9253	MACS2_peak_147	PF3D7_0726500	ubiquitin carboxyl-terminal hydrolase, putative	-	-2294	PF3D7_0726600	conserved Plasmodium protein, unknown function	+	1608	NA	NA	NA	Upstream of two
Pf3D7_07_v3	1318959	1319167	209	1319061	219	18.3811	1.92711	15.8044	MACS2_peak_148	PF3D7_0730600	tRNA Valine	+	-930	PF3D7_0730800.2	Plasmodium exported protein, unknown function	+	2245	PF3D7_0730700	tRNA Threonine	-	Within gene
Pf3D7_07_v3	1324126	1324348	223	1324259	188	10.3151	1.65556	7.97033	MACS2_peak_149	PF3D7_0730800.2	Plasmodium exported protein, unknown function	+	-1892	PF3D7_0730900	EMP1-trafficking protein (PTP4)	+	1116	NA	NA	NA	Upstream of one
Pf3D7_07_v3	1355551	1355858	308	1355733	241	25.0318	2.1115	22.3187	MACS2_peak_150	PF3D7_0731400	serine/threonine protein kinase, FIKK family, pseudogene (FIKK7.2)	+	-251	PF3D7_0731500	erythrocyte binding antigen-175 (EBA175)	+	2322	NA	NA	NA	Upstream of one
Pf3D7_07_v3	1438529	1438992	464	1438839	236	23.6145	2.07602	20.9291	MACS2_peak_151	PF3D7_0733000	erythrocyte membrane protein 1, PfEMP1 (VAR)	-	-12605	NA	NA	NA	NA	NA	NA	NA	Upstream of one
Pf3D7_07_v3	1439305	1439635	331	1439478	218	18.0904	1.91835	15.5207	MACS2_peak_152	PF3D7_0733000	erythrocyte membrane protein 1, PfEMP1 (VAR)	-	-13244	NA	NA	NA	NA	NA	NA	NA	Upstream of one
Pf3D7_07_v3	1439890	1440265	376	1440105	196	12.2029	1.72564	9.79448	MACS2_peak_153	PF3D7_0733000	erythrocyte membrane protein 1, PfEMP1 (VAR)	-	-13871	NA	NA	NA	NA	NA	NA	NA	Upstream of one
Pf3D7_08_v3	124341	124651	311	124478	203	13.968	1.78695	11.5054	MACS2_peak_154	PF3D7_0801800	mannose-6-phosphate isomerase, putative	-	-2411	PF3D7_0801900	conserved Plasmodium protein, unknown function	+	4371	NA	NA	NA	Upstream of two
Pf3D7_08_v3	125908	126702	795	126333	297	46.4707	2.61036	43.3758	MACS2_peak_155	PF3D7_0801800	mannose-6-phosphate isomerase, putative	-	-4266	PF3D7_0801900	conserved Plasmodium protein, unknown function	+	2516	NA	NA	NA	Upstream of two
Pf3D7_08_v3	320921	321124	204	320979	177	7.95428	1.55921	5.6994	MACS2_peak_156	PF3D7_0805700	serine/threonine protein kinase, FIKK family (FIKK8)	-	-2253	PF3D7_0805800	conserved Plasmodium protein, unknown function	-	1388	NA	NA	NA	Upstream of one
Pf3D7_08_v3	382615	383071	457	382881	268	34.858	2.35633	31.9699	MACS2_peak_157	PF3D7_0807300	ras-related protein Rab-18 (RAB18)	+	-34	PF3D7_0807400	conserved Plasmodium protein, unknown function	+	1417	NA	NA	NA	Upstream of one
Pf3D7_08_v3	589948	590193	246	590130	202	10.622	1.63885	8.26842	MACS2_peak_158	PF3D7_0811600	conserved Plasmodium protein, unknown function	-	-3177	PF3D7_0811800	conserved Plasmodium protein, unknown function	-	3519	PF3D7_0811700	conserved Plasmodium protein, unknown function	+	Within gene
Pf3D7_08_v3	776816	777067	252	776939	214	16.9469	1.88331	14.4055	MACS2_peak_159	PF3D7_0817100	GTPase, putative	+	-148	PF3D7_0817200	conserved Plasmodium protein, unknown function	-	318	NA	NA	NA	Downstream of two
Pf3D7_08_v3	813948	814783	836	814585	243	25.9235	2.13734	23.1913	MACS2_peak_160	PF3D7_0817700	rhoptry neck protein 5 (RON5)	-	-1120	PF3D7_0817800	conserved Plasmodium protein, unknown function	+	565	NA	NA	NA	Upstream of two
Pf3D7_08_v3	823250	823758	509	823428	314	53.8522	2.75927	50.6344	MACS2_peak_161	PF3D7_0818000	conserved protein, unknown function	+	-976	PF3D7_0818100	zinc finger protein, putative	+	1136	NA	NA	NA	Upstream of one
Pf3D7_08_v3	887401	888385	985	888054	342	66.8642	3.00454	63.4439	MACS2_peak_162	PF3D7_0819600	conserved Plasmodium protein, unknown function	-	-1918	PF3D7_0819700	conserved Plasmodium protein, unknown function	-	72	NA	NA	NA	Upstream of one
Pf3D7_08_v3	1011770	1012616	847	1012079	323	57.9219	2.8381	54.6407	MACS2_peak_163	PF3D7_0822900	conserved Plasmodium protein, unknown function	-	-772	PF3D7_0823000	serine/threonine protein kinase VPS15, putative (VPS15)	-	848	NA	NA	NA	Upstream of one
Pf3D7_08_v3	1039425	1039749	325	1039610	245	26.5992	2.15486	23.854	MACS2_peak_164	PF3D7_0823500	inner membrane complex protein 1i, putative (IMC1i)	-	-1002	PF3D7_0823600	lipoate-protein ligase B (LipB)	-	297	NA	NA	NA	Upstream of one
Pf3D7_08_v3	1308473	1309651	1179	1309319	383	87.6804	3.36368	83.6882	MACS2_peak_165	PF3D7_0830700	Plasmodium exported protein (hyp9), unknown function	+	-1395	PF3D7_0830800	surface-associated interspersed protein 8.2 (SURFIN 8.2) (SURF8.2)	+	1318	NA	NA	NA	Upstream of one
Pf3D7_08_v3	1356858	1357612	755	1357423	355	73.2464	3.11841	69.7099	MACS2_peak_166	PF3D7_0831500	Plasmodium exported protein (PHIST), unknown function	+	-2754	PF3D7_0831600	cytoadherence linked asexual protein 8 (CLAG8)	+	891	NA	NA	NA	Upstream of one
Pf3D7_08_v3	1379995	1380544	550	1380147	200	13.1988	1.76068	10.7588	MACS2_peak_167	PF3D7_0831800	histidine-rich protein II (HRPII)	-	-4848	PF3D7_0831900	Plasmodium exported protein (PHIST), unknown function, pseudogene	+	687	NA	NA	NA	Upstream of two
Pf3D7_08_v3	1445660	1445962	303	1445816	228	21.0843	2.00594	18.4523	MACS2_peak_168	PF3D7_0833500	erythrocyte membrane protein 1, PfEMP1 (VAR)	-	-2367	NA	NA	NA	NA	NA	NA	NA	Upstream of one
Pf3D7_09_v3	5213	5687	475	5395	199	12.9467	1.75192	10.5146	MACS2_peak_169	NA	NA	NA	NA	PF3D7_0900100	erythrocyte membrane protein 1, PfEMP1 (VAR)	+	14685	NA	NA	NA	Upstream of one
Pf3D7_09_v3	5965	6294	330	6104	237	23.939	2.08478	21.2473	MACS2_peak_170	NA	NA	NA	NA	PF3D7_0900100	erythrocyte membrane protein 1, PfEMP1 (VAR)	+	13976	NA	NA	NA	Upstream of one
Pf3D7_09_v3	6657	7133	477	6952	246	26.9396	2.16362	24.188	MACS2_peak_171	NA	NA	NA	NA	PF3D7_0900100	erythrocyte membrane protein 1, PfEMP1 (VAR)	+	13128	NA	NA	NA	Upstream of one
Pf3D7_09_v3	273739	276564	2826	274651	390	91.4296	3.425	87.2053	MACS2_peak_172	PF3D7_0905300	dynein heavy chain, putative	-	-4942	PF3D7_0905500	conserved Plasmodium protein, unknown function	+	3718	PF3D7_0905400	high molecular weight rhoptry protein 3 (RhopH3)	-	Within gene
Pf3D7_09_v3	504435	504714	280	504565	200	13.1988	1.76068	10.7588	MACS2_peak_173	PF3D7_0911000	phosphatidylinositol N-acetylglucosaminyltransferase, putative	+	-1832	PF3D7_0911200	conserved Plasmodium protein, unknown function	+	5369	PF3D7_0911100	conserved Plasmodium protein, unknown function	+	Within gene
Pf3D7_09_v3	540554	540812	259	540641	199	12.9467	1.75192	10.5146	MACS2_peak_174	PF3D7_0911900	falstatin (ICP)	-	-769	PF3D7_0912000	conserved Plasmodium protein, unknown function	-	392	NA	NA	NA	Upstream of one
Pf3D7_09_v3	616433	617201	769	616583	274	37.1547	2.40889	34.228	MACS2_peak_175	PF3D7_0914300	met-10+ like protein, putative	-	-1091	PF3D7_0914400	conserved Plasmodium protein, unknown function	+	1380	NA	NA	NA	Upstream of two
Pf3D7_09_v3	1060396	1061403	1008	1060794	315	54.299	2.76803	51.0748	MACS2_peak_176	PF3D7_0926100	protein kinase, putative	-	-2978	PF3D7_0926200	conserved Plasmodium protein, unknown function	+	2259	NA	NA	NA	Upstream of two
Pf3D7_09_v3	1101285	1101602	318	1101465	235	23.2918	2.06726	20.6129	MACS2_peak_177	PF3D7_0927100	conserved Plasmodium protein, unknown function	-	-634	PF3D7_0927200	zinc finger protein, putative	+	5678	NA	NA	NA	Upstream of two
Pf3D7_09_v3	1121690	1122478	789	1121966	374	82.9413	3.28484	79.1427	MACS2_peak_178	PF3D7_0927500	dynein light chain, putative	-	-635	PF3D7_0927600	conserved Plasmodium protein, unknown function	+	1895	NA	NA	NA	Upstream of two
Pf3D7_09_v3	1122630	1122977	348	1122842	255	30.0812	2.24245	27.2752	MACS2_peak_179	PF3D7_0927500	dynein light chain, putative	-	-1511	PF3D7_0927600	conserved Plasmodium protein, unknown function	+	1019	NA	NA	NA	Upstream of two
Pf3D7_09_v3	1135511	1135771	261	1135631	270	35.6172	2.37385	32.7163	MACS2_peak_180	PF3D7_0927900	phosphatidylserine decarboxylase (PSD)	-	-3496	PF3D7_0928100	conserved Plasmodium protein, unknown function	-	1335	PF3D7_0928000.2	cytochrome c oxidase subunit 6B, putative (COX6B)	+	Within gene
Pf3D7_09_v3	1173661	1174765	1105	1174528	305	49.8937	2.68043	46.737	MACS2_peak_181	PF3D7_0929300	conserved Plasmodium protein, unknown function	+	-1045	PF3D7_0929400	high molecular weight rhoptry protein 2 (RhopH2)	+	675	NA	NA	NA	Upstream of one
Pf3D7_09_v3	1200094	1201327	1234	1200713	374	82.9413	3.28484	79.1427	MACS2_peak_182	PF3D7_0930200	leucine-rich repeat protein (LRR8)	-	-2251	PF3D7_0930300	merozoite surface protein 1 (MSP1)	+	1099	NA	NA	NA	Upstream of two
Pf3D7_09_v3	1201742	1202386	645	1202024	391	91.9696	3.43376	87.7233	MACS2_peak_183	PF3D7_0930200	leucine-rich repeat protein (LRR8)	-	-3562	PF3D7_0930400.2	conserved Plasmodium protein, unknown function	+	5950	PF3D7_0930300	merozoite surface protein 1 (MSP1)	+	Within gene
Pf3D7_09_v3	1211268	1211514	247	1211367	222	19.265	1.95339	16.669	MACS2_peak_184	PF3D7_0930300	merozoite surface protein 1 (MSP1)	+	-4393	PF3D7_0930500	diacylglycerol kinase, putative (DGK1)	-	802	PF3D7_0930400.2	conserved Plasmodium protein, unknown function	+	Within gene
Pf3D7_09_v3	1359477	1359882	406	1359674	278	38.7172	2.44392	35.7654	MACS2_peak_185	PF3D7_0934700	UBX domain, putative	+	-412	PF3D7_0934800	cAMP-dependent protein kinase catalytic subunit (PKAc)	+	2261	NA	NA	NA	Upstream of one
Pf3D7_09_v3	1361245	1361613	369	1361418	327	59.7653	2.87314	56.4564	MACS2_peak_186	PF3D7_0934700	UBX domain, putative	+	-2156	PF3D7_0934800	cAMP-dependent protein kinase catalytic subunit (PKAc)	+	517	NA	NA	NA	Upstream of one
Pf3D7_09_v3	1439617	1440211	595	1439894	309	51.6391	2.71547	48.4553	MACS2_peak_187	PF3D7_0936300	ring-exported protein 3 (REX3)	-	-1913	PF3D7_0936400	ring-exported protein 4 (REX4)	+	889	NA	NA	NA	Upstream of two
Pf3D7_09_v3	1445450	1445821	372	1445671	254	29.7253	2.23369	26.9253	MACS2_peak_188	PF3D7_0936500	virulence-associated protein 1 (VAP1)	-	-824	PF3D7_0936600	Plasmodium exported protein (PHISTc), unknown function (GEXP05)	+	1258	NA	NA	NA	Upstream of two
Pf3D7_09_v3	1505519	1505833	315	1505619	223	19.5634	1.96215	16.9618	MACS2_peak_189	PF3D7_0937800	erythrocyte membrane protein 1, PfEMP1 (VAR)	-	-2283	NA	NA	NA	NA	NA	NA	NA	Upstream of one
Pf3D7_09_v3	1532656	1533381	726	1533170	224	19.8638	1.97091	17.2564	MACS2_peak_190	PF3D7_0937800	erythrocyte membrane protein 1, PfEMP1 (VAR)	-	-29834	NA	NA	NA	NA	NA	NA	NA	Upstream of one
Pf3D7_09_v3	1534279	1534903	625	1534572	248	27.6257	2.18114	24.862	MACS2_peak_191	PF3D7_0937800	erythrocyte membrane protein 1, PfEMP1 (VAR)	-	-31236	NA	NA	NA	NA	NA	NA	NA	Upstream of one
Pf3D7_09_v3	1535246	1535691	446	1535434	215	17.2298	1.89207	14.6811	MACS2_peak_192	PF3D7_0937800	erythrocyte membrane protein 1, PfEMP1 (VAR)	-	-32098	NA	NA	NA	NA	NA	NA	NA	Upstream of one
Pf3D7_10_v3	5487	6009	523	5859	189	10.5434	1.66432	8.19041	MACS2_peak_193	NA	NA	NA	NA	PF3D7_1000100	erythrocyte membrane protein 1, PfEMP1 (VAR)	+	22631	NA	NA	NA	Upstream of one
Pf3D7_10_v3	6187	6535	349	6360	166	5.87865	1.46285	3.71538	MACS2_peak_194	NA	NA	NA	NA	PF3D7_1000100	erythrocyte membrane protein 1, PfEMP1 (VAR)	+	22130	NA	NA	NA	Upstream of one
Pf3D7_10_v3	8580	8892	313	8758	213	16.666	1.87455	14.1318	MACS2_peak_195	NA	NA	NA	NA	PF3D7_1000100	erythrocyte membrane protein 1, PfEMP1 (VAR)	+	19732	NA	NA	NA	Upstream of one
Pf3D7_10_v3	111306	111691	386	111498	365	78.2957	3.20601	74.6427	MACS2_peak_196	PF3D7_1002100	EMP1-trafficking protein (PTP5)	-	-2836	PF3D7_1002200	tryptophan-rich antigen 3 (PArt)	+	1431	NA	NA	NA	Upstream of two
Pf3D7_10_v3	159237	159447	211	159325	215	17.2298	1.89207	14.6811	MACS2_peak_197	PF3D7_1003400	conserved Plasmodium protein, unknown function	-	-809	PF3D7_1003500	40S ribosomal protein S20e, putative	-	991	NA	NA	NA	Upstream of one
Pf3D7_10_v3	163615	164070	456	163771	244	26.2604	2.1461	23.5217	MACS2_peak_198	PF3D7_1003500	40S ribosomal protein S20e, putative	-	-2809	PF3D7_1003600	inner membrane complex protein 1c, putative (IMC1c)	+	1174	NA	NA	NA	Upstream of two
Pf3D7_10_v3	363528	363796	269	363651	182	8.9929	1.603	6.6965	MACS2_peak_199	PF3D7_1008700	tubulin beta chain	-	-1171	PF3D7_1008800	nucleolar protein 5, putative (NOP5)	-	2086	NA	NA	NA	Upstream of one
Pf3D7_10_v3	470106	470456	351	470267	298	46.8936	2.61912	43.791	MACS2_peak_200	PF3D7_1012100	conserved Plasmodium protein, unknown function	-	-731	PF3D7_1012200	conserved Plasmodium protein, unknown function	+	712	NA	NA	NA	Upstream of two
Pf3D7_10_v3	553710	554110	401	553840	216	17.5147	1.90083	14.959	MACS2_peak_201	PF3D7_1014000	GDP-L-fucose synthase (FS)	-	-1269	PF3D7_1014100	conserved Plasmodium protein, unknown function	+	1320	NA	NA	NA	Upstream of two
Pf3D7_10_v3	608734	609165	432	609010	280	39.5077	2.46144	36.541	MACS2_peak_202	PF3D7_1014900	conserved Plasmodium protein, unknown function	-	-1201	PF3D7_1015000	FAD synthetase, putative	+	2203	NA	NA	NA	Upstream of two
Pf3D7_10_v3	609974	610365	392	610096	207	14.9193	1.81751	12.4354	MACS2_peak_203	PF3D7_1014900	conserved Plasmodium protein, unknown function	-	-2287	PF3D7_1015000	FAD synthetase, putative	+	1117	NA	NA	NA	Upstream of two
Pf3D7_10_v3	664674	664967	294	664833	237	21.7766	2.00306	19.1318	MACS2_peak_204	PF3D7_1016500	Plasmodium exported protein (PHISTc), unknown function	-	-632	PF3D7_1016600	Plasmodium exported protein (PHISTc), unknown function	-	825	NA	NA	NA	Upstream of one
Pf3D7_10_v3	728971	729215	245	729104	251	28.6679	2.20741	25.8874	MACS2_peak_205	PF3D7_1018200	serine/threonine protein phosphatase 8, putative (PPP8)	-	-773	PF3D7_1018300	conserved Plasmodium protein, unknown function	-	705	NA	NA	NA	Upstream of one
Pf3D7_10_v3	804034	804293	260	804131	205	14.4912	1.80447	12.0148	MACS2_peak_206	PF3D7_1019700	conserved Plasmodium protein, unknown function	-	-629	PF3D7_1019800	tRNA methyltransferase, putative	-	197	NA	NA	NA	Upstream of one
Pf3D7_10_v3	953520	954128	609	954005	215	15.4494	1.8179	12.9515	MACS2_peak_207	PF3D7_1022700	phospholipid scramblase, putative	-	-1426	PF3D7_1022800	4-hydroxy-3-methylbut-2-en-1-yl diphosphate synthase (GcpE)	+	1878	NA	NA	NA	Upstream of two
Pf3D7_10_v3	1009850	1010067	218	1009953	194	11.7178	1.70812	9.32473	MACS2_peak_208	PF3D7_1023900	chromodomain-helicase-DNA-binding protein 1 homolog, putative (CHD1)	-	-2492	PF3D7_1024000	conserved Plasmodium protein, unknown function	+	4943	NA	NA	NA	Upstream of two
Pf3D7_10_v3	1011964	1012224	261	1012094	241	25.2549	2.11982	22.5357	MACS2_peak_209	PF3D7_1023900	chromodomain-helicase-DNA-binding protein 1 homolog, putative (CHD1)	-	-4633	PF3D7_1024000	conserved Plasmodium protein, unknown function	+	2802	NA	NA	NA	Upstream of two
Pf3D7_10_v3	1097526	1097765	240	1097666	218	18.0904	1.91835	15.5207	MACS2_peak_210	PF3D7_1025900	conserved Plasmodium protein, unknown function	-	-389	PF3D7_1026000	conserved Plasmodium protein, unknown function	-	789	NA	NA	NA	Upstream of one
Pf3D7_10_v3	1101165	1101857	693	1101400	370	80.8649	3.24981	77.135	MACS2_peak_211	PF3D7_1026000	conserved Plasmodium protein, unknown function	-	-1518	PF3D7_1026100	conserved Plasmodium protein, unknown function	+	418	NA	NA	NA	Upstream of two
Pf3D7_10_v3	1143682	1144428	747	1144092	257	30.798	2.25997	27.98	MACS2_peak_212	PF3D7_1027300	peroxiredoxin (nPrx)	-	-1490	PF3D7_1027400	DNA-directed RNA polymerase II, putative	-	1731	NA	NA	NA	Upstream of one
Pf3D7_10_v3	1179276	1179560	285	1179430	318	13.7179	1.57163	11.2628	MACS2_peak_213	PF3D7_1028600	conserved Plasmodium protein, unknown function	-	-1581	PF3D7_1028700	merozoite TRAP-like protein (MTRAP)	+	1575	NA	NA	NA	Upstream of two
Pf3D7_10_v3	1333784	1334038	255	1333962	227	20.7763	1.99718	18.1504	MACS2_peak_214	PF3D7_1033100	S-adenosylmethionine decarboxylase/ornithine decarboxylase (AdoMetDC/ODC)	-	-5526	PF3D7_1033200	early transcribed membrane protein 10.2 (ETRAMP10.2)	+	1260	NA	NA	NA	Upstream of two
Pf3D7_10_v3	1334294	1334727	434	1334557	241	25.2549	2.11982	22.5357	MACS2_peak_215	PF3D7_1033100	S-adenosylmethionine decarboxylase/ornithine decarboxylase (AdoMetDC/ODC)	-	-6121	PF3D7_1033200	early transcribed membrane protein 10.2 (ETRAMP10.2)	+	665	NA	NA	NA	Upstream of two
Pf3D7_10_v3	1393444	1394757	1314	1394184	368	79.8337	3.23229	76.138	MACS2_peak_216	PF3D7_1035100	probable protein, unknown function	+	-1054	PF3D7_1035200	S-antigen	+	655	NA	NA	NA	Upstream of one
Pf3D7_10_v3	1412362	1412883	522	1412601	382	87.1492	3.35492	83.1896	MACS2_peak_217	PF3D7_1035600	merozoite surface protein (H101)	+	-2046	PF3D7_1035700	duffy binding-like merozoite surface protein (DBLMSP)	+	599	NA	NA	NA	Upstream of one
Pf3D7_10_v3	1423292	1423504	213	1423390	184	9.42454	1.62052	7.11199	MACS2_peak_218	PF3D7_1035800	probable protein, unknown function (M712)	+	-719	PF3D7_1035900	probable protein, unknown function (M566)	+	593	NA	NA	NA	Upstream of one
Pf3D7_10_v3	1426223	1427021	799	1426700	361	76.2616	3.17097	72.6585	MACS2_peak_219	PF3D7_1035900	probable protein, unknown function (M566)	+	-1017	PF3D7_1036000	merozoite surface protein (MSP11)	+	427	NA	NA	NA	Upstream of one
Pf3D7_10_v3	1553622	1553980	359	1553810	264	33.3588	2.32129	30.4979	MACS2_peak_220	PF3D7_1038600	Plasmodium exported protein, unknown function	-	-638	PF3D7_1038700	Plasmodium exported protein, unknown function	-	719	NA	NA	NA	Upstream of one
Pf3D7_10_v3	1619401	1619817	417	1619474	207	5.49565	1.38443	3.35673	MACS2_peak_221	PF3D7_1040500	rifin (RIF)	+	-2404	PF3D7_1040700	rifin (RIF)	+	2894	PF3D7_1040600	rifin (RIF)	+	Within gene
Pf3D7_10_v3	1680277	1680719	443	1680453	201	13.4531	1.76944	11.0053	MACS2_peak_222	PF3D7_1041300	erythrocyte membrane protein 1, PfEMP1 (VAR)	-	-30505	NA	NA	NA	NA	NA	NA	NA	Upstream of one
Pf3D7_11_v3	6663	6919	257	6821	189	10.5434	1.66432	8.19041	MACS2_peak_223	NA	NA	NA	NA	PF3D7_1100100	erythrocyte membrane protein 1, PfEMP1 (VAR)	+	17339	NA	NA	NA	Upstream of one
Pf3D7_11_v3	122456	123119	664	122798	385	87.4026	3.34338	83.4355	MACS2_peak_224	PF3D7_1102500	Plasmodium exported protein (PHISTb), unknown function (GEXP02)	-	-1292	PF3D7_1102600	Plasmodium exported protein, unknown function (GEXP14)	-	1020	NA	NA	NA	Upstream of one
Pf3D7_11_v3	125364	125730	367	125561	258	31.1589	2.26873	28.3352	MACS2_peak_225	PF3D7_1102600	Plasmodium exported protein, unknown function (GEXP14)	-	-825	PF3D7_1102700	early transcribed membrane protein 11.1 (ETRAMP11.1)	+	3228	NA	NA	NA	Upstream of two
Pf3D7_11_v3	144766	145014	249	144928	227	16.4918	1.82825	13.9641	MACS2_peak_226	PF3D7_1103200	tRNA Glycine	+	-1503	PF3D7_1103400	FeS cluster assembly protein SufD, putative (SufD)	+	1499	PF3D7_1103300	tRNA Leucine	-	Within gene
Pf3D7_11_v3	212121	212430	310	212286	219	18.3811	1.92711	15.8044	MACS2_peak_227	PF3D7_1104800	metabolite/drug transporter, putative	+	-2554	PF3D7_1104900	calcium/calmodulin-dependent protein kinase, putative	+	2539	NA	NA	NA	Upstream of one
Pf3D7_11_v3	224975	225513	539	225413	221	18.9684	1.94463	16.3789	MACS2_peak_228	PF3D7_1105000	histone H4 (H4)	-	-3284	PF3D7_1105100	histone H2B (H2B)	+	652	NA	NA	NA	Upstream of two
Pf3D7_11_v3	340233	340709	477	340536	267	34.4808	2.34757	31.5993	MACS2_peak_229	PF3D7_1107800	transcription factor with AP2 domain(s) (ApiAP2)	-	-4935	PF3D7_1107900	mechanosensitive ion channel protein	-	3377	NA	NA	NA	Upstream of one
Pf3D7_11_v3	340858	341193	336	341026	281	35.9657	2.34022	33.064	MACS2_peak_230	PF3D7_1107800	transcription factor with AP2 domain(s) (ApiAP2)	-	-5425	PF3D7_1107900	mechanosensitive ion channel protein	-	2887	NA	NA	NA	Upstream of one
Pf3D7_11_v3	342356	343048	693	342814	292	44.3783	2.56656	41.3186	MACS2_peak_231	PF3D7_1107800	transcription factor with AP2 domain(s) (ApiAP2)	-	-7213	PF3D7_1107900	mechanosensitive ion channel protein	-	1099	NA	NA	NA	Upstream of one
Pf3D7_11_v3	355201	355480	280	355421	212	8.69472	1.5322	6.41371	MACS2_peak_232	PF3D7_1108000	IWS1-like protein, putative	+	-1159	PF3D7_1108100	conserved Plasmodium protein, unknown function	+	662	NA	NA	NA	Upstream of one
Pf3D7_11_v3	607310	607533	224	607417	215	17.2298	1.89207	14.6811	MACS2_peak_233	PF3D7_1116000	rhoptry neck protein 4 (RON4)	-	-499	PF3D7_1116100	serine esterase, putative	-	485	NA	NA	NA	Upstream of one
Pf3D7_11_v3	677296	677574	279	677441	220	18.6738	1.93587	16.0907	MACS2_peak_234	PF3D7_1117800	DNA mismatch repair protein MLH (MLH)	-	-92	PF3D7_1117900	conserved Plasmodium protein, unknown function	+	1311	NA	NA	NA	Upstream of two
Pf3D7_11_v3	763341	763565	225	763464	191	11.0065	1.68184	8.63738	MACS2_peak_235	PF3D7_1120100	phosphoglycerate mutase, putative (PGM1)	+	-646	PF3D7_1120200	conserved Plasmodium protein, unknown function	+	1569	NA	NA	NA	Upstream of one
Pf3D7_11_v3	808452	808787	336	808612	301	48.1707	2.64539	45.0468	MACS2_peak_236	PF3D7_1121300	tyrosine kinase-like protein (TKL2)	-	-1531	PF3D7_1121400	WD repeat-containing protein, putative	+	1598	NA	NA	NA	Upstream of two
Pf3D7_11_v3	905904	907160	1257	907022	204	14.2286	1.79571	11.7589	MACS2_peak_237	PF3D7_1123000	conserved Plasmodium protein, unknown function	-	-3652	PF3D7_1123100	calcium-dependent protein kinase 7 (CDPK7)	+	2344	NA	NA	NA	Upstream of two
Pf3D7_11_v3	916828	917805	978	917546	331	61.6299	2.90818	58.2921	MACS2_peak_238	PF3D7_1123100	calcium-dependent protein kinase 7 (CDPK7)	+	-1222	PF3D7_1123200	leucine-rich repeat protein (LRR11)	+	682	NA	NA	NA	Upstream of one
Pf3D7_11_v3	1011436	1011635	200	1011574	171	6.78579	1.50665	4.57992	MACS2_peak_239	PF3D7_1125800	kelch protein, putative	-	-721	PF3D7_1125900	conserved Plasmodium protein, unknown function	+	1892	NA	NA	NA	Upstream of two
Pf3D7_11_v3	1047102	1047432	331	1047269	232	22.3346	2.04098	19.6774	MACS2_peak_240	PF3D7_1126700	autophagy-related protein 23, putative (ATG23)	-	-1182	PF3D7_1126800	RNA-binding protein, putative	+	2652	NA	NA	NA	Upstream of two
Pf3D7_11_v3	1066513	1066907	395	1066730	316	54.7471	2.77679	51.5165	MACS2_peak_241	PF3D7_1127400	conserved Plasmodium protein, unknown function	+	-161	PF3D7_1127500	protein disulfide isomerase, putative	+	467	NA	NA	NA	Upstream of one
Pf3D7_11_v3	1117061	1117348	288	1117215	268	34.858	2.35633	31.9699	MACS2_peak_242	PF3D7_1128700	GPI-anchor transamidase (GPI8)	+	-1738	PF3D7_1128900	conserved Plasmodium protein, unknown function	+	1034	NA	NA	NA	Upstream of one
Pf3D7_11_v3	1137306	1137646	341	1137468	232	17.8583	1.86835	15.2955	MACS2_peak_243	PF3D7_1129300	conserved Plasmodium protein, unknown function	-	-634	PF3D7_1129400	RNA methyltransferase, putative	-	607	NA	NA	NA	Upstream of one
Pf3D7_11_v3	1154934	1155331	398	1155171	283	40.705	2.48772	37.7153	MACS2_peak_244	PF3D7_1129800	conserved Plasmodium protein, unknown function	+	-1944	PF3D7_1129900	transporter, putative	+	1266	NA	NA	NA	Upstream of one
Pf3D7_11_v3	1269927	1270920	994	1270412	304	49.4608	2.67167	46.3127	MACS2_peak_245	PF3D7_1132700	mitochondrial ribosomal protein L2 precursor	+	-956	PF3D7_1132800	aquaglyceroporin (AQP)	+	792	NA	NA	NA	Upstream of one
Pf3D7_11_v3	1274866	1275080	215	1274974	205	14.4912	1.80447	12.0148	MACS2_peak_246	PF3D7_1132900	glycine cleavage system H protein (GCVH)	+	-965	PF3D7_1133000	conserved Plasmodium protein, unknown function	+	600	NA	NA	NA	Upstream of one
Pf3D7_11_v3	1378047	1378306	260	1378162	208	15.2915	1.83075	12.7943	MACS2_peak_247	PF3D7_1135100	protein phosphatase PPM8, putative (PPM8)	-	-1501	PF3D7_1135200	regulator of chromosome condensation, putative, pseudogene	-	128	NA	NA	NA	Upstream of one
Pf3D7_11_v3	1420417	1420620	204	1420524	213	16.666	1.87455	14.1318	MACS2_peak_248	PF3D7_1136200	conserved Plasmodium protein, unknown function	-	-453	PF3D7_1136300	tudor staphylococcal nuclease (TSN)	+	2220	NA	NA	NA	Upstream of two
Pf3D7_11_v3	1565787	1566350	564	1566224	203	13.968	1.78695	11.5054	MACS2_peak_249	PF3D7_1139300	transcription factor with AP2 domain(s) (ApiAP2)	-	-1179	PF3D7_1139400	unspecified product	+	3380	NA	NA	NA	Upstream of two
Pf3D7_11_v3	1574270	1574514	245	1574401	203	13.968	1.78695	11.5054	MACS2_peak_250	PF3D7_1139400	unspecified product	+	-1212	PF3D7_1139500.2	AAA family ATPase, putative	-	1731	NA	NA	NA	Downstream of two
Pf3D7_11_v3	1582687	1583132	446	1582855	317	55.1966	2.78555	51.9595	MACS2_peak_251	PF3D7_1139600	conserved Plasmodium protein, unknown function	+	-372	PF3D7_1139700	adrenodoxin reductase, putative	-	140	NA	NA	NA	Downstream of two
Pf3D7_11_v3	1603582	1603802	221	1603687	207	15.0227	1.82199	12.5324	MACS2_peak_252	PF3D7_1140200	conserved Plasmodium protein, unknown function	-	-609	PF3D7_1140300	P-loop containing nucleoside triphosphate hydrolase, putative	+	1634	NA	NA	NA	Upstream of two
Pf3D7_11_v3	1606525	1607371	847	1606699	305	47.7308	2.61237	44.6202	MACS2_peak_253	PF3D7_1140300	P-loop containing nucleoside triphosphate hydrolase, putative	+	-293	PF3D7_1140400	conserved Plasmodium protein, unknown function	+	1307	NA	NA	NA	Upstream of one
Pf3D7_11_v3	1726458	1727016	559	1726635	197	12.4487	1.7344	10.0326	MACS2_peak_254	PF3D7_1143100	transcription factor with AP2 domain(s) (AP2-O)	-	-1774	PF3D7_1143200	DnaJ protein, putative	+	3158	NA	NA	NA	Upstream of two
Pf3D7_11_v3	1797829	1799058	1230	1798465	370	80.8649	3.24981	77.135	MACS2_peak_255	PF3D7_1145200	serine/threonine protein kinase, putative	-	-3095	PF3D7_1145300	cysteine-rich PDZ-binding protein, putative (CRIPT)	-	311	NA	NA	NA	Upstream of one
Pf3D7_11_v3	1832145	1832468	324	1832256	260	31.8856	2.28625	29.0501	MACS2_peak_256	PF3D7_1146500	leucine-rich repeat protein (LRR10)	+	-839	PF3D7_1146600	CCAAT-box DNA binding protein subunit B (NFYB)	+	2145	NA	NA	NA	Upstream of one
Pf3D7_11_v3	1882033	1882594	562	1882480	218	18.0904	1.91835	15.5207	MACS2_peak_257	PF3D7_1147200	tubulin--tyrosine ligase, putative	+	-1066	PF3D7_1147300	conserved Plasmodium protein, unknown function	+	1295	NA	NA	NA	Upstream of one
Pf3D7_12_v3	5253	5857	605	5588	290	43.5515	2.54904	40.5063	MACS2_peak_258	NA	NA	NA	NA	PF3D7_1200100	erythrocyte membrane protein 1, PfEMP1 (VAR)	+	11385	NA	NA	NA	Upstream of one
Pf3D7_12_v3	6032	6705	674	6323	251	28.6679	2.20741	25.8874	MACS2_peak_259	NA	NA	NA	NA	PF3D7_1200100	erythrocyte membrane protein 1, PfEMP1 (VAR)	+	10650	NA	NA	NA	Upstream of one
Pf3D7_12_v3	190589	190788	200	190685	191	10.8688	1.67524	8.50706	MACS2_peak_260	PF3D7_1203700	nucleosome assembly protein (NAPL)	-	-1843	PF3D7_1203900	ubiquitin-conjugating enzyme E2 (UBC)	+	3459	PF3D7_1203800	unspecified product	-	Within gene
Pf3D7_12_v3	205315	206137	823	205877	394	93.5963	3.46004	89.0264	MACS2_peak_261	PF3D7_1204200	conserved Plasmodium protein, unknown function	+	-1040	PF3D7_1204400	conserved Plasmodium membrane protein, unknown function	-	2288	PF3D7_1204300	eukaryotic translation initiation factor 5A (EIF5A)	-	Within gene
Pf3D7_12_v3	648462	648809	348	648655	248	27.6257	2.18114	24.862	MACS2_peak_262	PF3D7_1216100	conserved Plasmodium membrane protein, unknown function	+	-795	PF3D7_1216200	glycerol-3-phosphate dehydrogenase, putative	+	234	NA	NA	NA	Upstream of one
Pf3D7_12_v3	666817	667033	217	666898	212	16.3871	1.86579	13.86	MACS2_peak_263	PF3D7_1216700	perforin-like protein 2 (PLP2)	+	-616	PF3D7_1216900	DNA-binding chaperone, putative	+	3549	PF3D7_1216800	tRNA Proline	+	Within gene
Pf3D7_12_v3	845310	845542	233	845436	186	9.86532	1.63804	7.53653	MACS2_peak_264	PF3D7_1221000	histone-lysine N-methyltransferase, H3 lysine-4 specific (SET10)	-	-1535	PF3D7_1221100	conserved Plasmodium protein, unknown function	+	2001	NA	NA	NA	Upstream of two
Pf3D7_12_v3	855360	855577	218	855456	204	14.2286	1.79571	11.7589	MACS2_peak_265	PF3D7_1221300	conserved Plasmodium protein, unknown function	-	-717	PF3D7_1221400	inner membrane complex protein 1h, putative (IMC1h)	+	1641	NA	NA	NA	Upstream of two
Pf3D7_12_v3	887301	887819	519	887405	167	6.05515	1.47161	3.88318	MACS2_peak_266	PF3D7_1222300	endoplasmin, putative (GRP94)	-	-1373	PF3D7_1222400	transcription factor with AP2 domain(s) (ApiAP2)	+	3176	NA	NA	NA	Upstream of two
Pf3D7_12_v3	888350	888802	453	888559	352	71.7551	3.09213	68.2485	MACS2_peak_267	PF3D7_1222300	endoplasmin, putative (GRP94)	-	-2527	PF3D7_1222400	transcription factor with AP2 domain(s) (ApiAP2)	+	2022	NA	NA	NA	Upstream of two
Pf3D7_12_v3	898092	899051	960	898499	229	20.8168	1.99217	18.1907	MACS2_peak_268	PF3D7_1222400	transcription factor with AP2 domain(s) (ApiAP2)	+	-242	PF3D7_1222500	ATP-binding protein, putative	-	699	NA	NA	NA	Downstream of two
Pf3D7_12_v3	902955	905205	2251	903686	400	96.8793	3.51259	89.5114	MACS2_peak_269	PF3D7_1222500	ATP-binding protein, putative	-	-2610	PF3D7_1222600	transcription factor with AP2 domain(s) (AP2-G)	+	3517	NA	NA	NA	Upstream of two
Pf3D7_12_v3	914174	914522	349	914336	274	9.01241	1.46412	6.71592	MACS2_peak_270	PF3D7_1222500	ATP-binding protein, putative	-	-13260	PF3D7_1222700	glideosome-associated protein 45 (GAP45)	+	4386	PF3D7_1222600	transcription factor with AP2 domain(s) (AP2-G)	+	Within gene
Pf3D7_12_v3	917384	917791	408	917572	376	81.9352	3.24415	78.1623	MACS2_peak_271	PF3D7_1222600	transcription factor with AP2 domain(s) (AP2-G)	+	-3071	PF3D7_1222700	glideosome-associated protein 45 (GAP45)	+	1150	NA	NA	NA	Upstream of one
Pf3D7_12_v3	929872	930247	376	929978	261	32.2515	2.29501	29.4097	MACS2_peak_272	PF3D7_1223000	conserved Plasmodium protein, unknown function	-	-3729	PF3D7_1223200	nucleus export protein BRR6, putative	+	2939	PF3D7_1223100	cAMP-dependent protein kinase regulatory subunit (PKAr)	-	Within gene
Pf3D7_12_v3	978943	979401	459	979040	229	13.8825	1.71988	11.4265	MACS2_peak_273	PF3D7_1224100	conserved Plasmodium protein, unknown function	-	-1151	PF3D7_1224200	conserved Plasmodium protein, unknown function	+	2261	NA	NA	NA	Upstream of two
Pf3D7_12_v3	984933	985271	339	985152	213	16.666	1.87455	14.1318	MACS2_peak_274	PF3D7_1224200	conserved Plasmodium protein, unknown function	+	-677	PF3D7_1224300	polyadenylate-binding protein, putative (PABP)	+	3476	NA	NA	NA	Upstream of one
Pf3D7_12_v3	1057415	1057664	250	1057519	211	16.1101	1.85703	13.5907	MACS2_peak_275	PF3D7_1226000	conserved Plasmodium protein, unknown function	-	-1237	PF3D7_1226100	haloacid dehalogenase-like hydrolase, putative (HAD3)	+	683	NA	NA	NA	Upstream of two
Pf3D7_12_v3	1122875	1123593	719	1123136	298	46.8936	2.61912	43.791	MACS2_peak_276	PF3D7_1227500	cyclin (CYC2)	-	-2043	PF3D7_1227600	cyclin related protein, putative	+	1652	NA	NA	NA	Upstream of two
Pf3D7_12_v3	1163330	1164264	935	1163851	362	76.7684	3.17973	73.1541	MACS2_peak_277	PF3D7_1228600	merozoite surface protein 9 (MSP9)	-	-891	PF3D7_1228700	conserved Plasmodium protein, unknown function	+	1657	NA	NA	NA	Upstream of two
Pf3D7_12_v3	1542976	1543374	399	1543169	240	24.9232	2.11106	22.2105	MACS2_peak_278	PF3D7_1237000	SUMO-activating enzyme subunit 2 (UBA2)	+	-2761	PF3D7_1237200	conserved Plasmodium protein, unknown function	+	7155	PF3D7_1237100	conserved Plasmodium protein, unknown function	-	Within gene
Pf3D7_12_v3	1608586	1608786	201	1608678	200	13.1988	1.76068	10.7588	MACS2_peak_279	PF3D7_1238700	conserved Plasmodium protein, unknown function	+	-1139	PF3D7_1238800	acyl-CoA synthetase (ACS11)	+	1685	NA	NA	NA	Upstream of one
Pf3D7_12_v3	1619252	1619550	299	1619435	171	6.78579	1.50665	4.57992	MACS2_peak_280	PF3D7_1238900	protein kinase 2 (PK2)	-	-2583	PF3D7_1239000	HD superfamily phosphohydrolase protein	-	1802	NA	NA	NA	Upstream of one
Pf3D7_12_v3	1629189	1629445	257	1629309	257	30.798	2.25997	27.98	MACS2_peak_281	PF3D7_1239100	mitochondrial ribosomal protein L23 precursor, putative	+	-1381	PF3D7_1239200	transcription factor with AP2 domain(s) (ApiAP2)	+	5386	NA	NA	NA	Upstream of one
Pf3D7_12_v3	1770579	1771170	592	1771044	190	10.7738	1.67308	8.41262	MACS2_peak_282	PF3D7_1241400	RNA-binding protein, putative	-	-4653	PF3D7_1241500	conserved Plasmodium protein, unknown function	-	952	NA	NA	NA	Upstream of one
Pf3D7_12_v3	1824226	1825202	977	1824436	335	63.5153	2.94322	60.1491	MACS2_peak_283	PF3D7_1243500	vacuolar-sorting protein SNF7, putative (SNF7)	-	-1841	PF3D7_1243600	translation initiation factor SUI1, putative	+	1523	NA	NA	NA	Upstream of two
Pf3D7_12_v3	1825972	1826189	218	1826087	171	6.78579	1.50665	4.57992	MACS2_peak_284	PF3D7_1243500	vacuolar-sorting protein SNF7, putative (SNF7)	-	-3492	PF3D7_1243700	ubiquitin-conjugating enzyme E2, putative	+	3573	PF3D7_1243600	translation initiation factor SUI1, putative	+	Within gene
Pf3D7_12_v3	1827373	1827667	295	1827501	194	11.7178	1.70812	9.32473	MACS2_peak_285	PF3D7_1243600	translation initiation factor SUI1, putative	+	-617	PF3D7_1243700	ubiquitin-conjugating enzyme E2, putative	+	2159	NA	NA	NA	Upstream of one
Pf3D7_12_v3	1919829	1920074	246	1919945	189	10.5434	1.66432	8.19041	MACS2_peak_286	PF3D7_1246100	delta-aminolevulinic acid synthetase (ALAS)	+	-2147	PF3D7_1246200	actin I (ACT1)	+	839	NA	NA	NA	Upstream of one
Pf3D7_12_v3	2113634	2113860	227	2113728	214	16.9469	1.88331	14.4055	MACS2_peak_287	PF3D7_1251900	tRNA Valine	+	-778	PF3D7_1252000	tRNA Glutamic acid	-	2	NA	NA	NA	Downstream of two
Pf3D7_12_v3	2123209	2123700	492	2123420	351	71.2605	3.08337	67.7619	MACS2_peak_288	PF3D7_1252100	rhoptry neck protein 3 (RON3)	-	-933	PF3D7_1252200	chitinase (CHT1)	+	2015	NA	NA	NA	Upstream of two
Pf3D7_12_v3	2129584	2129960	377	2129793	307	50.7636	2.69795	47.5928	MACS2_peak_289	PF3D7_1252300	conserved Plasmodium protein, unknown function	-	-1007	PF3D7_1252400	reticulocyte binding protein homologue 3, pseudogene (RH3)	+	6260	NA	NA	NA	Upstream of two
Pf3D7_12_v3	2132486	2132785	300	2132552	168	6.23411	1.48037	4.05358	MACS2_peak_290	PF3D7_1252300	conserved Plasmodium protein, unknown function	-	-3766	PF3D7_1252400	reticulocyte binding protein homologue 3, pseudogene (RH3)	+	3501	NA	NA	NA	Upstream of two
Pf3D7_12_v3	2133128	2134133	1006	2133637	388	90.3527	3.40748	86.1887	MACS2_peak_291	PF3D7_1252300	conserved Plasmodium protein, unknown function	-	-4851	PF3D7_1252400	reticulocyte binding protein homologue 3, pseudogene (RH3)	+	2416	NA	NA	NA	Upstream of two
Pf3D7_12_v3	2167288	2167771	484	2167611	245	25.5236	2.11534	22.8037	MACS2_peak_292	PF3D7_1252900	Plasmodium exported protein, unknown function	-	-4466	PF3D7_1253000	gametocyte erythrocyte cytosolic protein (GECO)	+	570	NA	NA	NA	Upstream of two
Pf3D7_12_v3	2263657	2263956	300	2263797	182	8.9929	1.603	6.6965	MACS2_peak_293	PF3D7_1255200	erythrocyte membrane protein 1, PfEMP1 (VAR)	-	-14835	NA	NA	NA	NA	NA	NA	NA	Upstream of one
Pf3D7_12_v3	2266047	2266447	401	2266084	170	6.59943	1.49789	4.40211	MACS2_peak_294	PF3D7_1255200	erythrocyte membrane protein 1, PfEMP1 (VAR)	-	-17122	NA	NA	NA	NA	NA	NA	NA	Upstream of one
Pf3D7_13_v3	101596	101887	292	101760	212	12.9468	1.71958	10.5148	MACS2_peak_295	PF3D7_1301700	Plasmodium exported protein (hyp8), unknown function (GEXP07)	+	-1239	PF3D7_1301800	surface-associated interspersed protein 13.1 (SURFIN 13.1), pseudogene (SURF13.1)	+	1082	NA	NA	NA	Upstream of one
Pf3D7_13_v3	110728	111080	353	110957	189	10.5434	1.66432	8.19041	MACS2_peak_296	PF3D7_1301900	Plasmodium exported protein, unknown function	-	-689	PF3D7_1302000	EMP1-trafficking protein (PTP6)	-	1835	NA	NA	NA	Upstream of one
Pf3D7_13_v3	115561	115786	226	115674	207	13.6668	1.76306	11.2178	MACS2_peak_297	PF3D7_1302000	EMP1-trafficking protein (PTP6)	-	-1859	PF3D7_1302100	gamete antigen 27/25 (G27/25)	-	5962	NA	NA	NA	Upstream of one
Pf3D7_13_v3	325841	326120	280	325960	166	4.18767	1.35744	2.13046	MACS2_peak_298	PF3D7_1306900	U1 small nuclear ribonucleoprotein A, putative	+	-928	PF3D7_1307100	U3 small nucleolar RNA-associated protein 6, putative	+	1933	PF3D7_1307000	exosome complex component RRP40, putative (RRP40)	-	Within gene
Pf3D7_13_v3	469397	470027	631	469849	202	13.7095	1.7782	11.2544	MACS2_peak_299	PF3D7_1310700	RNA-binding protein, putative	-	-1186	PF3D7_1310800	conserved Plasmodium protein, unknown function	-	746	NA	NA	NA	Upstream of one
Pf3D7_13_v3	470393	470699	307	470539	227	20.7763	1.99718	18.1504	MACS2_peak_300	PF3D7_1310700	RNA-binding protein, putative	-	-1876	PF3D7_1310800	conserved Plasmodium protein, unknown function	-	56	NA	NA	NA	Upstream of one
Pf3D7_13_v3	586463	586680	218	586576	207	14.662	1.80636	12.1849	MACS2_peak_301	PF3D7_1313600	conserved Plasmodium protein, unknown function	-	-961	PF3D7_1313700	septum formation protein MAF homologue, putative	-	439	NA	NA	NA	Upstream of one
Pf3D7_13_v3	747779	748070	292	747911	242	25.5883	2.12858	22.8625	MACS2_peak_302	PF3D7_1318000	conserved Plasmodium membrane protein, unknown function	-	-1386	PF3D7_1318100	ferredoxin, putative	-	476	NA	NA	NA	Upstream of one
Pf3D7_13_v3	872180	873111	932	872610	296	46.0493	2.6016	42.9627	MACS2_peak_303	PF3D7_1321100	conserved Plasmodium protein, unknown function	-	-278	PF3D7_1321200	conserved protein, unknown function	+	2655	NA	NA	NA	Upstream of two
Pf3D7_13_v3	1040187	1040461	275	1040319	246	26.9396	2.16362	24.188	MACS2_peak_304	PF3D7_1324800	dihydrofolate synthase/folylpolyglutamate synthase (DHFS-FPGS)	-	-1788	PF3D7_1324900	L-lactate dehydrogenase (LDH)	+	838	NA	NA	NA	Upstream of two
Pf3D7_13_v3	1144319	1144747	429	1144553	232	20.2592	1.96098	17.6458	MACS2_peak_305	PF3D7_1327200	ribonuclease P protein subunit RPR2, putative (RPR2)	+	-638	PF3D7_1327300	conserved Plasmodium protein, unknown function	+	1166	NA	NA	NA	Upstream of one
Pf3D7_13_v3	1153366	1153685	320	1153604	201	13.4531	1.76944	11.0053	MACS2_peak_306	PF3D7_1327400	conserved Plasmodium protein, unknown function	-	-93	PF3D7_1327500	conserved Plasmodium protein, unknown function	+	1418	NA	NA	NA	Upstream of two
Pf3D7_13_v3	1417849	1418517	669	1418066	356	73.7459	3.12717	70.1983	MACS2_peak_307	PF3D7_1335000	MSP7-like protein (MSRP1)	-	-608	PF3D7_1335100	merozoite surface protein 7 (MSP7)	-	1020	NA	NA	NA	Upstream of one
Pf3D7_13_v3	1420483	1420974	492	1420650	223	19.5634	1.96215	16.9618	MACS2_peak_308	PF3D7_1335100	merozoite surface protein 7 (MSP7)	-	-509	PF3D7_1335200	reticulocyte binding protein homologue 6, pseudogene (RH6)	-	1672	NA	NA	NA	Upstream of one
Pf3D7_13_v3	1426831	1427651	821	1427457	305	49.8937	2.68043	46.737	MACS2_peak_309	PF3D7_1335200	reticulocyte binding protein homologue 6, pseudogene (RH6)	-	-1861	PF3D7_1335300	reticulocyte binding protein 2 homologue b (RH2b)	-	1417	NA	NA	NA	Upstream of one
Pf3D7_13_v3	1522193	1522459	267	1522311	253	29.3712	2.22493	26.5778	MACS2_peak_310	PF3D7_1337500	conserved Plasmodium protein, unknown function	-	-2718	PF3D7_1337600	tRNA Serine	-	1800	NA	NA	NA	Upstream of one
Pf3D7_13_v3	1576847	1577100	254	1576973	242	25.5883	2.12858	22.8625	MACS2_peak_311	PF3D7_1339100	tRNA Methionine	+	-1546	PF3D7_1339300	conserved Plasmodium protein, unknown function	+	6253	PF3D7_1339200	tRNA Proline	-	Within gene
Pf3D7_13_v3	1632735	1633359	625	1633084	190	10.7738	1.67308	8.41262	MACS2_peak_312	PF3D7_1341100	U6 spliceosomal RNA	-	-375	PF3D7_1341200	60S ribosomal protein L18, putative	-	776	NA	NA	NA	Upstream of one
Pf3D7_13_v3	1695106	1695837	732	1695480	296	46.0493	2.6016	42.9627	MACS2_peak_313	PF3D7_1342900	transcription factor with AP2 domain(s) (ApiAP2)	-	-1511	PF3D7_1343000	phosphoethanolamine N-methyltransferase (PMT)	+	1414	NA	NA	NA	Upstream of two
Pf3D7_13_v3	1701674	1702235	562	1702005	294	45.2109	2.58408	42.1377	MACS2_peak_314	PF3D7_1343100	conserved Plasmodium protein, unknown function	-	-1375	PF3D7_1343200	tRNA guanosine-2'-O-methyltransferase, putative	+	2565	NA	NA	NA	Upstream of two
Pf3D7_13_v3	1702918	1703919	1002	1703655	287	42.3226	2.52276	39.3007	MACS2_peak_315	PF3D7_1343100	conserved Plasmodium protein, unknown function	-	-3025	PF3D7_1343200	tRNA guanosine-2'-O-methyltransferase, putative	+	915	NA	NA	NA	Upstream of two
Pf3D7_13_v3	1729775	1730007	233	1729891	250	28.3188	2.19866	25.544	MACS2_peak_316	PF3D7_1343700	kelch protein K13 (K13)	-	-2894	PF3D7_1343800	conserved Plasmodium protein, unknown function	-	811	NA	NA	NA	Upstream of one
Pf3D7_13_v3	1781931	1782812	882	1782590	247	27.2818	2.17238	24.524	MACS2_peak_317	PF3D7_1344300	conserved protein, unknown function	-	-3548	PF3D7_1344400	conserved Plasmodium protein, unknown function	-	2743	NA	NA	NA	Upstream of one
Pf3D7_13_v3	2058140	2058568	429	2058289	200	13.1988	1.76068	10.7588	MACS2_peak_318	PF3D7_1351600	glycerol kinase (GK)	+	-1568	PF3D7_1351700	inner membrane complex protein 1f, putative (IMC1f)	+	1327	NA	NA	NA	Upstream of one
Pf3D7_13_v3	2126796	2127076	281	2126956	252	29.0187	2.21617	26.232	MACS2_peak_319	PF3D7_1353100	Plasmodium exported protein, unknown function	-	-1686	PF3D7_1353200	membrane associated histidine-rich protein (MAHRP2)	+	3575	NA	NA	NA	Upstream of two
Pf3D7_13_v3	2128951	2129319	369	2129148	292	44.3783	2.56656	41.3186	MACS2_peak_320	PF3D7_1353100	Plasmodium exported protein, unknown function	-	-3878	PF3D7_1353200	membrane associated histidine-rich protein (MAHRP2)	+	1383	NA	NA	NA	Upstream of two
Pf3D7_13_v3	2205314	2205623	310	2205469	193	11.4786	1.69936	9.09323	MACS2_peak_321	PF3D7_1355600	conserved Plasmodium protein, unknown function	-	-988	PF3D7_1355700	NLI interacting factor-like phosphatase, putative (NIF3)	-	1123	NA	NA	NA	Upstream of one
Pf3D7_13_v3	2247751	2248073	323	2247907	213	16.666	1.87455	14.1318	MACS2_peak_322	PF3D7_1356700	DnaJ protein, putative	+	-1395	PF3D7_1356800	serine/threonine protein kinase, putative (ARK3)	+	1680	NA	NA	NA	Upstream of one
Pf3D7_13_v3	2379148	2379419	272	2379347	180	8.57046	1.58548	6.29041	MACS2_peak_323	PF3D7_1359600	conserved Plasmodium protein, unknown function	+	-1388	PF3D7_1359700	conserved Plasmodium protein, unknown function	+	1818	NA	NA	NA	Upstream of one
Pf3D7_13_v3	2547486	2547907	422	2547664	278	38.7172	2.44392	35.7654	MACS2_peak_324	PF3D7_1363400	polyubiquitin binding protein, putative (DOA1)	-	-1181	PF3D7_1363500	DNase I-like protein, putative	+	100	NA	NA	NA	Upstream of two
Pf3D7_13_v3	2567800	2568264	465	2567918	210	15.8353	1.84827	13.3233	MACS2_peak_325	PF3D7_1364000	conserved Plasmodium protein, unknown function	+	-810	PF3D7_1364100	6-cysteine protein (P92)	+	638	NA	NA	NA	Upstream of one
Pf3D7_13_v3	2654324	2654654	331	2654471	202	13.7095	1.7782	11.2544	MACS2_peak_326	PF3D7_1366300	conserved Plasmodium protein, unknown function	-	-1774	PF3D7_1366400	rhoptry protein RHOP148 (RHOP148)	-	806	NA	NA	NA	Upstream of one
Pf3D7_13_v3	2720098	2720977	880	2720477	400	96.8793	3.51259	89.5114	MACS2_peak_327	PF3D7_1368300	conserved Plasmodium protein, unknown function	+	-1100	PF3D7_1368500	conserved Plasmodium protein, unknown function	+	2213	PF3D7_1368400	conserved Plasmodium protein, unknown function	-	Within gene
Pf3D7_13_v3	2780290	2780505	216	2780383	201	13.4531	1.76944	11.0053	MACS2_peak_328	PF3D7_1369700	U2 small nuclear ribonucleoprotein A', putative	-	-1312	PF3D7_1369900	tRNA Tryptophan	-	697	PF3D7_1369800	tRNA Arginine	+	Within gene
Pf3D7_13_v3	2783086	2783895	810	2783217	245	26.5992	2.15486	23.854	MACS2_peak_329	PF3D7_1370000	tRNA Arginine	+	-1522	PF3D7_1370200	tRNA Glycine	+	549	PF3D7_1370100	tRNA Cysteine	-	Within gene
Pf3D7_13_v3	2786122	2786526	405	2786309	318	55.6474	2.79431	52.4029	MACS2_peak_330	PF3D7_1370200	tRNA Glycine	+	-2473	PF3D7_1370300	membrane associated histidine-rich protein (MAHRP1)	+	1663	NA	NA	NA	Upstream of one
Pf3D7_13_v3	2894673	2894924	252	2894841	195	11.9593	1.71688	9.55886	MACS2_peak_331	PF3D7_1373500	erythrocyte membrane protein 1, PfEMP1 (VAR)	-	-2501	NA	NA	NA	NA	NA	NA	NA	Upstream of one
Pf3D7_13_v3	2913147	2913652	506	2913362	272	36.3828	2.39137	33.4685	MACS2_peak_332	PF3D7_1373500	erythrocyte membrane protein 1, PfEMP1 (VAR)	-	-21022	NA	NA	NA	NA	NA	NA	NA	Upstream of one
Pf3D7_13_v3	2913997	2914198	202	2914070	178	8.15733	1.56797	5.89416	MACS2_peak_333	PF3D7_1373500	erythrocyte membrane protein 1, PfEMP1 (VAR)	-	-21730	NA	NA	NA	NA	NA	NA	NA	Upstream of one
Pf3D7_13_v3	2914583	2915297	715	2915021	206	14.7559	1.81323	12.2728	MACS2_peak_334	PF3D7_1373500	erythrocyte membrane protein 1, PfEMP1 (VAR)	-	-22681	NA	NA	NA	NA	NA	NA	NA	Upstream of one
Pf3D7_13_v3	2915443	2915794	352	2915639	183	9.20758	1.61176	6.90307	MACS2_peak_335	PF3D7_1373500	erythrocyte membrane protein 1, PfEMP1 (VAR)	-	-23299	NA	NA	NA	NA	NA	NA	NA	Upstream of one
Pf3D7_14_v3	249228	249548	321	249372	272	36.3828	2.39137	33.4685	MACS2_peak_336	PF3D7_1406800	glideosome associated protein with multiple membrane spans 3 (GAPM3)	-	-1651	PF3D7_1406900	radical SAM protein, putative	+	1687	NA	NA	NA	Upstream of two
Pf3D7_14_v3	311928	312192	265	312092	231	21.8134	2.02425	19.1684	MACS2_peak_337	PF3D7_1408200	transcription factor with AP2 domain(s) (AP2-G2)	-	-6259	PF3D7_1408300	conserved Plasmodium protein, unknown function	+	477	NA	NA	NA	Upstream of two
Pf3D7_14_v3	368150	368363	214	368216	171	6.78579	1.50665	4.57992	MACS2_peak_338	PF3D7_1409400	conserved Plasmodium membrane protein, unknown function	-	-1189	PF3D7_1409500	conserved Plasmodium protein, unknown function	+	1930	NA	NA	NA	Upstream of two
Pf3D7_14_v3	418817	419195	379	419013	228	21.0843	2.00594	18.4523	MACS2_peak_339	PF3D7_1410300	WD repeat-containing protein, putative	-	-1951	PF3D7_1410400	rhoptry-associated protein 1 (RAP1)	+	1429	NA	NA	NA	Upstream of two
Pf3D7_14_v3	419409	419614	206	419514	235	23.2918	2.06726	20.6129	MACS2_peak_340	PF3D7_1410300	WD repeat-containing protein, putative	-	-2452	PF3D7_1410400	rhoptry-associated protein 1 (RAP1)	+	928	NA	NA	NA	Upstream of two
Pf3D7_14_v3	440489	440766	278	440595	190	10.7738	1.67308	8.41262	MACS2_peak_341	PF3D7_1410900	ribosome maturation protein SBDS, putative	+	-1129	PF3D7_1411100.2	conserved Plasmodium membrane protein, unknown function	-	7328	PF3D7_1411000.2	conserved Plasmodium protein, unknown function	+	Within gene
Pf3D7_14_v3	441015	441308	294	441143	185	9.64379	1.62928	7.32313	MACS2_peak_342	PF3D7_1410900	ribosome maturation protein SBDS, putative	+	-1677	PF3D7_1411100.2	conserved Plasmodium membrane protein, unknown function	-	6780	PF3D7_1411000.2	conserved Plasmodium protein, unknown function	+	Within gene
Pf3D7_14_v3	613219	614109	891	613683	340	65.901	2.98702	62.4955	MACS2_peak_343	PF3D7_1415200	DNA-directed RNA polymerase I/III subunit, putative	+	-947	PF3D7_1415300	RNA-binding protein Nova-1, putative	+	1484	NA	NA	NA	Upstream of one
Pf3D7_14_v3	680388	680648	261	680532	210	13.565	1.75102	11.1165	MACS2_peak_344	PF3D7_1416600	conserved Plasmodium protein, unknown function	-	-1760	PF3D7_1416700	conserved Plasmodium protein, unknown function	-	523	NA	NA	NA	Upstream of one
Pf3D7_14_v3	692585	693147	563	692904	371	81.3823	3.25856	77.6261	MACS2_peak_345	PF3D7_1417100	conserved Plasmodium protein, unknown function	+	-1632	PF3D7_1417200	NOT family protein, putative	+	1681	NA	NA	NA	Upstream of one
Pf3D7_14_v3	780849	781063	215	780981	221	18.9684	1.94463	16.3789	MACS2_peak_346	PF3D7_1418600	5S ribosomal RNA	+	-857	PF3D7_1418800	signal recognition particle RNA	-	1068	PF3D7_1418700	5S ribosomal RNA	+	Within gene
Pf3D7_14_v3	782067	782401	335	782303	189	10.5434	1.66432	8.19041	MACS2_peak_347	PF3D7_1418700	5S ribosomal RNA	+	-1269	PF3D7_1418900	DEAD/DEAH box ATP-dependent RNA helicase, putative	-	775	PF3D7_1418800	signal recognition particle RNA	-	Within gene
Pf3D7_14_v3	857502	857721	220	857632	216	17.5147	1.90083	14.959	MACS2_peak_348	PF3D7_1420600	pantothenate kinase, putative (PANK)	-	-1669	PF3D7_1420700	surface protein P113 (P113)	+	2379	NA	NA	NA	Upstream of two
Pf3D7_14_v3	921379	921950	572	921833	183	9.20758	1.61176	6.90307	MACS2_peak_349	PF3D7_1422800	actin-related protein, putative (ARP4a)	-	-1836	PF3D7_1422900	14-3-3 protein, putative	+	1098	NA	NA	NA	Upstream of two
Pf3D7_14_v3	927310	927812	503	927462	196	12.2029	1.72564	9.79448	MACS2_peak_350	PF3D7_1423000	nucleolar GTP-binding protein 2, putative (NOG2)	-	-1035	PF3D7_1423100	ankyrin, putative	+	2041	NA	NA	NA	Upstream of two
Pf3D7_14_v3	1107774	1108016	243	1107872	187	10.0891	1.6468	7.75242	MACS2_peak_351	PF3D7_1428300	proliferation-associated protein 2g4, putative	-	-1358	PF3D7_1428400	WD and tetratricopeptide repeats protein 1, putative (WDTC1)	-	558	NA	NA	NA	Upstream of one
Pf3D7_14_v3	1116100	1116979	880	1116825	256	22.0271	1.95524	19.3761	MACS2_peak_352	PF3D7_1428400	WD and tetratricopeptide repeats protein 1, putative (WDTC1)	-	-1355	PF3D7_1428500	protein kinase, putative	+	1766	NA	NA	NA	Upstream of two
Pf3D7_14_v3	1148467	1148718	252	1148572	216	17.5147	1.90083	14.959	MACS2_peak_353	PF3D7_1429200	transcription factor with AP2 domain(s), putative (ApiAP2)	-	-494	PF3D7_1429300	CPW-WPC family protein	-	1903	NA	NA	NA	Upstream of one
Pf3D7_14_v3	1183791	1184169	379	1183978	217	17.8015	1.90959	15.239	MACS2_peak_354	PF3D7_1430000	conserved Plasmodium protein, unknown function	-	-996	PF3D7_1430100	serine/threonine protein phosphatase 2A activator (PTPA)	+	932	NA	NA	NA	Upstream of two
Pf3D7_14_v3	1187285	1187492	208	1187431	179	8.36271	1.57673	6.09123	MACS2_peak_355	PF3D7_1430100	serine/threonine protein phosphatase 2A activator (PTPA)	+	-389	PF3D7_1430200	plasmepsin IX	+	918	NA	NA	NA	Upstream of one
Pf3D7_14_v3	1237607	1237916	310	1237748	276	37.9329	2.4264	34.9934	MACS2_peak_356	PF3D7_1431400	conserved Plasmodium protein, unknown function	-	-623	PF3D7_1431500	mitogen-activated protein kinase 1 (MAPK1)	-	1103	NA	NA	NA	Upstream of one
Pf3D7_14_v3	1242348	1242616	269	1242466	226	20.4703	1.98843	17.8509	MACS2_peak_357	PF3D7_1431500	mitogen-activated protein kinase 1 (MAPK1)	-	-871	PF3D7_1431600	ATP-specific succinyl-CoA synthetase beta subunit, putative	+	1552	NA	NA	NA	Upstream of two
Pf3D7_14_v3	1359108	1359335	228	1359205	215	17.2298	1.89207	14.6811	MACS2_peak_358	PF3D7_1433800	conserved Plasmodium protein, unknown function	-	-826	PF3D7_1433900	protein kinase, putative	+	797	NA	NA	NA	Upstream of two
Pf3D7_14_v3	1444062	1444330	269	1444171	210	15.8353	1.84827	13.3233	MACS2_peak_359	PF3D7_1435600	conserved Plasmodium protein, unknown function	-	-1294	PF3D7_1435700.2	ataxin-2 like protein, putative	-	914	NA	NA	NA	Upstream of one
Pf3D7_14_v3	1450977	1451356	380	1451128	222	18.0324	1.90379	15.4689	MACS2_peak_360	PF3D7_1435700.2	ataxin-2 like protein, putative	-	-1637	PF3D7_1435800	GTPase Era, putative (ERA)	+	1476	NA	NA	NA	Upstream of two
Pf3D7_14_v3	1474994	1475359	366	1475181	290	43.5515	2.54904	40.5063	MACS2_peak_361	PF3D7_1436200	conserved Plasmodium protein, unknown function	-	-743	PF3D7_1436300	translocon component PTEX150 (PTEX150)	+	4596	NA	NA	NA	Upstream of two
Pf3D7_14_v3	1476013	1476429	417	1476328	218	18.0904	1.91835	15.5207	MACS2_peak_362	PF3D7_1436200	conserved Plasmodium protein, unknown function	-	-1890	PF3D7_1436300	translocon component PTEX150 (PTEX150)	+	3449	NA	NA	NA	Upstream of two
Pf3D7_14_v3	1500988	1501320	333	1501194	257	30.798	2.25997	27.98	MACS2_peak_363	PF3D7_1436900	histidine triad protein, putative	-	-229	PF3D7_1437000	N-acetyltransferase, putative	+	1454	NA	NA	NA	Upstream of two
Pf3D7_14_v3	1547565	1548077	513	1547801	307	45.0668	2.52078	41.999	MACS2_peak_364	PF3D7_1438300	tRNA Methionine	+	-1504	PF3D7_1438400	metacaspase-like protein (MCA2)	+	1117	NA	NA	NA	Upstream of one
Pf3D7_14_v3	2013134	2014023	890	2013784	331	61.6299	2.90818	58.2921	MACS2_peak_365	PF3D7_1449100	conserved Plasmodium protein, unknown function	+	-1290	PF3D7_1449200	conserved Plasmodium protein, unknown function	+	886	NA	NA	NA	Upstream of one
Pf3D7_14_v3	2102333	2103777	1445	2103201	306	50.3279	2.68919	47.1639	MACS2_peak_366	PF3D7_1451200	conserved Plasmodium protein, unknown function	-	-3465	PF3D7_1451300	E3 SUMO-protein ligase NSE2, putative (NSE2)	+	1746	NA	NA	NA	Upstream of two
Pf3D7_14_v3	2132407	2133237	831	2133065	277	38.3242	2.43516	35.379	MACS2_peak_367	PF3D7_1451900	ribosome biogenesis protein TSR1, putative (TSR1)	-	-1808	PF3D7_1452000	rhoptry neck protein 2 (RON2)	+	1233	NA	NA	NA	Upstream of two
Pf3D7_14_v3	2277775	2278029	255	2277906	223	17.6443	1.88523	15.0877	MACS2_peak_368	PF3D7_1455600	ferlin, putative	-	-663	PF3D7_1455700	conserved Plasmodium protein, unknown function	-	795	NA	NA	NA	Upstream of one
Pf3D7_14_v3	2333181	2333445	265	2333332	239	24.5933	2.1023	21.8881	MACS2_peak_369	PF3D7_1456800	V-type H(+)-translocating pyrophosphatase, putative (VP1)	-	-1246	PF3D7_1456900	conserved protein, unknown function	+	1455	NA	NA	NA	Upstream of two
Pf3D7_14_v3	2344442	2344695	254	2344551	240	24.9232	2.11106	22.2105	MACS2_peak_370	PF3D7_1457200	thioredoxin 1 (TRX1)	-	-333	PF3D7_1457300	conserved Plasmodium protein, unknown function	-	1627	NA	NA	NA	Upstream of one
Pf3D7_14_v3	2451341	2451707	367	2451456	238	22.8539	2.04038	20.1886	MACS2_peak_371	PF3D7_1459900	conserved Plasmodium membrane protein, unknown function	-	-668	PF3D7_1460000	biotin protein ligase, putative	+	1014	NA	NA	NA	Upstream of two
Pf3D7_14_v3	2590791	2591089	299	2590978	190	8.53116	1.56321	6.2584	MACS2_peak_372	PF3D7_1463900	conserved Plasmodium membrane protein, unknown function	-	-1196	PF3D7_1464000	YL1 nuclear protein, putative	-	1024	NA	NA	NA	Upstream of one
Pf3D7_14_v3	2719195	2719855	661	2719574	287	42.3226	2.52276	39.3007	MACS2_peak_373	PF3D7_1466400	transcription factor with AP2 domain(s) (ApiAP2)	-	-2289	PF3D7_1466500	conserved Plasmodium protein, unknown function	+	5651	NA	NA	NA	Upstream of two
Pf3D7_14_v3	2721139	2721492	354	2721306	324	45.79	2.47258	42.71	MACS2_peak_374	PF3D7_1466400	transcription factor with AP2 domain(s) (ApiAP2)	-	-4021	PF3D7_1466500	conserved Plasmodium protein, unknown function	+	3919	NA	NA	NA	Upstream of two
Pf3D7_14_v3	2765043	2765371	329	2765204	293	44.7938	2.57532	41.7267	MACS2_peak_375	PF3D7_1467600	conserved Plasmodium protein, unknown function	-	-1054	PF3D7_1467700	conserved Plasmodium protein, unknown function	+	904	NA	NA	NA	Upstream of two
Pf3D7_14_v3	2800191	2800844	654	2800433	316	54.7471	2.77679	51.5165	MACS2_peak_376	PF3D7_1468100	conserved Plasmodium protein, unknown function	-	-6110	PF3D7_1468200	conserved protein, unknown function	+	2075	NA	NA	NA	Upstream of two
Pf3D7_14_v3	2805699	2806184	486	2805954	259	28.9761	2.18822	26.1942	MACS2_peak_377	PF3D7_1468300	leucine-rich repeat protein (LRR14.1)	+	-1341	PF3D7_1468400	zinc finger protein, putative (D13)	+	3524	NA	NA	NA	Upstream of one
Pf3D7_14_v3	2806421	2806996	576	2806582	332	62.0993	2.91694	58.7535	MACS2_peak_378	PF3D7_1468300	leucine-rich repeat protein (LRR14.1)	+	-1969	PF3D7_1468400	zinc finger protein, putative (D13)	+	2896	NA	NA	NA	Upstream of one
Pf3D7_14_v3	2844464	2844721	258	2844590	202	13.7095	1.7782	11.2544	MACS2_peak_379	PF3D7_1469300	small subunit rRNA processing KH domain protein, putative	-	-2680	PF3D7_1469400	nucleoside transporter 3, putative (NT3)	+	613	NA	NA	NA	Upstream of two
Pf3D7_14_v3	2866175	2866385	211	2866294	194	11.7178	1.70812	9.32473	MACS2_peak_380	PF3D7_1469800	conserved Plasmodium protein, unknown function	-	-49	PF3D7_1469900	conserved Plasmodium protein, unknown function	+	64	NA	NA	NA	Upstream of two
Pf3D7_14_v3	2943571	2943959	389	2943767	344	67.8324	3.02206	64.3969	MACS2_peak_381	PF3D7_1472100	protein transport protein YIP1, putative (YIP1)	-	-508	PF3D7_1472200	histone deacetylase, putative (HDA1)	+	1895	NA	NA	NA	Upstream of two
Pf3D7_14_v3	2979870	2980124	255	2980033	209	15.5624	1.83951	13.0578	MACS2_peak_382	PF3D7_1473100	GTPase-activating protein, putative	-	-1916	PF3D7_1473200	DnaJ protein, putative	+	1567	NA	NA	NA	Upstream of two
Pf3D7_14_v3	3004961	3005807	847	3005204	385	88.746	3.3812	84.7038	MACS2_peak_383	PF3D7_1473700	nucleoporin NUP116/NSP116, putative (NUP116)	-	-2849	PF3D7_1473900	conserved Plasmodium protein, unknown function	+	2397	NA	NA	NA	Upstream of two
Pf3D7_14_v3	3074149	3074408	260	3074328	206	14.7559	1.81323	12.2728	MACS2_peak_384	PF3D7_1474900	trailer hitch homolog, putative (CITH)	+	-1081	PF3D7_1475000	mediator complex subunit 31, putative	+	1460	NA	NA	NA	Upstream of one
Pf3D7_14_v3	3075498	3076094	597	3075742	341	66.382	2.99578	62.9699	MACS2_peak_385	PF3D7_1474900	trailer hitch homolog, putative (CITH)	+	-2495	PF3D7_1475000	mediator complex subunit 31, putative	+	46	NA	NA	NA	Upstream of one
Pf3D7_14_v3	3146064	3146359	296	3146250	229	21.3941	2.0147	18.756	MACS2_peak_386	PF3D7_1476400	serine/threonine protein kinase, FIKK family, pseudogene (FIKK14)	+	-1909	PF3D7_1476500	probable protein, unknown function	+	1240	NA	NA	NA	Upstream of one
Pf3D7_14_v3	3163343	3163844	502	3163732	204	14.2286	1.79571	11.7589	MACS2_peak_387	PF3D7_1476900	Plasmodium exported protein, unknown function, pseudogene	-	-989	PF3D7_1477000	Plasmodium exported protein (hyp17), unknown function, pseudogene	+	4831	NA	NA	NA	Upstream of two

## Sheet: 3 Replicate 2 PfAP2-G
chr	start	end	length	abs_summit	pileup	-LOG10(pvalue)	fold_enrichment	-LOG10(qvalue)	name	left_id	left_desc	left_strand	left_dist	right_id	right_desc	right_strand	right_dist	within_id	within_desc	within_strand	peak_location
Pf3D7_01_v3	8082	8380	299	8229	150	15.8191	2.08896	13.0822	MACS2_peak_1	NA	NA	NA	NA	PF3D7_0100100	erythrocyte membrane protein 1, PfEMP1 (VAR)	+	21281	NA	NA	NA	Upstream of one
Pf3D7_01_v3	255423	255694	272	255578	173	24.1189	2.40715	21.1879	MACS2_peak_2	PF3D7_0105900	DNA binding protein, putative	+	-648	PF3D7_0106000	conserved Plasmodium protein, unknown function	-	197	NA	NA	NA	Downstream of two
Pf3D7_01_v3	373518	374053	536	373819	174	24.5106	2.42098	21.5723	MACS2_peak_3	PF3D7_0109300	fatty acid elongation protein, GNS1/SUR4 family, putative	-	-807	PF3D7_0109400	tubulin-specific chaperone a, putative	-	620	NA	NA	NA	Upstream of one
Pf3D7_01_v3	493612	494150	539	493912	271	72.5033	3.76289	68.9395	MACS2_peak_4	PF3D7_0113000	glutamic acid-rich protein (GARP)	-	-3785	PF3D7_0113100	surface-associated interspersed protein 1.1 (SURFIN 1.1) (SURF1.1)	+	1332	NA	NA	NA	Upstream of two
Pf3D7_01_v3	510716	511382	667	511190	253	62.2737	3.51388	58.8171	MACS2_peak_5	PF3D7_0113400	Plasmodium exported protein, unknown function	-	-1442	PF3D7_0113600	surface-associated interspersed protein 1.2 (SURFIN 1.2), pseudogene (SURF1.2)	+	896	NA	NA	NA	Upstream of two
Pf3D7_01_v3	617214	617498	285	617345	169	22.5768	2.35181	19.6789	MACS2_peak_6	PF3D7_0115700	erythrocyte membrane protein 1, PfEMP1 (VAR)	-	-2452	NA	NA	NA	NA	NA	NA	NA	Upstream of one
Pf3D7_02_v3	251371	251864	494	251679	314	98.9671	4.35776	95.0951	MACS2_peak_7	PF3D7_0206200	pantothenate transporter (PAT)	+	-952	PF3D7_0206300	pentafunctional AROM polypeptide, putative, pseudogene (AROM)	+	715	NA	NA	NA	Upstream of one
Pf3D7_02_v3	312565	312939	375	312773	185	28.9781	2.57316	25.9629	MACS2_peak_8	PF3D7_0207700	serine repeat antigen 4 (SERA4)	-	-618	PF3D7_0207800	serine repeat antigen 3 (SERA3)	-	676	NA	NA	NA	Upstream of one
Pf3D7_02_v3	534077	534911	835	534581	263	56.3031	3.17433	52.9233	MACS2_peak_9	PF3D7_0212900	Leu/Phe-tRNA protein transferase, putative	+	-231	PF3D7_0213000	conserved Plasmodium protein, unknown function	+	1065	NA	NA	NA	Upstream of one
Pf3D7_02_v3	577026	577371	346	577199	225	40.9703	2.83615	37.7835	MACS2_peak_10	PF3D7_0214200	mitochondrial ribosomal protein L13 precursor, putative	-	-1145	PF3D7_0214300	conserved Plasmodium protein, unknown function	+	1463	NA	NA	NA	Upstream of two
Pf3D7_02_v3	621383	621828	446	621575	264	61.745	3.38473	58.2956	MACS2_peak_11	PF3D7_0215000	acyl-CoA synthetase (ACS9)	-	-2146	PF3D7_0215100	RING zinc finger protein, putative	-	949	NA	NA	NA	Upstream of one
Pf3D7_02_v3	632891	633111	221	632984	159	18.9001	2.21347	16.0856	MACS2_peak_12	PF3D7_0215300	acyl-CoA synthetase (ACS8)	-	-1676	PF3D7_0215400	conserved Plasmodium protein, unknown function	-	1605	NA	NA	NA	Upstream of one
Pf3D7_02_v3	684573	685022	450	684924	170	22.9586	2.36564	20.0523	MACS2_peak_13	PF3D7_0216500	conserved Plasmodium protein, unknown function	+	-1221	PF3D7_0216600	MtN3-like protein	+	1561	NA	NA	NA	Upstream of one
Pf3D7_02_v3	788997	789299	303	789156	170	22.9586	2.36564	20.0523	MACS2_peak_14	PF3D7_0219800	Plasmodium exported protein (PHISTc), unknown function	-	-1216	PF3D7_0219900	Plasmodium exported protein, unknown function	+	2308	NA	NA	NA	Upstream of two
Pf3D7_02_v3	829796	830000	205	829893	148	15.165	2.06129	12.4459	MACS2_peak_15	PF3D7_0220500	Plasmodium exported protein (hyp2), unknown function	-	-5029	PF3D7_0220600	Plasmodium exported protein (hyp9), unknown function	+	1296	NA	NA	NA	Upstream of two
Pf3D7_02_v3	838278	839001	724	838751	320	102.87	4.44077	98.957	MACS2_peak_16	PF3D7_0220700	Plasmodium exported protein (hyp9), unknown function	+	-4063	PF3D7_0220800	cytoadherence linked asexual protein 2 (CLAG2)	+	92	NA	NA	NA	Upstream of one
Pf3D7_02_v3	938894	939162	269	939030	156	17.8484	2.17196	15.0604	MACS2_peak_17	PF3D7_0223500	erythrocyte membrane protein 1, PfEMP1 (VAR)	-	-15382	NA	NA	NA	NA	NA	NA	NA	Upstream of one
Pf3D7_02_v3	946742	946977	236	946889	183	6.3993	1.46446	3.99939	MACS2_peak_18	PF3D7_0223500	erythrocyte membrane protein 1, PfEMP1 (VAR)	-	-23241	NA	NA	NA	NA	NA	NA	NA	Upstream of one
Pf3D7_03_v3	34529	34784	256	34682	171	23.3429	2.37948	20.4285	MACS2_peak_19	NA	NA	NA	NA	PF3D7_0300100	erythrocyte membrane protein 1, PfEMP1 (VAR)	+	2283	NA	NA	NA	Upstream of one
Pf3D7_03_v3	101778	102044	267	101934	156	17.8484	2.17196	15.0604	MACS2_peak_20	PF3D7_0301700	Plasmodium exported protein, unknown function	-	-4027	PF3D7_0301800	Plasmodium exported protein, unknown function	+	2391	NA	NA	NA	Upstream of two
Pf3D7_03_v3	133573	135570	1998	135193	382	145.893	5.29849	141.117	MACS2_peak_21	PF3D7_0302400	unspecified product	-	-1691	PF3D7_0302500	cytoadherence linked asexual protein 3.1 (CLAG3.1)	+	225	NA	NA	NA	Upstream of two
Pf3D7_03_v3	527255	527504	250	527383	169	22.5768	2.35181	19.6789	MACS2_peak_22	PF3D7_0312400	glycogen synthase kinase 3 (GSK3)	-	-944	PF3D7_0312500	transporter, putative	+	1654	NA	NA	NA	Upstream of two
Pf3D7_03_v3	531827	532061	235	531949	172	23.0317	2.35635	20.1251	MACS2_peak_23	PF3D7_0312600	tRNA Valine	+	-660	PF3D7_0312800	60S ribosomal protein L26, putative	+	2290	PF3D7_0312700	tRNA Isoleucine	-	Within gene
Pf3D7_03_v3	727022	727487	466	727142	134	10.9149	1.86761	8.3288	MACS2_peak_24	PF3D7_0317600	40S ribosomal protein S11, putative (RPS11)	+	-1012	PF3D7_0317700	CPSF (cleavage and polyadenylation specific factor), subunit A, putative	+	1117	NA	NA	NA	Upstream of one
Pf3D7_03_v3	745896	746326	431	746053	214	35.5031	2.67473	32.3853	MACS2_peak_25	PF3D7_0318100	stomatin-like protein	+	-1000	PF3D7_0318200	DNA-directed RNA polymerase II subunit RPB1 (RPB1)	+	2412	NA	NA	NA	Upstream of one
Pf3D7_03_v3	1040584	1041034	451	1040702	164	20.7061	2.28264	17.8502	MACS2_peak_26	PF3D7_0324900	erythrocyte membrane protein 1, PfEMP1 (VAR)	-	-2448	NA	NA	NA	NA	NA	NA	NA	Upstream of one
Pf3D7_03_v3	1065505	1065799	295	1065745	129	9.54288	1.79844	7.00884	MACS2_peak_27	PF3D7_0324900	erythrocyte membrane protein 1, PfEMP1 (VAR)	-	-27491	NA	NA	NA	NA	NA	NA	NA	Upstream of one
Pf3D7_04_v3	135411	135981	571	135666	293	85.7024	4.06725	81.9864	MACS2_peak_28	PF3D7_0402200	surface-associated interspersed protein 4.1 (SURFIN 4.1), pseudogene (SURF4.1)	-	-1198	PF3D7_0402300	reticulocyte binding protein homologue 1 (RH1)	+	1974	NA	NA	NA	Upstream of two
Pf3D7_04_v3	174719	174976	258	174840	182	27.7313	2.53165	24.7386	MACS2_peak_29	PF3D7_0402900	probable protein, unknown function	-	-1926	PF3D7_0403100	regulator of chromosome condensation, putative	-	532	PF3D7_0403000	tRNA Asparagine	+	Within gene
Pf3D7_04_v3	200242	200551	310	200375	137	10.5049	1.82763	7.93864	MACS2_peak_30	PF3D7_0403500	ubiquitin specific protease, putative	+	-3630	PF3D7_0403700	CGI-201 protein, short form	-	5853	PF3D7_0403600	conserved Plasmodium protein, unknown function	-	Within gene
Pf3D7_04_v3	319664	320000	337	319916	138	12.069	1.92295	9.44353	MACS2_peak_31	PF3D7_0405900	apical sushi protein (ASP)	-	-738	PF3D7_0406000	conserved Plasmodium protein, unknown function	+	1103	NA	NA	NA	Upstream of two
Pf3D7_04_v3	337655	338524	870	338277	382	145.893	5.29849	141.117	MACS2_peak_32	PF3D7_0406400	cytosolic glyoxalase II (cGloII)	+	-4421	PF3D7_0406600	conserved Plasmodium protein, unknown function	+	8031	PF3D7_0406500	conserved Plasmodium protein, unknown function	-	Within gene
Pf3D7_04_v3	372054	372289	236	372177	148	15.165	2.06129	12.4459	MACS2_peak_33	PF3D7_0407500	mitochondrial carrier protein, putative	+	-907	PF3D7_0407600	conserved Plasmodium protein, unknown function	+	862	NA	NA	NA	Upstream of one
Pf3D7_04_v3	469113	469380	268	469223	192	31.9677	2.66999	28.8968	MACS2_peak_34	PF3D7_0410000	erythrocyte vesicle protein 1 (EVP1)	-	-1884	PF3D7_0410200	tRNA Isoleucine	-	635	PF3D7_0410100	tRNA Serine	+	Within gene
Pf3D7_04_v3	517624	517867	244	517737	176	25.3013	2.44865	22.3493	MACS2_peak_35	PF3D7_0411400	DEAD box ATP-dependent RNA helicase, putative	-	-669	PF3D7_0411600	tRNA Glutamic acid	-	417	PF3D7_0411500	tRNA Alanine	+	Within gene
Pf3D7_04_v3	997949	998372	424	998248	129	9.54288	1.79844	7.00884	MACS2_peak_36	PF3D7_0421900	conserved Plasmodium protein, unknown function	+	-793	PF3D7_0422000	steroid dehydrogenase, putative	+	399	NA	NA	NA	Upstream of one
Pf3D7_04_v3	1072151	1073123	973	1072878	310	96.3924	4.30243	92.5565	MACS2_peak_37	PF3D7_0423700	early transcribed membrane protein 4 (ETRAMP4)	-	-1033	PF3D7_0423800	cysteine-rich protective antigen (CyRPA)	+	3469	NA	NA	NA	Upstream of two
Pf3D7_04_v3	1098801	1099329	529	1099028	331	110.151	4.59294	106.151	MACS2_peak_38	PF3D7_0424300	erythrocyte binding antigen-165, pseudogene (EBA165)	+	-1193	PF3D7_0424400	surface-associated interspersed protein 4.2 (SURFIN 4.2) (SURF4.2)	+	783	NA	NA	NA	Upstream of one
Pf3D7_04_v3	1182368	1182604	237	1182483	131	10.0821	1.82611	7.52762	MACS2_peak_39	PF3D7_0426000	erythrocyte membrane protein 1, PfEMP1 (VAR)	-	-2257	NA	NA	NA	NA	NA	NA	NA	Upstream of one
Pf3D7_05_v3	85867	86266	400	86124	162	19.9758	2.25497	17.1364	MACS2_peak_40	PF3D7_0501600	rhoptry-associated protein 2 (RAP2)	-	-887	PF3D7_0501700	anaphase promoting complex subunit, putative	-	696	NA	NA	NA	Upstream of one
Pf3D7_05_v3	139977	140241	265	140083	186	29.3984	2.58699	26.3757	MACS2_peak_41	PF3D7_0503300	serine/arginine-rich splicing factor 12 (SRSF12)	-	-4153	PF3D7_0503400	actin-depolymerizing factor 1 (ADF1)	+	627	NA	NA	NA	Upstream of two
Pf3D7_05_v3	267151	267506	356	267319	211	36.8359	2.75682	33.6982	MACS2_peak_42	PF3D7_0506400	conserved Plasmodium protein, unknown function	-	-3394	PF3D7_0506600	histone deacetylase, putative, pseudogene	-	11455	PF3D7_0506500	conserved Plasmodium protein, unknown function	+	Within gene
Pf3D7_05_v3	432782	433222	441	432981	209	39.3059	2.8877	36.136	MACS2_peak_43	PF3D7_0510100	conserved Plasmodium protein, unknown function	-	-2628	PF3D7_0510200	peptidyl-prolyl cis-trans isomerase (CYP87)	+	4514	NA	NA	NA	Upstream of two
Pf3D7_05_v3	451268	451484	217	451350	149	12.3404	1.889	9.71286	MACS2_peak_44	PF3D7_0510500	topoisomerase I (TopoI)	-	-2848	PF3D7_0510600	tRNA Leucine	+	5	NA	NA	NA	Upstream of two
Pf3D7_05_v3	603894	604098	205	603994	154	17.1609	2.1443	14.3899	MACS2_peak_45	PF3D7_0514300	aspartate--tRNA ligase, putative	+	-561	PF3D7_0514500	conserved Plasmodium membrane protein, unknown function	-	1033	PF3D7_0514400	tRNA Phenylalanine	-	Within gene
Pf3D7_05_v3	1031016	1031635	620	1031453	225	47.4721	3.12652	44.2041	MACS2_peak_46	PF3D7_0524900	tRNA-YW synthesizing protein, putative	+	-1091	PF3D7_0525000	zinc finger protein, putative	+	4776	NA	NA	NA	Upstream of one
Pf3D7_05_v3	1150077	1150412	336	1150251	251	61.1704	3.48621	57.7263	MACS2_peak_47	PF3D7_0527600	conserved Plasmodium protein, unknown function	-	-1441	PF3D7_0527800	tRNA Leucine	-	976	PF3D7_0527700	tRNA Glutamic acid	+	Within gene
Pf3D7_05_v3	1151054	1151407	354	1151287	194	32.8421	2.69766	29.7579	MACS2_peak_48	PF3D7_0527700	tRNA Glutamic acid	+	-981	PF3D7_0527900	RNA helicase 1	+	2389	PF3D7_0527800	tRNA Leucine	-	Within gene
Pf3D7_05_v3	1288467	1289315	849	1289086	169	19.1853	2.17133	16.3692	MACS2_peak_49	PF3D7_0531400	conserved Plasmodium protein, unknown function	-	-2980	PF3D7_0531600	18S ribosomal RNA	+	515	PF3D7_0531500	unspecified product	+	Within gene
Pf3D7_05_v3	1291692	1291987	296	1291881	124	8.2519	1.72927	5.76764	MACS2_peak_50	PF3D7_0531600	18S ribosomal RNA	+	-189	PF3D7_0531800	5.8S ribosomal RNA	+	171	PF3D7_0531700	unspecified product	+	Within gene
Pf3D7_05_v3	1292526	1292768	243	1292644	146	14.5223	2.03362	11.8217	MACS2_peak_51	PF3D7_0531900	unspecified product	+	-235	PF3D7_0532100	early transcribed membrane protein 5 (ETRAMP5)	+	8580	PF3D7_0532000	28S ribosomal RNA	+	Within gene
Pf3D7_06_v3	76478	77222	745	76626	202	36.427	2.80834	33.2906	MACS2_peak_52	PF3D7_0601800	H/ACA snoRNA	-	-2264	PF3D7_0601900	conserved Plasmodium protein, unknown function	+	1564	NA	NA	NA	Upstream of two
Pf3D7_06_v3	177866	178066	201	177984	142	13.2719	1.97829	10.6087	MACS2_peak_53	PF3D7_0604100	transcription factor with AP2 domain(s) (SIP2)	-	-744	PF3D7_0604200	mitochondrial ribosomal protein L41, putative	+	2952	NA	NA	NA	Upstream of two
Pf3D7_06_v3	178946	179449	504	179280	191	31.5338	2.65616	28.4701	MACS2_peak_54	PF3D7_0604100	transcription factor with AP2 domain(s) (SIP2)	-	-2040	PF3D7_0604200	mitochondrial ribosomal protein L41, putative	+	1656	NA	NA	NA	Upstream of two
Pf3D7_06_v3	293046	293405	360	293265	198	34.6172	2.753	31.5074	MACS2_peak_55	PF3D7_0606900	glutaredoxin-like protein (GLP2)	-	-2180	PF3D7_0607000	translation initiation factor IF-2, putative	+	599	NA	NA	NA	Upstream of two
Pf3D7_06_v3	361037	361369	333	361199	219	44.4892	3.04352	41.2566	MACS2_peak_56	PF3D7_0608700	T-complex protein 1 subunit zeta (CCT6)	+	-996	PF3D7_0608800	ornithine aminotransferase (OAT)	+	1436	NA	NA	NA	Upstream of one
Pf3D7_06_v3	520641	520900	260	520760	149	15.4906	2.07513	12.7625	MACS2_peak_57	PF3D7_0612200	leucine-rich repeat protein (LRR6)	-	-1212	PF3D7_0612400	conserved Plasmodium protein, unknown function	+	468	PF3D7_0612300	conserved protein, unknown function	+	Within gene
Pf3D7_06_v3	641202	641478	277	641326	176	25.3013	2.44865	22.3493	MACS2_peak_58	PF3D7_0615400	ribonuclease, putative	-	-1152	PF3D7_0615500	cdc2-related protein kinase 5 (CRK5)	+	2726	NA	NA	NA	Upstream of two
Pf3D7_06_v3	714016	714255	240	714160	146	14.5223	2.03362	11.8217	MACS2_peak_59	PF3D7_0617000	mitochondrial import receptor subunit TOM40, putative (TOM40)	-	-8992	PF3D7_0617200	conserved Plasmodium protein, unknown function	+	2890	PF3D7_0617100	AP-2 complex subunit alpha, putative	+	Within gene
Pf3D7_06_v3	716054	716728	675	716570	219	44.4892	3.04352	41.2566	MACS2_peak_60	PF3D7_0617100	AP-2 complex subunit alpha, putative	+	-1994	PF3D7_0617200	conserved Plasmodium protein, unknown function	+	480	NA	NA	NA	Upstream of one
Pf3D7_06_v3	757697	758134	438	757807	130	9.8109	1.81228	7.26744	MACS2_peak_61	PF3D7_0617900	histone H3 variant, putative (H3.3)	+	-3002	PF3D7_0618000	conserved Plasmodium membrane protein, unknown function	+	802	NA	NA	NA	Upstream of one
Pf3D7_06_v3	860890	861178	289	861011	196	33.7253	2.72533	30.6284	MACS2_peak_62	PF3D7_0620700	DnaJ protein, putative	-	-897	PF3D7_0620800	tRNA Alanine	+	6	NA	NA	NA	Upstream of two
Pf3D7_06_v3	861648	861859	212	861772	142	13.2719	1.97829	10.6087	MACS2_peak_63	PF3D7_0620900	tRNA Leucine	-	-7	PF3D7_0621000	conserved Plasmodium protein, unknown function	+	1110	NA	NA	NA	Upstream of two
Pf3D7_06_v3	883497	883742	246	883602	183	28.1446	2.54549	25.1439	MACS2_peak_64	PF3D7_0621500	ribonuclease P/MRP protein subunit RPP1, putative (RPP1)	+	-608	PF3D7_0621700	conserved Plasmodium protein, unknown function	+	826	PF3D7_0621600	tRNA Serine	-	Within gene
Pf3D7_06_v3	993870	994657	788	994392	319	96.4735	4.19926	92.6369	MACS2_peak_65	PF3D7_0624400	conserved Plasmodium protein, unknown function	-	-2194	PF3D7_0624600	SNF2 helicase, putative (ISWI)	+	5132	PF3D7_0624500	anaphase promoting complex subunit, putative	+	Within gene
Pf3D7_06_v3	1154658	1155001	344	1154780	151	16.1503	2.10279	13.4048	MACS2_peak_66	PF3D7_0628100	HECT-domain (ubiquitin-transferase), putative	-	-1116	PF3D7_0628200	protein kinase PK4 (PK4)	+	5082	NA	NA	NA	Upstream of two
Pf3D7_06_v3	1341644	1341996	353	1341813	157	7.49441	1.57751	5.04856	MACS2_peak_67	PF3D7_0632100	rifin (RIF)	-	-2396	PF3D7_0632300	rifin (RIF)	+	5528	PF3D7_0632200	rifin (RIF)	-	Within gene
Pf3D7_06_v3	1348087	1348355	269	1348296	160	6.26406	1.49713	3.87401	MACS2_peak_68	PF3D7_0632200	rifin (RIF)	-	-5701	PF3D7_0632400	rifin (RIF)	+	2428	PF3D7_0632300	rifin (RIF)	+	Within gene
Pf3D7_06_v3	1363593	1363805	213	1363646	149	4.78428	1.42248	2.4897	MACS2_peak_69	PF3D7_0632400	rifin (RIF)	+	-11559	PF3D7_0632600	rifin, pseudogene (RIF)	+	4266	PF3D7_0632500	erythrocyte membrane protein 1, PfEMP1 (VAR)	-	Within gene
Pf3D7_06_v3	1368485	1368786	302	1368622	143	6.86692	1.57337	4.44372	MACS2_peak_70	PF3D7_0632500	erythrocyte membrane protein 1, PfEMP1 (VAR)	-	-2192	PF3D7_0632700	rifin (RIF)	+	2879	PF3D7_0632600	rifin, pseudogene (RIF)	+	Within gene
Pf3D7_06_v3	1372372	1372801	430	1372682	169	7.15122	1.53125	4.71695	MACS2_peak_71	PF3D7_0632600	rifin, pseudogene (RIF)	+	-3575	PF3D7_0632800	erythrocyte membrane protein 1, PfEMP1 (VAR)	-	2115	PF3D7_0632700	rifin (RIF)	+	Within gene
Pf3D7_06_v3	1378288	1378513	226	1378353	161	7.02057	1.54034	4.59502	MACS2_peak_72	PF3D7_0632700	rifin (RIF)	+	-5492	NA	NA	NA	NA	PF3D7_0632800	erythrocyte membrane protein 1, PfEMP1 (VAR)	-	Within gene
Pf3D7_06_v3	1384750	1385029	280	1384886	196	16.1789	1.90749	13.433	MACS2_peak_73	PF3D7_0632800	erythrocyte membrane protein 1, PfEMP1 (VAR)	-	-2259	NA	NA	NA	NA	NA	NA	NA	Upstream of one
Pf3D7_06_v3	1387163	1387380	218	1387214	163	7.53562	1.566	5.08144	MACS2_peak_74	PF3D7_0632800	erythrocyte membrane protein 1, PfEMP1 (VAR)	-	-4587	NA	NA	NA	NA	NA	NA	NA	Upstream of one
Pf3D7_06_v3	1392670	1392985	316	1392912	168	6.47007	1.49413	4.06903	MACS2_peak_75	PF3D7_0632800	erythrocyte membrane protein 1, PfEMP1 (VAR)	-	-10285	NA	NA	NA	NA	NA	NA	NA	Upstream of one
Pf3D7_06_v3	1406578	1406941	364	1406777	171	10.3197	1.69933	7.76346	MACS2_peak_76	PF3D7_0632800	erythrocyte membrane protein 1, PfEMP1 (VAR)	-	-24150	NA	NA	NA	NA	NA	NA	NA	Upstream of one
Pf3D7_06_v3	1407069	1407489	421	1407340	164	9.25883	1.66103	6.74202	MACS2_peak_77	PF3D7_0632800	erythrocyte membrane protein 1, PfEMP1 (VAR)	-	-24713	NA	NA	NA	NA	NA	NA	NA	Upstream of one
Pf3D7_06_v3	1407825	1408164	340	1407881	148	7.36153	1.59191	4.91742	MACS2_peak_78	PF3D7_0632800	erythrocyte membrane protein 1, PfEMP1 (VAR)	-	-25254	NA	NA	NA	NA	NA	NA	NA	Upstream of one
Pf3D7_06_v3	1408335	1408679	345	1408530	151	6.19548	1.5113	3.80647	MACS2_peak_79	PF3D7_0632800	erythrocyte membrane protein 1, PfEMP1 (VAR)	-	-25903	NA	NA	NA	NA	NA	NA	NA	Upstream of one
Pf3D7_06_v3	1409147	1409378	232	1409216	154	5.85623	1.48361	3.48942	MACS2_peak_80	PF3D7_0632800	erythrocyte membrane protein 1, PfEMP1 (VAR)	-	-26589	NA	NA	NA	NA	NA	NA	NA	Upstream of one
Pf3D7_06_v3	1410544	1411110	567	1410769	186	9.37353	1.61353	6.84869	MACS2_peak_81	PF3D7_0632800	erythrocyte membrane protein 1, PfEMP1 (VAR)	-	-28142	NA	NA	NA	NA	NA	NA	NA	Upstream of one
Pf3D7_06_v3	1411237	1411975	739	1411470	178	13.0288	1.81751	10.3743	MACS2_peak_82	PF3D7_0632800	erythrocyte membrane protein 1, PfEMP1 (VAR)	-	-28843	NA	NA	NA	NA	NA	NA	NA	Upstream of one
Pf3D7_07_v3	17696	17980	285	17833	142	13.2719	1.97829	10.6087	MACS2_peak_83	NA	NA	NA	NA	PF3D7_0700100	erythrocyte membrane protein 1, PfEMP1 (VAR)	+	2474	NA	NA	NA	Upstream of one
Pf3D7_07_v3	99666	100908	1243	99919	314	98.9671	4.35776	95.0951	MACS2_peak_84	PF3D7_0702300	sporozoite threonine and asparagine-rich protein (STARP)	+	-1189	PF3D7_0702400	small exported membrane protein 1 (SEMP1)	+	1775	NA	NA	NA	Upstream of one
Pf3D7_07_v3	107477	108222	746	107672	291	84.4722	4.03958	80.7755	MACS2_peak_85	PF3D7_0702500	Plasmodium exported protein, unknown function	-	-1683	PF3D7_0702600	chitinase precursor fragment, truncated	+	2243	NA	NA	NA	Upstream of two
Pf3D7_07_v3	111456	111677	222	111555	171	23.3429	2.37948	20.4285	MACS2_peak_86	PF3D7_0702700	tRNA Alanine	-	-10	PF3D7_0702800	tRNA Tyrosine	+	494	NA	NA	NA	Upstream of two
Pf3D7_07_v3	111942	112196	255	112066	184	28.5602	2.55932	25.5519	MACS2_peak_87	PF3D7_0702700	tRNA Alanine	-	-521	PF3D7_0702900	centrin, putative	-	1078	PF3D7_0702800	tRNA Tyrosine	+	Within gene
Pf3D7_07_v3	196088	196373	286	196210	146	14.5223	2.03362	11.8217	MACS2_peak_88	PF3D7_0704200	tRNA m5C-methyltransferase, putative	-	-1320	PF3D7_0704300	conserved Plasmodium membrane protein, unknown function	+	1481	NA	NA	NA	Upstream of two
Pf3D7_07_v3	325997	326210	214	326116	160	19.256	2.2273	16.4334	MACS2_peak_89	PF3D7_0706700	DNA mismatch repair protein MSH2, putative (MSH2-2)	+	-588	PF3D7_0706900	tRNA Histidine	-	610	PF3D7_0706800	tRNA Threonine	+	Within gene
Pf3D7_07_v3	327777	328020	244	327895	189	30.3564	2.61268	27.3174	MACS2_peak_90	PF3D7_0706900	tRNA Histidine	-	-1098	PF3D7_0707100	tRNA Lysine	-	1117	PF3D7_0707000	tRNA Lysine	+	Within gene
Pf3D7_07_v3	328917	329201	285	329060	241	55.7578	3.34787	52.3858	MACS2_peak_91	PF3D7_0707000	tRNA Lysine	+	-1123	PF3D7_0707200	conserved Plasmodium protein, unknown function	-	876	PF3D7_0707100	tRNA Lysine	-	Within gene
Pf3D7_07_v3	393691	393979	289	393837	153	14.6057	2.00259	11.9045	MACS2_peak_92	PF3D7_0708700	Cg8 protein	-	-1649	PF3D7_0708800	heat shock protein 110 (HSP110c)	+	1874	NA	NA	NA	Upstream of two
Pf3D7_07_v3	644883	645099	217	644992	149	15.4906	2.07513	12.7625	MACS2_peak_93	PF3D7_0714000	histone H2B variant (H2B.Z)	-	-1520	PF3D7_0714100	conserved Plasmodium protein, unknown function	-	1727	NA	NA	NA	Upstream of one
Pf3D7_07_v3	670703	670928	226	670815	172	23.7296	2.39331	20.8061	MACS2_peak_94	PF3D7_0714600	conserved Plasmodium protein, unknown function	+	-1103	PF3D7_0714800	tRNA Leucine	+	841	PF3D7_0714700	tRNA Asparagine	+	Within gene
Pf3D7_07_v3	672670	672870	201	672775	153	16.2525	2.09756	13.5058	MACS2_peak_95	PF3D7_0714800	tRNA Leucine	+	-1040	PF3D7_0715000	4-nitrophenylphosphatase (PNPase)	+	676	PF3D7_0714900	tRNA Serine	-	Within gene
Pf3D7_07_v3	885769	886073	305	885946	196	33.7253	2.72533	30.6284	MACS2_peak_96	PF3D7_0720400	ferrodoxin reductase-like protein	+	-958	PF3D7_0720500	conserved Plasmodium protein, unknown function	+	400	NA	NA	NA	Upstream of one
Pf3D7_07_v3	1077897	1078135	239	1078002	130	9.8109	1.81228	7.26744	MACS2_peak_97	PF3D7_0725300	conserved Plasmodium protein, unknown function	-	-3248	PF3D7_0725400	conserved Plasmodium protein, unknown function	+	1013	NA	NA	NA	Upstream of two
Pf3D7_07_v3	1082433	1083485	1053	1083324	184	27.3114	2.49612	24.3309	MACS2_peak_98	PF3D7_0725500	unspecified product	-	-981	PF3D7_0725600	18S ribosomal RNA	+	437	NA	NA	NA	Upstream of two
Pf3D7_07_v3	1085727	1086152	426	1085922	167	21.5625	2.31016	18.6894	MACS2_peak_99	PF3D7_0725600	18S ribosomal RNA	+	-75	PF3D7_0725800	5.8S ribosomal RNA	+	291	PF3D7_0725700	unspecified product	+	Within gene
Pf3D7_07_v3	1086531	1086968	438	1086850	187	29.8209	2.60082	26.7907	MACS2_peak_100	PF3D7_0725900	unspecified product	+	-281	PF3D7_0726100	Plasmodium exported protein, unknown function	-	6716	PF3D7_0726000	28S ribosomal RNA	+	Within gene
Pf3D7_07_v3	1087226	1087434	209	1087330	162	19.9758	2.25497	17.1364	MACS2_peak_101	PF3D7_0725900	unspecified product	+	-761	PF3D7_0726100	Plasmodium exported protein, unknown function	-	6236	PF3D7_0726000	28S ribosomal RNA	+	Within gene
Pf3D7_07_v3	1090376	1091147	772	1090860	154	13.687	1.94515	11.0133	MACS2_peak_102	PF3D7_0726000	28S ribosomal RNA	+	-503	PF3D7_0726100	Plasmodium exported protein, unknown function	-	2706	NA	NA	NA	Downstream of two
Pf3D7_07_v3	1107729	1107988	260	1107860	155	14.9138	2.0104	12.203	MACS2_peak_103	PF3D7_0726200	serine/threonine protein kinase, FIKK family (FIKK7.1)	+	-4893	PF3D7_0726400	conserved Plasmodium membrane protein, unknown function	-	971	PF3D7_0726300	DNA mismatch repair protein PMS1, putative (PMS1)	+	Within gene
Pf3D7_07_v3	1138756	1138963	208	1138871	161	11.3052	1.78361	8.70902	MACS2_peak_104	PF3D7_0726500	ubiquitin carboxyl-terminal hydrolase, putative	-	-2294	PF3D7_0726600	conserved Plasmodium protein, unknown function	+	1608	NA	NA	NA	Upstream of two
Pf3D7_07_v3	1317975	1318204	230	1318098	169	22.5768	2.35181	19.6789	MACS2_peak_105	PF3D7_0730500	conserved Plasmodium protein, unknown function	-	-3883	PF3D7_0730700	tRNA Threonine	-	913	PF3D7_0730600	tRNA Valine	+	Within gene
Pf3D7_07_v3	1318967	1319170	204	1319074	147	14.8422	2.04746	12.1319	MACS2_peak_106	PF3D7_0730600	tRNA Valine	+	-943	PF3D7_0730800.2	Plasmodium exported protein, unknown function	+	2232	PF3D7_0730700	tRNA Threonine	-	Within gene
Pf3D7_07_v3	1355610	1355846	237	1355730	166	21.4467	2.31031	18.5744	MACS2_peak_107	PF3D7_0731400	serine/threonine protein kinase, FIKK family, pseudogene (FIKK7.2)	+	-248	PF3D7_0731500	erythrocyte binding antigen-175 (EBA175)	+	2325	NA	NA	NA	Upstream of one
Pf3D7_07_v3	1428286	1428511	226	1428374	160	19.256	2.2273	16.4334	MACS2_peak_108	PF3D7_0733000	erythrocyte membrane protein 1, PfEMP1 (VAR)	-	-2140	NA	NA	NA	NA	NA	NA	NA	Upstream of one
Pf3D7_08_v3	126025	126716	692	126248	226	47.976	3.14036	44.7035	MACS2_peak_109	PF3D7_0801800	mannose-6-phosphate isomerase, putative	-	-4181	PF3D7_0801900	conserved Plasmodium protein, unknown function	+	2601	NA	NA	NA	Upstream of two
Pf3D7_08_v3	382696	382946	251	382854	141	12.9667	1.96445	10.3124	MACS2_peak_110	PF3D7_0807300	ras-related protein Rab-18 (RAB18)	+	-7	PF3D7_0807400	conserved Plasmodium protein, unknown function	+	1444	NA	NA	NA	Upstream of one
Pf3D7_08_v3	814408	814712	305	814509	129	7.33014	1.64579	4.88627	MACS2_peak_111	PF3D7_0817700	rhoptry neck protein 5 (RON5)	-	-1044	PF3D7_0817800	conserved Plasmodium protein, unknown function	+	641	NA	NA	NA	Upstream of two
Pf3D7_08_v3	823263	823605	343	823410	248	59.5283	3.44471	56.105	MACS2_peak_112	PF3D7_0818000	conserved protein, unknown function	+	-958	PF3D7_0818100	zinc finger protein, putative	+	1154	NA	NA	NA	Upstream of one
Pf3D7_08_v3	859180	859397	218	859286	168	22.1976	2.33797	19.3084	MACS2_peak_113	PF3D7_0818800	U3 small nucleolar ribonucleoprotein protein IMP4, putative (IMP4)	-	-2544	PF3D7_0818900	heat shock protein 70 (HSP70)	+	1098	NA	NA	NA	Upstream of two
Pf3D7_08_v3	887795	888254	460	888030	195	33.2826	2.7115	30.1917	MACS2_peak_114	PF3D7_0819600	conserved Plasmodium protein, unknown function	-	-1894	PF3D7_0819700	conserved Plasmodium protein, unknown function	-	96	NA	NA	NA	Upstream of one
Pf3D7_08_v3	1011938	1012466	529	1012073	142	13.2719	1.97829	10.6087	MACS2_peak_115	PF3D7_0822900	conserved Plasmodium protein, unknown function	-	-766	PF3D7_0823000	serine/threonine protein kinase VPS15, putative (VPS15)	-	854	NA	NA	NA	Upstream of one
Pf3D7_08_v3	1039445	1039696	252	1039516	128	7.51913	1.66244	5.06507	MACS2_peak_116	PF3D7_0823500	inner membrane complex protein 1i, putative (IMC1i)	-	-908	PF3D7_0823600	lipoate-protein ligase B (LipB)	-	391	NA	NA	NA	Upstream of one
Pf3D7_08_v3	1308487	1308740	254	1308637	151	16.1503	2.10279	13.4048	MACS2_peak_117	PF3D7_0830700	Plasmodium exported protein (hyp9), unknown function	+	-713	PF3D7_0830800	surface-associated interspersed protein 8.2 (SURFIN 8.2) (SURF8.2)	+	2000	NA	NA	NA	Upstream of one
Pf3D7_08_v3	1308886	1309653	768	1309325	343	118.273	4.75895	114.131	MACS2_peak_118	PF3D7_0830700	Plasmodium exported protein (hyp9), unknown function	+	-1401	PF3D7_0830800	surface-associated interspersed protein 8.2 (SURFIN 8.2) (SURF8.2)	+	1312	NA	NA	NA	Upstream of one
Pf3D7_08_v3	1357244	1357570	327	1357404	230	47.6069	3.08777	44.3385	MACS2_peak_119	PF3D7_0831500	Plasmodium exported protein (PHIST), unknown function	+	-2735	PF3D7_0831600	cytoadherence linked asexual protein 8 (CLAG8)	+	910	NA	NA	NA	Upstream of one
Pf3D7_08_v3	1373656	1374245	590	1373958	346	13.0518	1.5219	10.3972	MACS2_peak_120	PF3D7_0831750	Plasmodium exported protein (PHISTa), unknown function, pseudogene	+	-1238	PF3D7_0831800	histidine-rich protein II (HRPII)	-	278	NA	NA	NA	Downstream of two
Pf3D7_08_v3	1380020	1380544	525	1380458	143	13.5801	1.99212	10.9073	MACS2_peak_121	PF3D7_0831800	histidine-rich protein II (HRPII)	-	-5159	PF3D7_0831900	Plasmodium exported protein (PHIST), unknown function, pseudogene	+	376	NA	NA	NA	Upstream of two
Pf3D7_08_v3	1445635	1445999	365	1445776	151	16.1503	2.10279	13.4048	MACS2_peak_122	PF3D7_0833500	erythrocyte membrane protein 1, PfEMP1 (VAR)	-	-2327	NA	NA	NA	NA	NA	NA	NA	Upstream of one
Pf3D7_09_v3	6725	7006	282	6905	126	8.75839	1.75694	6.2535	MACS2_peak_123	NA	NA	NA	NA	PF3D7_0900100	erythrocyte membrane protein 1, PfEMP1 (VAR)	+	13175	NA	NA	NA	Upstream of one
Pf3D7_09_v3	273812	274969	1158	274291	360	130.089	4.99414	125.713	MACS2_peak_124	PF3D7_0905300	dynein heavy chain, putative	-	-4582	PF3D7_0905500	conserved Plasmodium protein, unknown function	+	4078	PF3D7_0905400	high molecular weight rhoptry protein 3 (RhopH3)	-	Within gene
Pf3D7_09_v3	275674	276335	662	275970	289	83.2479	4.01191	79.5691	MACS2_peak_125	PF3D7_0905400	high molecular weight rhoptry protein 3 (RhopH3)	-	-1181	PF3D7_0905500	conserved Plasmodium protein, unknown function	+	2399	NA	NA	NA	Upstream of two
Pf3D7_09_v3	540534	540799	266	540690	152	16.4844	2.11663	13.7303	MACS2_peak_126	PF3D7_0911900	falstatin (ICP)	-	-818	PF3D7_0912000	conserved Plasmodium protein, unknown function	-	343	NA	NA	NA	Upstream of one
Pf3D7_09_v3	616474	617128	655	616640	174	24.5106	2.42098	21.5723	MACS2_peak_127	PF3D7_0914300	met-10+ like protein, putative	-	-1148	PF3D7_0914400	conserved Plasmodium protein, unknown function	+	1323	NA	NA	NA	Upstream of two
Pf3D7_09_v3	1060445	1061391	947	1060734	250	60.6213	3.47238	57.1841	MACS2_peak_128	PF3D7_0926100	protein kinase, putative	-	-2918	PF3D7_0926200	conserved Plasmodium protein, unknown function	+	2319	NA	NA	NA	Upstream of two
Pf3D7_09_v3	1101283	1101597	315	1101427	189	30.6728	2.62849	27.626	MACS2_peak_129	PF3D7_0927100	conserved Plasmodium protein, unknown function	-	-596	PF3D7_0927200	zinc finger protein, putative	+	5716	NA	NA	NA	Upstream of two
Pf3D7_09_v3	1121774	1122145	372	1121932	226	47.976	3.14036	44.7035	MACS2_peak_130	PF3D7_0927500	dynein light chain, putative	-	-601	PF3D7_0927600	conserved Plasmodium protein, unknown function	+	1929	NA	NA	NA	Upstream of two
Pf3D7_09_v3	1174281	1174678	398	1174555	147	14.8422	2.04746	12.1319	MACS2_peak_131	PF3D7_0929300	conserved Plasmodium protein, unknown function	+	-1072	PF3D7_0929400	high molecular weight rhoptry protein 2 (RhopH2)	+	648	NA	NA	NA	Upstream of one
Pf3D7_09_v3	1200354	1201169	816	1200561	279	77.2171	3.87357	73.6038	MACS2_peak_132	PF3D7_0930200	leucine-rich repeat protein (LRR8)	-	-2099	PF3D7_0930300	merozoite surface protein 1 (MSP1)	+	1251	NA	NA	NA	Upstream of two
Pf3D7_09_v3	1201792	1202322	531	1202028	338	114.867	4.68978	110.795	MACS2_peak_133	PF3D7_0930200	leucine-rich repeat protein (LRR8)	-	-3566	PF3D7_0930400.2	conserved Plasmodium protein, unknown function	+	5946	PF3D7_0930300	merozoite surface protein 1 (MSP1)	+	Within gene
Pf3D7_09_v3	1260447	1260679	233	1260584	151	15.5951	2.07032	12.8659	MACS2_peak_134	PF3D7_0931200	selenoprotein (Sel2)	+	-1133	PF3D7_0931300	asparagine-rich antigen, putative	+	443	NA	NA	NA	Upstream of one
Pf3D7_09_v3	1359527	1359762	236	1359588	135	11.1988	1.88145	8.60286	MACS2_peak_135	PF3D7_0934700	UBX domain, putative	+	-326	PF3D7_0934800	cAMP-dependent protein kinase catalytic subunit (PKAc)	+	2347	NA	NA	NA	Upstream of one
Pf3D7_09_v3	1361308	1361544	237	1361423	165	21.0751	2.29647	18.211	MACS2_peak_136	PF3D7_0934700	UBX domain, putative	+	-2161	PF3D7_0934800	cAMP-dependent protein kinase catalytic subunit (PKAc)	+	512	NA	NA	NA	Upstream of one
Pf3D7_09_v3	1439697	1440160	464	1439888	241	53.8839	3.2652	50.5399	MACS2_peak_137	PF3D7_0936300	ring-exported protein 3 (REX3)	-	-1907	PF3D7_0936400	ring-exported protein 4 (REX4)	+	895	NA	NA	NA	Upstream of two
Pf3D7_09_v3	1445515	1445786	272	1445665	159	18.9001	2.21347	16.0856	MACS2_peak_138	PF3D7_0936500	virulence-associated protein 1 (VAP1)	-	-818	PF3D7_0936600	Plasmodium exported protein (PHISTc), unknown function (GEXP05)	+	1264	NA	NA	NA	Upstream of two
Pf3D7_09_v3	1505534	1505836	303	1505655	153	16.8213	2.13046	14.0586	MACS2_peak_139	PF3D7_0937800	erythrocyte membrane protein 1, PfEMP1 (VAR)	-	-2319	NA	NA	NA	NA	NA	NA	NA	Upstream of one
Pf3D7_10_v3	25530	25773	244	25666	137	11.7759	1.90912	9.16023	MACS2_peak_140	NA	NA	NA	NA	PF3D7_1000100	erythrocyte membrane protein 1, PfEMP1 (VAR)	+	2824	NA	NA	NA	Upstream of one
Pf3D7_10_v3	111325	111679	355	111494	261	66.7544	3.62455	63.2478	MACS2_peak_141	PF3D7_1002100	EMP1-trafficking protein (PTP5)	-	-2832	PF3D7_1002200	tryptophan-rich antigen 3 (PArt)	+	1435	NA	NA	NA	Upstream of two
Pf3D7_10_v3	171854	172096	243	171997	146	14.5223	2.03362	11.8217	MACS2_peak_142	PF3D7_1003700	conserved Plasmodium protein, unknown function	-	-1328	PF3D7_1003800	U5 small nuclear ribonuclear protein, putative	-	726	NA	NA	NA	Upstream of one
Pf3D7_10_v3	470115	470419	305	470273	171	23.3429	2.37948	20.4285	MACS2_peak_143	PF3D7_1012100	conserved Plasmodium protein, unknown function	-	-737	PF3D7_1012200	conserved Plasmodium protein, unknown function	+	706	NA	NA	NA	Upstream of two
Pf3D7_10_v3	608873	609120	248	608996	148	15.165	2.06129	12.4459	MACS2_peak_144	PF3D7_1014900	conserved Plasmodium protein, unknown function	-	-1187	PF3D7_1015000	FAD synthetase, putative	+	2217	NA	NA	NA	Upstream of two
Pf3D7_10_v3	664572	665001	430	664835	208	39.205	2.89134	36.0354	MACS2_peak_145	PF3D7_1016500	Plasmodium exported protein (PHISTc), unknown function	-	-634	PF3D7_1016600	Plasmodium exported protein (PHISTc), unknown function	-	823	NA	NA	NA	Upstream of one
Pf3D7_10_v3	1011985	1012189	205	1012089	145	14.2053	2.01979	11.5138	MACS2_peak_146	PF3D7_1023900	chromodomain-helicase-DNA-binding protein 1 homolog, putative (CHD1)	-	-4628	PF3D7_1024000	conserved Plasmodium protein, unknown function	+	2807	NA	NA	NA	Upstream of two
Pf3D7_10_v3	1101198	1101713	516	1101401	314	93.3405	4.13365	89.5499	MACS2_peak_147	PF3D7_1026000	conserved Plasmodium protein, unknown function	-	-1519	PF3D7_1026100	conserved Plasmodium protein, unknown function	+	417	NA	NA	NA	Upstream of two
Pf3D7_10_v3	1143821	1144285	465	1143967	132	10.3565	1.83994	7.79138	MACS2_peak_148	PF3D7_1027300	peroxiredoxin (nPrx)	-	-1365	PF3D7_1027400	DNA-directed RNA polymerase II, putative	-	1856	NA	NA	NA	Upstream of one
Pf3D7_10_v3	1206742	1206944	203	1206870	225	5.56915	1.36923	3.21681	MACS2_peak_149	PF3D7_1029500	conserved Plasmodium protein, unknown function	-	-2108	PF3D7_1029700	conserved Plasmodium protein, unknown function	-	1328	PF3D7_1029600	adenosine deaminase (ADA)	+	Within gene
Pf3D7_10_v3	1214559	1214807	249	1214627	217	8.33137	1.50792	5.84655	MACS2_peak_150	PF3D7_1029800	RAP protein, putative	-	-1656	PF3D7_1029900	conserved Plasmodium protein, unknown function	+	2721	NA	NA	NA	Upstream of two
Pf3D7_10_v3	1333686	1334056	371	1333968	176	25.3013	2.44865	22.3493	MACS2_peak_151	PF3D7_1033100	S-adenosylmethionine decarboxylase/ornithine decarboxylase (AdoMetDC/ODC)	-	-5532	PF3D7_1033200	early transcribed membrane protein 10.2 (ETRAMP10.2)	+	1254	NA	NA	NA	Upstream of two
Pf3D7_10_v3	1334312	1334740	429	1334617	132	10.3565	1.83994	7.79138	MACS2_peak_152	PF3D7_1033100	S-adenosylmethionine decarboxylase/ornithine decarboxylase (AdoMetDC/ODC)	-	-6181	PF3D7_1033200	early transcribed membrane protein 10.2 (ETRAMP10.2)	+	605	NA	NA	NA	Upstream of two
Pf3D7_10_v3	1393625	1394658	1034	1394144	238	54.0061	3.29911	50.6619	MACS2_peak_153	PF3D7_1035100	probable protein, unknown function	+	-1014	PF3D7_1035200	S-antigen	+	695	NA	NA	NA	Upstream of one
Pf3D7_10_v3	1412426	1412817	392	1412639	245	55.2719	3.28828	51.9074	MACS2_peak_154	PF3D7_1035600	merozoite surface protein (H101)	+	-2084	PF3D7_1035700	duffy binding-like merozoite surface protein (DBLMSP)	+	561	NA	NA	NA	Upstream of one
Pf3D7_10_v3	1426404	1426950	547	1426633	221	45.4757	3.07119	42.2322	MACS2_peak_155	PF3D7_1035900	probable protein, unknown function (M566)	+	-950	PF3D7_1036000	merozoite surface protein (MSP11)	+	494	NA	NA	NA	Upstream of one
Pf3D7_10_v3	1437150	1437363	214	1437261	208	12.3077	1.70115	9.6803	MACS2_peak_156	PF3D7_1036300	merozoite surface protein (DBLMSP2)	+	-2475	PF3D7_1036500	probable protein, unknown function	+	4640	PF3D7_1036400	liver stage antigen 1 (LSA1)	+	Within gene
Pf3D7_10_v3	1543732	1543936	205	1543835	154	8.68191	1.65577	6.18581	MACS2_peak_157	PF3D7_1038300	conserved Plasmodium protein, unknown function	-	-29419	PF3D7_1038500	Plasmodium exported protein, unknown function	-	4620	PF3D7_1038400	gametocyte-specific protein (Pf11-1)	+	Within gene
Pf3D7_10_v3	1553636	1553978	343	1553805	170	22.9586	2.36564	20.0523	MACS2_peak_158	PF3D7_1038600	Plasmodium exported protein, unknown function	-	-633	PF3D7_1038700	Plasmodium exported protein, unknown function	-	724	NA	NA	NA	Upstream of one
Pf3D7_11_v3	478	761	284	659	128	9.27813	1.78461	6.75375	MACS2_peak_159	NA	NA	NA	NA	PF3D7_1100100	erythrocyte membrane protein 1, PfEMP1 (VAR)	+	23501	NA	NA	NA	Upstream of one
Pf3D7_11_v3	21862	22065	204	21992	138	12.069	1.92295	9.44353	MACS2_peak_160	NA	NA	NA	NA	PF3D7_1100100	erythrocyte membrane protein 1, PfEMP1 (VAR)	+	2168	NA	NA	NA	Upstream of one
Pf3D7_11_v3	122498	123110	613	122780	359	128.617	4.95034	124.281	MACS2_peak_161	PF3D7_1102500	Plasmodium exported protein (PHISTb), unknown function (GEXP02)	-	-1274	PF3D7_1102600	Plasmodium exported protein, unknown function (GEXP14)	-	1038	NA	NA	NA	Upstream of one
Pf3D7_11_v3	125428	125736	309	125586	179	26.5056	2.49015	23.5332	MACS2_peak_162	PF3D7_1102600	Plasmodium exported protein, unknown function (GEXP14)	-	-850	PF3D7_1102700	early transcribed membrane protein 11.1 (ETRAMP11.1)	+	3203	NA	NA	NA	Upstream of two
Pf3D7_11_v3	144741	145012	272	144894	167	21.8209	2.32414	18.9401	MACS2_peak_163	PF3D7_1103200	tRNA Glycine	+	-1469	PF3D7_1103400	FeS cluster assembly protein SufD, putative (SufD)	+	1533	PF3D7_1103300	tRNA Leucine	-	Within gene
Pf3D7_11_v3	340346	340614	269	340422	139	12.3652	1.93678	9.7299	MACS2_peak_164	PF3D7_1107800	transcription factor with AP2 domain(s) (ApiAP2)	-	-4821	PF3D7_1107900	mechanosensitive ion channel protein	-	3491	NA	NA	NA	Upstream of one
Pf3D7_11_v3	340911	341143	233	341031	146	14.5223	2.03362	11.8217	MACS2_peak_165	PF3D7_1107800	transcription factor with AP2 domain(s) (ApiAP2)	-	-5430	PF3D7_1107900	mechanosensitive ion channel protein	-	2882	NA	NA	NA	Upstream of one
Pf3D7_11_v3	342661	342931	271	342844	148	15.165	2.06129	12.4459	MACS2_peak_166	PF3D7_1107800	transcription factor with AP2 domain(s) (ApiAP2)	-	-7243	PF3D7_1107900	mechanosensitive ion channel protein	-	1069	NA	NA	NA	Upstream of one
Pf3D7_11_v3	457270	457527	258	457356	117	6.58614	1.63243	4.17513	MACS2_peak_167	PF3D7_1111800	peptidyl-prolyl cis-trans isomerase, putative	+	-362	PF3D7_1111900	conserved Plasmodium protein, unknown function	+	580	NA	NA	NA	Upstream of one
Pf3D7_11_v3	677298	677609	312	677450	173	24.1189	2.40715	21.1879	MACS2_peak_168	PF3D7_1117800	DNA mismatch repair protein MLH (MLH)	-	-101	PF3D7_1117900	conserved Plasmodium protein, unknown function	+	1302	NA	NA	NA	Upstream of two
Pf3D7_11_v3	808490	808772	283	808603	204	37.3446	2.836	34.196	MACS2_peak_169	PF3D7_1121300	tyrosine kinase-like protein (TKL2)	-	-1522	PF3D7_1121400	WD repeat-containing protein, putative	+	1607	NA	NA	NA	Upstream of two
Pf3D7_11_v3	916923	917710	788	917562	202	36.427	2.80834	33.2906	MACS2_peak_170	PF3D7_1123100	calcium-dependent protein kinase 7 (CDPK7)	+	-1238	PF3D7_1123200	leucine-rich repeat protein (LRR11)	+	666	NA	NA	NA	Upstream of one
Pf3D7_11_v3	1066535	1066894	360	1066744	248	59.5283	3.44471	56.105	MACS2_peak_171	PF3D7_1127400	conserved Plasmodium protein, unknown function	+	-175	PF3D7_1127500	protein disulfide isomerase, putative	+	453	NA	NA	NA	Upstream of one
Pf3D7_11_v3	1154974	1155327	354	1155192	174	24.5106	2.42098	21.5723	MACS2_peak_172	PF3D7_1129800	conserved Plasmodium protein, unknown function	+	-1965	PF3D7_1129900	transporter, putative	+	1245	NA	NA	NA	Upstream of one
Pf3D7_11_v3	1269998	1270875	878	1270262	210	40.1476	2.91901	36.9671	MACS2_peak_173	PF3D7_1132700	mitochondrial ribosomal protein L2 precursor	+	-806	PF3D7_1132800	aquaglyceroporin (AQP)	+	942	NA	NA	NA	Upstream of one
Pf3D7_11_v3	1582679	1582996	318	1582828	203	35.4278	2.75248	32.3102	MACS2_peak_174	PF3D7_1139600	conserved Plasmodium protein, unknown function	+	-345	PF3D7_1139700	adrenodoxin reductase, putative	-	167	NA	NA	NA	Downstream of two
Pf3D7_11_v3	1603585	1603805	221	1603742	139	12.3652	1.93678	9.7299	MACS2_peak_175	PF3D7_1140200	conserved Plasmodium protein, unknown function	-	-664	PF3D7_1140300	P-loop containing nucleoside triphosphate hydrolase, putative	+	1579	NA	NA	NA	Upstream of two
Pf3D7_11_v3	1606593	1606908	316	1606733	183	28.1446	2.54549	25.1439	MACS2_peak_176	PF3D7_1140300	P-loop containing nucleoside triphosphate hydrolase, putative	+	-327	PF3D7_1140400	conserved Plasmodium protein, unknown function	+	1273	NA	NA	NA	Upstream of one
Pf3D7_11_v3	1607121	1607324	204	1607228	146	14.5223	2.03362	11.8217	MACS2_peak_177	PF3D7_1140300	P-loop containing nucleoside triphosphate hydrolase, putative	+	-822	PF3D7_1140400	conserved Plasmodium protein, unknown function	+	778	NA	NA	NA	Upstream of one
Pf3D7_11_v3	1797890	1798910	1021	1798422	258	65.0616	3.58305	61.5708	MACS2_peak_178	PF3D7_1145200	serine/threonine protein kinase, putative	-	-3052	PF3D7_1145300	cysteine-rich PDZ-binding protein, putative (CRIPT)	-	354	NA	NA	NA	Upstream of one
Pf3D7_11_v3	1882330	1882585	256	1882472	145	14.2053	2.01979	11.5138	MACS2_peak_179	PF3D7_1147200	tubulin--tyrosine ligase, putative	+	-1058	PF3D7_1147300	conserved Plasmodium protein, unknown function	+	1303	NA	NA	NA	Upstream of one
Pf3D7_12_v3	205408	206094	687	205909	352	123.736	4.85409	119.51	MACS2_peak_180	PF3D7_1204200	conserved Plasmodium protein, unknown function	+	-1072	PF3D7_1204400	conserved Plasmodium membrane protein, unknown function	-	2256	PF3D7_1204300	eukaryotic translation initiation factor 5A (EIF5A)	-	Within gene
Pf3D7_12_v3	666800	667026	227	666893	161	19.6146	2.24114	16.7839	MACS2_peak_181	PF3D7_1216700	perforin-like protein 2 (PLP2)	+	-611	PF3D7_1216900	DNA-binding chaperone, putative	+	3554	PF3D7_1216800	tRNA Proline	+	Within gene
Pf3D7_12_v3	887303	887804	502	887386	138	12.069	1.92295	9.44353	MACS2_peak_182	PF3D7_1222300	endoplasmin, putative (GRP94)	-	-1354	PF3D7_1222400	transcription factor with AP2 domain(s) (ApiAP2)	+	3195	NA	NA	NA	Upstream of two
Pf3D7_12_v3	888356	888769	414	888557	295	86.9384	4.09491	83.2079	MACS2_peak_183	PF3D7_1222300	endoplasmin, putative (GRP94)	-	-2525	PF3D7_1222400	transcription factor with AP2 domain(s) (ApiAP2)	+	2024	NA	NA	NA	Upstream of two
Pf3D7_12_v3	898360	898893	534	898460	142	13.2719	1.97829	10.6087	MACS2_peak_184	PF3D7_1222400	transcription factor with AP2 domain(s) (ApiAP2)	+	-203	PF3D7_1222500	ATP-binding protein, putative	-	738	NA	NA	NA	Downstream of two
Pf3D7_12_v3	903136	905201	2066	903668	400	158.356	5.51413	151.864	MACS2_peak_185	PF3D7_1222500	ATP-binding protein, putative	-	-2592	PF3D7_1222600	transcription factor with AP2 domain(s) (AP2-G)	+	3535	NA	NA	NA	Upstream of two
Pf3D7_12_v3	913386	913860	475	913671	217	11.8434	1.66141	9.22758	MACS2_peak_186	PF3D7_1222500	ATP-binding protein, putative	-	-12595	PF3D7_1222700	glideosome-associated protein 45 (GAP45)	+	5051	PF3D7_1222600	transcription factor with AP2 domain(s) (AP2-G)	+	Within gene
Pf3D7_12_v3	914047	914682	636	914237	256	29.4893	2.21753	26.4662	MACS2_peak_187	PF3D7_1222500	ATP-binding protein, putative	-	-13161	PF3D7_1222700	glideosome-associated protein 45 (GAP45)	+	4485	PF3D7_1222600	transcription factor with AP2 domain(s) (AP2-G)	+	Within gene
Pf3D7_12_v3	917408	917743	336	917565	268	70.0196	3.68982	66.4845	MACS2_peak_188	PF3D7_1222600	transcription factor with AP2 domain(s) (AP2-G)	+	-3064	PF3D7_1222700	glideosome-associated protein 45 (GAP45)	+	1157	NA	NA	NA	Upstream of one
Pf3D7_12_v3	985044	985279	236	985164	151	16.1503	2.10279	13.4048	MACS2_peak_189	PF3D7_1224200	conserved Plasmodium protein, unknown function	+	-689	PF3D7_1224300	polyadenylate-binding protein, putative (PABP)	+	3464	NA	NA	NA	Upstream of one
Pf3D7_12_v3	1057387	1057660	274	1057518	171	23.3429	2.37948	20.4285	MACS2_peak_190	PF3D7_1226000	conserved Plasmodium protein, unknown function	-	-1236	PF3D7_1226100	haloacid dehalogenase-like hydrolase, putative (HAD3)	+	684	NA	NA	NA	Upstream of two
Pf3D7_12_v3	1122950	1123538	589	1123244	145	14.2053	2.01979	11.5138	MACS2_peak_191	PF3D7_1227500	cyclin (CYC2)	-	-2151	PF3D7_1227600	cyclin related protein, putative	+	1544	NA	NA	NA	Upstream of two
Pf3D7_12_v3	1163389	1164168	780	1163846	253	62.2737	3.51388	58.8171	MACS2_peak_192	PF3D7_1228600	merozoite surface protein 9 (MSP9)	-	-886	PF3D7_1228700	conserved Plasmodium protein, unknown function	+	1662	NA	NA	NA	Upstream of two
Pf3D7_12_v3	1543062	1543326	265	1543174	139	10.8952	1.84392	8.31812	MACS2_peak_193	PF3D7_1237000	SUMO-activating enzyme subunit 2 (UBA2)	+	-2766	PF3D7_1237200	conserved Plasmodium protein, unknown function	+	7150	PF3D7_1237100	conserved Plasmodium protein, unknown function	-	Within gene
Pf3D7_12_v3	1629196	1629440	245	1629324	174	24.5106	2.42098	21.5723	MACS2_peak_194	PF3D7_1239100	mitochondrial ribosomal protein L23 precursor, putative	+	-1396	PF3D7_1239200	transcription factor with AP2 domain(s) (ApiAP2)	+	5371	NA	NA	NA	Upstream of one
Pf3D7_12_v3	1770894	1771163	270	1771034	137	11.7759	1.90912	9.16023	MACS2_peak_195	PF3D7_1241400	RNA-binding protein, putative	-	-4643	PF3D7_1241500	conserved Plasmodium protein, unknown function	-	962	NA	NA	NA	Upstream of one
Pf3D7_12_v3	1824273	1824675	403	1824415	205	37.8066	2.84984	34.6531	MACS2_peak_196	PF3D7_1243500	vacuolar-sorting protein SNF7, putative (SNF7)	-	-1820	PF3D7_1243600	translation initiation factor SUI1, putative	+	1544	NA	NA	NA	Upstream of two
Pf3D7_12_v3	2113660	2113881	222	2113785	168	22.1976	2.33797	19.3084	MACS2_peak_197	PF3D7_1251900	tRNA Valine	+	-835	PF3D7_1252100	rhoptry neck protein 3 (RON3)	-	843	PF3D7_1252000	tRNA Glutamic acid	-	Within gene
Pf3D7_12_v3	2123258	2123594	337	2123442	238	54.1686	3.30637	50.8181	MACS2_peak_198	PF3D7_1252100	rhoptry neck protein 3 (RON3)	-	-955	PF3D7_1252200	chitinase (CHT1)	+	1993	NA	NA	NA	Upstream of two
Pf3D7_12_v3	2129637	2129938	302	2129790	206	38.2706	2.86367	35.1114	MACS2_peak_199	PF3D7_1252300	conserved Plasmodium protein, unknown function	-	-1004	PF3D7_1252400	reticulocyte binding protein homologue 3, pseudogene (RH3)	+	6263	NA	NA	NA	Upstream of two
Pf3D7_12_v3	2133165	2134044	880	2133635	347	121.022	4.81429	116.841	MACS2_peak_200	PF3D7_1252300	conserved Plasmodium protein, unknown function	-	-4849	PF3D7_1252400	reticulocyte binding protein homologue 3, pseudogene (RH3)	+	2418	NA	NA	NA	Upstream of two
Pf3D7_12_v3	2167356	2167777	422	2167538	151	16.1503	2.10279	13.4048	MACS2_peak_201	PF3D7_1252900	Plasmodium exported protein, unknown function	-	-4393	PF3D7_1253000	gametocyte erythrocyte cytosolic protein (GECO)	+	643	NA	NA	NA	Upstream of two
Pf3D7_12_v3	2251153	2251374	222	2251232	125	8.50349	1.74311	6.00892	MACS2_peak_202	PF3D7_1255200	erythrocyte membrane protein 1, PfEMP1 (VAR)	-	-2270	NA	NA	NA	NA	NA	NA	NA	Upstream of one
Pf3D7_13_v3	215	445	231	330	178	7.37653	1.52616	4.93229	MACS2_peak_203	NA	NA	NA	NA	PF3D7_1300100	erythrocyte membrane protein 1, PfEMP1 (VAR)	+	21034	NA	NA	NA	Upstream of one
Pf3D7_13_v3	115578	115809	232	115720	146	14.5223	2.03362	11.8217	MACS2_peak_204	PF3D7_1302000	EMP1-trafficking protein (PTP6)	-	-1905	PF3D7_1302100	gamete antigen 27/25 (G27/25)	-	5916	NA	NA	NA	Upstream of one
Pf3D7_13_v3	872523	873122	600	873038	203	36.8847	2.82217	33.7416	MACS2_peak_205	PF3D7_1321100	conserved Plasmodium protein, unknown function	-	-706	PF3D7_1321200	conserved protein, unknown function	+	2227	NA	NA	NA	Upstream of two
Pf3D7_13_v3	1040171	1040462	292	1040321	204	37.3446	2.836	34.196	MACS2_peak_206	PF3D7_1324800	dihydrofolate synthase/folylpolyglutamate synthase (DHFS-FPGS)	-	-1790	PF3D7_1324900	L-lactate dehydrogenase (LDH)	+	836	NA	NA	NA	Upstream of two
Pf3D7_13_v3	1144285	1144704	420	1144551	189	30.6728	2.62849	27.626	MACS2_peak_207	PF3D7_1327200	ribonuclease P protein subunit RPR2, putative (RPR2)	+	-636	PF3D7_1327300	conserved Plasmodium protein, unknown function	+	1168	NA	NA	NA	Upstream of one
Pf3D7_13_v3	1417874	1418316	443	1418070	271	72.5033	3.76289	68.9395	MACS2_peak_208	PF3D7_1335000	MSP7-like protein (MSRP1)	-	-612	PF3D7_1335100	merozoite surface protein 7 (MSP7)	-	1016	NA	NA	NA	Upstream of one
Pf3D7_13_v3	1427321	1427617	297	1427445	193	21.9911	2.18621	19.1095	MACS2_peak_209	PF3D7_1335200	reticulocyte binding protein homologue 6, pseudogene (RH6)	-	-1849	PF3D7_1335300	reticulocyte binding protein 2 homologue b (RH2b)	-	1429	NA	NA	NA	Upstream of one
Pf3D7_13_v3	1522211	1522446	236	1522310	164	20.7061	2.28264	17.8502	MACS2_peak_210	PF3D7_1337500	conserved Plasmodium protein, unknown function	-	-2717	PF3D7_1337600	tRNA Serine	-	1801	NA	NA	NA	Upstream of one
Pf3D7_13_v3	1575277	1575492	216	1575385	162	19.9758	2.25497	17.1364	MACS2_peak_211	PF3D7_1339000	probable protein, unknown function	-	-1662	PF3D7_1339200	tRNA Proline	-	1541	PF3D7_1339100	tRNA Methionine	+	Within gene
Pf3D7_13_v3	1576857	1577104	248	1576972	191	31.5338	2.65616	28.4701	MACS2_peak_212	PF3D7_1339100	tRNA Methionine	+	-1545	PF3D7_1339300	conserved Plasmodium protein, unknown function	+	6254	PF3D7_1339200	tRNA Proline	-	Within gene
Pf3D7_13_v3	1631243	1631461	219	1631362	160	19.256	2.2273	16.4334	MACS2_peak_213	PF3D7_1340900	sodium-dependent phosphate transporter (PiT)	+	-1882	PF3D7_1341100	U6 spliceosomal RNA	-	1240	PF3D7_1341000	tRNA Arginine	+	Within gene
Pf3D7_13_v3	1632623	1633408	786	1633064	226	47.976	3.14036	44.7035	MACS2_peak_214	PF3D7_1341100	U6 spliceosomal RNA	-	-355	PF3D7_1341200	60S ribosomal protein L18, putative	-	796	NA	NA	NA	Upstream of one
Pf3D7_13_v3	1695100	1695881	782	1695479	269	71.3406	3.73523	67.7883	MACS2_peak_215	PF3D7_1342900	transcription factor with AP2 domain(s) (ApiAP2)	-	-1510	PF3D7_1343000	phosphoethanolamine N-methyltransferase (PMT)	+	1415	NA	NA	NA	Upstream of two
Pf3D7_13_v3	1701840	1702182	343	1702019	181	27.3204	2.51782	24.3345	MACS2_peak_216	PF3D7_1343100	conserved Plasmodium protein, unknown function	-	-1389	PF3D7_1343200	tRNA guanosine-2'-O-methyltransferase, putative	+	2551	NA	NA	NA	Upstream of two
Pf3D7_13_v3	1703299	1703878	580	1703773	152	16.4844	2.11663	13.7303	MACS2_peak_217	PF3D7_1343100	conserved Plasmodium protein, unknown function	-	-3143	PF3D7_1343200	tRNA guanosine-2'-O-methyltransferase, putative	+	797	NA	NA	NA	Upstream of two
Pf3D7_13_v3	2126777	2127072	296	2126959	199	35.0665	2.76683	31.9504	MACS2_peak_218	PF3D7_1353100	Plasmodium exported protein, unknown function	-	-1689	PF3D7_1353200	membrane associated histidine-rich protein (MAHRP2)	+	3572	NA	NA	NA	Upstream of two
Pf3D7_13_v3	2128953	2129312	360	2129141	208	39.205	2.89134	36.0354	MACS2_peak_219	PF3D7_1353100	Plasmodium exported protein, unknown function	-	-3871	PF3D7_1353200	membrane associated histidine-rich protein (MAHRP2)	+	1390	NA	NA	NA	Upstream of two
Pf3D7_13_v3	2205324	2205570	247	2205433	157	18.1963	2.1858	15.3991	MACS2_peak_220	PF3D7_1355600	conserved Plasmodium protein, unknown function	-	-952	PF3D7_1355700	NLI interacting factor-like phosphatase, putative (NIF3)	-	1159	NA	NA	NA	Upstream of one
Pf3D7_13_v3	2547496	2547908	413	2547625	199	35.0665	2.76683	31.9504	MACS2_peak_221	PF3D7_1363400	polyubiquitin binding protein, putative (DOA1)	-	-1142	PF3D7_1363500	DNase I-like protein, putative	+	139	NA	NA	NA	Upstream of two
Pf3D7_13_v3	2567820	2568201	382	2568174	122	7.75884	1.7016	5.2944	MACS2_peak_222	PF3D7_1364000	conserved Plasmodium protein, unknown function	+	-1066	PF3D7_1364100	6-cysteine protein (P92)	+	382	NA	NA	NA	Upstream of one
Pf3D7_13_v3	2720170	2720867	698	2720487	393	150.457	5.31607	145.547	MACS2_peak_223	PF3D7_1368300	conserved Plasmodium protein, unknown function	+	-1110	PF3D7_1368500	conserved Plasmodium protein, unknown function	+	2203	PF3D7_1368400	conserved Plasmodium protein, unknown function	-	Within gene
Pf3D7_13_v3	2780266	2780496	231	2780357	158	18.5469	2.19963	15.7406	MACS2_peak_224	PF3D7_1369700	U2 small nuclear ribonucleoprotein A', putative	-	-1286	PF3D7_1369900	tRNA Tryptophan	-	723	PF3D7_1369800	tRNA Arginine	+	Within gene
Pf3D7_13_v3	2781010	2781216	207	2781139	149	15.4906	2.07513	12.7625	MACS2_peak_225	PF3D7_1369800	tRNA Arginine	+	-712	PF3D7_1370000	tRNA Arginine	+	483	PF3D7_1369900	tRNA Tryptophan	-	Within gene
Pf3D7_13_v3	2783095	2783363	269	2783213	184	28.5602	2.55932	25.5519	MACS2_peak_226	PF3D7_1370000	tRNA Arginine	+	-1518	PF3D7_1370200	tRNA Glycine	+	553	PF3D7_1370100	tRNA Cysteine	-	Within gene
Pf3D7_13_v3	2783626	2783888	263	2783786	172	23.7296	2.39331	20.8061	MACS2_peak_227	PF3D7_1370100	tRNA Cysteine	-	-565	PF3D7_1370300	membrane associated histidine-rich protein (MAHRP1)	+	4186	PF3D7_1370200	tRNA Glycine	+	Within gene
Pf3D7_13_v3	2786143	2786487	345	2786307	251	61.1704	3.48621	57.7263	MACS2_peak_228	PF3D7_1370200	tRNA Glycine	+	-2471	PF3D7_1370300	membrane associated histidine-rich protein (MAHRP1)	+	1665	NA	NA	NA	Upstream of one
Pf3D7_13_v3	2894621	2894942	322	2894794	142	13.2719	1.97829	10.6087	MACS2_peak_229	PF3D7_1373500	erythrocyte membrane protein 1, PfEMP1 (VAR)	-	-2454	NA	NA	NA	NA	NA	NA	NA	Upstream of one
Pf3D7_13_v3	2913297	2913517	221	2913339	117	6.58614	1.63243	4.17513	MACS2_peak_230	PF3D7_1373500	erythrocyte membrane protein 1, PfEMP1 (VAR)	-	-20999	NA	NA	NA	NA	NA	NA	NA	Upstream of one
Pf3D7_14_v3	495	807	313	535	186	6.77942	1.48013	4.36536	MACS2_peak_231	NA	NA	NA	NA	PF3D7_1400100	erythrocyte membrane protein 1 (PfEMP1), truncated, pseudogene	+	858	NA	NA	NA	Upstream of one
Pf3D7_14_v3	249289	249492	204	249378	147	14.8422	2.04746	12.1319	MACS2_peak_232	PF3D7_1406800	glideosome associated protein with multiple membrane spans 3 (GAPM3)	-	-1657	PF3D7_1406900	radical SAM protein, putative	+	1681	NA	NA	NA	Upstream of two
Pf3D7_14_v3	311958	312194	237	312093	159	15.2139	2.00789	12.4945	MACS2_peak_233	PF3D7_1408200	transcription factor with AP2 domain(s) (AP2-G2)	-	-6260	PF3D7_1408300	conserved Plasmodium protein, unknown function	+	476	NA	NA	NA	Upstream of two
Pf3D7_14_v3	613301	613999	699	613689	231	50.5238	3.20953	47.2235	MACS2_peak_234	PF3D7_1415200	DNA-directed RNA polymerase I/III subunit, putative	+	-953	PF3D7_1415300	RNA-binding protein Nova-1, putative	+	1478	NA	NA	NA	Upstream of one
Pf3D7_14_v3	692610	693137	528	692902	294	86.3197	4.08108	82.5954	MACS2_peak_235	PF3D7_1417100	conserved Plasmodium protein, unknown function	+	-1630	PF3D7_1417200	NOT family protein, putative	+	1683	NA	NA	NA	Upstream of one
Pf3D7_14_v3	777982	778238	257	778100	177	25.7003	2.46248	22.7421	MACS2_peak_236	PF3D7_1418300	calmodulin, putative	+	-1018	PF3D7_1418500	5S ribosomal RNA	+	1277	PF3D7_1418400	tRNA Proline	+	Within gene
Pf3D7_14_v3	779284	779527	244	779383	166	21.4467	2.31031	18.5744	MACS2_peak_237	PF3D7_1418400	tRNA Proline	+	-1220	PF3D7_1418600	5S ribosomal RNA	+	623	PF3D7_1418500	5S ribosomal RNA	+	Within gene
Pf3D7_14_v3	779881	780160	280	780003	175	24.9047	2.43481	21.9594	MACS2_peak_238	PF3D7_1418500	5S ribosomal RNA	+	-508	PF3D7_1418600	5S ribosomal RNA	+	3	NA	NA	NA	Upstream of one
Pf3D7_14_v3	780802	781072	271	780930	199	34.7236	2.75019	31.613	MACS2_peak_239	PF3D7_1418600	5S ribosomal RNA	+	-806	PF3D7_1418800	signal recognition particle RNA	-	1119	PF3D7_1418700	5S ribosomal RNA	+	Within gene
Pf3D7_14_v3	782084	782360	277	782250	144	13.8913	2.00595	11.2092	MACS2_peak_240	PF3D7_1418700	5S ribosomal RNA	+	-1216	PF3D7_1418900	DEAD/DEAH box ATP-dependent RNA helicase, putative	-	828	PF3D7_1418800	signal recognition particle RNA	-	Within gene
Pf3D7_14_v3	1116131	1116969	839	1116838	178	18.344	2.08254	15.5452	MACS2_peak_241	PF3D7_1428400	WD and tetratricopeptide repeats protein 1, putative (WDTC1)	-	-1368	PF3D7_1428500	protein kinase, putative	+	1753	NA	NA	NA	Upstream of two
Pf3D7_14_v3	1148450	1148700	251	1148585	145	14.2053	2.01979	11.5138	MACS2_peak_242	PF3D7_1429200	transcription factor with AP2 domain(s), putative (ApiAP2)	-	-507	PF3D7_1429300	CPW-WPC family protein	-	1890	NA	NA	NA	Upstream of one
Pf3D7_14_v3	1183831	1184164	334	1184000	177	25.7003	2.46248	22.7421	MACS2_peak_243	PF3D7_1430000	conserved Plasmodium protein, unknown function	-	-1018	PF3D7_1430100	serine/threonine protein phosphatase 2A activator (PTPA)	+	910	NA	NA	NA	Upstream of two
Pf3D7_14_v3	1237632	1237836	205	1237726	147	14.8422	2.04746	12.1319	MACS2_peak_244	PF3D7_1431400	conserved Plasmodium protein, unknown function	-	-601	PF3D7_1431500	mitogen-activated protein kinase 1 (MAPK1)	-	1125	NA	NA	NA	Upstream of one
Pf3D7_14_v3	1242359	1242628	270	1242468	151	16.1503	2.10279	13.4048	MACS2_peak_245	PF3D7_1431500	mitogen-activated protein kinase 1 (MAPK1)	-	-873	PF3D7_1431600	ATP-specific succinyl-CoA synthetase beta subunit, putative	+	1550	NA	NA	NA	Upstream of two
Pf3D7_14_v3	1340753	1341007	255	1340871	138	12.069	1.92295	9.44353	MACS2_peak_246	PF3D7_1433500	DNA topoisomerase 2 (TOP2)	-	-3570	PF3D7_1433600	microsomal signal peptidase protein, putative (SPC1)	+	818	NA	NA	NA	Upstream of two
Pf3D7_14_v3	1450957	1451298	342	1451107	181	23.51	2.3246	20.5947	MACS2_peak_247	PF3D7_1435700.2	ataxin-2 like protein, putative	-	-1616	PF3D7_1435800	GTPase Era, putative (ERA)	+	1497	NA	NA	NA	Upstream of two
Pf3D7_14_v3	1475068	1475307	240	1475160	163	20.3396	2.2688	17.4921	MACS2_peak_248	PF3D7_1436200	conserved Plasmodium protein, unknown function	-	-722	PF3D7_1436300	translocon component PTEX150 (PTEX150)	+	4617	NA	NA	NA	Upstream of two
Pf3D7_14_v3	1476177	1476417	241	1476307	138	12.069	1.92295	9.44353	MACS2_peak_249	PF3D7_1436200	conserved Plasmodium protein, unknown function	-	-1869	PF3D7_1436300	translocon component PTEX150 (PTEX150)	+	3470	NA	NA	NA	Upstream of two
Pf3D7_14_v3	1501049	1501323	275	1501189	180	26.9118	2.50398	23.9327	MACS2_peak_250	PF3D7_1436900	histidine triad protein, putative	-	-224	PF3D7_1437000	N-acetyltransferase, putative	+	1459	NA	NA	NA	Upstream of two
Pf3D7_14_v3	1547576	1548019	444	1547878	150	12.5148	1.89495	9.8781	MACS2_peak_251	PF3D7_1438300	tRNA Methionine	+	-1581	PF3D7_1438400	metacaspase-like protein (MCA2)	+	1040	NA	NA	NA	Upstream of one
Pf3D7_14_v3	2013208	2013958	751	2013811	171	23.3429	2.37948	20.4285	MACS2_peak_252	PF3D7_1449100	conserved Plasmodium protein, unknown function	+	-1317	PF3D7_1449200	conserved Plasmodium protein, unknown function	+	859	NA	NA	NA	Upstream of one
Pf3D7_14_v3	2102350	2102728	379	2102491	190	31.1022	2.64233	28.0468	MACS2_peak_253	PF3D7_1451200	conserved Plasmodium protein, unknown function	-	-2755	PF3D7_1451300	E3 SUMO-protein ligase NSE2, putative (NSE2)	+	2456	NA	NA	NA	Upstream of two
Pf3D7_14_v3	2103005	2103693	689	2103233	223	46.4701	3.09885	43.2138	MACS2_peak_254	PF3D7_1451200	conserved Plasmodium protein, unknown function	-	-3497	PF3D7_1451300	E3 SUMO-protein ligase NSE2, putative (NSE2)	+	1714	NA	NA	NA	Upstream of two
Pf3D7_14_v3	2132822	2133191	370	2133050	149	15.4906	2.07513	12.7625	MACS2_peak_255	PF3D7_1451900	ribosome biogenesis protein TSR1, putative (TSR1)	-	-1793	PF3D7_1452000	rhoptry neck protein 2 (RON2)	+	1248	NA	NA	NA	Upstream of two
Pf3D7_14_v3	2333215	2333473	259	2333339	152	16.4844	2.11663	13.7303	MACS2_peak_256	PF3D7_1456800	V-type H(+)-translocating pyrophosphatase, putative (VP1)	-	-1253	PF3D7_1456900	conserved protein, unknown function	+	1448	NA	NA	NA	Upstream of two
Pf3D7_14_v3	2344474	2344685	212	2344580	152	16.4844	2.11663	13.7303	MACS2_peak_257	PF3D7_1457200	thioredoxin 1 (TRX1)	-	-362	PF3D7_1457300	conserved Plasmodium protein, unknown function	-	1598	NA	NA	NA	Upstream of one
Pf3D7_14_v3	2719296	2719727	432	2719602	157	18.1963	2.1858	15.3991	MACS2_peak_258	PF3D7_1466400	transcription factor with AP2 domain(s) (ApiAP2)	-	-2317	PF3D7_1466500	conserved Plasmodium protein, unknown function	+	5623	NA	NA	NA	Upstream of two
Pf3D7_14_v3	2721140	2721476	337	2721319	258	65.0616	3.58305	61.5708	MACS2_peak_259	PF3D7_1466400	transcription factor with AP2 domain(s) (ApiAP2)	-	-4034	PF3D7_1466500	conserved Plasmodium protein, unknown function	+	3906	NA	NA	NA	Upstream of two
Pf3D7_14_v3	2765053	2765380	328	2765210	217	43.5104	3.01585	40.29	MACS2_peak_260	PF3D7_1467600	conserved Plasmodium protein, unknown function	-	-1060	PF3D7_1467700	conserved Plasmodium protein, unknown function	+	898	NA	NA	NA	Upstream of two
Pf3D7_14_v3	2800260	2800752	493	2800405	163	20.3396	2.2688	17.4921	MACS2_peak_261	PF3D7_1468100	conserved Plasmodium protein, unknown function	-	-6082	PF3D7_1468200	conserved protein, unknown function	+	2103	NA	NA	NA	Upstream of two
Pf3D7_14_v3	2806500	2806762	263	2806580	140	12.6645	1.95062	10.02	MACS2_peak_262	PF3D7_1468300	leucine-rich repeat protein (LRR14.1)	+	-1967	PF3D7_1468400	zinc finger protein, putative (D13)	+	2898	NA	NA	NA	Upstream of one
Pf3D7_14_v3	2943592	2943969	378	2943792	259	65.6242	3.59688	62.1269	MACS2_peak_263	PF3D7_1472100	protein transport protein YIP1, putative (YIP1)	-	-533	PF3D7_1472200	histone deacetylase, putative (HDA1)	+	1870	NA	NA	NA	Upstream of two
Pf3D7_14_v3	2979894	2980162	269	2980021	152	16.4844	2.11663	13.7303	MACS2_peak_264	PF3D7_1473100	GTPase-activating protein, putative	-	-1904	PF3D7_1473200	DnaJ protein, putative	+	1579	NA	NA	NA	Upstream of two
Pf3D7_14_v3	3004961	3005779	819	3005184	343	118.273	4.75895	114.131	MACS2_peak_265	PF3D7_1473700	nucleoporin NUP116/NSP116, putative (NUP116)	-	-2829	PF3D7_1473900	conserved Plasmodium protein, unknown function	+	2417	NA	NA	NA	Upstream of two
Pf3D7_14_v3	3075533	3076100	568	3075744	295	86.9384	4.09491	83.2079	MACS2_peak_266	PF3D7_1474900	trailer hitch homolog, putative (CITH)	+	-2497	PF3D7_1475000	mediator complex subunit 31, putative	+	44	NA	NA	NA	Upstream of one
Pf3D7_14_v3	3146081	3146348	268	3146187	166	21.4467	2.31031	18.5744	MACS2_peak_267	PF3D7_1476400	serine/threonine protein kinase, FIKK family, pseudogene (FIKK14)	+	-1846	PF3D7_1476500	probable protein, unknown function	+	1303	NA	NA	NA	Upstream of one
Pf3D7_14_v3	3163331	3163829	499	3163428	150	15.8191	2.08896	13.0822	MACS2_peak_268	PF3D7_1476900	Plasmodium exported protein, unknown function, pseudogene	-	-685	PF3D7_1477000	Plasmodium exported protein (hyp17), unknown function, pseudogene	+	5135	NA	NA	NA	Upstream of two

## Sheet: 4 PfAP2-I overlap
chromosome	start	end	left_id	left_desc	left_strand	left_dist	right_id	right_desc	right_strand	right_dist	within_id	within_desc	within_strand	peak_location
Pf3D7_02_v3	274751	275430	PF3D7_0206800	merozoite surface protein 2 (MSP2)	-	-585	PF3D7_0206900.2	merozoite surface protein 5 (MSP5)	-	448	NA	NA	NA	Upstream of one
Pf3D7_02_v3	279185	279588	PF3D7_0207000	merozoite surface protein 4 (MSP4)	-	-932	PF3D7_0207100	conserved Plasmodium protein, unknown function	+	2519	NA	NA	NA	Upstream of two
Pf3D7_02_v3	297926	298178	PF3D7_0207400	serine repeat antigen 7 (SERA7)	-	-437	PF3D7_0207500	serine repeat antigen 6 (SERA6)	-	844	NA	NA	NA	Upstream of one
Pf3D7_02_v3	302811	303077	PF3D7_0207500	serine repeat antigen 6 (SERA6)	-	-381	PF3D7_0207600	serine repeat antigen 5 (SERA5)	-	648	NA	NA	NA	Upstream of one
Pf3D7_02_v3	307174	308297	PF3D7_0207600	serine repeat antigen 5 (SERA5)	-	-710	PF3D7_0207700	serine repeat antigen 4 (SERA4)	-	1110	NA	NA	NA	Upstream of one
Pf3D7_02_v3	312669	312963	PF3D7_0207700	serine repeat antigen 4 (SERA4)	-	-662	PF3D7_0207800	serine repeat antigen 3 (SERA3)	-	632	NA	NA	NA	Upstream of one
Pf3D7_02_v3	578357	578563	PF3D7_0214200	mitochondrial ribosomal protein L13 precursor, putative	-	-2407	PF3D7_0214300	conserved Plasmodium protein, unknown function	+	201	NA	NA	NA	Upstream of two
Pf3D7_02_v3	794305	794696	PF3D7_0219900	Plasmodium exported protein, unknown function	+	-2121	PF3D7_0220000	liver stage antigen 3 (LSA3)	+	2250	NA	NA	NA	Upstream of one
Pf3D7_02_v3	811170	811545	PF3D7_0220200	Plasmodium exported protein, unknown function	-	-1061	PF3D7_0220300	Plasmodium exported protein, unknown function	-	2468	NA	NA	NA	Upstream of one
Pf3D7_02_v3	815968	816462	PF3D7_0220300	Plasmodium exported protein, unknown function	-	-1562	PF3D7_0220400	DnaJ protein, putative, pseudogene	+	4213	NA	NA	NA	Upstream of two
Pf3D7_02_v3	838281	838883	PF3D7_0220700	Plasmodium exported protein (hyp9), unknown function	+	-3895	PF3D7_0220800	cytoadherence linked asexual protein 2 (CLAG2)	+	260	NA	NA	NA	Upstream of one
Pf3D7_03_v3	99862	100415	PF3D7_0301700	Plasmodium exported protein, unknown function	-	-2233	PF3D7_0301800	Plasmodium exported protein, unknown function	+	4185	NA	NA	NA	Upstream of two
Pf3D7_03_v3	101628	102124	PF3D7_0301700	Plasmodium exported protein, unknown function	-	-3970	PF3D7_0301800	Plasmodium exported protein, unknown function	+	2448	NA	NA	NA	Upstream of two
Pf3D7_03_v3	118821	119090	PF3D7_0302100	serine/threonine protein kinase (SRPK1)	+	-871	PF3D7_0302200	cytoadherence linked asexual protein 3.2 (CLAG3.2)	+	501	NA	NA	NA	Upstream of one
Pf3D7_03_v3	133345	135660	PF3D7_0302400	unspecified product	-	-1002	PF3D7_0302500	cytoadherence linked asexual protein 3.1 (CLAG3.1)	+	914	NA	NA	NA	Upstream of two
Pf3D7_03_v3	696629	697022	PF3D7_0317200	cdc2-related protein kinase 4 (CRK4)	-	-2012	PF3D7_0317300	conserved Plasmodium protein, unknown function	-	2717	NA	NA	NA	Upstream of one
Pf3D7_03_v3	698085	698457	PF3D7_0317200	cdc2-related protein kinase 4 (CRK4)	-	-3457	PF3D7_0317300	conserved Plasmodium protein, unknown function	-	1272	NA	NA	NA	Upstream of one
Pf3D7_03_v3	873908	874211	PF3D7_0320800	ATP-dependent RNA helicase DDX6 (DOZI)	+	-1719	PF3D7_0320900	histone H2A variant, putative (H2A.Z)	+	1152	NA	NA	NA	Upstream of one
Pf3D7_03_v3	1063937	1064193	PF3D7_0324900	erythrocyte membrane protein 1, PfEMP1 (VAR)	-	-25812	NA	NA	NA	NA	NA	NA	NA	Upstream of one
Pf3D7_04_v3	174753	174975	PF3D7_0402900	probable protein, unknown function	-	-1951	PF3D7_0403100	regulator of chromosome condensation, putative	-	507	PF3D7_0403000	tRNA Asparagine	+	Within gene
Pf3D7_04_v3	244438	244691	PF3D7_0404500	6-cysteine protein (P52)	-	-2219	PF3D7_0404600	conserved Plasmodium membrane protein, unknown function	+	3165	NA	NA	NA	Upstream of two
Pf3D7_04_v3	338101	338440	PF3D7_0406400	cytosolic glyoxalase II (cGloII)	+	-4416	PF3D7_0406600	conserved Plasmodium protein, unknown function	+	8036	PF3D7_0406500	conserved Plasmodium protein, unknown function	-	Within gene
Pf3D7_04_v3	1057452	1057667	PF3D7_0423400	asparagine-rich protein (AARP)	+	-1243	PF3D7_0423500	glideosome associated protein with multiple membrane spans 2 (GAPM2)	+	1436	NA	NA	NA	Upstream of one
Pf3D7_04_v3	1072052	1072552	PF3D7_0423700	early transcribed membrane protein 4 (ETRAMP4)	-	-458	PF3D7_0423800	cysteine-rich protective antigen (CyRPA)	+	4044	NA	NA	NA	Upstream of two
Pf3D7_05_v3	48368	48650	PF3D7_0500800	mature parasite-infected erythrocyte surface antigen (MESA)	-	-749	PF3D7_0500900	serine/threonine protein kinase, FIKK family (FIKK5)	-	1912	NA	NA	NA	Upstream of one
Pf3D7_05_v3	85806	86350	PF3D7_0501600	rhoptry-associated protein 2 (RAP2)	-	-842	PF3D7_0501700	anaphase promoting complex subunit, putative	-	741	NA	NA	NA	Upstream of one
Pf3D7_05_v3	365544	365865	PF3D7_0508800	single-stranded DNA-binding protein (SSB)	-	-1264	PF3D7_0508900	conserved Plasmodium protein, unknown function	+	1316	NA	NA	NA	Upstream of two
Pf3D7_05_v3	366011	366291	PF3D7_0508800	single-stranded DNA-binding protein (SSB)	-	-1710	PF3D7_0508900	conserved Plasmodium protein, unknown function	+	870	NA	NA	NA	Upstream of two
Pf3D7_05_v3	434325	435030	PF3D7_0510100	conserved Plasmodium protein, unknown function	-	-4326	PF3D7_0510200	peptidyl-prolyl cis-trans isomerase (CYP87)	+	2816	NA	NA	NA	Upstream of two
Pf3D7_05_v3	465621	465795	PF3D7_0510800	WD repeat-containing protein, putative	+	-1310	PF3D7_0510900	small nucleolar RNA snoR04	+	73	NA	NA	NA	Upstream of one
Pf3D7_05_v3	656333	656576	PF3D7_0515700	glideosome-associated protein 40, putative (GAP40)	-	-1120	PF3D7_0515800	BolA-like protein, putative	-	1967	NA	NA	NA	Upstream of one
Pf3D7_05_v3	710899	711379	PF3D7_0516800	transcription factor with AP2 domain(s) (ApiAP2)	-	-3884	PF3D7_0516900	60S ribosomal protein L2 (RPL2)	-	1622	NA	NA	NA	Upstream of one
Pf3D7_05_v3	1150132	1150405	PF3D7_0527600	conserved Plasmodium protein, unknown function	-	-1460	PF3D7_0527800	tRNA Leucine	-	957	PF3D7_0527700	tRNA Glutamic acid	+	Within gene
Pf3D7_05_v3	1208313	1208523	PF3D7_0529500	cell cycle regulator protein, putative	+	-740	PF3D7_0529700	conserved Plasmodium protein, unknown function	-	587	PF3D7_0529600	tRNA Arginine	+	Within gene
Pf3D7_05_v3	1288490	1289261	PF3D7_0531400	conserved Plasmodium protein, unknown function	-	-2771	PF3D7_0531600	18S ribosomal RNA	+	724	PF3D7_0531500	unspecified product	+	Within gene
Pf3D7_05_v3	1300163	1300760	PF3D7_0532000	28S ribosomal RNA	+	-4264	PF3D7_0532100	early transcribed membrane protein 5 (ETRAMP5)	+	761	NA	NA	NA	Upstream of one
Pf3D7_06_v3	177784	178053	PF3D7_0604100	transcription factor with AP2 domain(s) (SIP2)	-	-680	PF3D7_0604200	mitochondrial ribosomal protein L41, putative	+	3016	NA	NA	NA	Upstream of two
Pf3D7_06_v3	178803	179792	PF3D7_0604100	transcription factor with AP2 domain(s) (SIP2)	-	-2059	PF3D7_0604200	mitochondrial ribosomal protein L41, putative	+	1637	NA	NA	NA	Upstream of two
Pf3D7_06_v3	289787	290055	PF3D7_0606800	probable protein, unknown function	-	-646	PF3D7_0606900	glutaredoxin-like protein (GLP2)	-	504	NA	NA	NA	Upstream of one
Pf3D7_06_v3	317683	318320	PF3D7_0607600	spindle assembly abnormal protein 6, putative (SAS6)	-	-1121	PF3D7_0607700	conserved Plasmodium protein, unknown function	+	2737	NA	NA	NA	Upstream of two
Pf3D7_06_v3	361026	361369	PF3D7_0608700	T-complex protein 1 subunit zeta (CCT6)	+	-996	PF3D7_0608800	ornithine aminotransferase (OAT)	+	1436	NA	NA	NA	Upstream of one
Pf3D7_06_v3	443523	445074	PF3D7_0610300	unspecified product	-	-1081	PF3D7_0610400	histone H3 (H3)	+	447	NA	NA	NA	Upstream of two
Pf3D7_06_v3	563540	563802	PF3D7_0613700	syntaxin binding protein, putative	-	-2212	PF3D7_0613800	transcription factor with AP2 domain(s) (ApiAP2)	+	2467	NA	NA	NA	Upstream of two
Pf3D7_06_v3	563940	564395	PF3D7_0613700	syntaxin binding protein, putative	-	-2709	PF3D7_0613800	transcription factor with AP2 domain(s) (ApiAP2)	+	1970	NA	NA	NA	Upstream of two
Pf3D7_06_v3	564706	564907	PF3D7_0613700	syntaxin binding protein, putative	-	-3348	PF3D7_0613800	transcription factor with AP2 domain(s) (ApiAP2)	+	1331	NA	NA	NA	Upstream of two
Pf3D7_06_v3	748529	748862	PF3D7_0617700	rifin (RIF)	-	-6291	PF3D7_0617900	histone H3 variant, putative (H3.3)	+	5698	PF3D7_0617800	histone H2A (H2A)	-	Within gene
Pf3D7_06_v3	749028	750731	PF3D7_0617800	histone H2A (H2A)	-	-1067	PF3D7_0617900	histone H3 variant, putative (H3.3)	+	4514	NA	NA	NA	Upstream of two
Pf3D7_06_v3	756701	757041	PF3D7_0617900	histone H3 variant, putative (H3.3)	+	-2067	PF3D7_0618000	conserved Plasmodium membrane protein, unknown function	+	1737	NA	NA	NA	Upstream of one
Pf3D7_06_v3	757723	758188	PF3D7_0617900	histone H3 variant, putative (H3.3)	+	-3152	PF3D7_0618000	conserved Plasmodium membrane protein, unknown function	+	652	NA	NA	NA	Upstream of one
Pf3D7_06_v3	860945	861177	PF3D7_0620700	DnaJ protein, putative	-	-948	PF3D7_0620900	tRNA Leucine	-	623	PF3D7_0620800	tRNA Alanine	+	Within gene
Pf3D7_06_v3	861625	861826	PF3D7_0620800	tRNA Alanine	+	-639	PF3D7_0621000	conserved Plasmodium protein, unknown function	+	1155	PF3D7_0620900	tRNA Leucine	-	Within gene
Pf3D7_06_v3	883475	883714	PF3D7_0621500	ribonuclease P/MRP protein subunit RPP1, putative (RPP1)	+	-602	PF3D7_0621700	conserved Plasmodium protein, unknown function	+	832	PF3D7_0621600	tRNA Serine	-	Within gene
Pf3D7_06_v3	994235	994447	PF3D7_0624400	conserved Plasmodium protein, unknown function	-	-2144	PF3D7_0624600	SNF2 helicase, putative (ISWI)	+	5182	PF3D7_0624500	anaphase promoting complex subunit, putative	+	Within gene
Pf3D7_06_v3	1077480	1077685	PF3D7_0626700	conserved protein, unknown function	+	-1448	PF3D7_0626800	pyruvate kinase (PyrK)	+	1411	NA	NA	NA	Upstream of one
Pf3D7_06_v3	1154648	1154917	PF3D7_0628100	HECT-domain (ubiquitin-transferase), putative	-	-1120	PF3D7_0628200	protein kinase PK4 (PK4)	+	5078	NA	NA	NA	Upstream of two
Pf3D7_06_v3	1330690	1330852	PF3D7_0631700	rifin, pseudogene	+	-2854	PF3D7_0631900	stevor	+	2241	PF3D7_0631800	rifin (RIF)	+	Within gene
Pf3D7_06_v3	1348102	1348295	PF3D7_0632200	rifin (RIF)	-	-5605	PF3D7_0632400	rifin (RIF)	+	2524	PF3D7_0632300	rifin (RIF)	+	Within gene
Pf3D7_06_v3	1351060	1351425	PF3D7_0632300	rifin (RIF)	+	-2673	PF3D7_0632500	erythrocyte membrane protein 1, PfEMP1 (VAR)	-	2702	PF3D7_0632400	rifin (RIF)	+	Within gene
Pf3D7_07_v3	100579	100788	PF3D7_0702300	sporozoite threonine and asparagine-rich protein (STARP)	+	-1955	PF3D7_0702400	small exported membrane protein 1 (SEMP1)	+	1009	NA	NA	NA	Upstream of one
Pf3D7_07_v3	107498	107809	PF3D7_0702500	Plasmodium exported protein, unknown function	-	-1666	PF3D7_0702600	chitinase precursor fragment, truncated	+	2260	NA	NA	NA	Upstream of two
Pf3D7_07_v3	111976	112220	PF3D7_0702700	tRNA Alanine	-	-554	PF3D7_0702900	centrin, putative	-	1045	PF3D7_0702800	tRNA Tyrosine	+	Within gene
Pf3D7_07_v3	215586	216395	PF3D7_0704500	serine/threonine protein kinase, putative	-	-2491	PF3D7_0704600	E3 ubiquitin-protein ligase (UT)	-	32	NA	NA	NA	Upstream of one
Pf3D7_07_v3	325996	326214	PF3D7_0706700	DNA mismatch repair protein MSH2, putative (MSH2-2)	+	-578	PF3D7_0706900	tRNA Histidine	-	620	PF3D7_0706800	tRNA Threonine	+	Within gene
Pf3D7_07_v3	337842	338275	PF3D7_0707200	conserved Plasmodium protein, unknown function	-	-1735	PF3D7_0707300	rhoptry-associated membrane antigen (RAMA)	+	825	NA	NA	NA	Upstream of two
Pf3D7_07_v3	644404	645628	PF3D7_0714000	histone H2B variant (H2B.Z)	-	-1545	PF3D7_0714100	conserved Plasmodium protein, unknown function	-	1702	NA	NA	NA	Upstream of one
Pf3D7_07_v3	670669	670955	PF3D7_0714600	conserved Plasmodium protein, unknown function	+	-1101	PF3D7_0714800	tRNA Leucine	+	843	PF3D7_0714700	tRNA Asparagine	+	Within gene
Pf3D7_07_v3	672633	672870	PF3D7_0714800	tRNA Leucine	+	-1018	PF3D7_0715000	4-nitrophenylphosphatase (PNPase)	+	698	PF3D7_0714900	tRNA Serine	-	Within gene
Pf3D7_07_v3	945681	945940	PF3D7_0722100	PelOta protein homologue, putative	+	-578	PF3D7_0722200	rhoptry-associated leucine zipper-like protein 1 (RALP1)	+	551	NA	NA	NA	Upstream of one
Pf3D7_07_v3	1077758	1078227	PF3D7_0725300	conserved Plasmodium protein, unknown function	-	-3240	PF3D7_0725400	conserved Plasmodium protein, unknown function	+	1021	NA	NA	NA	Upstream of two
Pf3D7_07_v3	1082439	1083436	PF3D7_0725500	unspecified product	-	-596	PF3D7_0725600	18S ribosomal RNA	+	822	NA	NA	NA	Upstream of two
Pf3D7_07_v3	1086601	1086916	PF3D7_0725900	unspecified product	+	-191	PF3D7_0726100	Plasmodium exported protein, unknown function	-	6806	PF3D7_0726000	28S ribosomal RNA	+	Within gene
Pf3D7_07_v3	1090763	1091180	PF3D7_0726000	28S ribosomal RNA	+	-616	PF3D7_0726100	Plasmodium exported protein, unknown function	-	2593	NA	NA	NA	Downstream of two
Pf3D7_07_v3	1317973	1318225	PF3D7_0730500	conserved Plasmodium protein, unknown function	-	-3885	PF3D7_0730700	tRNA Threonine	-	911	PF3D7_0730600	tRNA Valine	+	Within gene
Pf3D7_07_v3	1318917	1319164	PF3D7_0730600	tRNA Valine	+	-911	PF3D7_0730800.2	Plasmodium exported protein, unknown function	+	2264	PF3D7_0730700	tRNA Threonine	-	Within gene
Pf3D7_07_v3	1323887	1324244	PF3D7_0730800.2	Plasmodium exported protein, unknown function	+	-1700	PF3D7_0730900	EMP1-trafficking protein (PTP4)	+	1308	NA	NA	NA	Upstream of one
Pf3D7_07_v3	1348169	1348667	PF3D7_0731200	Plasmodium exported protein, unknown function	-	-4423	PF3D7_0731300	Plasmodium exported protein (PHISTb), unknown function (PfG174)	+	1613	NA	NA	NA	Upstream of two
Pf3D7_08_v3	124269	124723	PF3D7_0801800	mannose-6-phosphate isomerase, putative	-	-2430	PF3D7_0801900	conserved Plasmodium protein, unknown function	+	4352	NA	NA	NA	Upstream of two
Pf3D7_08_v3	455962	456244	PF3D7_0808900	rifin (RIF)	+	-1185	PF3D7_0809100	erythrocyte membrane protein 1, PfEMP1 (VAR)	+	3208	PF3D7_0809000	Plasmodium RNA of unknown function RUF6-10	-	Within gene
Pf3D7_08_v3	589944	590276	PF3D7_0811600	conserved Plasmodium protein, unknown function	-	-3158	PF3D7_0811800	conserved Plasmodium protein, unknown function	-	3538	PF3D7_0811700	conserved Plasmodium protein, unknown function	+	Within gene
Pf3D7_08_v3	684858	685299	PF3D7_0814100	conserved Plasmodium protein, unknown function	-	-1508	PF3D7_0814200	DNA/RNA-binding protein Alba 1 (ALBA1)	+	2260	NA	NA	NA	Upstream of two
Pf3D7_08_v3	793491	793694	PF3D7_0817300	asparagine-rich antigen	-	-3978	PF3D7_0817400	phosphatase, putative	-	693	NA	NA	NA	Upstream of one
Pf3D7_08_v3	818669	818988	PF3D7_0817900	high mobility group protein B2 (HMGB2)	-	-1728	PF3D7_0818000	conserved protein, unknown function	+	2504	NA	NA	NA	Upstream of two
Pf3D7_08_v3	828008	828594	PF3D7_0818100	zinc finger protein, putative	+	-1784	PF3D7_0818200	14-3-3 protein (14-3-3I)	+	1704	NA	NA	NA	Upstream of one
Pf3D7_08_v3	859171	859429	PF3D7_0818800	U3 small nucleolar ribonucleoprotein protein IMP4, putative (IMP4)	-	-2559	PF3D7_0818900	heat shock protein 70 (HSP70)	+	1083	NA	NA	NA	Upstream of two
Pf3D7_08_v3	1012236	1012573	PF3D7_0822900	conserved Plasmodium protein, unknown function	-	-1099	PF3D7_0823000	serine/threonine protein kinase VPS15, putative (VPS15)	-	521	NA	NA	NA	Upstream of one
Pf3D7_08_v3	1259797	1260348	PF3D7_0829400	prolyl 4-hydroxylase subunit alpha, putative	-	-1033	PF3D7_0829600	early transcribed membrane protein 8 (ETRAMP8)	+	9061	PF3D7_0829500	conserved Plasmodium protein, unknown function	-	Within gene
Pf3D7_08_v3	1357292	1357506	PF3D7_0831500	Plasmodium exported protein (PHIST), unknown function	+	-2731	PF3D7_0831600	cytoadherence linked asexual protein 8 (CLAG8)	+	914	NA	NA	NA	Upstream of one
Pf3D7_08_v3	1378013	1378241	PF3D7_0831800	histidine-rich protein II (HRPII)	-	-2829	PF3D7_0831900	Plasmodium exported protein (PHIST), unknown function, pseudogene	+	2706	NA	NA	NA	Upstream of two
Pf3D7_09_v3	136456	136719	PF3D7_0903200	ras-related protein RAB7 (RAB7)	-	-1002	PF3D7_0903300	conserved Plasmodium membrane protein, unknown function	+	4388	NA	NA	NA	Upstream of two
Pf3D7_09_v3	138215	138577	PF3D7_0903200	ras-related protein RAB7 (RAB7)	-	-2810	PF3D7_0903300	conserved Plasmodium membrane protein, unknown function	+	2580	NA	NA	NA	Upstream of two
Pf3D7_09_v3	274261	274778	PF3D7_0905300	dynein heavy chain, putative	-	-4812	PF3D7_0905500	conserved Plasmodium protein, unknown function	+	3848	PF3D7_0905400	high molecular weight rhoptry protein 3 (RhopH3)	-	Within gene
Pf3D7_09_v3	275654	276323	PF3D7_0905400	high molecular weight rhoptry protein 3 (RhopH3)	-	-1201	PF3D7_0905500	conserved Plasmodium protein, unknown function	+	2379	NA	NA	NA	Upstream of two
Pf3D7_09_v3	616505	616720	PF3D7_0914300	met-10+ like protein, putative	-	-1122	PF3D7_0914400	conserved Plasmodium protein, unknown function	+	1349	NA	NA	NA	Upstream of two
Pf3D7_09_v3	736522	737014	PF3D7_0917800	conserved Plasmodium protein, unknown function	+	-827	PF3D7_0917900	heat shock protein 70 (HSP70-2)	+	1216	NA	NA	NA	Upstream of one
Pf3D7_09_v3	744921	745266	PF3D7_0918000	glideosome-associated protein 50 (GAP50)	-	-1411	PF3D7_0918100	cytochrome b5-like heme/steroid binding protein, putative	+	2078	NA	NA	NA	Upstream of two
Pf3D7_09_v3	902095	902451	PF3D7_0922100	ubiquitin-like protein, putative	+	-1970	PF3D7_0922200	S-adenosylmethionine synthetase (SAMS)	+	1088	NA	NA	NA	Upstream of one
Pf3D7_09_v3	954423	954677	PF3D7_0923400	conserved Plasmodium protein, unknown function	+	-829	PF3D7_0923500	cyclin-dependent kinases regulatory subunit, putative	+	2054	NA	NA	NA	Upstream of one
Pf3D7_09_v3	986980	987238	PF3D7_0924300	thiamine pyrophosphokinase (TPK)	-	-1093	PF3D7_0924400	conserved Plasmodium protein, unknown function	+	1867	NA	NA	NA	Upstream of two
Pf3D7_09_v3	1060399	1061474	PF3D7_0926100	protein kinase, putative	-	-3122	PF3D7_0926200	conserved Plasmodium protein, unknown function	+	2115	NA	NA	NA	Upstream of two
Pf3D7_09_v3	1121795	1122067	PF3D7_0927500	dynein light chain, putative	-	-601	PF3D7_0927600	conserved Plasmodium protein, unknown function	+	1929	NA	NA	NA	Upstream of two
Pf3D7_09_v3	1173623	1174563	PF3D7_0929300	conserved Plasmodium protein, unknown function	+	-611	PF3D7_0929400	high molecular weight rhoptry protein 2 (RhopH2)	+	1109	NA	NA	NA	Upstream of one
Pf3D7_09_v3	1200345	1201325	PF3D7_0930200	leucine-rich repeat protein (LRR8)	-	-2374	PF3D7_0930300	merozoite surface protein 1 (MSP1)	+	976	NA	NA	NA	Upstream of two
Pf3D7_09_v3	1201800	1202291	PF3D7_0930200	leucine-rich repeat protein (LRR8)	-	-3585	PF3D7_0930400.2	conserved Plasmodium protein, unknown function	+	5927	PF3D7_0930300	merozoite surface protein 1 (MSP1)	+	Within gene
Pf3D7_09_v3	1260397	1260647	PF3D7_0931200	selenoprotein (Sel2)	+	-1072	PF3D7_0931300	asparagine-rich antigen, putative	+	504	NA	NA	NA	Upstream of one
Pf3D7_09_v3	1359582	1359785	PF3D7_0934700	UBX domain, putative	+	-423	PF3D7_0934800	cAMP-dependent protein kinase catalytic subunit (PKAc)	+	2250	NA	NA	NA	Upstream of one
Pf3D7_09_v3	1361328	1361574	PF3D7_0934700	UBX domain, putative	+	-2190	PF3D7_0934800	cAMP-dependent protein kinase catalytic subunit (PKAc)	+	483	NA	NA	NA	Upstream of one
Pf3D7_09_v3	1374221	1374699	PF3D7_0935300	phosphatidylinositol N-acetylglucosaminyltransferase subunit P, putative	+	-739	PF3D7_0935400	gametocyte development protein 1 (GDV1)	+	3492	NA	NA	NA	Upstream of one
Pf3D7_09_v3	1383228	1383468	PF3D7_0935400	gametocyte development protein 1 (GDV1)	+	-3597	PF3D7_0935500	Plasmodium exported protein, unknown function (GEXP22)	+	17451	NA	NA	NA	Upstream of one
Pf3D7_09_v3	1383650	1384259	PF3D7_0935400	gametocyte development protein 1 (GDV1)	+	-4204	PF3D7_0935500	Plasmodium exported protein, unknown function (GEXP22)	+	16844	NA	NA	NA	Upstream of one
Pf3D7_09_v3	1393561	1393900	PF3D7_0935400	gametocyte development protein 1 (GDV1)	+	-13980	PF3D7_0935500	Plasmodium exported protein, unknown function (GEXP22)	+	7068	NA	NA	NA	Upstream of one
Pf3D7_09_v3	1396259	1396647	PF3D7_0935400	gametocyte development protein 1 (GDV1)	+	-16702	PF3D7_0935500	Plasmodium exported protein, unknown function (GEXP22)	+	4346	NA	NA	NA	Upstream of one
Pf3D7_09_v3	1412922	1413286	PF3D7_0935700	Plasmodium exported protein, unknown function	+	-3097	PF3D7_0935800	cytoadherence linked asexual protein 9 (CLAG9)	+	735	NA	NA	NA	Upstream of one
Pf3D7_10_v3	91479	91966	PF3D7_1001600	alpha/beta hydrolase, putative	-	-2715	PF3D7_1001700	Plasmodium exported protein (PHISTc), unknown function	-	849	NA	NA	NA	Upstream of one
Pf3D7_10_v3	141120	141324	PF3D7_1002900	conserved Plasmodium protein, unknown function	+	-1370	PF3D7_1003000	conserved Plasmodium protein, unknown function	+	1196	NA	NA	NA	Upstream of one
Pf3D7_10_v3	307250	307814	PF3D7_1007700	transcription factor with AP2 domain(s) (ApiAP2)	-	-1614	PF3D7_1007800	conserved Plasmodium protein, unknown function	-	3864	NA	NA	NA	Upstream of one
Pf3D7_10_v3	477610	478059	PF3D7_1012400	hypoxanthine-guanine phosphoribosyltransferase (HGPRT)	-	-1273	PF3D7_1012500	phosphoglucomutase, putative	-	922	NA	NA	NA	Upstream of one
Pf3D7_10_v3	654774	654975	PF3D7_1016300	glycophorin binding protein (GBP)	-	-1309	PF3D7_1016400	serine/threonine protein kinase, FIKK family (FIKK10.1)	-	1833	NA	NA	NA	Upstream of one
Pf3D7_10_v3	728979	729228	PF3D7_1018200	serine/threonine protein phosphatase 8, putative (PPP8)	-	-774	PF3D7_1018300	conserved Plasmodium protein, unknown function	-	704	NA	NA	NA	Upstream of one
Pf3D7_10_v3	784434	784824	PF3D7_1019300	zinc finger protein, putative	-	-4143	PF3D7_1019400	60S ribosomal protein L30e, putative	+	1873	NA	NA	NA	Upstream of two
Pf3D7_10_v3	1009865	1010132	PF3D7_1023900	chromodomain-helicase-DNA-binding protein 1 homolog, putative (CHD1)	-	-2539	PF3D7_1024000	conserved Plasmodium protein, unknown function	+	4896	NA	NA	NA	Upstream of two
Pf3D7_10_v3	1011853	1012350	PF3D7_1023900	chromodomain-helicase-DNA-binding protein 1 homolog, putative (CHD1)	-	-4642	PF3D7_1024000	conserved Plasmodium protein, unknown function	+	2793	NA	NA	NA	Upstream of two
Pf3D7_10_v3	1143509	1144434	PF3D7_1027300	peroxiredoxin (nPrx)	-	-1371	PF3D7_1027400	DNA-directed RNA polymerase II, putative	-	1850	NA	NA	NA	Upstream of one
Pf3D7_10_v3	1214507	1215347	PF3D7_1029800	RAP protein, putative	-	-1957	PF3D7_1029900	conserved Plasmodium protein, unknown function	+	2420	NA	NA	NA	Upstream of two
Pf3D7_10_v3	1333585	1334106	PF3D7_1033100	S-adenosylmethionine decarboxylase/ornithine decarboxylase (AdoMetDC/ODC)	-	-5411	PF3D7_1033200	early transcribed membrane protein 10.2 (ETRAMP10.2)	+	1375	NA	NA	NA	Upstream of two
Pf3D7_10_v3	1334283	1334735	PF3D7_1033100	S-adenosylmethionine decarboxylase/ornithine decarboxylase (AdoMetDC/ODC)	-	-6074	PF3D7_1033200	early transcribed membrane protein 10.2 (ETRAMP10.2)	+	712	NA	NA	NA	Upstream of two
Pf3D7_10_v3	1356028	1356340	PF3D7_1033900	ubiquitin-conjugating enzyme, putative	-	-614	PF3D7_1034000	Sec1 family protein, putative	-	3133	NA	NA	NA	Upstream of one
Pf3D7_10_v3	1393355	1394751	PF3D7_1035100	probable protein, unknown function	+	-924	PF3D7_1035200	S-antigen	+	785	NA	NA	NA	Upstream of one
Pf3D7_10_v3	1412404	1412813	PF3D7_1035600	merozoite surface protein (H101)	+	-2055	PF3D7_1035700	duffy binding-like merozoite surface protein (DBLMSP)	+	590	NA	NA	NA	Upstream of one
Pf3D7_11_v3	221958	222230	PF3D7_1104900	calcium/calmodulin-dependent protein kinase, putative	+	-2408	PF3D7_1105100	histone H2B (H2B)	+	3970	PF3D7_1105000	histone H4 (H4)	-	Within gene
Pf3D7_11_v3	222501	223652	PF3D7_1105000	histone H4 (H4)	-	-949	PF3D7_1105100	histone H2B (H2B)	+	2987	NA	NA	NA	Upstream of two
Pf3D7_11_v3	224850	225647	PF3D7_1105000	histone H4 (H4)	-	-3121	PF3D7_1105100	histone H2B (H2B)	+	815	NA	NA	NA	Upstream of two
Pf3D7_11_v3	340363	340565	PF3D7_1107800	transcription factor with AP2 domain(s) (ApiAP2)	-	-4864	PF3D7_1107900	mechanosensitive ion channel protein	-	3448	NA	NA	NA	Upstream of one
Pf3D7_11_v3	371399	371886	PF3D7_1108600	endoplasmic reticulum-resident calcium binding protein (ERC)	-	-938	PF3D7_1108700	heat shock protein DnaJ homologue Pfj2	-	1594	NA	NA	NA	Upstream of one
Pf3D7_11_v3	808402	808815	PF3D7_1121300	tyrosine kinase-like protein (TKL2)	-	-1529	PF3D7_1121400	WD repeat-containing protein, putative	+	1600	NA	NA	NA	Upstream of two
Pf3D7_11_v3	817708	818032	PF3D7_1121600	exported protein 1 (EXP1)	-	-1549	PF3D7_1121700	protein GCN20 (GCN20)	+	2202	NA	NA	NA	Upstream of two
Pf3D7_11_v3	1486328	1486632	PF3D7_1137900	conserved Plasmodium protein, unknown function	+	-623	PF3D7_1138000	conserved Plasmodium protein, unknown function	+	1113	NA	NA	NA	Upstream of one
Pf3D7_11_v3	1574222	1574688	PF3D7_1139400	unspecified product	+	-1267	PF3D7_1139500.2	AAA family ATPase, putative	-	1676	NA	NA	NA	Downstream of two
Pf3D7_11_v3	1582635	1583031	PF3D7_1139600	conserved Plasmodium protein, unknown function	+	-351	PF3D7_1139700	adrenodoxin reductase, putative	-	161	NA	NA	NA	Downstream of two
Pf3D7_11_v3	1606591	1607300	PF3D7_1140300	P-loop containing nucleoside triphosphate hydrolase, putative	+	-541	PF3D7_1140400	conserved Plasmodium protein, unknown function	+	1059	NA	NA	NA	Upstream of one
Pf3D7_11_v3	1798289	1798604	PF3D7_1145200	serine/threonine protein kinase, putative	-	-3078	PF3D7_1145300	cysteine-rich PDZ-binding protein, putative (CRIPT)	-	328	NA	NA	NA	Upstream of one
Pf3D7_12_v3	205642	206076	PF3D7_1204200	conserved Plasmodium protein, unknown function	+	-1023	PF3D7_1204400	conserved Plasmodium membrane protein, unknown function	-	2305	PF3D7_1204300	eukaryotic translation initiation factor 5A (EIF5A)	-	Within gene
Pf3D7_12_v3	306565	306781	PF3D7_1206700	eukaryotic translation initiation factor 5, putative	-	-3848	PF3D7_1206800	conserved Plasmodium protein, unknown function	+	1540	NA	NA	NA	Upstream of two
Pf3D7_12_v3	412679	413285	PF3D7_1208800	zinc finger protein, putative	-	-3833	PF3D7_1208900	protein phosphatase, putative	+	2421	NA	NA	NA	Upstream of two
Pf3D7_12_v3	666795	667069	PF3D7_1216700	perforin-like protein 2 (PLP2)	+	-651	PF3D7_1216900	DNA-binding chaperone, putative	+	3514	PF3D7_1216800	tRNA Proline	+	Within gene
Pf3D7_12_v3	822402	823175	PF3D7_1220600	conserved Plasmodium protein, unknown function	+	-592	PF3D7_1220700	conserved Plasmodium protein, unknown function	-	168	NA	NA	NA	Downstream of two
Pf3D7_12_v3	898144	899350	PF3D7_1222400	transcription factor with AP2 domain(s) (ApiAP2)	+	-491	PF3D7_1222500	ATP-binding protein, putative	-	450	NA	NA	NA	Downstream of two
Pf3D7_12_v3	903424	903947	PF3D7_1222500	ATP-binding protein, putative	-	-2611	PF3D7_1222600	transcription factor with AP2 domain(s) (AP2-G)	+	3516	NA	NA	NA	Upstream of two
Pf3D7_12_v3	904092	905095	PF3D7_1222500	ATP-binding protein, putative	-	-3519	PF3D7_1222600	transcription factor with AP2 domain(s) (AP2-G)	+	2608	NA	NA	NA	Upstream of two
Pf3D7_12_v3	917404	917755	PF3D7_1222600	transcription factor with AP2 domain(s) (AP2-G)	+	-3080	PF3D7_1222700	glideosome-associated protein 45 (GAP45)	+	1141	NA	NA	NA	Upstream of one
Pf3D7_12_v3	929790	930167	PF3D7_1223000	conserved Plasmodium protein, unknown function	-	-3731	PF3D7_1223200	nucleus export protein BRR6, putative	+	2937	PF3D7_1223100	cAMP-dependent protein kinase regulatory subunit (PKAr)	-	Within gene
Pf3D7_12_v3	1057385	1057612	PF3D7_1226000	conserved Plasmodium protein, unknown function	-	-1218	PF3D7_1226100	haloacid dehalogenase-like hydrolase, putative (HAD3)	+	702	NA	NA	NA	Upstream of two
Pf3D7_12_v3	1163214	1164342	PF3D7_1228600	merozoite surface protein 9 (MSP9)	-	-819	PF3D7_1228700	conserved Plasmodium protein, unknown function	+	1729	NA	NA	NA	Upstream of two
Pf3D7_12_v3	1629041	1629491	PF3D7_1239100	mitochondrial ribosomal protein L23 precursor, putative	+	-1339	PF3D7_1239200	transcription factor with AP2 domain(s) (ApiAP2)	+	5428	NA	NA	NA	Upstream of one
Pf3D7_12_v3	1630352	1630712	PF3D7_1239100	mitochondrial ribosomal protein L23 precursor, putative	+	-2605	PF3D7_1239200	transcription factor with AP2 domain(s) (ApiAP2)	+	4162	NA	NA	NA	Upstream of one
Pf3D7_12_v3	1824316	1824569	PF3D7_1243500	vacuolar-sorting protein SNF7, putative (SNF7)	-	-1849	PF3D7_1243600	translation initiation factor SUI1, putative	+	1515	NA	NA	NA	Upstream of two
Pf3D7_12_v3	1919443	1920088	PF3D7_1246100	delta-aminolevulinic acid synthetase (ALAS)	+	-1969	PF3D7_1246200	actin I (ACT1)	+	1017	NA	NA	NA	Upstream of one
Pf3D7_12_v3	2113658	2113872	PF3D7_1251900	tRNA Valine	+	-816	PF3D7_1252100	rhoptry neck protein 3 (RON3)	-	862	PF3D7_1252000	tRNA Glutamic acid	-	Within gene
Pf3D7_12_v3	2123285	2123611	PF3D7_1252100	rhoptry neck protein 3 (RON3)	-	-962	PF3D7_1252200	chitinase (CHT1)	+	1986	NA	NA	NA	Upstream of two
Pf3D7_12_v3	2158433	2158896	PF3D7_1252700	Plasmodium exported protein (PHISTb), unknown function	+	-2542	PF3D7_1252800	Plasmodium exported protein (PHISTb), unknown function	+	907	NA	NA	NA	Upstream of one
Pf3D7_13_v3	325472	326082	PF3D7_1306900	U1 small nuclear ribonucleoprotein A, putative	+	-746	PF3D7_1307100	U3 small nucleolar RNA-associated protein 6, putative	+	2115	PF3D7_1307000	exosome complex component RRP40, putative (RRP40)	-	Within gene
Pf3D7_13_v3	895510	895803	PF3D7_1321500.2	3',5'-cyclic nucleotide phosphodiesterase, putative (PDEbeta)	-	-876	PF3D7_1321600	phosphodiesterase gamma, putative (PDEgamma)	+	2058	NA	NA	NA	Upstream of two
Pf3D7_13_v3	1040152	1040476	PF3D7_1324800	dihydrofolate synthase/folylpolyglutamate synthase (DHFS-FPGS)	-	-1784	PF3D7_1324900	L-lactate dehydrogenase (LDH)	+	842	NA	NA	NA	Upstream of two
Pf3D7_13_v3	1415914	1416120	PF3D7_1334900	MSP7-like protein, fragment, pseudogene	-	-1000	PF3D7_1335000	MSP7-like protein (MSRP1)	-	298	NA	NA	NA	Upstream of one
Pf3D7_13_v3	1417957	1418182	PF3D7_1335000	MSP7-like protein (MSRP1)	-	-613	PF3D7_1335100	merozoite surface protein 7 (MSP7)	-	1015	NA	NA	NA	Upstream of one
Pf3D7_13_v3	1420500	1421016	PF3D7_1335100	merozoite surface protein 7 (MSP7)	-	-618	PF3D7_1335200	reticulocyte binding protein homologue 6, pseudogene (RH6)	-	1563	NA	NA	NA	Upstream of one
Pf3D7_13_v3	1427335	1427621	PF3D7_1335200	reticulocyte binding protein homologue 6, pseudogene (RH6)	-	-1883	PF3D7_1335300	reticulocyte binding protein 2 homologue b (RH2b)	-	1395	NA	NA	NA	Upstream of one
Pf3D7_13_v3	1575269	1575503	PF3D7_1339000	probable protein, unknown function	-	-1664	PF3D7_1339200	tRNA Proline	-	1539	PF3D7_1339100	tRNA Methionine	+	Within gene
Pf3D7_13_v3	1576829	1577075	PF3D7_1339100	tRNA Methionine	+	-1526	PF3D7_1339300	conserved Plasmodium protein, unknown function	+	6273	PF3D7_1339200	tRNA Proline	-	Within gene
Pf3D7_13_v3	1631275	1631475	PF3D7_1340900	sodium-dependent phosphate transporter (PiT)	+	-1896	PF3D7_1341100	U6 spliceosomal RNA	-	1226	PF3D7_1341000	tRNA Arginine	+	Within gene
Pf3D7_13_v3	1695258	1696282	PF3D7_1342900	transcription factor with AP2 domain(s) (ApiAP2)	-	-1802	PF3D7_1343000	phosphoethanolamine N-methyltransferase (PMT)	+	1123	NA	NA	NA	Upstream of two
Pf3D7_13_v3	1703623	1703833	PF3D7_1343100	conserved Plasmodium protein, unknown function	-	-3099	PF3D7_1343200	tRNA guanosine-2'-O-methyltransferase, putative	+	841	NA	NA	NA	Upstream of two
Pf3D7_13_v3	2327387	2327587	PF3D7_1358700	HVA22-like protein, putative	-	-633	PF3D7_1358800	40S ribosomal protein S15 (RPS15)	+	3586	NA	NA	NA	Upstream of two
Pf3D7_14_v3	249208	249487	PF3D7_1406800	glideosome associated protein with multiple membrane spans 3 (GAPM3)	-	-1628	PF3D7_1406900	radical SAM protein, putative	+	1710	NA	NA	NA	Upstream of two
Pf3D7_14_v3	418779	419224	PF3D7_1410300	WD repeat-containing protein, putative	-	-1941	PF3D7_1410400	rhoptry-associated protein 1 (RAP1)	+	1439	NA	NA	NA	Upstream of two
Pf3D7_14_v3	419398	419600	PF3D7_1410300	WD repeat-containing protein, putative	-	-2438	PF3D7_1410400	rhoptry-associated protein 1 (RAP1)	+	942	NA	NA	NA	Upstream of two
Pf3D7_14_v3	613570	613783	PF3D7_1415200	DNA-directed RNA polymerase I/III subunit, putative	+	-942	PF3D7_1415300	RNA-binding protein Nova-1, putative	+	1489	NA	NA	NA	Upstream of one
Pf3D7_14_v3	779949	780126	PF3D7_1418500	5S ribosomal RNA	+	-544	PF3D7_1418700	5S ribosomal RNA	+	877	PF3D7_1418600	5S ribosomal RNA	+	Within gene
Pf3D7_14_v3	782088	782452	PF3D7_1418700	5S ribosomal RNA	+	-1237	PF3D7_1418900	DEAD/DEAH box ATP-dependent RNA helicase, putative	-	807	PF3D7_1418800	signal recognition particle RNA	-	Within gene
Pf3D7_14_v3	1547634	1548000	PF3D7_1438300	tRNA Methionine	+	-1521	PF3D7_1438400	metacaspase-like protein (MCA2)	+	1100	NA	NA	NA	Upstream of one
Pf3D7_14_v3	1869256	1869506	PF3D7_1445500	conserved Plasmodium protein, unknown function	+	-1317	PF3D7_1445600	RNA-binding protein, putative	+	2396	NA	NA	NA	Upstream of one
Pf3D7_14_v3	2013226	2013908	PF3D7_1449100	conserved Plasmodium protein, unknown function	+	-1074	PF3D7_1449200	conserved Plasmodium protein, unknown function	+	1102	NA	NA	NA	Upstream of one
Pf3D7_14_v3	2102220	2102658	PF3D7_1451200	conserved Plasmodium protein, unknown function	-	-2704	PF3D7_1451300	E3 SUMO-protein ligase NSE2, putative (NSE2)	+	2507	NA	NA	NA	Upstream of two
Pf3D7_14_v3	2103041	2103739	PF3D7_1451200	conserved Plasmodium protein, unknown function	-	-3655	PF3D7_1451300	E3 SUMO-protein ligase NSE2, putative (NSE2)	+	1556	NA	NA	NA	Upstream of two
Pf3D7_14_v3	2344419	2344687	PF3D7_1457200	thioredoxin 1 (TRX1)	-	-336	PF3D7_1457300	conserved Plasmodium protein, unknown function	-	1624	NA	NA	NA	Upstream of one
Pf3D7_14_v3	2558255	2558458	PF3D7_1462700	cytochrome c1 precursor, putative	-	-3254	PF3D7_1462800	glyceraldehyde-3-phosphate dehydrogenase (GAPDH)	+	740	NA	NA	NA	Upstream of two
Pf3D7_14_v3	2721125	2721494	PF3D7_1466400	transcription factor with AP2 domain(s) (ApiAP2)	-	-4026	PF3D7_1466500	conserved Plasmodium protein, unknown function	+	3914	NA	NA	NA	Upstream of two
Pf3D7_14_v3	2798039	2798637	PF3D7_1468100	conserved Plasmodium protein, unknown function	-	-4016	PF3D7_1468200	conserved protein, unknown function	+	4169	NA	NA	NA	Upstream of two
Pf3D7_14_v3	2800169	2800937	PF3D7_1468100	conserved Plasmodium protein, unknown function	-	-6231	PF3D7_1468200	conserved protein, unknown function	+	1954	NA	NA	NA	Upstream of two
Pf3D7_14_v3	2806526	2806904	PF3D7_1468300	leucine-rich repeat protein (LRR14.1)	+	-2103	PF3D7_1468400	zinc finger protein, putative (D13)	+	2762	NA	NA	NA	Upstream of one
Pf3D7_14_v3	3005103	3005532	PF3D7_1473700	nucleoporin NUP116/NSP116, putative (NUP116)	-	-2964	PF3D7_1473900	conserved Plasmodium protein, unknown function	+	2282	NA	NA	NA	Upstream of two

## Sheet: 5 Replicate 1 PfAP2-I
chr	start	end	length	abs_summit	pileup	-LOG10(pvalue)	fold_enrichment	-LOG10(qvalue)	name	left_id	left_desc	left_strand	left_dist	right_id	right_desc	right_strand	right_dist	within_id	within_desc	within_strand	peak_location
Pf3D7_01_v3	226749	227026	278	226858	182	5.57361	1.42007	3.28954	MACS2_peak_1	PF3D7_0105300	cyclase-associated protein (CAP)	-	-1079	PF3D7_0105500	conserved Plasmodium protein, unknown function	-	1627	PF3D7_0105400.2	conserved Plasmodium protein, unknown function	-	Within gene
Pf3D7_02_v3	274667	275527	861	274990	381	92.7275	3.52202	88.0098	MACS2_peak_2	PF3D7_0206800	merozoite surface protein 2 (MSP2)	-	-483	PF3D7_0206900.2	merozoite surface protein 5 (MSP5)	-	550	NA	NA	NA	Upstream of one
Pf3D7_02_v3	278793	279588	796	279324	231	24.7713	2.13903	21.9363	MACS2_peak_3	PF3D7_0207000	merozoite surface protein 4 (MSP4)	-	-868	PF3D7_0207100	conserved Plasmodium protein, unknown function	+	2583	NA	NA	NA	Upstream of two
Pf3D7_02_v3	297905	298178	274	298024	168	7.59135	1.55817	5.20661	MACS2_peak_4	PF3D7_0207400	serine repeat antigen 7 (SERA7)	-	-408	PF3D7_0207500	serine repeat antigen 6 (SERA6)	-	873	NA	NA	NA	Upstream of one
Pf3D7_02_v3	302812	303085	274	302905	191	12.8698	1.77023	10.3115	MACS2_peak_5	PF3D7_0207500	serine repeat antigen 6 (SERA6)	-	-341	PF3D7_0207600	serine repeat antigen 5 (SERA5)	-	688	NA	NA	NA	Upstream of one
Pf3D7_02_v3	307079	308297	1219	307527	345	73.6199	3.1901	69.9269	MACS2_peak_6	PF3D7_0207600	serine repeat antigen 5 (SERA5)	-	-500	PF3D7_0207700	serine repeat antigen 4 (SERA4)	-	1320	NA	NA	NA	Upstream of one
Pf3D7_02_v3	312443	312963	521	312779	227	23.4392	2.10215	20.6304	MACS2_peak_7	PF3D7_0207700	serine repeat antigen 4 (SERA4)	-	-624	PF3D7_0207800	serine repeat antigen 3 (SERA3)	-	670	NA	NA	NA	Upstream of one
Pf3D7_02_v3	399275	399488	214	399391	180	10.191	1.66881	7.70651	MACS2_peak_8	PF3D7_0209600	transporter, putative	-	-646	PF3D7_0209700	RING zinc finger protein, putative	-	762	NA	NA	NA	Upstream of one
Pf3D7_02_v3	578358	578699	342	578485	174	8.84792	1.61349	6.41156	MACS2_peak_9	PF3D7_0214200	mitochondrial ribosomal protein L13 precursor, putative	-	-2431	PF3D7_0214300	conserved Plasmodium protein, unknown function	+	177	NA	NA	NA	Upstream of two
Pf3D7_02_v3	718763	719203	441	719039	244	29.3024	2.25889	26.3842	MACS2_peak_10	PF3D7_0217400	conserved Plasmodium protein, unknown function	+	-758	PF3D7_0217500	calcium-dependent protein kinase 1 (CDPK1)	+	1398	NA	NA	NA	Upstream of one
Pf3D7_02_v3	794306	794696	391	794476	204	16.3799	1.89009	13.7285	MACS2_peak_11	PF3D7_0219900	Plasmodium exported protein, unknown function	+	-2095	PF3D7_0220000	liver stage antigen 3 (LSA3)	+	2276	NA	NA	NA	Upstream of one
Pf3D7_02_v3	811171	811545	375	811399	255	33.3688	2.36031	30.3797	MACS2_peak_12	PF3D7_0220200	Plasmodium exported protein, unknown function	-	-1101	PF3D7_0220300	Plasmodium exported protein, unknown function	-	2428	NA	NA	NA	Upstream of one
Pf3D7_02_v3	815905	816462	558	816215	324	63.2118	2.99648	59.7369	MACS2_peak_13	PF3D7_0220300	Plasmodium exported protein, unknown function	-	-1561	PF3D7_0220400	DnaJ protein, putative, pseudogene	+	4214	NA	NA	NA	Upstream of two
Pf3D7_02_v3	838163	838950	788	838460	341	67.5157	3.02968	63.9503	MACS2_peak_14	PF3D7_0220700	Plasmodium exported protein (hyp9), unknown function	+	-3772	PF3D7_0220800	cytoadherence linked asexual protein 2 (CLAG2)	+	383	NA	NA	NA	Upstream of one
Pf3D7_03_v3	99863	100429	567	100133	213	19.0172	1.97307	16.3055	MACS2_peak_15	PF3D7_0301700	Plasmodium exported protein, unknown function	-	-2226	PF3D7_0301800	Plasmodium exported protein, unknown function	+	4192	NA	NA	NA	Upstream of two
Pf3D7_03_v3	101566	102124	559	101898	368	85.6506	3.40216	81.6134	MACS2_peak_16	PF3D7_0301700	Plasmodium exported protein, unknown function	-	-3991	PF3D7_0301800	Plasmodium exported protein, unknown function	+	2427	NA	NA	NA	Upstream of two
Pf3D7_03_v3	118774	119123	350	118947	270	38.4339	2.47067	35.3643	MACS2_peak_17	PF3D7_0302100	serine/threonine protein kinase (SRPK1)	+	-861	PF3D7_0302200	cytoadherence linked asexual protein 3.2 (CLAG3.2)	+	511	NA	NA	NA	Upstream of one
Pf3D7_03_v3	132711	135787	3077	134053	393	99.4301	3.63266	92.0621	MACS2_peak_18	PF3D7_0302400	unspecified product	-	-551	PF3D7_0302500	cytoadherence linked asexual protein 3.1 (CLAG3.1)	+	1365	NA	NA	NA	Upstream of two
Pf3D7_03_v3	603947	604157	211	604053	182	10.6575	1.68725	8.15853	MACS2_peak_19	PF3D7_0314700	zinc finger protein, putative	-	-11506	PF3D7_0314800	conserved Plasmodium protein, unknown function	+	542	NA	NA	NA	Upstream of two
Pf3D7_03_v3	696623	697085	463	696843	232	25.109	2.14825	22.2675	MACS2_peak_20	PF3D7_0317200	cdc2-related protein kinase 4 (CRK4)	-	-2028	PF3D7_0317300	conserved Plasmodium protein, unknown function	-	2701	NA	NA	NA	Upstream of one
Pf3D7_03_v3	698060	698457	398	698253	278	42.5188	2.57237	39.3848	MACS2_peak_21	PF3D7_0317200	cdc2-related protein kinase 4 (CRK4)	-	-3438	PF3D7_0317300	conserved Plasmodium protein, unknown function	-	1291	NA	NA	NA	Upstream of one
Pf3D7_03_v3	873850	874256	407	874102	267	38.0365	2.47095	34.9711	MACS2_peak_22	PF3D7_0320800	ATP-dependent RNA helicase DDX6 (DOZI)	+	-1760	PF3D7_0320900	histone H2A variant, putative (H2A.Z)	+	1111	NA	NA	NA	Upstream of one
Pf3D7_03_v3	1063938	1064193	256	1064052	179	5.24739	1.40551	2.98396	MACS2_peak_23	PF3D7_0324900	erythrocyte membrane protein 1, PfEMP1 (VAR)	-	-25798	NA	NA	NA	NA	NA	NA	NA	Upstream of one
Pf3D7_04_v3	174754	174975	222	174853	215	19.6256	1.99151	16.8985	MACS2_peak_24	PF3D7_0402900	probable protein, unknown function	-	-1939	PF3D7_0403100	regulator of chromosome condensation, putative	-	519	PF3D7_0403000	tRNA Asparagine	+	Within gene
Pf3D7_04_v3	244439	244732	294	244564	205	16.6648	1.89931	14.0066	MACS2_peak_25	PF3D7_0404500	6-cysteine protein (P52)	-	-2217	PF3D7_0404600	conserved Plasmodium membrane protein, unknown function	+	3167	NA	NA	NA	Upstream of two
Pf3D7_04_v3	245252	245467	216	245365	179	9.96126	1.65959	7.4844	MACS2_peak_26	PF3D7_0404500	6-cysteine protein (P52)	-	-3018	PF3D7_0404600	conserved Plasmodium membrane protein, unknown function	+	2366	NA	NA	NA	Upstream of two
Pf3D7_04_v3	263831	264114	284	263940	201	15.5379	1.86243	12.908	MACS2_peak_27	PF3D7_0404700	dipeptidyl aminopeptidase 3 (DPAP3)	-	-522	PF3D7_0404800	conserved Plasmodium protein, unknown function	-	365	NA	NA	NA	Upstream of one
Pf3D7_04_v3	319666	320023	358	319922	204	16.3799	1.89009	13.7285	MACS2_peak_28	PF3D7_0405900	apical sushi protein (ASP)	-	-744	PF3D7_0406000	conserved Plasmodium protein, unknown function	+	1097	NA	NA	NA	Upstream of two
Pf3D7_04_v3	338091	338440	350	338286	254	32.9906	2.35109	30.0072	MACS2_peak_29	PF3D7_0406400	cytosolic glyoxalase II (cGloII)	+	-4430	PF3D7_0406600	conserved Plasmodium protein, unknown function	+	8022	PF3D7_0406500	conserved Plasmodium protein, unknown function	-	Within gene
Pf3D7_04_v3	383863	384181	319	384013	225	22.7844	2.08371	19.9889	MACS2_peak_30	PF3D7_0407700	conserved Plasmodium protein, unknown function	-	-926	PF3D7_0407800	conserved Plasmodium protein, unknown function	+	911	NA	NA	NA	Upstream of two
Pf3D7_04_v3	459099	459405	307	459229	223	22.1372	2.06527	19.3547	MACS2_peak_31	PF3D7_0409700	peptide chain release factor 2, putative	+	-1209	PF3D7_0409800	zinc finger protein, putative	+	481	NA	NA	NA	Upstream of one
Pf3D7_04_v3	1055081	1055398	318	1055204	229	24.1015	2.12059	21.2797	MACS2_peak_32	PF3D7_0423300	conserved Plasmodium protein, unknown function	-	-2198	PF3D7_0423400	asparagine-rich protein (AARP)	+	461	NA	NA	NA	Upstream of two
Pf3D7_04_v3	1057365	1057717	353	1057553	265	37.2422	2.45251	34.1894	MACS2_peak_33	PF3D7_0423400	asparagine-rich protein (AARP)	+	-1235	PF3D7_0423500	glideosome associated protein with multiple membrane spans 2 (GAPM2)	+	1444	NA	NA	NA	Upstream of one
Pf3D7_04_v3	1071598	1071852	255	1071742	193	13.3861	1.78867	10.8129	MACS2_peak_34	PF3D7_0423600	conserved Plasmodium protein, unknown function	-	-5114	PF3D7_0423800	cysteine-rich protective antigen (CyRPA)	+	4605	PF3D7_0423700	early transcribed membrane protein 4 (ETRAMP4)	-	Within gene
Pf3D7_04_v3	1072003	1072956	954	1072471	293	48.931	2.71066	45.6936	MACS2_peak_35	PF3D7_0423700	early transcribed membrane protein 4 (ETRAMP4)	-	-626	PF3D7_0423800	cysteine-rich protective antigen (CyRPA)	+	3876	NA	NA	NA	Upstream of two
Pf3D7_05_v3	48323	48650	328	48478	182	10.6575	1.68725	8.15853	MACS2_peak_36	PF3D7_0500800	mature parasite-infected erythrocyte surface antigen (MESA)	-	-717	PF3D7_0500900	serine/threonine protein kinase, FIKK family (FIKK5)	-	1944	NA	NA	NA	Upstream of one
Pf3D7_05_v3	82631	83061	431	82900	247	30.3907	2.28655	27.4526	MACS2_peak_37	PF3D7_0501500	rhoptry-associated protein 3 (RAP3)	-	-564	PF3D7_0501600	rhoptry-associated protein 2 (RAP2)	-	1141	NA	NA	NA	Upstream of one
Pf3D7_05_v3	85583	86394	812	86159	361	81.9216	3.33762	77.9827	MACS2_peak_38	PF3D7_0501600	rhoptry-associated protein 2 (RAP2)	-	-922	PF3D7_0501700	anaphase promoting complex subunit, putative	-	661	NA	NA	NA	Upstream of one
Pf3D7_05_v3	139210	139566	357	139298	178	9.73386	1.65037	7.26467	MACS2_peak_39	PF3D7_0503300	serine/arginine-rich splicing factor 12 (SRSF12)	-	-3368	PF3D7_0503400	actin-depolymerizing factor 1 (ADF1)	+	1412	NA	NA	NA	Upstream of two
Pf3D7_05_v3	140017	140255	239	140142	197	14.4448	1.82555	11.8431	MACS2_peak_40	PF3D7_0503300	serine/arginine-rich splicing factor 12 (SRSF12)	-	-4212	PF3D7_0503400	actin-depolymerizing factor 1 (ADF1)	+	568	NA	NA	NA	Upstream of two
Pf3D7_05_v3	310483	310682	200	310502	156	5.34865	1.44753	3.0752	MACS2_peak_41	PF3D7_0507500	subtilisin-like protease 1 (SUB1)	-	-946	PF3D7_0507600	cell differentiation protein, putative (CAF40)	+	2697	NA	NA	NA	Upstream of two
Pf3D7_05_v3	365508	366377	870	365734	256	33.7486	2.36953	30.7536	MACS2_peak_42	PF3D7_0508800	single-stranded DNA-binding protein (SSB)	-	-1292	PF3D7_0508900	conserved Plasmodium protein, unknown function	+	1288	NA	NA	NA	Upstream of two
Pf3D7_05_v3	434288	435030	743	434820	297	50.6973	2.74754	47.4372	MACS2_peak_43	PF3D7_0510100	conserved Plasmodium protein, unknown function	-	-4467	PF3D7_0510200	peptidyl-prolyl cis-trans isomerase (CYP87)	+	2675	NA	NA	NA	Upstream of two
Pf3D7_05_v3	465595	465795	201	465691	173	8.63241	1.60427	6.20457	MACS2_peak_44	PF3D7_0510800	WD repeat-containing protein, putative	+	-1292	PF3D7_0510900	small nucleolar RNA snoR04	+	91	NA	NA	NA	Upstream of one
Pf3D7_05_v3	656166	656716	551	656424	247	30.3907	2.28655	27.4526	MACS2_peak_45	PF3D7_0515700	glideosome-associated protein 40, putative (GAP40)	-	-1088	PF3D7_0515800	BolA-like protein, putative	-	1999	NA	NA	NA	Upstream of one
Pf3D7_05_v3	657458	657810	353	657620	202	15.8165	1.87165	13.1789	MACS2_peak_46	PF3D7_0515700	glideosome-associated protein 40, putative (GAP40)	-	-2284	PF3D7_0515800	BolA-like protein, putative	-	803	NA	NA	NA	Upstream of one
Pf3D7_05_v3	710841	711409	569	711247	222	21.8165	2.05605	19.0409	MACS2_peak_47	PF3D7_0516800	transcription factor with AP2 domain(s) (ApiAP2)	-	-3991	PF3D7_0516900	60S ribosomal protein L2 (RPL2)	-	1515	NA	NA	NA	Upstream of one
Pf3D7_05_v3	761340	761539	200	761478	180	10.191	1.66881	7.70651	MACS2_peak_48	PF3D7_0518300	proteasome subunit beta type-1, putative	-	-480	PF3D7_0518400	cyclin (CYC3)	-	625	NA	NA	NA	Upstream of one
Pf3D7_05_v3	1069850	1070364	515	1069907	174	8.84792	1.61349	6.41156	MACS2_peak_49	PF3D7_0525700	conserved Plasmodium protein, unknown function	+	-622	PF3D7_0525800	inner membrane complex protein 1g, putative (IMC1g)	+	1340	NA	NA	NA	Upstream of one
Pf3D7_05_v3	1150125	1150405	281	1150251	254	32.9906	2.35109	30.0072	MACS2_peak_50	PF3D7_0527600	conserved Plasmodium protein, unknown function	-	-1441	PF3D7_0527800	tRNA Leucine	-	976	PF3D7_0527700	tRNA Glutamic acid	+	Within gene
Pf3D7_05_v3	1208314	1208523	210	1208424	192	11.9027	1.72192	9.37064	MACS2_peak_51	PF3D7_0529500	cell cycle regulator protein, putative	+	-745	PF3D7_0529700	conserved Plasmodium protein, unknown function	-	582	PF3D7_0529600	tRNA Arginine	+	Within gene
Pf3D7_05_v3	1288491	1289261	771	1289135	180	10.191	1.66881	7.70651	MACS2_peak_52	PF3D7_0531400	conserved Plasmodium protein, unknown function	-	-3029	PF3D7_0531600	18S ribosomal RNA	+	466	PF3D7_0531500	unspecified product	+	Within gene
Pf3D7_05_v3	1300119	1300785	667	1300400	331	66.6178	3.06102	63.0636	MACS2_peak_53	PF3D7_0532000	28S ribosomal RNA	+	-4201	PF3D7_0532100	early transcribed membrane protein 5 (ETRAMP5)	+	824	NA	NA	NA	Upstream of one
Pf3D7_06_v3	177739	178418	680	178006	255	33.3688	2.36031	30.3797	MACS2_peak_54	PF3D7_0604100	transcription factor with AP2 domain(s) (SIP2)	-	-766	PF3D7_0604200	mitochondrial ribosomal protein L41, putative	+	2930	NA	NA	NA	Upstream of two
Pf3D7_06_v3	178679	179793	1115	179278	353	77.7317	3.26386	73.9416	MACS2_peak_55	PF3D7_0604100	transcription factor with AP2 domain(s) (SIP2)	-	-2038	PF3D7_0604200	mitochondrial ribosomal protein L41, putative	+	1658	NA	NA	NA	Upstream of two
Pf3D7_06_v3	289781	290055	275	289939	214	19.3204	1.98229	16.601	MACS2_peak_56	PF3D7_0606800	probable protein, unknown function	-	-663	PF3D7_0606900	glutaredoxin-like protein (GLP2)	-	487	NA	NA	NA	Upstream of one
Pf3D7_06_v3	317649	318679	1031	318178	272	36.6785	2.40142	33.6384	MACS2_peak_57	PF3D7_0607600	spindle assembly abnormal protein 6, putative (SAS6)	-	-1296	PF3D7_0607700	conserved Plasmodium protein, unknown function	+	2562	NA	NA	NA	Upstream of two
Pf3D7_06_v3	361027	361369	343	361193	244	29.3024	2.25889	26.3842	MACS2_peak_58	PF3D7_0608700	T-complex protein 1 subunit zeta (CCT6)	+	-990	PF3D7_0608800	ornithine aminotransferase (OAT)	+	1442	NA	NA	NA	Upstream of one
Pf3D7_06_v3	424264	424551	288	424421	190	12.615	1.76101	10.0634	MACS2_peak_59	PF3D7_0609800	palmitoyltransferase, putative (DHHC2)	-	-1799	PF3D7_0609900	conserved Plasmodium protein, unknown function	+	1384	NA	NA	NA	Upstream of two
Pf3D7_06_v3	443524	445074	1551	443869	360	81.3936	3.3284	77.4772	MACS2_peak_60	PF3D7_0610300	unspecified product	-	-650	PF3D7_0610400	histone H3 (H3)	+	878	NA	NA	NA	Upstream of two
Pf3D7_06_v3	487504	487731	228	487622	200	15.2614	1.85321	12.6385	MACS2_peak_61	PF3D7_0611600	conserved Plasmodium protein, unknown function	-	-556	PF3D7_0611700	60S ribosomal protein L39 (RPL39)	-	957	NA	NA	NA	Upstream of one
Pf3D7_06_v3	563490	564425	936	564035	271	39.6443	2.50783	36.555	MACS2_peak_62	PF3D7_0613700	syntaxin binding protein, putative	-	-2575	PF3D7_0613800	transcription factor with AP2 domain(s) (ApiAP2)	+	2104	NA	NA	NA	Upstream of two
Pf3D7_06_v3	564685	564949	265	564794	208	17.5316	1.92697	14.853	MACS2_peak_63	PF3D7_0613700	syntaxin binding protein, putative	-	-3334	PF3D7_0613800	transcription factor with AP2 domain(s) (ApiAP2)	+	1345	NA	NA	NA	Upstream of two
Pf3D7_06_v3	748530	748886	357	748725	195	13.9111	1.80711	11.3243	MACS2_peak_64	PF3D7_0617700	rifin (RIF)	-	-6319	PF3D7_0617900	histone H3 variant, putative (H3.3)	+	5670	PF3D7_0617800	histone H2A (H2A)	-	Within gene
Pf3D7_06_v3	749029	750746	1718	749898	364	83.5126	3.36528	79.5265	MACS2_peak_65	PF3D7_0617800	histone H2A (H2A)	-	-1084	PF3D7_0617900	histone H3 variant, putative (H3.3)	+	4497	NA	NA	NA	Upstream of two
Pf3D7_06_v3	756617	757055	439	756889	245	29.6634	2.26811	26.7386	MACS2_peak_66	PF3D7_0617900	histone H3 variant, putative (H3.3)	+	-2084	PF3D7_0618000	conserved Plasmodium membrane protein, unknown function	+	1720	NA	NA	NA	Upstream of one
Pf3D7_06_v3	757603	758356	754	757832	307	55.214	2.83974	51.889	MACS2_peak_67	PF3D7_0617900	histone H3 variant, putative (H3.3)	+	-3027	PF3D7_0618000	conserved Plasmodium membrane protein, unknown function	+	777	NA	NA	NA	Upstream of one
Pf3D7_06_v3	860946	861177	232	861058	207	17.2406	1.91775	14.5685	MACS2_peak_68	PF3D7_0620700	DnaJ protein, putative	-	-944	PF3D7_0620900	tRNA Leucine	-	627	PF3D7_0620800	tRNA Alanine	+	Within gene
Pf3D7_06_v3	861626	861826	201	861704	200	14.798	1.83249	12.1884	MACS2_peak_69	PF3D7_0620800	tRNA Alanine	+	-616	PF3D7_0621000	conserved Plasmodium protein, unknown function	+	1178	PF3D7_0620900	tRNA Leucine	-	Within gene
Pf3D7_06_v3	883474	883714	241	883588	203	16.0971	1.88087	13.4528	MACS2_peak_70	PF3D7_0621500	ribonuclease P/MRP protein subunit RPP1, putative (RPP1)	+	-594	PF3D7_0621700	conserved Plasmodium protein, unknown function	+	840	PF3D7_0621600	tRNA Serine	-	Within gene
Pf3D7_06_v3	993918	994555	638	994330	205	16.6648	1.89931	14.0066	MACS2_peak_71	PF3D7_0624400	conserved Plasmodium protein, unknown function	-	-2132	PF3D7_0624600	SNF2 helicase, putative (ISWI)	+	5194	PF3D7_0624500	anaphase promoting complex subunit, putative	+	Within gene
Pf3D7_06_v3	1077457	1077685	229	1077568	181	10.4231	1.67803	7.93131	MACS2_peak_72	PF3D7_0626700	conserved protein, unknown function	+	-1432	PF3D7_0626800	pyruvate kinase (PyrK)	+	1427	NA	NA	NA	Upstream of one
Pf3D7_06_v3	1154587	1155024	438	1154761	253	32.614	2.34187	29.6373	MACS2_peak_73	PF3D7_0628100	HECT-domain (ubiquitin-transferase), putative	-	-1097	PF3D7_0628200	protein kinase PK4 (PK4)	+	5101	NA	NA	NA	Upstream of two
Pf3D7_06_v3	1330691	1330901	211	1330870	204	5.29485	1.37726	3.03022	MACS2_peak_74	PF3D7_0631700	rifin, pseudogene	+	-2952	PF3D7_0631900	stevor	+	2143	PF3D7_0631800	rifin (RIF)	+	Within gene
Pf3D7_06_v3	1347768	1348295	528	1348246	197	7.13844	1.48135	4.77826	MACS2_peak_75	PF3D7_0632200	rifin (RIF)	-	-5651	PF3D7_0632400	rifin (RIF)	+	2478	PF3D7_0632300	rifin (RIF)	+	Within gene
Pf3D7_06_v3	1351061	1351425	365	1351416	192	5.49006	1.40203	3.21444	MACS2_peak_76	PF3D7_0632300	rifin (RIF)	+	-2845	PF3D7_0632500	erythrocyte membrane protein 1, PfEMP1 (VAR)	-	2530	PF3D7_0632400	rifin (RIF)	+	Within gene
Pf3D7_06_v3	1354338	1354599	262	1354461	193	5.79971	1.41752	3.50472	MACS2_peak_77	PF3D7_0632400	rifin (RIF)	+	-2374	PF3D7_0632600	rifin, pseudogene (RIF)	+	13451	PF3D7_0632500	erythrocyte membrane protein 1, PfEMP1 (VAR)	-	Within gene
Pf3D7_06_v3	1410391	1410838	448	1410739	190	6.06432	1.43585	3.75098	MACS2_peak_78	PF3D7_0632800	erythrocyte membrane protein 1, PfEMP1 (VAR)	-	-28112	NA	NA	NA	NA	NA	NA	NA	Upstream of one
Pf3D7_07_v3	100580	100788	209	100701	177	9.50881	1.64115	7.04751	MACS2_peak_79	PF3D7_0702300	sporozoite threonine and asparagine-rich protein (STARP)	+	-1971	PF3D7_0702400	small exported membrane protein 1 (SEMP1)	+	993	NA	NA	NA	Upstream of one
Pf3D7_07_v3	107484	107809	326	107639	217	20.2418	2.00995	17.5005	MACS2_peak_80	PF3D7_0702500	Plasmodium exported protein, unknown function	-	-1650	PF3D7_0702600	chitinase precursor fragment, truncated	+	2276	NA	NA	NA	Upstream of two
Pf3D7_07_v3	111977	112220	244	112077	212	17.5313	1.914	14.853	MACS2_peak_81	PF3D7_0702700	tRNA Alanine	-	-532	PF3D7_0702900	centrin, putative	-	1067	PF3D7_0702800	tRNA Tyrosine	+	Within gene
Pf3D7_07_v3	215518	216438	921	216005	286	45.8965	2.64612	42.7062	MACS2_peak_82	PF3D7_0704500	serine/threonine protein kinase, putative	-	-2504	PF3D7_0704600	E3 ubiquitin-protein ligase (UT)	-	19	NA	NA	NA	Upstream of one
Pf3D7_07_v3	325997	326214	218	326109	203	16.0971	1.88087	13.4528	MACS2_peak_83	PF3D7_0706700	DNA mismatch repair protein MSH2, putative (MSH2-2)	+	-581	PF3D7_0706900	tRNA Histidine	-	617	PF3D7_0706800	tRNA Threonine	+	Within gene
Pf3D7_07_v3	337425	338462	1038	338018	298	51.1426	2.75676	47.8761	MACS2_peak_84	PF3D7_0707200	conserved Plasmodium protein, unknown function	-	-1693	PF3D7_0707300	rhoptry-associated membrane antigen (RAMA)	+	867	NA	NA	NA	Upstream of two
Pf3D7_07_v3	644346	645684	1339	644979	317	59.8709	2.93194	56.4706	MACS2_peak_85	PF3D7_0714000	histone H2B variant (H2B.Z)	-	-1507	PF3D7_0714100	conserved Plasmodium protein, unknown function	-	1740	NA	NA	NA	Upstream of one
Pf3D7_07_v3	670663	670980	318	670816	290	47.6215	2.683	44.4024	MACS2_peak_86	PF3D7_0714600	conserved Plasmodium protein, unknown function	+	-1104	PF3D7_0714800	tRNA Leucine	+	840	PF3D7_0714700	tRNA Asparagine	+	Within gene
Pf3D7_07_v3	672634	672870	237	672726	202	15.8165	1.87165	13.1789	MACS2_peak_87	PF3D7_0714800	tRNA Leucine	+	-991	PF3D7_0714900	tRNA Serine	-	9	NA	NA	NA	Downstream of two
Pf3D7_07_v3	754861	755172	312	754987	196	14.1769	1.81633	11.5827	MACS2_peak_88	PF3D7_0717400	queuine tRNA-ribosyltransferase, putative	+	-855	PF3D7_0717500	calcium-dependent protein kinase 4 (CDPK4)	+	776	NA	NA	NA	Upstream of one
Pf3D7_07_v3	945651	946019	369	945827	324	63.2118	2.99648	59.7369	MACS2_peak_89	PF3D7_0722100	PelOta protein homologue, putative	+	-593	PF3D7_0722200	rhoptry-associated leucine zipper-like protein 1 (RALP1)	+	536	NA	NA	NA	Upstream of one
Pf3D7_07_v3	1077651	1078303	653	1077993	293	48.931	2.71066	45.6936	MACS2_peak_90	PF3D7_0725300	conserved Plasmodium protein, unknown function	-	-3239	PF3D7_0725400	conserved Plasmodium protein, unknown function	+	1022	NA	NA	NA	Upstream of two
Pf3D7_07_v3	1082440	1083436	997	1082589	217	19.625	1.98459	16.8985	MACS2_peak_91	PF3D7_0725500	unspecified product	-	-246	PF3D7_0725600	18S ribosomal RNA	+	1172	NA	NA	NA	Upstream of two
Pf3D7_07_v3	1086602	1086916	315	1086857	166	7.19222	1.53973	4.82426	MACS2_peak_92	PF3D7_0725900	unspecified product	+	-288	PF3D7_0726100	Plasmodium exported protein, unknown function	-	6709	PF3D7_0726000	28S ribosomal RNA	+	Within gene
Pf3D7_07_v3	1090764	1091180	417	1090844	157	5.52139	1.45675	3.23774	MACS2_peak_93	PF3D7_0726000	28S ribosomal RNA	+	-487	PF3D7_0726100	Plasmodium exported protein, unknown function	-	2722	NA	NA	NA	Downstream of two
Pf3D7_07_v3	1317974	1318225	252	1318105	238	27.1734	2.20357	24.2939	MACS2_peak_94	PF3D7_0730500	conserved Plasmodium protein, unknown function	-	-3890	PF3D7_0730700	tRNA Threonine	-	906	PF3D7_0730600	tRNA Valine	+	Within gene
Pf3D7_07_v3	1318918	1319164	247	1319056	229	24.1015	2.12059	21.2797	MACS2_peak_95	PF3D7_0730600	tRNA Valine	+	-925	PF3D7_0730800.2	Plasmodium exported protein, unknown function	+	2250	PF3D7_0730700	tRNA Threonine	-	Within gene
Pf3D7_07_v3	1323888	1324244	357	1323956	161	6.14162	1.48777	3.82797	MACS2_peak_96	PF3D7_0730800.2	Plasmodium exported protein, unknown function	+	-1589	PF3D7_0730900	EMP1-trafficking protein (PTP4)	+	1419	NA	NA	NA	Upstream of one
Pf3D7_07_v3	1348170	1348667	498	1348517	231	24.7713	2.13903	21.9363	MACS2_peak_97	PF3D7_0731200	Plasmodium exported protein, unknown function	-	-4521	PF3D7_0731300	Plasmodium exported protein (PHISTb), unknown function (PfG174)	+	1515	NA	NA	NA	Upstream of two
Pf3D7_08_v3	124266	124723	458	124580	227	23.4392	2.10215	20.6304	MACS2_peak_98	PF3D7_0801800	mannose-6-phosphate isomerase, putative	-	-2513	PF3D7_0801900	conserved Plasmodium protein, unknown function	+	4269	NA	NA	NA	Upstream of two
Pf3D7_08_v3	321314	321679	366	321530	184	11.1332	1.70569	8.62071	MACS2_peak_99	PF3D7_0805700	serine/threonine protein kinase, FIKK family (FIKK8)	-	-2804	PF3D7_0805800	conserved Plasmodium protein, unknown function	-	837	NA	NA	NA	Upstream of one
Pf3D7_08_v3	382633	382899	267	382780	159	5.87468	1.47519	3.57118	MACS2_peak_100	PF3D7_0807200	conserved Plasmodium membrane protein, unknown function	+	-3334	PF3D7_0807400	conserved Plasmodium protein, unknown function	+	1518	PF3D7_0807300	ras-related protein Rab-18 (RAB18)	+	Within gene
Pf3D7_08_v3	455963	456244	282	456119	216	19.9327	2.00073	17.1985	MACS2_peak_101	PF3D7_0808900	rifin (RIF)	+	-1200	PF3D7_0809100	erythrocyte membrane protein 1, PfEMP1 (VAR)	+	3193	PF3D7_0809000	Plasmodium RNA of unknown function RUF6-10	-	Within gene
Pf3D7_08_v3	589903	590281	379	590090	260	30.8072	2.24845	27.8633	MACS2_peak_102	PF3D7_0811600	conserved Plasmodium protein, unknown function	-	-3137	PF3D7_0811800	conserved Plasmodium protein, unknown function	-	3559	PF3D7_0811700	conserved Plasmodium protein, unknown function	+	Within gene
Pf3D7_08_v3	649815	650116	302	649892	175	9.06583	1.62271	6.62117	MACS2_peak_103	PF3D7_0813100	conserved Plasmodium protein, unknown function	-	-588	PF3D7_0813200	CS domain protein, putative	-	1525	NA	NA	NA	Upstream of one
Pf3D7_08_v3	684859	685299	441	685163	184	11.1332	1.70569	8.62071	MACS2_peak_104	PF3D7_0814100	conserved Plasmodium protein, unknown function	-	-1591	PF3D7_0814200	DNA/RNA-binding protein Alba 1 (ALBA1)	+	2177	NA	NA	NA	Upstream of two
Pf3D7_08_v3	793467	793728	262	793588	213	19.0172	1.97307	16.3055	MACS2_peak_105	PF3D7_0817300	asparagine-rich antigen	-	-3972	PF3D7_0817400	phosphatase, putative	-	699	NA	NA	NA	Upstream of one
Pf3D7_08_v3	818629	818988	360	818819	240	27.8759	2.22201	24.9843	MACS2_peak_106	PF3D7_0817900	high mobility group protein B2 (HMGB2)	-	-1717	PF3D7_0818000	conserved protein, unknown function	+	2515	NA	NA	NA	Upstream of two
Pf3D7_08_v3	828009	828630	622	828458	243	28.9431	2.24967	26.031	MACS2_peak_107	PF3D7_0818100	zinc finger protein, putative	+	-1940	PF3D7_0818200	14-3-3 protein (14-3-3I)	+	1548	NA	NA	NA	Upstream of one
Pf3D7_08_v3	859154	859429	276	859275	224	22.4599	2.07449	19.6707	MACS2_peak_108	PF3D7_0818800	U3 small nucleolar ribonucleoprotein protein IMP4, putative (IMP4)	-	-2533	PF3D7_0818900	heat shock protein 70 (HSP70)	+	1109	NA	NA	NA	Upstream of two
Pf3D7_08_v3	887838	888131	294	887916	186	11.6181	1.72413	9.09276	MACS2_peak_109	PF3D7_0819600	conserved Plasmodium protein, unknown function	-	-1780	PF3D7_0819700	conserved Plasmodium protein, unknown function	-	210	NA	NA	NA	Upstream of one
Pf3D7_08_v3	1011973	1012601	629	1012403	309	56.1343	2.85818	52.7956	MACS2_peak_110	PF3D7_0822900	conserved Plasmodium protein, unknown function	-	-1096	PF3D7_0823000	serine/threonine protein kinase VPS15, putative (VPS15)	-	524	NA	NA	NA	Upstream of one
Pf3D7_08_v3	1259761	1260363	603	1260174	257	34.1302	2.37875	31.1288	MACS2_peak_111	PF3D7_0829400	prolyl 4-hydroxylase subunit alpha, putative	-	-1133	PF3D7_0829600	early transcribed membrane protein 8 (ETRAMP8)	+	8961	PF3D7_0829500	conserved Plasmodium protein, unknown function	-	Within gene
Pf3D7_08_v3	1309182	1309383	202	1309310	177	9.50881	1.64115	7.04751	MACS2_peak_112	PF3D7_0830700	Plasmodium exported protein (hyp9), unknown function	+	-1386	PF3D7_0830800	surface-associated interspersed protein 8.2 (SURFIN 8.2) (SURF8.2)	+	1327	NA	NA	NA	Upstream of one
Pf3D7_08_v3	1357258	1357543	286	1357423	224	22.4599	2.07449	19.6707	MACS2_peak_113	PF3D7_0831500	Plasmodium exported protein (PHIST), unknown function	+	-2754	PF3D7_0831600	cytoadherence linked asexual protein 8 (CLAG8)	+	891	NA	NA	NA	Upstream of one
Pf3D7_08_v3	1377970	1378269	300	1378160	221	21.4977	2.04683	18.7292	MACS2_peak_114	PF3D7_0831800	histidine-rich protein II (HRPII)	-	-2861	PF3D7_0831900	Plasmodium exported protein (PHIST), unknown function, pseudogene	+	2674	NA	NA	NA	Upstream of two
Pf3D7_09_v3	136445	136740	296	136628	175	8.29212	1.58152	5.88077	MACS2_peak_115	PF3D7_0903200	ras-related protein RAB7 (RAB7)	-	-1041	PF3D7_0903300	conserved Plasmodium membrane protein, unknown function	+	4349	NA	NA	NA	Upstream of two
Pf3D7_09_v3	138185	138577	393	138252	190	12.615	1.76101	10.0634	MACS2_peak_116	PF3D7_0903200	ras-related protein RAB7 (RAB7)	-	-2665	PF3D7_0903300	conserved Plasmodium membrane protein, unknown function	+	2725	NA	NA	NA	Upstream of two
Pf3D7_09_v3	274159	274831	673	274596	219	20.8659	2.02839	18.1104	MACS2_peak_117	PF3D7_0905300	dynein heavy chain, putative	-	-4887	PF3D7_0905500	conserved Plasmodium protein, unknown function	+	3773	PF3D7_0905400	high molecular weight rhoptry protein 3 (RhopH3)	-	Within gene
Pf3D7_09_v3	275357	276501	1145	275999	378	91.0771	3.49436	86.5689	MACS2_peak_118	PF3D7_0905400	high molecular weight rhoptry protein 3 (RhopH3)	-	-1210	PF3D7_0905500	conserved Plasmodium protein, unknown function	+	2370	NA	NA	NA	Upstream of two
Pf3D7_09_v3	277563	277952	390	277624	187	11.864	1.73335	9.3321	MACS2_peak_119	PF3D7_0905400	high molecular weight rhoptry protein 3 (RhopH3)	-	-2835	PF3D7_0905500	conserved Plasmodium protein, unknown function	+	745	NA	NA	NA	Upstream of two
Pf3D7_09_v3	616476	617079	604	616659	220	21.1808	2.03761	18.4186	MACS2_peak_120	PF3D7_0914300	met-10+ like protein, putative	-	-1167	PF3D7_0914400	conserved Plasmodium protein, unknown function	+	1304	NA	NA	NA	Upstream of two
Pf3D7_09_v3	736444	737074	631	736603	237	26.8248	2.19435	23.9514	MACS2_peak_121	PF3D7_0917800	conserved Plasmodium protein, unknown function	+	-661	PF3D7_0917900	heat shock protein 70 (HSP70-2)	+	1382	NA	NA	NA	Upstream of one
Pf3D7_09_v3	744913	745294	382	745150	249	31.125	2.30499	28.1752	MACS2_peak_122	PF3D7_0918000	glideosome-associated protein 50 (GAP50)	-	-1466	PF3D7_0918100	cytochrome b5-like heme/steroid binding protein, putative	+	2023	NA	NA	NA	Upstream of two
Pf3D7_09_v3	820975	821258	284	821127	190	12.615	1.76101	10.0634	MACS2_peak_123	PF3D7_0919900	regulator of chromosome condensation, putative	-	-1323	PF3D7_0920000	long chain fatty acid elongation enzyme, putative (ELO3)	+	1538	NA	NA	NA	Upstream of two
Pf3D7_09_v3	901452	901709	258	901579	209	17.8247	1.93619	15.1401	MACS2_peak_124	PF3D7_0922100	ubiquitin-like protein, putative	+	-1275	PF3D7_0922200	S-adenosylmethionine synthetase (SAMS)	+	1783	NA	NA	NA	Upstream of one
Pf3D7_09_v3	902053	902504	452	902407	180	10.191	1.66881	7.70651	MACS2_peak_125	PF3D7_0922100	ubiquitin-like protein, putative	+	-2103	PF3D7_0922200	S-adenosylmethionine synthetase (SAMS)	+	955	NA	NA	NA	Upstream of one
Pf3D7_09_v3	954368	954677	310	954520	191	12.8698	1.77023	10.3115	MACS2_peak_126	PF3D7_0923400	conserved Plasmodium protein, unknown function	+	-798	PF3D7_0923500	cyclin-dependent kinases regulatory subunit, putative	+	2085	NA	NA	NA	Upstream of one
Pf3D7_09_v3	986976	987238	263	987117	194	13.6475	1.79789	11.0676	MACS2_peak_127	PF3D7_0924300	thiamine pyrophosphokinase (TPK)	-	-1100	PF3D7_0924400	conserved Plasmodium protein, unknown function	+	1860	NA	NA	NA	Upstream of two
Pf3D7_09_v3	1060381	1061474	1094	1060794	292	48.493	2.70144	45.2617	MACS2_peak_128	PF3D7_0926100	protein kinase, putative	-	-2978	PF3D7_0926200	conserved Plasmodium protein, unknown function	+	2259	NA	NA	NA	Upstream of two
Pf3D7_09_v3	1121743	1122100	358	1121914	259	34.8983	2.39719	31.8849	MACS2_peak_129	PF3D7_0927500	dynein light chain, putative	-	-583	PF3D7_0927600	conserved Plasmodium protein, unknown function	+	1947	NA	NA	NA	Upstream of two
Pf3D7_09_v3	1135506	1135753	248	1135631	239	27.5237	2.21279	24.6384	MACS2_peak_130	PF3D7_0927900	phosphatidylserine decarboxylase (PSD)	-	-3496	PF3D7_0928100	conserved Plasmodium protein, unknown function	-	1335	PF3D7_0928000.2	cytochrome c oxidase subunit 6B, putative (COX6B)	+	Within gene
Pf3D7_09_v3	1173592	1174678	1087	1174008	337	69.588	3.11634	65.984	MACS2_peak_131	PF3D7_0929300	conserved Plasmodium protein, unknown function	+	-525	PF3D7_0929400	high molecular weight rhoptry protein 2 (RhopH2)	+	1195	NA	NA	NA	Upstream of one
Pf3D7_09_v3	1200062	1201422	1361	1200888	374	88.8927	3.45748	84.6683	MACS2_peak_132	PF3D7_0930200	leucine-rich repeat protein (LRR8)	-	-2426	PF3D7_0930300	merozoite surface protein 1 (MSP1)	+	924	NA	NA	NA	Upstream of two
Pf3D7_09_v3	1201667	1202324	658	1202003	361	81.9216	3.33762	77.9827	MACS2_peak_133	PF3D7_0930200	leucine-rich repeat protein (LRR8)	-	-3541	PF3D7_0930400.2	conserved Plasmodium protein, unknown function	+	5971	PF3D7_0930300	merozoite surface protein 1 (MSP1)	+	Within gene
Pf3D7_09_v3	1211272	1211530	259	1211394	220	21.1808	2.03761	18.4186	MACS2_peak_134	PF3D7_0930300	merozoite surface protein 1 (MSP1)	+	-4420	PF3D7_0930500	diacylglycerol kinase, putative (DGK1)	-	775	PF3D7_0930400.2	conserved Plasmodium protein, unknown function	+	Within gene
Pf3D7_09_v3	1260398	1260647	250	1260581	207	12.962	1.73224	10.4033	MACS2_peak_135	PF3D7_0931200	selenoprotein (Sel2)	+	-1130	PF3D7_0931300	asparagine-rich antigen, putative	+	446	NA	NA	NA	Upstream of one
Pf3D7_09_v3	1359537	1359899	363	1359719	249	31.125	2.30499	28.1752	MACS2_peak_136	PF3D7_0934700	UBX domain, putative	+	-457	PF3D7_0934800	cAMP-dependent protein kinase catalytic subunit (PKAc)	+	2216	NA	NA	NA	Upstream of one
Pf3D7_09_v3	1361272	1361642	371	1361455	286	45.8965	2.64612	42.7062	MACS2_peak_137	PF3D7_0934700	UBX domain, putative	+	-2193	PF3D7_0934800	cAMP-dependent protein kinase catalytic subunit (PKAc)	+	480	NA	NA	NA	Upstream of one
Pf3D7_09_v3	1374195	1374730	536	1374487	296	50.2535	2.73832	46.9992	MACS2_peak_138	PF3D7_0935300	phosphatidylinositol N-acetylglucosaminyltransferase subunit P, putative	+	-765	PF3D7_0935400	gametocyte development protein 1 (GDV1)	+	3466	NA	NA	NA	Upstream of one
Pf3D7_09_v3	1376227	1376729	503	1376596	212	18.7161	1.96385	16.0119	MACS2_peak_139	PF3D7_0935300	phosphatidylinositol N-acetylglucosaminyltransferase subunit P, putative	+	-2874	PF3D7_0935400	gametocyte development protein 1 (GDV1)	+	1357	NA	NA	NA	Upstream of one
Pf3D7_09_v3	1383200	1384384	1185	1384085	224	22.4599	2.07449	19.6707	MACS2_peak_140	PF3D7_0935400	gametocyte development protein 1 (GDV1)	+	-4333	PF3D7_0935500	Plasmodium exported protein, unknown function (GEXP22)	+	16715	NA	NA	NA	Upstream of one
Pf3D7_09_v3	1393555	1393904	350	1393737	173	8.63241	1.60427	6.20457	MACS2_peak_141	PF3D7_0935400	gametocyte development protein 1 (GDV1)	+	-13985	PF3D7_0935500	Plasmodium exported protein, unknown function (GEXP22)	+	7063	NA	NA	NA	Upstream of one
Pf3D7_09_v3	1396260	1396676	417	1396452	238	27.1734	2.20357	24.2939	MACS2_peak_142	PF3D7_0935400	gametocyte development protein 1 (GDV1)	+	-16700	PF3D7_0935500	Plasmodium exported protein, unknown function (GEXP22)	+	4348	NA	NA	NA	Upstream of one
Pf3D7_09_v3	1412864	1413290	427	1413011	241	28.2299	2.23123	25.3308	MACS2_peak_143	PF3D7_0935700	Plasmodium exported protein, unknown function	+	-3003	PF3D7_0935800	cytoadherence linked asexual protein 9 (CLAG9)	+	829	NA	NA	NA	Upstream of one
Pf3D7_10_v3	91480	92016	537	91735	233	25.4485	2.15747	22.6006	MACS2_peak_144	PF3D7_1001600	alpha/beta hydrolase, putative	-	-2726	PF3D7_1001700	Plasmodium exported protein (PHISTc), unknown function	-	838	NA	NA	NA	Upstream of one
Pf3D7_10_v3	141069	141349	281	141208	217	20.2418	2.00995	17.5005	MACS2_peak_145	PF3D7_1002900	conserved Plasmodium protein, unknown function	+	-1355	PF3D7_1003000	conserved Plasmodium protein, unknown function	+	1211	NA	NA	NA	Upstream of one
Pf3D7_10_v3	163596	164054	459	163754	238	27.1734	2.20357	24.2939	MACS2_peak_146	PF3D7_1003500	40S ribosomal protein S20e, putative	-	-2792	PF3D7_1003600	inner membrane complex protein 1c, putative (IMC1c)	+	1191	NA	NA	NA	Upstream of two
Pf3D7_10_v3	307251	307820	570	307521	264	36.8474	2.44329	33.8009	MACS2_peak_147	PF3D7_1007700	transcription factor with AP2 domain(s) (ApiAP2)	-	-1602	PF3D7_1007800	conserved Plasmodium protein, unknown function	-	3876	NA	NA	NA	Upstream of one
Pf3D7_10_v3	477611	478059	449	477756	190	11.4192	1.70408	8.89999	MACS2_peak_148	PF3D7_1012400	hypoxanthine-guanine phosphoribosyltransferase (HGPRT)	-	-1193	PF3D7_1012500	phosphoglucomutase, putative	-	1002	NA	NA	NA	Upstream of one
Pf3D7_10_v3	553747	554032	286	553910	184	11.1332	1.70569	8.62071	MACS2_peak_149	PF3D7_1014000	GDP-L-fucose synthase (FS)	-	-1339	PF3D7_1014100	conserved Plasmodium protein, unknown function	+	1250	NA	NA	NA	Upstream of two
Pf3D7_10_v3	608822	609148	327	609016	219	20.8659	2.02839	18.1104	MACS2_peak_150	PF3D7_1014900	conserved Plasmodium protein, unknown function	-	-1207	PF3D7_1015000	FAD synthetase, putative	+	2197	NA	NA	NA	Upstream of two
Pf3D7_10_v3	654775	654975	201	654913	180	10.191	1.66881	7.70651	MACS2_peak_151	PF3D7_1016300	glycophorin binding protein (GBP)	-	-1346	PF3D7_1016400	serine/threonine protein kinase, FIKK family (FIKK10.1)	-	1796	NA	NA	NA	Upstream of one
Pf3D7_10_v3	728915	729239	325	729065	284	45.0429	2.62769	41.868	MACS2_peak_152	PF3D7_1018200	serine/threonine protein phosphatase 8, putative (PPP8)	-	-734	PF3D7_1018300	conserved Plasmodium protein, unknown function	-	744	NA	NA	NA	Upstream of one
Pf3D7_10_v3	784435	784824	390	784619	232	25.109	2.14825	22.2675	MACS2_peak_153	PF3D7_1019300	zinc finger protein, putative	-	-4132	PF3D7_1019400	60S ribosomal protein L30e, putative	+	1884	NA	NA	NA	Upstream of two
Pf3D7_10_v3	953474	953743	270	953631	195	11.1053	1.67694	8.5987	MACS2_peak_154	PF3D7_1022700	phospholipid scramblase, putative	-	-1052	PF3D7_1022800	4-hydroxy-3-methylbut-2-en-1-yl diphosphate synthase (GcpE)	+	2252	NA	NA	NA	Upstream of two
Pf3D7_10_v3	953893	954107	215	954001	182	9.8064	1.64443	7.33683	MACS2_peak_155	PF3D7_1022700	phospholipid scramblase, putative	-	-1422	PF3D7_1022800	4-hydroxy-3-methylbut-2-en-1-yl diphosphate synthase (GcpE)	+	1882	NA	NA	NA	Upstream of two
Pf3D7_10_v3	1009314	1010311	998	1009955	259	34.8983	2.39719	31.8849	MACS2_peak_156	PF3D7_1023900	chromodomain-helicase-DNA-binding protein 1 homolog, putative (CHD1)	-	-2494	PF3D7_1024000	conserved Plasmodium protein, unknown function	+	4941	NA	NA	NA	Upstream of two
Pf3D7_10_v3	1011854	1012350	497	1012058	268	38.436	2.48017	35.3643	MACS2_peak_157	PF3D7_1023900	chromodomain-helicase-DNA-binding protein 1 homolog, putative (CHD1)	-	-4597	PF3D7_1024000	conserved Plasmodium protein, unknown function	+	2838	NA	NA	NA	Upstream of two
Pf3D7_10_v3	1143219	1144443	1225	1143927	314	58.4594	2.90428	55.0834	MACS2_peak_158	PF3D7_1027300	peroxiredoxin (nPrx)	-	-1325	PF3D7_1027400	DNA-directed RNA polymerase II, putative	-	1896	NA	NA	NA	Upstream of one
Pf3D7_10_v3	1185547	1185755	209	1185621	293	6.59742	1.35624	4.26364	MACS2_peak_159	PF3D7_1028800	conserved Plasmodium protein, unknown function	-	-1626	PF3D7_1029000	conserved Plasmodium protein, unknown function, pseudogene	-	1882	PF3D7_1028900	inner membrane complex protein 1m, putative (IMC1m)	-	Within gene
Pf3D7_10_v3	1214177	1215387	1211	1214713	381	29.3928	1.89358	26.4744	MACS2_peak_160	PF3D7_1029800	RAP protein, putative	-	-1742	PF3D7_1029900	conserved Plasmodium protein, unknown function	+	2635	NA	NA	NA	Upstream of two
Pf3D7_10_v3	1231403	1231833	431	1231762	284	7.33876	1.39169	4.9697	MACS2_peak_161	PF3D7_1030100	pre-mRNA-splicing factor ATP-dependent RNA helicase PRP22, putative (PRP22)	-	-2670	PF3D7_1030300	conserved Plasmodium protein, unknown function	-	1905	PF3D7_1030200	conserved Plasmodium protein, unknown function	-	Within gene
Pf3D7_10_v3	1333503	1334115	613	1333965	285	45.4689	2.6369	42.286	MACS2_peak_162	PF3D7_1033100	S-adenosylmethionine decarboxylase/ornithine decarboxylase (AdoMetDC/ODC)	-	-5529	PF3D7_1033200	early transcribed membrane protein 10.2 (ETRAMP10.2)	+	1257	NA	NA	NA	Upstream of two
Pf3D7_10_v3	1334264	1334823	560	1334393	243	28.9431	2.24967	26.031	MACS2_peak_163	PF3D7_1033100	S-adenosylmethionine decarboxylase/ornithine decarboxylase (AdoMetDC/ODC)	-	-5957	PF3D7_1033200	early transcribed membrane protein 10.2 (ETRAMP10.2)	+	829	NA	NA	NA	Upstream of two
Pf3D7_10_v3	1356029	1356358	330	1356210	194	11.1172	1.67988	8.61051	MACS2_peak_164	PF3D7_1033900	ubiquitin-conjugating enzyme, putative	-	-639	PF3D7_1034000	Sec1 family protein, putative	-	3108	NA	NA	NA	Upstream of one
Pf3D7_10_v3	1393306	1394820	1515	1394382	334	68.0971	3.08868	64.517	MACS2_peak_165	PF3D7_1035100	probable protein, unknown function	+	-1252	PF3D7_1035200	S-antigen	+	457	NA	NA	NA	Upstream of one
Pf3D7_10_v3	1403698	1403985	288	1403827	233	22.5023	2.04399	19.7129	MACS2_peak_166	PF3D7_1035300	glutamate-rich protein (GLURP)	+	-931	PF3D7_1035400	merozoite surface protein 3 (MSP3)	+	368	NA	NA	NA	Upstream of one
Pf3D7_10_v3	1406532	1406813	282	1406624	176	9.28613	1.63193	6.83284	MACS2_peak_167	PF3D7_1035400	merozoite surface protein 3 (MSP3)	+	-1365	PF3D7_1035500	merozoite surface protein 6 (MSP6)	+	652	NA	NA	NA	Upstream of one
Pf3D7_10_v3	1412282	1412884	603	1412589	345	73.6199	3.1901	69.9269	MACS2_peak_168	PF3D7_1035600	merozoite surface protein (H101)	+	-2034	PF3D7_1035700	duffy binding-like merozoite surface protein (DBLMSP)	+	611	NA	NA	NA	Upstream of one
Pf3D7_10_v3	1423261	1423634	374	1423384	215	19.6256	1.99151	16.8985	MACS2_peak_169	PF3D7_1035800	probable protein, unknown function (M712)	+	-713	PF3D7_1035900	probable protein, unknown function (M566)	+	599	NA	NA	NA	Upstream of one
Pf3D7_10_v3	1426566	1426821	256	1426644	180	10.191	1.66881	7.70651	MACS2_peak_170	PF3D7_1035900	probable protein, unknown function (M566)	+	-961	PF3D7_1036000	merozoite surface protein (MSP11)	+	483	NA	NA	NA	Upstream of one
Pf3D7_10_v3	1622702	1622902	201	1622729	203	6.01914	1.41617	3.71388	MACS2_peak_171	PF3D7_1040600	rifin (RIF)	+	-2485	PF3D7_1040800	rifin (RIF)	+	3043	PF3D7_1040700	rifin (RIF)	+	Within gene
Pf3D7_11_v3	212110	212470	361	212282	202	15.8165	1.87165	13.1789	MACS2_peak_172	PF3D7_1104800	metabolite/drug transporter, putative	+	-2550	PF3D7_1104900	calcium/calmodulin-dependent protein kinase, putative	+	2543	NA	NA	NA	Upstream of one
Pf3D7_11_v3	221874	223652	1779	222754	331	66.6178	3.06102	63.0636	MACS2_peak_173	PF3D7_1105000	histone H4 (H4)	-	-625	PF3D7_1105100	histone H2B (H2B)	+	3311	NA	NA	NA	Upstream of two
Pf3D7_11_v3	223831	224089	259	223997	172	8.41933	1.59505	6.00008	MACS2_peak_174	PF3D7_1105000	histone H4 (H4)	-	-1868	PF3D7_1105100	histone H2B (H2B)	+	2068	NA	NA	NA	Upstream of two
Pf3D7_11_v3	224835	225647	813	225063	362	82.4507	3.34684	78.4927	MACS2_peak_175	PF3D7_1105000	histone H4 (H4)	-	-2934	PF3D7_1105100	histone H2B (H2B)	+	1002	NA	NA	NA	Upstream of two
Pf3D7_11_v3	340273	340721	449	340443	237	26.8248	2.19435	23.9514	MACS2_peak_176	PF3D7_1107800	transcription factor with AP2 domain(s) (ApiAP2)	-	-4842	PF3D7_1107900	mechanosensitive ion channel protein	-	3470	NA	NA	NA	Upstream of one
Pf3D7_11_v3	340877	341134	258	341037	212	14.4964	1.78576	11.8946	MACS2_peak_177	PF3D7_1107800	transcription factor with AP2 domain(s) (ApiAP2)	-	-5436	PF3D7_1107900	mechanosensitive ion channel protein	-	2876	NA	NA	NA	Upstream of one
Pf3D7_11_v3	342327	343000	674	342493	262	36.0629	2.42485	33.0305	MACS2_peak_178	PF3D7_1107800	transcription factor with AP2 domain(s) (ApiAP2)	-	-6892	PF3D7_1107900	mechanosensitive ion channel protein	-	1420	NA	NA	NA	Upstream of one
Pf3D7_11_v3	371374	371897	524	371700	225	22.7844	2.08371	19.9889	MACS2_peak_179	PF3D7_1108600	endoplasmic reticulum-resident calcium binding protein (ERC)	-	-994	PF3D7_1108700	heat shock protein DnaJ homologue Pfj2	-	1538	NA	NA	NA	Upstream of one
Pf3D7_11_v3	400030	400278	249	400106	201	15.5379	1.86243	12.908	MACS2_peak_180	PF3D7_1110000	conserved Plasmodium protein, unknown function	+	-880	PF3D7_1110100	conserved Plasmodium protein, unknown function	+	580	NA	NA	NA	Upstream of one
Pf3D7_11_v3	663370	663586	217	663497	185	11.3745	1.71491	8.85547	MACS2_peak_181	PF3D7_1117300	conserved Plasmodium protein, unknown function	+	-1111	PF3D7_1117400	conserved Plasmodium protein, unknown function	+	666	NA	NA	NA	Upstream of one
Pf3D7_11_v3	808392	808836	445	808601	342	72.0985	3.16244	68.445	MACS2_peak_182	PF3D7_1121300	tyrosine kinase-like protein (TKL2)	-	-1520	PF3D7_1121400	WD repeat-containing protein, putative	+	1609	NA	NA	NA	Upstream of two
Pf3D7_11_v3	817709	818032	324	817876	242	28.5856	2.24045	25.6796	MACS2_peak_183	PF3D7_1121600	exported protein 1 (EXP1)	-	-1554	PF3D7_1121700	protein GCN20 (GCN20)	+	2197	NA	NA	NA	Upstream of two
Pf3D7_11_v3	1047095	1047392	298	1047265	214	19.3204	1.98229	16.601	MACS2_peak_184	PF3D7_1126700	autophagy-related protein 23, putative (ATG23)	-	-1178	PF3D7_1126800	RNA-binding protein, putative	+	2656	NA	NA	NA	Upstream of two
Pf3D7_11_v3	1117078	1117348	271	1117252	198	14.7149	1.83477	12.1058	MACS2_peak_185	PF3D7_1128700	GPI-anchor transamidase (GPI8)	+	-1775	PF3D7_1128900	conserved Plasmodium protein, unknown function	+	997	NA	NA	NA	Upstream of one
Pf3D7_11_v3	1137368	1137595	228	1137420	184	8.26592	1.56148	5.85508	MACS2_peak_186	PF3D7_1129300	conserved Plasmodium protein, unknown function	-	-586	PF3D7_1129400	RNA methyltransferase, putative	-	655	NA	NA	NA	Upstream of one
Pf3D7_11_v3	1486178	1486634	457	1486508	190	12.615	1.76101	10.0634	MACS2_peak_187	PF3D7_1137900	conserved Plasmodium protein, unknown function	+	-650	PF3D7_1138000	conserved Plasmodium protein, unknown function	+	1086	NA	NA	NA	Upstream of one
Pf3D7_11_v3	1574223	1574688	466	1574344	237	26.8248	2.19435	23.9514	MACS2_peak_188	PF3D7_1139400	unspecified product	+	-1155	PF3D7_1139500.2	AAA family ATPase, putative	-	1788	NA	NA	NA	Downstream of two
Pf3D7_11_v3	1582636	1583031	396	1582837	289	47.188	2.67378	43.9757	MACS2_peak_189	PF3D7_1139600	conserved Plasmodium protein, unknown function	+	-354	PF3D7_1139700	adrenodoxin reductase, putative	-	158	NA	NA	NA	Downstream of two
Pf3D7_11_v3	1606561	1607352	792	1606723	276	37.7306	2.4196	34.6716	MACS2_peak_190	PF3D7_1140300	P-loop containing nucleoside triphosphate hydrolase, putative	+	-317	PF3D7_1140400	conserved Plasmodium protein, unknown function	+	1283	NA	NA	NA	Upstream of one
Pf3D7_11_v3	1797858	1799178	1321	1798443	290	47.6215	2.683	44.4024	MACS2_peak_191	PF3D7_1145200	serine/threonine protein kinase, putative	-	-3073	PF3D7_1145300	cysteine-rich PDZ-binding protein, putative (CRIPT)	-	333	NA	NA	NA	Upstream of one
Pf3D7_12_v3	166094	166323	230	166263	184	11.1332	1.70569	8.62071	MACS2_peak_192	PF3D7_1202900	high mobility group protein B1 (HMGB1)	-	-3541	PF3D7_1203000	origin recognition complex subunit 1 (ORC1)	+	1443	NA	NA	NA	Upstream of two
Pf3D7_12_v3	205463	206104	642	205911	329	65.6381	3.04258	62.1088	MACS2_peak_193	PF3D7_1204200	conserved Plasmodium protein, unknown function	+	-1074	PF3D7_1204400	conserved Plasmodium membrane protein, unknown function	-	2254	PF3D7_1204300	eukaryotic translation initiation factor 5A (EIF5A)	-	Within gene
Pf3D7_12_v3	271738	272011	274	271911	181	10.4231	1.67803	7.93131	MACS2_peak_194	PF3D7_1206000	shewanella-like protein phosphatase 2 (SHLP2)	-	-697	PF3D7_1206100	IMP-specific 5'-nucleotidase, putative	-	409	NA	NA	NA	Upstream of one
Pf3D7_12_v3	306563	306781	219	306659	181	10.4231	1.67803	7.93131	MACS2_peak_195	PF3D7_1206700	eukaryotic translation initiation factor 5, putative	-	-3833	PF3D7_1206800	conserved Plasmodium protein, unknown function	+	1555	NA	NA	NA	Upstream of two
Pf3D7_12_v3	412668	413321	654	412803	216	19.9327	2.00073	17.1985	MACS2_peak_196	PF3D7_1208800	zinc finger protein, putative	-	-3653	PF3D7_1208900	protein phosphatase, putative	+	2601	NA	NA	NA	Upstream of two
Pf3D7_12_v3	666796	667069	274	666940	226	23.1109	2.09293	20.3085	MACS2_peak_197	PF3D7_1216700	perforin-like protein 2 (PLP2)	+	-658	PF3D7_1216900	DNA-binding chaperone, putative	+	3507	PF3D7_1216800	tRNA Proline	+	Within gene
Pf3D7_12_v3	822403	823322	920	822630	315	58.9285	2.9135	55.5447	MACS2_peak_198	PF3D7_1220600	conserved Plasmodium protein, unknown function	+	-432	PF3D7_1220700	conserved Plasmodium protein, unknown function	-	328	NA	NA	NA	Downstream of two
Pf3D7_12_v3	833291	833497	207	833418	188	12.1121	1.74257	9.57364	MACS2_peak_199	PF3D7_1220900	heterochromatin protein 1 (HP1)	-	-1366	PF3D7_1221000	histone-lysine N-methyltransferase, H3 lysine-4 specific (SET10)	-	3494	NA	NA	NA	Upstream of one
Pf3D7_12_v3	898083	899350	1268	898514	378	91.0771	3.49436	86.5689	MACS2_peak_200	PF3D7_1222400	transcription factor with AP2 domain(s) (ApiAP2)	+	-257	PF3D7_1222500	ATP-binding protein, putative	-	684	NA	NA	NA	Downstream of two
Pf3D7_12_v3	903269	905095	1827	904371	347	74.6404	3.20854	70.9296	MACS2_peak_201	PF3D7_1222500	ATP-binding protein, putative	-	-3295	PF3D7_1222600	transcription factor with AP2 domain(s) (AP2-G)	+	2832	NA	NA	NA	Upstream of two
Pf3D7_12_v3	916962	917171	210	917067	185	9.7074	1.63246	7.24526	MACS2_peak_202	PF3D7_1222600	transcription factor with AP2 domain(s) (AP2-G)	+	-2566	PF3D7_1222700	glideosome-associated protein 45 (GAP45)	+	1655	NA	NA	NA	Upstream of one
Pf3D7_12_v3	917343	917819	477	917584	374	86.8799	3.39852	82.7881	MACS2_peak_203	PF3D7_1222600	transcription factor with AP2 domain(s) (AP2-G)	+	-3083	PF3D7_1222700	glideosome-associated protein 45 (GAP45)	+	1138	NA	NA	NA	Upstream of one
Pf3D7_12_v3	929764	930338	575	929984	318	60.3441	2.94116	56.9365	MACS2_peak_204	PF3D7_1223000	conserved Plasmodium protein, unknown function	-	-3735	PF3D7_1223200	nucleus export protein BRR6, putative	+	2933	PF3D7_1223100	cAMP-dependent protein kinase regulatory subunit (PKAr)	-	Within gene
Pf3D7_12_v3	1057386	1057612	227	1057496	195	11.6016	1.7002	9.08176	MACS2_peak_205	PF3D7_1226000	conserved Plasmodium protein, unknown function	-	-1214	PF3D7_1226100	haloacid dehalogenase-like hydrolase, putative (HAD3)	+	706	NA	NA	NA	Upstream of two
Pf3D7_12_v3	1123000	1123406	407	1123230	159	5.87468	1.47519	3.57118	MACS2_peak_206	PF3D7_1227500	cyclin (CYC2)	-	-2137	PF3D7_1227600	cyclin related protein, putative	+	1558	NA	NA	NA	Upstream of two
Pf3D7_12_v3	1163201	1164395	1195	1163783	380	92.1762	3.5128	87.4913	MACS2_peak_207	PF3D7_1228600	merozoite surface protein 9 (MSP9)	-	-823	PF3D7_1228700	conserved Plasmodium protein, unknown function	+	1725	NA	NA	NA	Upstream of two
Pf3D7_12_v3	1542973	1543386	414	1543208	248	30.757	2.29577	27.8133	MACS2_peak_208	PF3D7_1237000	SUMO-activating enzyme subunit 2 (UBA2)	+	-2800	PF3D7_1237200	conserved Plasmodium protein, unknown function	+	7116	PF3D7_1237100	conserved Plasmodium protein, unknown function	-	Within gene
Pf3D7_12_v3	1628814	1629725	912	1629316	289	47.188	2.67378	43.9757	MACS2_peak_209	PF3D7_1239100	mitochondrial ribosomal protein L23 precursor, putative	+	-1388	PF3D7_1239200	transcription factor with AP2 domain(s) (ApiAP2)	+	5379	NA	NA	NA	Upstream of one
Pf3D7_12_v3	1630336	1630785	450	1630528	304	53.8441	2.81208	50.5386	MACS2_peak_210	PF3D7_1239100	mitochondrial ribosomal protein L23 precursor, putative	+	-2600	PF3D7_1239200	transcription factor with AP2 domain(s) (ApiAP2)	+	4167	NA	NA	NA	Upstream of one
Pf3D7_12_v3	1824285	1824683	399	1824449	253	32.614	2.34187	29.6373	MACS2_peak_211	PF3D7_1243500	vacuolar-sorting protein SNF7, putative (SNF7)	-	-1854	PF3D7_1243600	translation initiation factor SUI1, putative	+	1510	NA	NA	NA	Upstream of two
Pf3D7_12_v3	1824915	1825214	300	1825083	217	20.2418	2.00995	17.5005	MACS2_peak_212	PF3D7_1243500	vacuolar-sorting protein SNF7, putative (SNF7)	-	-2488	PF3D7_1243600	translation initiation factor SUI1, putative	+	876	NA	NA	NA	Upstream of two
Pf3D7_12_v3	1919318	1920253	936	1919578	284	45.0429	2.62769	41.868	MACS2_peak_213	PF3D7_1246100	delta-aminolevulinic acid synthetase (ALAS)	+	-1780	PF3D7_1246200	actin I (ACT1)	+	1206	NA	NA	NA	Upstream of one
Pf3D7_12_v3	2113659	2113872	214	2113754	195	13.9111	1.80711	11.3243	MACS2_peak_214	PF3D7_1251900	tRNA Valine	+	-804	PF3D7_1252100	rhoptry neck protein 3 (RON3)	-	874	PF3D7_1252000	tRNA Glutamic acid	-	Within gene
Pf3D7_12_v3	2123216	2123698	483	2123421	289	47.188	2.67378	43.9757	MACS2_peak_215	PF3D7_1252100	rhoptry neck protein 3 (RON3)	-	-934	PF3D7_1252200	chitinase (CHT1)	+	2014	NA	NA	NA	Upstream of two
Pf3D7_12_v3	2158434	2158896	463	2158592	187	11.864	1.73335	9.3321	MACS2_peak_216	PF3D7_1252700	Plasmodium exported protein (PHISTb), unknown function	+	-2468	PF3D7_1252800	Plasmodium exported protein (PHISTb), unknown function	+	981	NA	NA	NA	Upstream of one
Pf3D7_13_v3	325439	326151	713	325845	297	50.6973	2.74754	47.4372	MACS2_peak_217	PF3D7_1306900	U1 small nuclear ribonucleoprotein A, putative	+	-813	PF3D7_1307100	U3 small nucleolar RNA-associated protein 6, putative	+	2048	PF3D7_1307000	exosome complex component RRP40, putative (RRP40)	-	Within gene
Pf3D7_13_v3	469456	469931	476	469619	171	7.68046	1.55676	5.29491	MACS2_peak_218	PF3D7_1310700	RNA-binding protein, putative	-	-956	PF3D7_1310800	conserved Plasmodium protein, unknown function	-	976	NA	NA	NA	Upstream of one
Pf3D7_13_v3	644009	644223	215	644092	179	9.59978	1.64104	7.13787	MACS2_peak_219	PF3D7_1315200	conserved Plasmodium protein, unknown function	-	-1202	PF3D7_1315300	conserved Plasmodium protein, unknown function	+	622	NA	NA	NA	Upstream of two
Pf3D7_13_v3	747810	748062	253	747908	204	16.3799	1.89009	13.7285	MACS2_peak_220	PF3D7_1318000	conserved Plasmodium membrane protein, unknown function	-	-1383	PF3D7_1318100	ferredoxin, putative	-	479	NA	NA	NA	Upstream of one
Pf3D7_13_v3	895511	895842	332	895735	198	14.7149	1.83477	12.1058	MACS2_peak_221	PF3D7_1321500.2	3',5'-cyclic nucleotide phosphodiesterase, putative (PDEbeta)	-	-953	PF3D7_1321600	phosphodiesterase gamma, putative (PDEgamma)	+	1981	NA	NA	NA	Upstream of two
Pf3D7_13_v3	1040132	1040476	345	1040324	253	32.614	2.34187	29.6373	MACS2_peak_222	PF3D7_1324800	dihydrofolate synthase/folylpolyglutamate synthase (DHFS-FPGS)	-	-1793	PF3D7_1324900	L-lactate dehydrogenase (LDH)	+	833	NA	NA	NA	Upstream of two
Pf3D7_13_v3	1153387	1153630	244	1153456	173	6.35607	1.47861	4.032	MACS2_peak_223	PF3D7_1327300	conserved Plasmodium protein, unknown function	+	-2350	PF3D7_1327500	conserved Plasmodium protein, unknown function	+	1566	PF3D7_1327400	conserved Plasmodium protein, unknown function	-	Within gene
Pf3D7_13_v3	1213513	1214015	503	1213696	182	10.6575	1.68725	8.15853	MACS2_peak_224	PF3D7_1328700	Plasmodium RNA of unknown function RUF1	+	-81	PF3D7_1328800	transcriptional regulatory protein sir2a (SIR2A)	+	1211	NA	NA	NA	Upstream of one
Pf3D7_13_v3	1415887	1416130	244	1416040	206	16.9517	1.90853	14.2866	MACS2_peak_225	PF3D7_1334900	MSP7-like protein, fragment, pseudogene	-	-1022	PF3D7_1335000	MSP7-like protein (MSRP1)	-	276	NA	NA	NA	Upstream of one
Pf3D7_13_v3	1417944	1418219	276	1418070	205	16.6648	1.89931	14.0066	MACS2_peak_226	PF3D7_1335000	MSP7-like protein (MSRP1)	-	-612	PF3D7_1335100	merozoite surface protein 7 (MSP7)	-	1016	NA	NA	NA	Upstream of one
Pf3D7_13_v3	1420411	1421083	673	1420727	305	54.2993	2.8213	50.9877	MACS2_peak_227	PF3D7_1335100	merozoite surface protein 7 (MSP7)	-	-586	PF3D7_1335200	reticulocyte binding protein homologue 6, pseudogene (RH6)	-	1595	NA	NA	NA	Upstream of one
Pf3D7_13_v3	1427290	1427639	350	1427457	258	34.5134	2.38797	31.5059	MACS2_peak_228	PF3D7_1335200	reticulocyte binding protein homologue 6, pseudogene (RH6)	-	-1861	PF3D7_1335300	reticulocyte binding protein 2 homologue b (RH2b)	-	1417	NA	NA	NA	Upstream of one
Pf3D7_13_v3	1575270	1575503	234	1575375	237	26.8248	2.19435	23.9514	MACS2_peak_229	PF3D7_1339000	probable protein, unknown function	-	-1652	PF3D7_1339200	tRNA Proline	-	1551	PF3D7_1339100	tRNA Methionine	+	Within gene
Pf3D7_13_v3	1576830	1577075	246	1576954	225	22.7844	2.08371	19.9889	MACS2_peak_230	PF3D7_1339100	tRNA Methionine	+	-1527	PF3D7_1339300	conserved Plasmodium protein, unknown function	+	6272	PF3D7_1339200	tRNA Proline	-	Within gene
Pf3D7_13_v3	1631276	1631475	200	1631379	194	13.6475	1.79789	11.0676	MACS2_peak_231	PF3D7_1340900	sodium-dependent phosphate transporter (PiT)	+	-1899	PF3D7_1341100	U6 spliceosomal RNA	-	1223	PF3D7_1341000	tRNA Arginine	+	Within gene
Pf3D7_13_v3	1695259	1696291	1033	1695822	225	22.7844	2.08371	19.9889	MACS2_peak_232	PF3D7_1342900	transcription factor with AP2 domain(s) (ApiAP2)	-	-1853	PF3D7_1343000	phosphoethanolamine N-methyltransferase (PMT)	+	1072	NA	NA	NA	Upstream of two
Pf3D7_13_v3	1701809	1702173	365	1701999	212	18.7161	1.96385	16.0119	MACS2_peak_233	PF3D7_1343100	conserved Plasmodium protein, unknown function	-	-1369	PF3D7_1343200	tRNA guanosine-2'-O-methyltransferase, putative	+	2571	NA	NA	NA	Upstream of two
Pf3D7_13_v3	1702582	1703833	1252	1703645	218	20.5529	2.01917	17.8047	MACS2_peak_234	PF3D7_1343100	conserved Plasmodium protein, unknown function	-	-3015	PF3D7_1343200	tRNA guanosine-2'-O-methyltransferase, putative	+	925	NA	NA	NA	Upstream of two
Pf3D7_13_v3	1781955	1782203	249	1782073	202	15.8165	1.87165	13.1789	MACS2_peak_235	PF3D7_1344300	conserved protein, unknown function	-	-3031	PF3D7_1344400	conserved Plasmodium protein, unknown function	-	3260	NA	NA	NA	Upstream of one
Pf3D7_13_v3	2057898	2058508	611	2058284	184	11.1332	1.70569	8.62071	MACS2_peak_236	PF3D7_1351600	glycerol kinase (GK)	+	-1563	PF3D7_1351700	inner membrane complex protein 1f, putative (IMC1f)	+	1332	NA	NA	NA	Upstream of one
Pf3D7_13_v3	2247762	2248061	300	2247924	205	16.4935	1.89186	13.8417	MACS2_peak_237	PF3D7_1356700	DnaJ protein, putative	+	-1412	PF3D7_1356800	serine/threonine protein kinase, putative (ARK3)	+	1663	NA	NA	NA	Upstream of one
Pf3D7_13_v3	2327378	2327599	222	2327443	171	8.20866	1.58583	5.79807	MACS2_peak_238	PF3D7_1358700	HVA22-like protein, putative	-	-588	PF3D7_1358800	40S ribosomal protein S15 (RPS15)	+	3631	NA	NA	NA	Upstream of two
Pf3D7_14_v3	249184	249552	369	249368	256	33.7486	2.36953	30.7536	MACS2_peak_239	PF3D7_1406800	glideosome associated protein with multiple membrane spans 3 (GAPM3)	-	-1647	PF3D7_1406900	radical SAM protein, putative	+	1691	NA	NA	NA	Upstream of two
Pf3D7_14_v3	367729	368376	648	367983	176	7.47564	1.53538	5.09919	MACS2_peak_240	PF3D7_1409400	conserved Plasmodium membrane protein, unknown function	-	-956	PF3D7_1409500	conserved Plasmodium protein, unknown function	+	2163	NA	NA	NA	Upstream of two
Pf3D7_14_v3	418708	419821	1114	419116	345	73.6199	3.1901	69.9269	MACS2_peak_241	PF3D7_1410300	WD repeat-containing protein, putative	-	-2054	PF3D7_1410400	rhoptry-associated protein 1 (RAP1)	+	1326	NA	NA	NA	Upstream of two
Pf3D7_14_v3	481628	482171	544	481801	204	16.2104	1.88268	13.5655	MACS2_peak_242	PF3D7_1411900	p1/s1 nuclease, putative	+	-387	PF3D7_1412000	p1/s1 nuclease, putative	+	636	NA	NA	NA	Upstream of one
Pf3D7_14_v3	613504	613873	370	613711	205	16.6648	1.89931	14.0066	MACS2_peak_243	PF3D7_1415200	DNA-directed RNA polymerase I/III subunit, putative	+	-975	PF3D7_1415300	RNA-binding protein Nova-1, putative	+	1456	NA	NA	NA	Upstream of one
Pf3D7_14_v3	779914	780126	213	780069	175	9.06583	1.62271	6.62117	MACS2_peak_244	PF3D7_1418500	5S ribosomal RNA	+	-574	PF3D7_1418700	5S ribosomal RNA	+	847	PF3D7_1418600	5S ribosomal RNA	+	Within gene
Pf3D7_14_v3	782089	782452	364	782263	234	25.7898	2.16669	22.9353	MACS2_peak_245	PF3D7_1418700	5S ribosomal RNA	+	-1229	PF3D7_1418900	DEAD/DEAH box ATP-dependent RNA helicase, putative	-	815	PF3D7_1418800	signal recognition particle RNA	-	Within gene
Pf3D7_14_v3	1187274	1187549	276	1187428	188	12.1121	1.74257	9.57364	MACS2_peak_246	PF3D7_1430100	serine/threonine protein phosphatase 2A activator (PTPA)	+	-386	PF3D7_1430200	plasmepsin IX	+	921	NA	NA	NA	Upstream of one
Pf3D7_14_v3	1237634	1237921	288	1237752	206	16.9517	1.90853	14.2866	MACS2_peak_247	PF3D7_1431400	conserved Plasmodium protein, unknown function	-	-627	PF3D7_1431500	mitogen-activated protein kinase 1 (MAPK1)	-	1099	NA	NA	NA	Upstream of one
Pf3D7_14_v3	1474997	1475333	337	1475152	245	29.6634	2.26811	26.7386	MACS2_peak_248	PF3D7_1436200	conserved Plasmodium protein, unknown function	-	-714	PF3D7_1436300	translocon component PTEX150 (PTEX150)	+	4625	NA	NA	NA	Upstream of two
Pf3D7_14_v3	1515524	1515770	247	1515666	170	8.00042	1.57661	5.59849	MACS2_peak_249	PF3D7_1437300	conserved Plasmodium protein, unknown function	-	-705	PF3D7_1437400	pantothenate kinase, putative	+	1404	NA	NA	NA	Upstream of two
Pf3D7_14_v3	1547557	1548057	501	1547809	228	17.9256	1.88207	15.2406	MACS2_peak_250	PF3D7_1438300	tRNA Methionine	+	-1512	PF3D7_1438400	metacaspase-like protein (MCA2)	+	1109	NA	NA	NA	Upstream of one
Pf3D7_14_v3	1605215	1605477	263	1605338	161	6.23837	1.49363	3.91565	MACS2_peak_251	PF3D7_1439400	ubiquinol-cytochrome c reductase iron-sulfur subunit, putative	-	-3338	PF3D7_1439500	CCAAT-binding transcription factor, putative	+	3181	NA	NA	NA	Upstream of two
Pf3D7_14_v3	1636771	1636986	216	1636841	178	9.73386	1.65037	7.26467	MACS2_peak_252	PF3D7_1440100	conserved Plasmodium protein, unknown function	-	-586	PF3D7_1440200	stromal-processing peptidase, putative (SPP)	+	2636	NA	NA	NA	Upstream of two
Pf3D7_14_v3	1869257	1869506	250	1869401	196	14.1769	1.81633	11.5827	MACS2_peak_253	PF3D7_1445500	conserved Plasmodium protein, unknown function	+	-1336	PF3D7_1445600	RNA-binding protein, putative	+	2377	NA	NA	NA	Upstream of one
Pf3D7_14_v3	2013119	2014052	934	2013624	327	64.6636	3.02414	61.1556	MACS2_peak_254	PF3D7_1449100	conserved Plasmodium protein, unknown function	+	-1130	PF3D7_1449200	conserved Plasmodium protein, unknown function	+	1046	NA	NA	NA	Upstream of one
Pf3D7_14_v3	2102221	2102658	438	2102424	263	36.4543	2.43407	33.415	MACS2_peak_255	PF3D7_1451200	conserved Plasmodium protein, unknown function	-	-2688	PF3D7_1451300	E3 SUMO-protein ligase NSE2, putative (NSE2)	+	2523	NA	NA	NA	Upstream of two
Pf3D7_14_v3	2103042	2103739	698	2103306	214	19.3204	1.98229	16.601	MACS2_peak_256	PF3D7_1451200	conserved Plasmodium protein, unknown function	-	-3570	PF3D7_1451300	E3 SUMO-protein ligase NSE2, putative (NSE2)	+	1641	NA	NA	NA	Upstream of two
Pf3D7_14_v3	2121012	2121215	204	2121065	182	10.6575	1.68725	8.15853	MACS2_peak_257	PF3D7_1451700	calcineurin subunit B (CNB)	-	-785	PF3D7_1451800	sortilin	+	2396	NA	NA	NA	Upstream of two
Pf3D7_14_v3	2132979	2133189	211	2133076	199	14.9871	1.84399	12.3712	MACS2_peak_258	PF3D7_1451900	ribosome biogenesis protein TSR1, putative (TSR1)	-	-1819	PF3D7_1452000	rhoptry neck protein 2 (RON2)	+	1222	NA	NA	NA	Upstream of two
Pf3D7_14_v3	2344420	2344696	277	2344533	214	19.3204	1.98229	16.601	MACS2_peak_259	PF3D7_1457200	thioredoxin 1 (TRX1)	-	-315	PF3D7_1457300	conserved Plasmodium protein, unknown function	-	1645	NA	NA	NA	Upstream of one
Pf3D7_14_v3	2434765	2434986	222	2434867	194	13.6475	1.79789	11.0676	MACS2_peak_260	PF3D7_1459400	conserved Plasmodium protein, unknown function	-	-484	PF3D7_1459500	conserved Plasmodium protein, unknown function	+	1828	NA	NA	NA	Upstream of two
Pf3D7_14_v3	2558256	2558458	203	2558349	192	13.1268	1.77945	10.561	MACS2_peak_261	PF3D7_1462700	cytochrome c1 precursor, putative	-	-3245	PF3D7_1462800	glyceraldehyde-3-phosphate dehydrogenase (GAPDH)	+	749	NA	NA	NA	Upstream of two
Pf3D7_14_v3	2590840	2591113	274	2590978	208	14.59	1.80048	11.9877	MACS2_peak_262	PF3D7_1463900	conserved Plasmodium membrane protein, unknown function	-	-1196	PF3D7_1464000	YL1 nuclear protein, putative	-	1024	NA	NA	NA	Upstream of one
Pf3D7_14_v3	2721126	2721494	369	2721315	312	46.9189	2.55566	43.7138	MACS2_peak_263	PF3D7_1466400	transcription factor with AP2 domain(s) (ApiAP2)	-	-4030	PF3D7_1466500	conserved Plasmodium protein, unknown function	+	3910	NA	NA	NA	Upstream of two
Pf3D7_14_v3	2797369	2798637	1269	2798208	227	23.4392	2.10215	20.6304	MACS2_peak_264	PF3D7_1468100	conserved Plasmodium protein, unknown function	-	-3885	PF3D7_1468200	conserved protein, unknown function	+	4300	NA	NA	NA	Upstream of two
Pf3D7_14_v3	2800066	2801070	1005	2800436	364	83.5126	3.36528	79.5265	MACS2_peak_265	PF3D7_1468100	conserved Plasmodium protein, unknown function	-	-6113	PF3D7_1468200	conserved protein, unknown function	+	2072	NA	NA	NA	Upstream of two
Pf3D7_14_v3	2805827	2806114	288	2805932	174	7.87851	1.56133	5.48439	MACS2_peak_266	PF3D7_1468300	leucine-rich repeat protein (LRR14.1)	+	-1319	PF3D7_1468400	zinc finger protein, putative (D13)	+	3546	NA	NA	NA	Upstream of one
Pf3D7_14_v3	2806425	2806988	564	2806716	322	62.2506	2.97804	58.805	MACS2_peak_267	PF3D7_1468300	leucine-rich repeat protein (LRR14.1)	+	-2103	PF3D7_1468400	zinc finger protein, putative (D13)	+	2762	NA	NA	NA	Upstream of one
Pf3D7_14_v3	3005104	3005532	429	3005298	178	9.73386	1.65037	7.26467	MACS2_peak_268	PF3D7_1473700	nucleoporin NUP116/NSP116, putative (NUP116)	-	-2943	PF3D7_1473900	conserved Plasmodium protein, unknown function	+	2303	NA	NA	NA	Upstream of two

## Sheet: 6 Replicate 2 PfAP2-I
chr	start	end	length	abs_summit	pileup	-LOG10(pvalue)	fold_enrichment	-LOG10(qvalue)	name	left_id	left_desc	left_strand	left_dist	right_id	right_desc	right_strand	right_dist	within_id	within_desc	within_strand	peak_location
Pf3D7_01_v3	312504	312718	215	312638	199	18.2982	1.99222	15.5147	MACS2_peak_1	PF3D7_0107500	lipid/sterol%3AH+ symporter	-	-3381	PF3D7_0107600	serine/threonine protein kinase, putative	+	1980	NA	NA	NA	Upstream of two
Pf3D7_02_v3	251531	251792	262	251665	222	25.9008	2.22132	22.9389	MACS2_peak_2	PF3D7_0206200	pantothenate transporter (PAT)	+	-938	PF3D7_0206300	pentafunctional AROM polypeptide, putative, pseudogene (AROM)	+	729	NA	NA	NA	Upstream of one
Pf3D7_02_v3	274752	275430	679	274983	342	80.237	3.41665	76.2837	MACS2_peak_3	PF3D7_0206800	merozoite surface protein 2 (MSP2)	-	-476	PF3D7_0206900.2	merozoite surface protein 5 (MSP5)	-	557	NA	NA	NA	Upstream of one
Pf3D7_02_v3	279186	279704	519	279326	194	16.7909	1.94241	14.0488	MACS2_peak_4	PF3D7_0207000	merozoite surface protein 4 (MSP4)	-	-870	PF3D7_0207100	conserved Plasmodium protein, unknown function	+	2581	NA	NA	NA	Upstream of two
Pf3D7_02_v3	297927	298181	255	298008	162	8.50064	1.62366	6.02488	MACS2_peak_5	PF3D7_0207400	serine repeat antigen 7 (SERA7)	-	-392	PF3D7_0207500	serine repeat antigen 6 (SERA6)	-	889	NA	NA	NA	Upstream of one
Pf3D7_02_v3	302806	303077	272	302937	204	19.8589	2.04202	17.0318	MACS2_peak_6	PF3D7_0207500	serine repeat antigen 6 (SERA6)	-	-373	PF3D7_0207600	serine repeat antigen 5 (SERA5)	-	656	NA	NA	NA	Upstream of one
Pf3D7_02_v3	304427	304695	269	304573	147	5.1572	1.45138	2.87651	MACS2_peak_7	PF3D7_0207500	serine repeat antigen 6 (SERA6)	-	-2009	PF3D7_0207700	serine repeat antigen 4 (SERA4)	-	4274	PF3D7_0207600	serine repeat antigen 5 (SERA5)	-	Within gene
Pf3D7_02_v3	307175	308322	1148	307499	318	67.6706	3.17758	63.9799	MACS2_peak_8	PF3D7_0207600	serine repeat antigen 5 (SERA5)	-	-472	PF3D7_0207700	serine repeat antigen 4 (SERA4)	-	1348	NA	NA	NA	Upstream of one
Pf3D7_02_v3	312670	312965	296	312841	209	21.4717	2.09183	18.6054	MACS2_peak_9	PF3D7_0207700	serine repeat antigen 4 (SERA4)	-	-686	PF3D7_0207800	serine repeat antigen 3 (SERA3)	-	608	NA	NA	NA	Upstream of one
Pf3D7_02_v3	529169	529371	203	529183	145	5.14408	1.45432	2.86408	MACS2_peak_10	PF3D7_0212700	SRR1-like protein	-	-3140	PF3D7_0212900	Leu/Phe-tRNA protein transferase, putative	+	4070	PF3D7_0212800	multidrug efflux pump, putative	+	Within gene
Pf3D7_02_v3	578350	578563	214	578418	165	9.17231	1.65354	6.66859	MACS2_peak_11	PF3D7_0214200	mitochondrial ribosomal protein L13 precursor, putative	-	-2364	PF3D7_0214300	conserved Plasmodium protein, unknown function	+	244	NA	NA	NA	Upstream of two
Pf3D7_02_v3	794240	794701	462	794513	236	31.034	2.36077	27.9808	MACS2_peak_12	PF3D7_0219900	Plasmodium exported protein, unknown function	+	-2132	PF3D7_0220000	liver stage antigen 3 (LSA3)	+	2239	NA	NA	NA	Upstream of one
Pf3D7_02_v3	811148	811547	400	811374	312	64.6488	3.11782	61.006	MACS2_peak_13	PF3D7_0220200	Plasmodium exported protein, unknown function	-	-1076	PF3D7_0220300	Plasmodium exported protein, unknown function	-	2453	NA	NA	NA	Upstream of one
Pf3D7_02_v3	815969	816476	508	816210	346	82.4034	3.45649	78.3873	MACS2_peak_14	PF3D7_0220300	Plasmodium exported protein, unknown function	-	-1556	PF3D7_0220400	DnaJ protein, putative, pseudogene	+	4219	NA	NA	NA	Upstream of two
Pf3D7_02_v3	838282	838883	602	838473	271	45.3817	2.70941	42.0774	MACS2_peak_15	PF3D7_0220700	Plasmodium exported protein (hyp9), unknown function	+	-3785	PF3D7_0220800	cytoadherence linked asexual protein 2 (CLAG2)	+	370	NA	NA	NA	Upstream of one
Pf3D7_02_v3	946675	946972	298	946874	243	6.70896	1.40378	4.32372	MACS2_peak_16	PF3D7_0223500	erythrocyte membrane protein 1, PfEMP1 (VAR)	-	-23226	NA	NA	NA	NA	NA	NA	NA	Upstream of one
Pf3D7_03_v3	2749	3108	360	2820	197	4.82267	1.35932	2.57589	MACS2_peak_17	NA	NA	NA	NA	PF3D7_0300100	erythrocyte membrane protein 1, PfEMP1 (VAR)	+	34145	NA	NA	NA	Upstream of one
Pf3D7_03_v3	22556	22763	208	22595	216	7.64385	1.47794	5.20783	MACS2_peak_18	NA	NA	NA	NA	PF3D7_0300100	erythrocyte membrane protein 1, PfEMP1 (VAR)	+	14370	NA	NA	NA	Upstream of one
Pf3D7_03_v3	26632	26860	229	26785	217	7.69453	1.47888	5.25803	MACS2_peak_19	NA	NA	NA	NA	PF3D7_0300100	erythrocyte membrane protein 1, PfEMP1 (VAR)	+	10180	NA	NA	NA	Upstream of one
Pf3D7_03_v3	28107	28308	202	28138	211	5.70257	1.39055	3.3789	MACS2_peak_20	NA	NA	NA	NA	PF3D7_0300100	erythrocyte membrane protein 1, PfEMP1 (VAR)	+	8827	NA	NA	NA	Upstream of one
Pf3D7_03_v3	99749	100415	667	100129	252	37.335	2.52015	34.162	MACS2_peak_21	PF3D7_0301700	Plasmodium exported protein, unknown function	-	-2222	PF3D7_0301800	Plasmodium exported protein, unknown function	+	4196	NA	NA	NA	Upstream of two
Pf3D7_03_v3	101629	102125	497	101938	383	103.36	3.82505	95.9919	MACS2_peak_22	PF3D7_0301700	Plasmodium exported protein, unknown function	-	-4031	PF3D7_0301800	Plasmodium exported protein, unknown function	+	2387	NA	NA	NA	Upstream of two
Pf3D7_03_v3	118822	119090	269	118944	189	11.6185	1.7162	9.03489	MACS2_peak_23	PF3D7_0302100	serine/threonine protein kinase (SRPK1)	+	-858	PF3D7_0302200	cytoadherence linked asexual protein 3.2 (CLAG3.2)	+	514	NA	NA	NA	Upstream of one
Pf3D7_03_v3	133346	135660	2315	134407	368	94.6691	3.67564	89.5845	MACS2_peak_24	PF3D7_0302400	unspecified product	-	-905	PF3D7_0302500	cytoadherence linked asexual protein 3.1 (CLAG3.1)	+	1011	NA	NA	NA	Upstream of two
Pf3D7_03_v3	223024	223304	281	223176	160	8.06574	1.60373	5.60951	MACS2_peak_25	PF3D7_0304600	circumsporozoite (CS) protein (CSP)	-	-660	PF3D7_0304700	conserved Plasmodium protein, unknown function	-	984	NA	NA	NA	Upstream of one
Pf3D7_03_v3	368478	368697	220	368589	222	25.9008	2.22132	22.9389	MACS2_peak_26	PF3D7_0308300	conserved Plasmodium protein, unknown function	-	-1917	PF3D7_0308500	activator of Hsp90 ATPase, putative	+	1336	PF3D7_0308400	U4 spliceosomal RNA	+	Within gene
Pf3D7_03_v3	531173	531392	220	531275	197	17.6888	1.97229	14.9212	MACS2_peak_27	PF3D7_0312500	transporter, putative	+	-499	PF3D7_0312700	tRNA Isoleucine	-	623	PF3D7_0312600	tRNA Valine	+	Within gene
Pf3D7_03_v3	531811	532049	239	531946	200	18.6061	2.00218	15.8147	MACS2_peak_28	PF3D7_0312600	tRNA Valine	+	-657	PF3D7_0312800	60S ribosomal protein L26, putative	+	2293	PF3D7_0312700	tRNA Isoleucine	-	Within gene
Pf3D7_03_v3	696630	697022	393	696844	182	13.3993	1.82288	10.7601	MACS2_peak_29	PF3D7_0317200	cdc2-related protein kinase 4 (CRK4)	-	-2029	PF3D7_0317300	conserved Plasmodium protein, unknown function	-	2700	NA	NA	NA	Upstream of one
Pf3D7_03_v3	698086	698476	391	698280	261	41.0727	2.6098	37.8401	MACS2_peak_30	PF3D7_0317200	cdc2-related protein kinase 4 (CRK4)	-	-3465	PF3D7_0317300	conserved Plasmodium protein, unknown function	-	1264	NA	NA	NA	Upstream of one
Pf3D7_03_v3	873909	874211	303	874096	197	17.6888	1.97229	14.9212	MACS2_peak_31	PF3D7_0320800	ATP-dependent RNA helicase DDX6 (DOZI)	+	-1754	PF3D7_0320900	histone H2A variant, putative (H2A.Z)	+	1117	NA	NA	NA	Upstream of one
Pf3D7_03_v3	1040591	1040919	329	1040745	174	11.3229	1.74319	8.74723	MACS2_peak_32	PF3D7_0324900	erythrocyte membrane protein 1, PfEMP1 (VAR)	-	-2491	NA	NA	NA	NA	NA	NA	NA	Upstream of one
Pf3D7_03_v3	1063635	1064226	592	1064118	199	8.33236	1.53696	5.86545	MACS2_peak_33	PF3D7_0324900	erythrocyte membrane protein 1, PfEMP1 (VAR)	-	-25864	NA	NA	NA	NA	NA	NA	NA	Upstream of one
Pf3D7_03_v3	1065477	1065802	326	1065629	174	7.02274	1.51431	4.61897	MACS2_peak_34	PF3D7_0324900	erythrocyte membrane protein 1, PfEMP1 (VAR)	-	-27375	NA	NA	NA	NA	NA	NA	NA	Upstream of one
Pf3D7_03_v3	1066048	1066270	223	1066136	195	10.3412	1.64089	7.79829	MACS2_peak_35	PF3D7_0324900	erythrocyte membrane protein 1, PfEMP1 (VAR)	-	-27882	NA	NA	NA	NA	NA	NA	NA	Upstream of one
Pf3D7_04_v3	117239	117537	299	117306	151	6.23924	1.51408	3.878	MACS2_peak_36	PF3D7_0402000	Plasmodium exported protein (PHISTa), unknown function	-	-1248	PF3D7_0402100	Plasmodium exported protein (PHISTb), unknown function	-	6282	NA	NA	NA	Upstream of one
Pf3D7_04_v3	174715	175007	293	174877	266	43.2071	2.65961	39.9421	MACS2_peak_37	PF3D7_0402900	probable protein, unknown function	-	-1963	PF3D7_0403100	regulator of chromosome condensation, putative	-	495	PF3D7_0403000	tRNA Asparagine	+	Within gene
Pf3D7_04_v3	244387	244691	305	244579	214	23.1355	2.14163	20.2325	MACS2_peak_38	PF3D7_0404500	6-cysteine protein (P52)	-	-2232	PF3D7_0404600	conserved Plasmodium membrane protein, unknown function	+	3152	NA	NA	NA	Upstream of two
Pf3D7_04_v3	338102	338452	351	338290	275	47.1501	2.74926	43.8149	MACS2_peak_39	PF3D7_0406400	cytosolic glyoxalase II (cGloII)	+	-4434	PF3D7_0406600	conserved Plasmodium protein, unknown function	+	8018	PF3D7_0406500	conserved Plasmodium protein, unknown function	-	Within gene
Pf3D7_04_v3	517651	517851	201	517760	190	15.6244	1.90257	12.9188	MACS2_peak_40	PF3D7_0411400	DEAD box ATP-dependent RNA helicase, putative	-	-692	PF3D7_0411600	tRNA Glutamic acid	-	394	PF3D7_0411500	tRNA Alanine	+	Within gene
Pf3D7_04_v3	557395	557644	250	557525	189	15.3384	1.8926	12.6415	MACS2_peak_41	PF3D7_0412400	erythrocyte membrane protein 1, PfEMP1 (VAR)	-	-3715	PF3D7_0412600	rifin, pseudogene (RIF)	-	1862	PF3D7_0412500	Plasmodium RNA of unknown function RUF6-3	+	Within gene
Pf3D7_04_v3	707267	707564	298	707416	153	5.58609	1.46829	3.27413	MACS2_peak_42	PF3D7_0416000	RNA-binding protein, putative	-	-3254	PF3D7_0416200	conserved protein, unknown function	-	2044	PF3D7_0416100	glutamyl-tRNA(Gln) amidotransferase subunit A, putative	+	Within gene
Pf3D7_04_v3	1057453	1057667	215	1057544	171	10.5838	1.7133	8.03203	MACS2_peak_43	PF3D7_0423400	asparagine-rich protein (AARP)	+	-1226	PF3D7_0423500	glideosome associated protein with multiple membrane spans 2 (GAPM2)	+	1453	NA	NA	NA	Upstream of one
Pf3D7_04_v3	1072053	1072552	500	1072316	278	48.4928	2.77914	45.128	MACS2_peak_44	PF3D7_0423700	early transcribed membrane protein 4 (ETRAMP4)	-	-471	PF3D7_0423800	cysteine-rich protective antigen (CyRPA)	+	4031	NA	NA	NA	Upstream of two
Pf3D7_05_v3	48369	48813	445	48503	196	15.1573	1.86103	12.4684	MACS2_peak_45	PF3D7_0500800	mature parasite-infected erythrocyte surface antigen (MESA)	-	-742	PF3D7_0500900	serine/threonine protein kinase, FIKK family (FIKK5)	-	1919	NA	NA	NA	Upstream of one
Pf3D7_05_v3	85807	86350	544	86124	325	71.2577	3.24731	67.5012	MACS2_peak_46	PF3D7_0501600	rhoptry-associated protein 2 (RAP2)	-	-887	PF3D7_0501700	anaphase promoting complex subunit, putative	-	696	NA	NA	NA	Upstream of one
Pf3D7_05_v3	365545	365865	321	365725	210	21.8004	2.10179	18.927	MACS2_peak_47	PF3D7_0508800	single-stranded DNA-binding protein (SSB)	-	-1283	PF3D7_0508900	conserved Plasmodium protein, unknown function	+	1297	NA	NA	NA	Upstream of two
Pf3D7_05_v3	366012	366291	280	366199	186	14.4937	1.86272	11.8223	MACS2_peak_48	PF3D7_0508800	single-stranded DNA-binding protein (SSB)	-	-1757	PF3D7_0508900	conserved Plasmodium protein, unknown function	+	823	NA	NA	NA	Upstream of two
Pf3D7_05_v3	434326	435204	879	434762	290	54.0011	2.89867	50.5326	MACS2_peak_49	PF3D7_0510100	conserved Plasmodium protein, unknown function	-	-4409	PF3D7_0510200	peptidyl-prolyl cis-trans isomerase (CYP87)	+	2733	NA	NA	NA	Upstream of two
Pf3D7_05_v3	465622	465827	206	465692	172	10.8277	1.72327	8.26787	MACS2_peak_50	PF3D7_0510800	WD repeat-containing protein, putative	+	-1293	PF3D7_0510900	small nucleolar RNA snoR04	+	90	NA	NA	NA	Upstream of one
Pf3D7_05_v3	552463	552688	226	552567	155	6.39642	1.51541	4.03212	MACS2_peak_51	PF3D7_0512700	orotate phosphoribosyltransferase (OPRT)	-	-4988	PF3D7_0512900	conserved Plasmodium protein, unknown function	+	1423	PF3D7_0512800	conserved Plasmodium protein, unknown function	-	Within gene
Pf3D7_05_v3	656334	656576	243	656419	184	13.9419	1.8428	11.2874	MACS2_peak_52	PF3D7_0515700	glideosome-associated protein 40, putative (GAP40)	-	-1083	PF3D7_0515800	BolA-like protein, putative	-	2004	NA	NA	NA	Upstream of one
Pf3D7_05_v3	710900	711379	480	711246	217	24.1578	2.17151	21.2333	MACS2_peak_53	PF3D7_0516800	transcription factor with AP2 domain(s) (ApiAP2)	-	-3990	PF3D7_0516900	60S ribosomal protein L2 (RPL2)	-	1516	NA	NA	NA	Upstream of one
Pf3D7_05_v3	994919	995126	208	995003	175	11.5741	1.75315	8.99062	MACS2_peak_54	PF3D7_0523900	conserved Plasmodium membrane protein, unknown function	-	-396	PF3D7_0524000	karyopherin beta (KASbeta)	+	3750	NA	NA	NA	Upstream of two
Pf3D7_05_v3	1104423	1104750	328	1104615	220	25.1978	2.2014	22.2506	MACS2_peak_55	PF3D7_0526500	conserved Plasmodium protein, unknown function	+	-9531	PF3D7_0526700	conserved Plasmodium protein, unknown function	-	12646	PF3D7_0526600	conserved Plasmodium protein, unknown function	+	Within gene
Pf3D7_05_v3	1150133	1150417	285	1150260	262	41.4964	2.61976	38.2572	MACS2_peak_56	PF3D7_0527600	conserved Plasmodium protein, unknown function	-	-1450	PF3D7_0527800	tRNA Leucine	-	967	PF3D7_0527700	tRNA Glutamic acid	+	Within gene
Pf3D7_05_v3	1151150	1151373	224	1151271	199	18.2982	1.99222	15.5147	MACS2_peak_57	PF3D7_0527700	tRNA Glutamic acid	+	-965	PF3D7_0527900	RNA helicase 1	+	2405	PF3D7_0527800	tRNA Leucine	-	Within gene
Pf3D7_05_v3	1208290	1208542	253	1208429	205	20.1773	2.05198	17.3418	MACS2_peak_58	PF3D7_0529500	cell cycle regulator protein, putative	+	-750	PF3D7_0529700	conserved Plasmodium protein, unknown function	-	577	PF3D7_0529600	tRNA Arginine	+	Within gene
Pf3D7_05_v3	1288438	1289315	878	1289192	208	20.8522	2.06929	18.0003	MACS2_peak_59	PF3D7_0531400	conserved Plasmodium protein, unknown function	-	-3086	PF3D7_0531600	18S ribosomal RNA	+	409	PF3D7_0531500	unspecified product	+	Within gene
Pf3D7_05_v3	1291601	1291983	383	1291726	168	9.86679	1.68342	7.33756	MACS2_peak_60	PF3D7_0531600	18S ribosomal RNA	+	-34	PF3D7_0531800	5.8S ribosomal RNA	+	326	PF3D7_0531700	unspecified product	+	Within gene
Pf3D7_05_v3	1292413	1292794	382	1292678	209	21.4717	2.09183	18.6054	MACS2_peak_61	PF3D7_0531900	unspecified product	+	-269	PF3D7_0532100	early transcribed membrane protein 5 (ETRAMP5)	+	8546	PF3D7_0532000	28S ribosomal RNA	+	Within gene
Pf3D7_05_v3	1296296	1297152	857	1296940	194	16.7909	1.94241	14.0488	MACS2_peak_62	PF3D7_0532000	28S ribosomal RNA	+	-741	PF3D7_0532100	early transcribed membrane protein 5 (ETRAMP5)	+	4284	NA	NA	NA	Upstream of one
Pf3D7_05_v3	1300164	1300760	597	1300406	359	89.5808	3.58599	85.1508	MACS2_peak_63	PF3D7_0532000	28S ribosomal RNA	+	-4207	PF3D7_0532100	early transcribed membrane protein 5 (ETRAMP5)	+	818	NA	NA	NA	Upstream of one
Pf3D7_06_v3	76484	76760	277	76636	173	11.0741	1.73323	8.50631	MACS2_peak_64	PF3D7_0601800	H/ACA snoRNA	-	-2274	PF3D7_0601900	conserved Plasmodium protein, unknown function	+	1554	NA	NA	NA	Upstream of two
Pf3D7_06_v3	177785	178053	269	177951	195	17.088	1.95237	14.3375	MACS2_peak_65	PF3D7_0604100	transcription factor with AP2 domain(s) (SIP2)	-	-711	PF3D7_0604200	mitochondrial ribosomal protein L41, putative	+	2985	NA	NA	NA	Upstream of two
Pf3D7_06_v3	178804	179792	989	179304	334	75.9649	3.33696	72.1235	MACS2_peak_66	PF3D7_0604100	transcription factor with AP2 domain(s) (SIP2)	-	-2064	PF3D7_0604200	mitochondrial ribosomal protein L41, putative	+	1632	NA	NA	NA	Upstream of two
Pf3D7_06_v3	263514	263736	223	263636	183	13.6694	1.83284	11.0227	MACS2_peak_67	PF3D7_0606300	conserved Plasmodium protein, unknown function	+	-442	PF3D7_0606400	conserved Plasmodium protein, unknown function	-	300	NA	NA	NA	Downstream of two
Pf3D7_06_v3	289788	290080	293	289947	183	13.6694	1.83284	11.0227	MACS2_peak_68	PF3D7_0606800	probable protein, unknown function	-	-671	PF3D7_0606900	glutaredoxin-like protein (GLP2)	-	479	NA	NA	NA	Upstream of one
Pf3D7_06_v3	317684	318320	637	318149	232	29.5302	2.32093	26.503	MACS2_peak_69	PF3D7_0607600	spindle assembly abnormal protein 6, putative (SAS6)	-	-1267	PF3D7_0607700	conserved Plasmodium protein, unknown function	+	2591	NA	NA	NA	Upstream of two
Pf3D7_06_v3	361012	361382	371	361192	287	52.6036	2.86879	49.1569	MACS2_peak_70	PF3D7_0608700	T-complex protein 1 subunit zeta (CCT6)	+	-989	PF3D7_0608800	ornithine aminotransferase (OAT)	+	1443	NA	NA	NA	Upstream of one
Pf3D7_06_v3	443015	443242	228	443158	172	10.8277	1.72327	8.26787	MACS2_peak_71	PF3D7_0610200	conserved Plasmodium protein, unknown function	-	-2613	PF3D7_0610400	histone H3 (H3)	+	1589	PF3D7_0610300	unspecified product	-	Within gene
Pf3D7_06_v3	443519	445074	1556	443838	359	89.5808	3.58599	85.1508	MACS2_peak_72	PF3D7_0610300	unspecified product	-	-619	PF3D7_0610400	histone H3 (H3)	+	909	NA	NA	NA	Upstream of two
Pf3D7_06_v3	563541	563802	262	563687	192	16.2033	1.92249	13.4794	MACS2_peak_73	PF3D7_0613700	syntaxin binding protein, putative	-	-2227	PF3D7_0613800	transcription factor with AP2 domain(s) (ApiAP2)	+	2452	NA	NA	NA	Upstream of two
Pf3D7_06_v3	563941	564395	455	564082	206	20.4978	2.06194	17.6541	MACS2_peak_74	PF3D7_0613700	syntaxin binding protein, putative	-	-2622	PF3D7_0613800	transcription factor with AP2 domain(s) (ApiAP2)	+	2057	NA	NA	NA	Upstream of two
Pf3D7_06_v3	564707	564907	201	564775	184	13.9419	1.8428	11.2874	MACS2_peak_75	PF3D7_0613700	syntaxin binding protein, putative	-	-3315	PF3D7_0613800	transcription factor with AP2 domain(s) (ApiAP2)	+	1364	NA	NA	NA	Upstream of two
Pf3D7_06_v3	739898	740200	303	740034	168	9.50217	1.66366	6.98895	MACS2_peak_76	PF3D7_0617600	stevor	-	-769	PF3D7_0617700	rifin (RIF)	-	1235	NA	NA	NA	Upstream of one
Pf3D7_06_v3	748525	748862	338	748734	187	14.773	1.87268	12.0932	MACS2_peak_77	PF3D7_0617700	rifin (RIF)	-	-6328	PF3D7_0617900	histone H3 variant, putative (H3.3)	+	5661	PF3D7_0617800	histone H2A (H2A)	-	Within gene
Pf3D7_06_v3	749024	750731	1708	749780	356	87.9062	3.5561	83.572	MACS2_peak_78	PF3D7_0617800	histone H2A (H2A)	-	-966	PF3D7_0617900	histone H3 variant, putative (H3.3)	+	4615	NA	NA	NA	Upstream of two
Pf3D7_06_v3	756702	757041	340	756892	259	40.2305	2.58988	37.0099	MACS2_peak_79	PF3D7_0617900	histone H3 variant, putative (H3.3)	+	-2087	PF3D7_0618000	conserved Plasmodium membrane protein, unknown function	+	1717	NA	NA	NA	Upstream of one
Pf3D7_06_v3	757724	758188	465	757836	203	19.5425	2.03206	16.7245	MACS2_peak_80	PF3D7_0617900	histone H3 variant, putative (H3.3)	+	-3031	PF3D7_0618000	conserved Plasmodium membrane protein, unknown function	+	773	NA	NA	NA	Upstream of one
Pf3D7_06_v3	860939	861199	261	861088	237	31.4146	2.37074	28.3548	MACS2_peak_81	PF3D7_0620700	DnaJ protein, putative	-	-974	PF3D7_0620900	tRNA Leucine	-	597	PF3D7_0620800	tRNA Alanine	+	Within gene
Pf3D7_06_v3	861599	861849	251	861720	209	21.4717	2.09183	18.6054	MACS2_peak_82	PF3D7_0620800	tRNA Alanine	+	-632	PF3D7_0621000	conserved Plasmodium protein, unknown function	+	1162	PF3D7_0620900	tRNA Leucine	-	Within gene
Pf3D7_06_v3	883476	883741	266	883589	213	22.7987	2.13167	19.9031	MACS2_peak_83	PF3D7_0621500	ribonuclease P/MRP protein subunit RPP1, putative (RPP1)	+	-595	PF3D7_0621700	conserved Plasmodium protein, unknown function	+	839	PF3D7_0621600	tRNA Serine	-	Within gene
Pf3D7_06_v3	977512	977744	233	977586	150	6.0498	1.50412	3.70132	MACS2_peak_84	PF3D7_0623800	tyrosine kinase-like protein, putative (TKL4)	-	-6631	PF3D7_0624000	hexokinase (HK)	+	3480	PF3D7_0623900	ribonuclease H2 subunit A, putative	+	Within gene
Pf3D7_06_v3	994236	994447	212	994349	172	8.33633	1.59055	5.86939	MACS2_peak_85	PF3D7_0624400	conserved Plasmodium protein, unknown function	-	-2151	PF3D7_0624600	SNF2 helicase, putative (ISWI)	+	5175	PF3D7_0624500	anaphase promoting complex subunit, putative	+	Within gene
Pf3D7_06_v3	1077067	1077332	266	1077182	201	18.9161	2.01214	16.1167	MACS2_peak_86	PF3D7_0626700	conserved protein, unknown function	+	-1046	PF3D7_0626800	pyruvate kinase (PyrK)	+	1813	NA	NA	NA	Upstream of one
Pf3D7_06_v3	1077481	1077781	301	1077623	183	13.6694	1.83284	11.0227	MACS2_peak_87	PF3D7_0626700	conserved protein, unknown function	+	-1487	PF3D7_0626800	pyruvate kinase (PyrK)	+	1372	NA	NA	NA	Upstream of one
Pf3D7_06_v3	1154649	1154917	269	1154778	196	17.3873	1.96233	14.6282	MACS2_peak_88	PF3D7_0628100	HECT-domain (ubiquitin-transferase), putative	-	-1114	PF3D7_0628200	protein kinase PK4 (PK4)	+	5084	NA	NA	NA	Upstream of two
Pf3D7_06_v3	1219814	1220135	322	1219949	174	11.3229	1.74319	8.74723	MACS2_peak_89	PF3D7_0629600	conserved Plasmodium protein, unknown function	+	-698	PF3D7_0629700	SET domain protein, putative (SET1)	+	1992	NA	NA	NA	Upstream of one
Pf3D7_06_v3	1330114	1330852	739	1330747	234	7.92401	1.46669	5.47706	MACS2_peak_90	PF3D7_0631700	rifin, pseudogene	+	-2829	PF3D7_0631900	stevor	+	2266	PF3D7_0631800	rifin (RIF)	+	Within gene
Pf3D7_06_v3	1336569	1336859	291	1336570	206	4.50003	1.3323	2.29159	MACS2_peak_91	PF3D7_0631900	stevor	+	-2535	PF3D7_0632100	rifin (RIF)	-	1648	PF3D7_0632000	rifin (RIF)	+	Within gene
Pf3D7_06_v3	1341451	1342327	877	1342159	211	7.4332	1.4751	5.007	MACS2_peak_92	PF3D7_0632100	rifin (RIF)	-	-2742	PF3D7_0632300	rifin (RIF)	+	5182	PF3D7_0632200	rifin (RIF)	-	Within gene
Pf3D7_06_v3	1348103	1348355	253	1348274	224	8.0495	1.48528	5.60136	MACS2_peak_93	PF3D7_0632200	rifin (RIF)	-	-5679	PF3D7_0632400	rifin (RIF)	+	2450	PF3D7_0632300	rifin (RIF)	+	Within gene
Pf3D7_06_v3	1351052	1351461	410	1351363	197	5.86816	1.41595	3.53233	MACS2_peak_94	PF3D7_0632300	rifin (RIF)	+	-2792	PF3D7_0632500	erythrocyte membrane protein 1, PfEMP1 (VAR)	-	2583	PF3D7_0632400	rifin (RIF)	+	Within gene
Pf3D7_06_v3	1354695	1354973	279	1354856	211	5.19413	1.36448	2.91226	MACS2_peak_95	PF3D7_0632400	rifin (RIF)	+	-2769	PF3D7_0632600	rifin, pseudogene (RIF)	+	13056	PF3D7_0632500	erythrocyte membrane protein 1, PfEMP1 (VAR)	-	Within gene
Pf3D7_06_v3	1368494	1368977	484	1368825	198	4.64306	1.34821	2.41576	MACS2_peak_96	PF3D7_0632500	erythrocyte membrane protein 1, PfEMP1 (VAR)	-	-2395	PF3D7_0632700	rifin (RIF)	+	2676	PF3D7_0632600	rifin, pseudogene (RIF)	+	Within gene
Pf3D7_06_v3	1378227	1378673	447	1378340	212	6.87003	1.44687	4.47466	MACS2_peak_97	PF3D7_0632700	rifin (RIF)	+	-5479	NA	NA	NA	NA	PF3D7_0632800	erythrocyte membrane protein 1, PfEMP1 (VAR)	-	Within gene
Pf3D7_06_v3	1378956	1379541	586	1379182	203	6.66341	1.44879	4.27892	MACS2_peak_98	PF3D7_0632700	rifin (RIF)	+	-6321	NA	NA	NA	NA	PF3D7_0632800	erythrocyte membrane protein 1, PfEMP1 (VAR)	-	Within gene
Pf3D7_06_v3	1380167	1380617	451	1380528	202	4.41732	1.33152	2.22622	MACS2_peak_99	PF3D7_0632700	rifin (RIF)	+	-7667	NA	NA	NA	NA	PF3D7_0632800	erythrocyte membrane protein 1, PfEMP1 (VAR)	-	Within gene
Pf3D7_06_v3	1382428	1382701	274	1382617	206	7.09769	1.46606	4.69137	MACS2_peak_100	PF3D7_0632700	rifin (RIF)	+	-9756	NA	NA	NA	NA	PF3D7_0632800	erythrocyte membrane protein 1, PfEMP1 (VAR)	-	Within gene
Pf3D7_06_v3	1384855	1385634	780	1385495	217	7.36102	1.46346	4.9434	MACS2_peak_101	PF3D7_0632800	erythrocyte membrane protein 1, PfEMP1 (VAR)	-	-2868	NA	NA	NA	NA	NA	NA	NA	Upstream of one
Pf3D7_06_v3	1389060	1389559	500	1389478	213	6.76161	1.44036	4.37547	MACS2_peak_102	PF3D7_0632800	erythrocyte membrane protein 1, PfEMP1 (VAR)	-	-6851	NA	NA	NA	NA	NA	NA	NA	Upstream of one
Pf3D7_06_v3	1390293	1390825	533	1390459	208	5.79132	1.39848	3.46553	MACS2_peak_103	PF3D7_0632800	erythrocyte membrane protein 1, PfEMP1 (VAR)	-	-7832	NA	NA	NA	NA	NA	NA	NA	Upstream of one
Pf3D7_06_v3	1399525	1399860	336	1399813	203	5.50342	1.3894	3.19367	MACS2_peak_104	PF3D7_0632800	erythrocyte membrane protein 1, PfEMP1 (VAR)	-	-17186	NA	NA	NA	NA	NA	NA	NA	Upstream of one
Pf3D7_06_v3	1403913	1404255	343	1404077	216	6.94868	1.44544	4.55204	MACS2_peak_105	PF3D7_0632800	erythrocyte membrane protein 1, PfEMP1 (VAR)	-	-21450	NA	NA	NA	NA	NA	NA	NA	Upstream of one
Pf3D7_06_v3	1406063	1406339	277	1406206	198	4.86786	1.36074	2.61942	MACS2_peak_106	PF3D7_0632800	erythrocyte membrane protein 1, PfEMP1 (VAR)	-	-23579	NA	NA	NA	NA	NA	NA	NA	Upstream of one
Pf3D7_06_v3	1406655	1406865	211	1406781	212	8.28803	1.51355	5.8216	MACS2_peak_107	PF3D7_0632800	erythrocyte membrane protein 1, PfEMP1 (VAR)	-	-24154	NA	NA	NA	NA	NA	NA	NA	Upstream of one
Pf3D7_06_v3	1407848	1408047	200	1407946	200	7.60543	1.49988	5.17727	MACS2_peak_108	PF3D7_0632800	erythrocyte membrane protein 1, PfEMP1 (VAR)	-	-25319	NA	NA	NA	NA	NA	NA	NA	Upstream of one
Pf3D7_06_v3	1411281	1411489	209	1411425	207	7.78884	1.49786	5.35139	MACS2_peak_109	PF3D7_0632800	erythrocyte membrane protein 1, PfEMP1 (VAR)	-	-28798	NA	NA	NA	NA	NA	NA	NA	Upstream of one
Pf3D7_06_v3	1411757	1411956	200	1411810	180	6.58026	1.47924	4.20468	MACS2_peak_110	PF3D7_0632800	erythrocyte membrane protein 1, PfEMP1 (VAR)	-	-29183	NA	NA	NA	NA	NA	NA	NA	Upstream of one
Pf3D7_07_v3	1341	1556	216	1481	175	8.97916	1.61813	6.48484	MACS2_peak_111	NA	NA	NA	NA	PF3D7_0700100	erythrocyte membrane protein 1, PfEMP1 (VAR)	+	18826	NA	NA	NA	Upstream of one
Pf3D7_07_v3	100494	100803	310	100620	197	17.6888	1.97229	14.9212	MACS2_peak_112	PF3D7_0702300	sporozoite threonine and asparagine-rich protein (STARP)	+	-1890	PF3D7_0702400	small exported membrane protein 1 (SEMP1)	+	1074	NA	NA	NA	Upstream of one
Pf3D7_07_v3	107499	108006	508	107640	249	36.1195	2.49027	32.9694	MACS2_peak_113	PF3D7_0702500	Plasmodium exported protein, unknown function	-	-1651	PF3D7_0702600	chitinase precursor fragment, truncated	+	2275	NA	NA	NA	Upstream of two
Pf3D7_07_v3	111467	111688	222	111575	229	28.4216	2.29105	25.4123	MACS2_peak_114	PF3D7_0702700	tRNA Alanine	-	-30	PF3D7_0702800	tRNA Tyrosine	+	474	NA	NA	NA	Upstream of two
Pf3D7_07_v3	111959	112271	313	112094	243	33.7353	2.4305	30.6254	MACS2_peak_115	PF3D7_0702700	tRNA Alanine	-	-549	PF3D7_0702900	centrin, putative	-	1050	PF3D7_0702800	tRNA Tyrosine	+	Within gene
Pf3D7_07_v3	215587	216395	809	216033	254	38.1539	2.54007	34.965	MACS2_peak_116	PF3D7_0704500	serine/threonine protein kinase, putative	-	-2532	PF3D7_0704700	phosphopantetheine adenylyltransferase, putative (PPAT)	+	17368	PF3D7_0704600	E3 ubiquitin-protein ligase (UT)	-	Within gene
Pf3D7_07_v3	325969	326222	254	326078	224	26.6116	2.24124	23.6363	MACS2_peak_117	PF3D7_0706700	DNA mismatch repair protein MSH2, putative (MSH2-2)	+	-550	PF3D7_0706900	tRNA Histidine	-	648	PF3D7_0706800	tRNA Threonine	+	Within gene
Pf3D7_07_v3	327800	328016	217	327925	206	20.2103	2.04949	17.3745	MACS2_peak_118	PF3D7_0706900	tRNA Histidine	-	-1128	PF3D7_0707100	tRNA Lysine	-	1087	PF3D7_0707000	tRNA Lysine	+	Within gene
Pf3D7_07_v3	328933	329167	235	329054	246	34.9195	2.46039	31.7882	MACS2_peak_119	PF3D7_0707000	tRNA Lysine	+	-1117	PF3D7_0707200	conserved Plasmodium protein, unknown function	-	882	PF3D7_0707100	tRNA Lysine	-	Within gene
Pf3D7_07_v3	337843	338275	433	338011	227	27.692	2.27113	24.6956	MACS2_peak_120	PF3D7_0707200	conserved Plasmodium protein, unknown function	-	-1686	PF3D7_0707300	rhoptry-associated membrane antigen (RAMA)	+	874	NA	NA	NA	Upstream of two
Pf3D7_07_v3	640777	640994	218	640865	181	12.9097	1.80197	10.2854	MACS2_peak_121	PF3D7_0713900	conserved Plasmodium protein, unknown function	-	-3089	PF3D7_0714000	histone H2B variant (H2B.Z)	-	2236	NA	NA	NA	Upstream of one
Pf3D7_07_v3	644405	645628	1224	644968	313	65.1489	3.12778	61.4986	MACS2_peak_122	PF3D7_0714000	histone H2B variant (H2B.Z)	-	-1496	PF3D7_0714100	conserved Plasmodium protein, unknown function	-	1751	NA	NA	NA	Upstream of one
Pf3D7_07_v3	670670	670955	286	670824	286	52.1408	2.85883	48.7013	MACS2_peak_123	PF3D7_0714600	conserved Plasmodium protein, unknown function	+	-1112	PF3D7_0714800	tRNA Leucine	+	832	PF3D7_0714700	tRNA Asparagine	+	Within gene
Pf3D7_07_v3	671565	671776	212	671663	189	15.3274	1.89209	12.6376	MACS2_peak_124	PF3D7_0714700	tRNA Asparagine	+	-797	PF3D7_0714900	tRNA Serine	-	1072	PF3D7_0714800	tRNA Leucine	+	Within gene
Pf3D7_07_v3	672569	672890	322	672738	230	28.7893	2.30101	25.7734	MACS2_peak_125	PF3D7_0714800	tRNA Leucine	+	-1003	PF3D7_0715000	4-nitrophenylphosphatase (PNPase)	+	713	PF3D7_0714900	tRNA Serine	-	Within gene
Pf3D7_07_v3	713078	713339	262	713205	190	15.6244	1.90257	12.9188	MACS2_peak_126	PF3D7_0716100	protein SDA1, putative (SDA1)	-	-2297	PF3D7_0716300	conserved Plasmodium protein, unknown function	+	4076	PF3D7_0716200	conserved Plasmodium protein, unknown function	+	Within gene
Pf3D7_07_v3	945682	945940	259	945802	255	38.5658	2.55004	35.3698	MACS2_peak_127	PF3D7_0722100	PelOta protein homologue, putative	+	-568	PF3D7_0722200	rhoptry-associated leucine zipper-like protein 1 (RALP1)	+	561	NA	NA	NA	Upstream of one
Pf3D7_07_v3	1077759	1078227	469	1077929	220	25.1978	2.2014	22.2506	MACS2_peak_128	PF3D7_0725300	conserved Plasmodium protein, unknown function	-	-3175	PF3D7_0725400	conserved Plasmodium protein, unknown function	+	1086	NA	NA	NA	Upstream of two
Pf3D7_07_v3	1082428	1083483	1056	1083128	251	34.0276	2.40265	30.917	MACS2_peak_129	PF3D7_0725500	unspecified product	-	-785	PF3D7_0725600	18S ribosomal RNA	+	633	NA	NA	NA	Upstream of two
Pf3D7_07_v3	1085744	1086192	449	1086029	209	20.713	2.0594	17.8685	MACS2_peak_130	PF3D7_0725600	18S ribosomal RNA	+	-182	PF3D7_0725800	5.8S ribosomal RNA	+	184	PF3D7_0725700	unspecified product	+	Within gene
Pf3D7_07_v3	1086520	1086947	428	1086840	217	24.1578	2.17151	21.2333	MACS2_peak_131	PF3D7_0725900	unspecified product	+	-271	PF3D7_0726100	Plasmodium exported protein, unknown function	-	6726	PF3D7_0726000	28S ribosomal RNA	+	Within gene
Pf3D7_07_v3	1087233	1087447	215	1087331	223	26.2553	2.23128	23.287	MACS2_peak_132	PF3D7_0725900	unspecified product	+	-762	PF3D7_0726100	Plasmodium exported protein, unknown function	-	6235	PF3D7_0726000	28S ribosomal RNA	+	Within gene
Pf3D7_07_v3	1090358	1091227	870	1090921	217	20.2783	2.01145	17.4424	MACS2_peak_133	PF3D7_0726000	28S ribosomal RNA	+	-564	PF3D7_0726100	Plasmodium exported protein, unknown function	-	2645	NA	NA	NA	Downstream of two
Pf3D7_07_v3	1091422	1091700	279	1091522	167	7.45998	1.55289	5.0335	MACS2_peak_134	PF3D7_0726000	28S ribosomal RNA	+	-1165	PF3D7_0726100	Plasmodium exported protein, unknown function	-	2044	NA	NA	NA	Downstream of two
Pf3D7_07_v3	1093552	1093753	202	1093725	163	5.47414	1.44338	3.17463	MACS2_peak_135	PF3D7_0726000	28S ribosomal RNA	+	-3368	PF3D7_0726200	serine/threonine protein kinase, FIKK family (FIKK7.1)	+	6409	PF3D7_0726100	Plasmodium exported protein, unknown function	-	Within gene
Pf3D7_07_v3	1107698	1108061	364	1107881	178	9.64355	1.64571	7.12215	MACS2_peak_136	PF3D7_0726200	serine/threonine protein kinase, FIKK family (FIKK7.1)	+	-4914	PF3D7_0726400	conserved Plasmodium membrane protein, unknown function	-	950	PF3D7_0726300	DNA mismatch repair protein PMS1, putative (PMS1)	+	Within gene
Pf3D7_07_v3	1317963	1318247	285	1318108	273	46.2628	2.72933	42.9444	MACS2_peak_137	PF3D7_0730500	conserved Plasmodium protein, unknown function	-	-3893	PF3D7_0730700	tRNA Threonine	-	903	PF3D7_0730600	tRNA Valine	+	Within gene
Pf3D7_07_v3	1318900	1319183	284	1319037	255	38.1489	2.53464	34.965	MACS2_peak_138	PF3D7_0730600	tRNA Valine	+	-906	PF3D7_0730800.2	Plasmodium exported protein, unknown function	+	2269	PF3D7_0730700	tRNA Threonine	-	Within gene
Pf3D7_07_v3	1323817	1324307	491	1323964	175	11.5741	1.75315	8.99062	MACS2_peak_139	PF3D7_0730800.2	Plasmodium exported protein, unknown function	+	-1597	PF3D7_0730900	EMP1-trafficking protein (PTP4)	+	1411	NA	NA	NA	Upstream of one
Pf3D7_07_v3	1348095	1348706	612	1348576	280	49.3956	2.79906	46.0112	MACS2_peak_140	PF3D7_0731200	Plasmodium exported protein, unknown function	-	-4580	PF3D7_0731300	Plasmodium exported protein (PHISTb), unknown function (PfG174)	+	1456	NA	NA	NA	Upstream of two
Pf3D7_07_v3	1366220	1366428	209	1366312	196	17.3873	1.96233	14.6282	MACS2_peak_141	PF3D7_0731500	erythrocyte binding antigen-175 (EBA175)	+	-3383	PF3D7_0731600	acyl-CoA synthetase (ACS5)	+	1849	NA	NA	NA	Upstream of one
Pf3D7_08_v3	124270	124744	475	124624	248	35.7178	2.48031	32.5745	MACS2_peak_142	PF3D7_0801800	mannose-6-phosphate isomerase, putative	-	-2557	PF3D7_0801900	conserved Plasmodium protein, unknown function	+	4225	NA	NA	NA	Upstream of two
Pf3D7_08_v3	144500	144746	247	144557	155	7.02426	1.55393	4.61897	MACS2_peak_143	PF3D7_0801900	conserved Plasmodium protein, unknown function	+	-1720	PF3D7_0802000	glutamate dehydrogenase, putative (GDH3)	+	1532	NA	NA	NA	Upstream of one
Pf3D7_08_v3	455959	456274	316	456133	238	31.7969	2.3807	28.7291	MACS2_peak_144	PF3D7_0808900	rifin (RIF)	+	-1214	PF3D7_0809100	erythrocyte membrane protein 1, PfEMP1 (VAR)	+	3179	PF3D7_0809000	Plasmodium RNA of unknown function RUF6-10	-	Within gene
Pf3D7_08_v3	589945	590276	332	590112	208	21.145	2.08186	18.2857	MACS2_peak_145	PF3D7_0811600	conserved Plasmodium protein, unknown function	-	-3159	PF3D7_0811800	conserved Plasmodium protein, unknown function	-	3537	PF3D7_0811700	conserved Plasmodium protein, unknown function	+	Within gene
Pf3D7_08_v3	684794	685363	570	685195	222	25.9008	2.22132	22.9389	MACS2_peak_146	PF3D7_0814100	conserved Plasmodium protein, unknown function	-	-1623	PF3D7_0814200	DNA/RNA-binding protein Alba 1 (ALBA1)	+	2145	NA	NA	NA	Upstream of two
Pf3D7_08_v3	793492	793694	203	793601	192	16.2033	1.92249	13.4794	MACS2_peak_147	PF3D7_0817300	asparagine-rich antigen	-	-3985	PF3D7_0817400	phosphatase, putative	-	686	NA	NA	NA	Upstream of one
Pf3D7_08_v3	818670	819222	553	818822	242	33.344	2.42054	30.2421	MACS2_peak_148	PF3D7_0817900	high mobility group protein B2 (HMGB2)	-	-1720	PF3D7_0818000	conserved protein, unknown function	+	2512	NA	NA	NA	Upstream of two
Pf3D7_08_v3	827978	828594	617	828430	232	29.5302	2.32093	26.503	MACS2_peak_149	PF3D7_0818100	zinc finger protein, putative	+	-1912	PF3D7_0818200	14-3-3 protein (14-3-3I)	+	1576	NA	NA	NA	Upstream of one
Pf3D7_08_v3	859172	859457	286	859309	245	34.523	2.45042	31.3984	MACS2_peak_150	PF3D7_0818800	U3 small nucleolar ribonucleoprotein protein IMP4, putative (IMP4)	-	-2567	PF3D7_0818900	heat shock protein 70 (HSP70)	+	1075	NA	NA	NA	Upstream of two
Pf3D7_08_v3	1012237	1012573	337	1012402	258	39.8118	2.57992	36.5963	MACS2_peak_151	PF3D7_0822900	conserved Plasmodium protein, unknown function	-	-1095	PF3D7_0823000	serine/threonine protein kinase VPS15, putative (VPS15)	-	525	NA	NA	NA	Upstream of one
Pf3D7_08_v3	1259798	1260348	551	1260174	259	40.2305	2.58988	37.0099	MACS2_peak_152	PF3D7_0829400	prolyl 4-hydroxylase subunit alpha, putative	-	-1133	PF3D7_0829600	early transcribed membrane protein 8 (ETRAMP8)	+	8961	PF3D7_0829500	conserved Plasmodium protein, unknown function	-	Within gene
Pf3D7_08_v3	1305677	1305888	212	1305817	154	6.82394	1.54397	4.4291	MACS2_peak_153	PF3D7_0830600	Plasmodium exported protein (PHISTc), unknown function	+	-1004	PF3D7_0830700	Plasmodium exported protein (hyp9), unknown function	+	1236	NA	NA	NA	Upstream of one
Pf3D7_08_v3	1357293	1357506	214	1357416	193	15.0755	1.86694	12.3871	MACS2_peak_154	PF3D7_0831500	Plasmodium exported protein (PHIST), unknown function	+	-2747	PF3D7_0831600	cytoadherence linked asexual protein 8 (CLAG8)	+	898	NA	NA	NA	Upstream of one
Pf3D7_08_v3	1369510	1369719	210	1369546	167	8.33023	1.60177	5.86337	MACS2_peak_155	PF3D7_0831700	heat shock protein 70 (HSP70-x)	-	-2040	PF3D7_0831750	Plasmodium exported protein (PHISTa), unknown function, pseudogene	+	2301	NA	NA	NA	Upstream of two
Pf3D7_08_v3	1378014	1378241	228	1378098	165	9.17231	1.65354	6.66859	MACS2_peak_156	PF3D7_0831800	histidine-rich protein II (HRPII)	-	-2799	PF3D7_0831900	Plasmodium exported protein (PHIST), unknown function, pseudogene	+	2736	NA	NA	NA	Upstream of two
Pf3D7_08_v3	1445687	1445958	272	1445789	166	9.40128	1.6635	6.88856	MACS2_peak_157	PF3D7_0833500	erythrocyte membrane protein 1, PfEMP1 (VAR)	-	-2340	NA	NA	NA	NA	NA	NA	NA	Upstream of one
Pf3D7_09_v3	136457	136719	263	136593	186	14.4937	1.86272	11.8223	MACS2_peak_158	PF3D7_0903200	ras-related protein RAB7 (RAB7)	-	-1006	PF3D7_0903300	conserved Plasmodium membrane protein, unknown function	+	4384	NA	NA	NA	Upstream of two
Pf3D7_09_v3	138216	138587	372	138486	158	7.64122	1.58381	5.20524	MACS2_peak_159	PF3D7_0903200	ras-related protein RAB7 (RAB7)	-	-2899	PF3D7_0903300	conserved Plasmodium membrane protein, unknown function	+	2491	NA	NA	NA	Upstream of two
Pf3D7_09_v3	214701	214958	258	214847	176	7.88979	1.55779	5.44329	MACS2_peak_160	PF3D7_0904500	prefoldin subunit 4, putative	+	-4238	PF3D7_0904700	bacterial histone-like protein (HU)	-	3828	PF3D7_0904600	ubiquitin specific protease, putative	+	Within gene
Pf3D7_09_v3	274262	274778	517	274592	167	9.63278	1.67346	7.11143	MACS2_peak_161	PF3D7_0905300	dynein heavy chain, putative	-	-4883	PF3D7_0905500	conserved Plasmodium protein, unknown function	+	3777	PF3D7_0905400	high molecular weight rhoptry protein 3 (RhopH3)	-	Within gene
Pf3D7_09_v3	275655	276323	669	275982	351	85.1395	3.5063	81.0025	MACS2_peak_162	PF3D7_0905400	high molecular weight rhoptry protein 3 (RhopH3)	-	-1193	PF3D7_0905500	conserved Plasmodium protein, unknown function	+	2387	NA	NA	NA	Upstream of two
Pf3D7_09_v3	616506	616720	215	616575	169	10.1033	1.69338	7.56683	MACS2_peak_163	PF3D7_0914300	met-10+ like protein, putative	-	-1083	PF3D7_0914400	conserved Plasmodium protein, unknown function	+	1388	NA	NA	NA	Upstream of two
Pf3D7_09_v3	736523	737014	492	736692	216	23.8151	2.16155	20.8975	MACS2_peak_164	PF3D7_0917800	conserved Plasmodium protein, unknown function	+	-750	PF3D7_0917900	heat shock protein 70 (HSP70-2)	+	1293	NA	NA	NA	Upstream of one
Pf3D7_09_v3	744922	745266	345	745140	207	20.8204	2.0719	17.9686	MACS2_peak_165	PF3D7_0918000	glideosome-associated protein 50 (GAP50)	-	-1456	PF3D7_0918100	cytochrome b5-like heme/steroid binding protein, putative	+	2033	NA	NA	NA	Upstream of two
Pf3D7_09_v3	902096	902451	356	902283	185	14.2166	1.85276	11.5538	MACS2_peak_166	PF3D7_0922100	ubiquitin-like protein, putative	+	-1979	PF3D7_0922200	S-adenosylmethionine synthetase (SAMS)	+	1079	NA	NA	NA	Upstream of one
Pf3D7_09_v3	954424	954706	283	954491	164	8.94586	1.64358	6.45172	MACS2_peak_167	PF3D7_0923400	conserved Plasmodium protein, unknown function	+	-769	PF3D7_0923500	cyclin-dependent kinases regulatory subunit, putative	+	2114	NA	NA	NA	Upstream of one
Pf3D7_09_v3	986981	987284	304	987112	186	14.4937	1.86272	11.8223	MACS2_peak_168	PF3D7_0924300	thiamine pyrophosphokinase (TPK)	-	-1095	PF3D7_0924400	conserved Plasmodium protein, unknown function	+	1865	NA	NA	NA	Upstream of two
Pf3D7_09_v3	1060400	1061480	1081	1060794	252	37.335	2.52015	34.162	MACS2_peak_169	PF3D7_0926100	protein kinase, putative	-	-2978	PF3D7_0926200	conserved Plasmodium protein, unknown function	+	2259	NA	NA	NA	Upstream of two
Pf3D7_09_v3	1084421	1084621	201	1084530	168	9.86679	1.68342	7.33756	MACS2_peak_170	PF3D7_0926500	conserved Plasmodium protein, unknown function	-	-2847	PF3D7_0926600	conserved Plasmodium membrane protein, unknown function	+	166	NA	NA	NA	Upstream of two
Pf3D7_09_v3	1121796	1122067	272	1121934	199	18.2982	1.99222	15.5147	MACS2_peak_171	PF3D7_0927500	dynein light chain, putative	-	-603	PF3D7_0927600	conserved Plasmodium protein, unknown function	+	1927	NA	NA	NA	Upstream of two
Pf3D7_09_v3	1173624	1174563	940	1173997	288	53.068	2.87875	49.6143	MACS2_peak_172	PF3D7_0929300	conserved Plasmodium protein, unknown function	+	-514	PF3D7_0929400	high molecular weight rhoptry protein 2 (RhopH2)	+	1206	NA	NA	NA	Upstream of one
Pf3D7_09_v3	1200346	1201325	980	1200884	344	81.3177	3.43657	77.337	MACS2_peak_173	PF3D7_0930200	leucine-rich repeat protein (LRR8)	-	-2422	PF3D7_0930300	merozoite surface protein 1 (MSP1)	+	928	NA	NA	NA	Upstream of two
Pf3D7_09_v3	1201801	1202291	491	1201987	349	84.0414	3.48638	79.9522	MACS2_peak_174	PF3D7_0930200	leucine-rich repeat protein (LRR8)	-	-3525	PF3D7_0930400.2	conserved Plasmodium protein, unknown function	+	5987	PF3D7_0930300	merozoite surface protein 1 (MSP1)	+	Within gene
Pf3D7_09_v3	1260299	1260709	411	1260554	244	34.1282	2.44046	31.0103	MACS2_peak_175	PF3D7_0931200	selenoprotein (Sel2)	+	-1103	PF3D7_0931300	asparagine-rich antigen, putative	+	473	NA	NA	NA	Upstream of one
Pf3D7_09_v3	1359583	1359785	203	1359689	163	8.00816	1.59312	5.56038	MACS2_peak_176	PF3D7_0934700	UBX domain, putative	+	-427	PF3D7_0934800	cAMP-dependent protein kinase catalytic subunit (PKAc)	+	2246	NA	NA	NA	Upstream of one
Pf3D7_09_v3	1361329	1361574	246	1361455	205	20.1773	2.05198	17.3418	MACS2_peak_177	PF3D7_0934700	UBX domain, putative	+	-2193	PF3D7_0934800	cAMP-dependent protein kinase catalytic subunit (PKAc)	+	480	NA	NA	NA	Upstream of one
Pf3D7_09_v3	1374222	1374699	478	1374483	303	60.2094	3.02817	56.6493	MACS2_peak_178	PF3D7_0935300	phosphatidylinositol N-acetylglucosaminyltransferase subunit P, putative	+	-761	PF3D7_0935400	gametocyte development protein 1 (GDV1)	+	3470	NA	NA	NA	Upstream of one
Pf3D7_09_v3	1383229	1383468	240	1383358	197	17.6888	1.97229	14.9212	MACS2_peak_179	PF3D7_0935400	gametocyte development protein 1 (GDV1)	+	-3606	PF3D7_0935500	Plasmodium exported protein, unknown function (GEXP22)	+	17442	NA	NA	NA	Upstream of one
Pf3D7_09_v3	1383651	1384259	609	1384071	232	29.5302	2.32093	26.503	MACS2_peak_180	PF3D7_0935400	gametocyte development protein 1 (GDV1)	+	-4319	PF3D7_0935500	Plasmodium exported protein, unknown function (GEXP22)	+	16729	NA	NA	NA	Upstream of one
Pf3D7_09_v3	1393562	1393900	339	1393727	224	26.6116	2.24124	23.6363	MACS2_peak_181	PF3D7_0935400	gametocyte development protein 1 (GDV1)	+	-13975	PF3D7_0935500	Plasmodium exported protein, unknown function (GEXP22)	+	7073	NA	NA	NA	Upstream of one
Pf3D7_09_v3	1396094	1396647	554	1396458	246	34.9195	2.46039	31.7882	MACS2_peak_182	PF3D7_0935400	gametocyte development protein 1 (GDV1)	+	-16706	PF3D7_0935500	Plasmodium exported protein, unknown function (GEXP22)	+	4342	NA	NA	NA	Upstream of one
Pf3D7_09_v3	1412923	1413286	364	1413007	186	14.4937	1.86272	11.8223	MACS2_peak_183	PF3D7_0935700	Plasmodium exported protein, unknown function	+	-2999	PF3D7_0935800	cytoadherence linked asexual protein 9 (CLAG9)	+	833	NA	NA	NA	Upstream of one
Pf3D7_10_v3	91472	91966	495	91733	252	37.335	2.52015	34.162	MACS2_peak_184	PF3D7_1001600	alpha/beta hydrolase, putative	-	-2724	PF3D7_1001700	Plasmodium exported protein (PHISTc), unknown function	-	840	NA	NA	NA	Upstream of one
Pf3D7_10_v3	141121	141324	204	141222	183	13.6694	1.83284	11.0227	MACS2_peak_185	PF3D7_1002900	conserved Plasmodium protein, unknown function	+	-1369	PF3D7_1003000	conserved Plasmodium protein, unknown function	+	1197	NA	NA	NA	Upstream of one
Pf3D7_10_v3	307234	307814	581	307551	274	46.7057	2.7393	43.3788	MACS2_peak_186	PF3D7_1007700	transcription factor with AP2 domain(s) (ApiAP2)	-	-1632	PF3D7_1007800	conserved Plasmodium protein, unknown function	-	3846	NA	NA	NA	Upstream of one
Pf3D7_10_v3	477547	478130	584	477670	209	21.4717	2.09183	18.6054	MACS2_peak_187	PF3D7_1012400	hypoxanthine-guanine phosphoribosyltransferase (HGPRT)	-	-1107	PF3D7_1012500	phosphoglucomutase, putative	-	1088	NA	NA	NA	Upstream of one
Pf3D7_10_v3	654739	655049	311	654875	226	27.3299	2.26116	24.3409	MACS2_peak_188	PF3D7_1016300	glycophorin binding protein (GBP)	-	-1308	PF3D7_1016400	serine/threonine protein kinase, FIKK family (FIKK10.1)	-	1834	NA	NA	NA	Upstream of one
Pf3D7_10_v3	728980	729228	249	729102	225	26.9698	2.2512	23.9883	MACS2_peak_189	PF3D7_1018200	serine/threonine protein phosphatase 8, putative (PPP8)	-	-771	PF3D7_1018300	conserved Plasmodium protein, unknown function	-	707	NA	NA	NA	Upstream of one
Pf3D7_10_v3	784433	784829	397	784641	212	22.4639	2.12171	19.5755	MACS2_peak_190	PF3D7_1019300	zinc finger protein, putative	-	-4154	PF3D7_1019400	60S ribosomal protein L30e, putative	+	1862	NA	NA	NA	Upstream of two
Pf3D7_10_v3	913815	914017	203	913889	152	6.43145	1.52404	4.05849	MACS2_peak_191	PF3D7_1021900	conserved Plasmodium protein (10b antigen), unknown function	-	-1544	PF3D7_1022000	RNA-binding protein, putative	+	5883	NA	NA	NA	Upstream of two
Pf3D7_10_v3	1009866	1010132	267	1010042	195	17.088	1.95237	14.3375	MACS2_peak_192	PF3D7_1023900	chromodomain-helicase-DNA-binding protein 1 homolog, putative (CHD1)	-	-2581	PF3D7_1024000	conserved Plasmodium protein, unknown function	+	4854	NA	NA	NA	Upstream of two
Pf3D7_10_v3	1011836	1012361	526	1012084	287	52.6036	2.86879	49.1569	MACS2_peak_193	PF3D7_1023900	chromodomain-helicase-DNA-binding protein 1 homolog, putative (CHD1)	-	-4623	PF3D7_1024000	conserved Plasmodium protein, unknown function	+	2812	NA	NA	NA	Upstream of two
Pf3D7_10_v3	1143510	1144434	925	1143909	260	40.6508	2.59984	37.4243	MACS2_peak_194	PF3D7_1027300	peroxiredoxin (nPrx)	-	-1307	PF3D7_1027400	DNA-directed RNA polymerase II, putative	-	1914	NA	NA	NA	Upstream of one
Pf3D7_10_v3	1153808	1154034	227	1153900	155	7.02426	1.55393	4.61897	MACS2_peak_195	PF3D7_1027700.2	centrin-3 (CEN3)	-	-2047	PF3D7_1027900	palmitoyltransferase, putative (DHHC10)	+	2748	PF3D7_1027800	60S ribosomal protein L3 (RPL3)	-	Within gene
Pf3D7_10_v3	1205326	1205547	222	1205410	300	8.72488	1.4285	6.24018	MACS2_peak_196	PF3D7_1029500	conserved Plasmodium protein, unknown function	-	-648	PF3D7_1029600	adenosine deaminase (ADA)	+	892	NA	NA	NA	Upstream of two
Pf3D7_10_v3	1214508	1215347	840	1214735	374	21.6334	1.71643	18.7666	MACS2_peak_197	PF3D7_1029800	RAP protein, putative	-	-1764	PF3D7_1029900	conserved Plasmodium protein, unknown function	+	2613	NA	NA	NA	Upstream of two
Pf3D7_10_v3	1333586	1334106	521	1333965	273	46.2628	2.72933	42.9444	MACS2_peak_198	PF3D7_1033100	S-adenosylmethionine decarboxylase/ornithine decarboxylase (AdoMetDC/ODC)	-	-5529	PF3D7_1033200	early transcribed membrane protein 10.2 (ETRAMP10.2)	+	1257	NA	NA	NA	Upstream of two
Pf3D7_10_v3	1334284	1334735	452	1334376	206	20.4978	2.06194	17.6541	MACS2_peak_199	PF3D7_1033100	S-adenosylmethionine decarboxylase/ornithine decarboxylase (AdoMetDC/ODC)	-	-5940	PF3D7_1033200	early transcribed membrane protein 10.2 (ETRAMP10.2)	+	846	NA	NA	NA	Upstream of two
Pf3D7_10_v3	1335363	1335631	269	1335387	149	5.8631	1.49416	3.52742	MACS2_peak_200	PF3D7_1033100	S-adenosylmethionine decarboxylase/ornithine decarboxylase (AdoMetDC/ODC)	-	-6951	PF3D7_1033300	conserved Plasmodium protein, unknown function	-	2737	PF3D7_1033200	early transcribed membrane protein 10.2 (ETRAMP10.2)	+	Within gene
Pf3D7_10_v3	1356027	1356340	314	1356124	185	14.2166	1.85276	11.5538	MACS2_peak_201	PF3D7_1033900	ubiquitin-conjugating enzyme, putative	-	-553	PF3D7_1034000	Sec1 family protein, putative	-	3194	NA	NA	NA	Upstream of one
Pf3D7_10_v3	1393356	1394751	1396	1394389	296	56.836	2.95844	53.3265	MACS2_peak_202	PF3D7_1035100	probable protein, unknown function	+	-1259	PF3D7_1035200	S-antigen	+	450	NA	NA	NA	Upstream of one
Pf3D7_10_v3	1412405	1412813	409	1412577	281	49.8493	2.80902	46.4549	MACS2_peak_203	PF3D7_1035600	merozoite surface protein (H101)	+	-2022	PF3D7_1035700	duffy binding-like merozoite surface protein (DBLMSP)	+	623	NA	NA	NA	Upstream of one
Pf3D7_10_v3	1437965	1438184	220	1438048	176	7.40661	1.53162	4.98846	MACS2_peak_204	PF3D7_1036300	merozoite surface protein (DBLMSP2)	+	-3262	PF3D7_1036500	probable protein, unknown function	+	3853	PF3D7_1036400	liver stage antigen 1 (LSA1)	+	Within gene
Pf3D7_10_v3	1542171	1542388	218	1542355	160	8.06574	1.60373	5.60951	MACS2_peak_205	PF3D7_1038300	conserved Plasmodium protein, unknown function	-	-27939	PF3D7_1038500	Plasmodium exported protein, unknown function	-	6100	PF3D7_1038400	gametocyte-specific protein (Pf11-1)	+	Within gene
Pf3D7_10_v3	1543691	1543941	251	1543842	201	8.01755	1.51834	5.56963	MACS2_peak_206	PF3D7_1038300	conserved Plasmodium protein, unknown function	-	-29426	PF3D7_1038500	Plasmodium exported protein, unknown function	-	4613	PF3D7_1038400	gametocyte-specific protein (Pf11-1)	+	Within gene
Pf3D7_10_v3	1544082	1544339	258	1544303	207	6.74198	1.44726	4.35604	MACS2_peak_207	PF3D7_1038300	conserved Plasmodium protein, unknown function	-	-29887	PF3D7_1038500	Plasmodium exported protein, unknown function	-	4152	PF3D7_1038400	gametocyte-specific protein (Pf11-1)	+	Within gene
Pf3D7_10_v3	1613037	1613423	387	1613308	197	7.49519	1.49922	5.06815	MACS2_peak_208	PF3D7_1040300	rifin (RIF)	+	-2886	PF3D7_1040500	rifin (RIF)	+	2496	PF3D7_1040400	rifin (RIF)	+	Within gene
Pf3D7_10_v3	1616347	1616673	327	1616418	205	8.76309	1.54705	6.27817	MACS2_peak_209	PF3D7_1040400	rifin (RIF)	+	-2683	PF3D7_1040600	rifin (RIF)	+	2668	PF3D7_1040500	rifin (RIF)	+	Within gene
Pf3D7_10_v3	1622969	1623275	307	1623114	225	9.60527	1.55155	7.09158	MACS2_peak_210	PF3D7_1040600	rifin (RIF)	+	-2870	PF3D7_1040800	rifin (RIF)	+	2658	PF3D7_1040700	rifin (RIF)	+	Within gene
Pf3D7_10_v3	1687268	1687503	236	1687395	168	5.32922	1.42644	3.03354	MACS2_peak_211	PF3D7_1041300	erythrocyte membrane protein 1, PfEMP1 (VAR)	-	-37447	NA	NA	NA	NA	NA	NA	NA	Upstream of one
Pf3D7_11_v3	423	730	308	671	160	8.06574	1.60373	5.60951	MACS2_peak_212	NA	NA	NA	NA	PF3D7_1100100	erythrocyte membrane protein 1, PfEMP1 (VAR)	+	23489	NA	NA	NA	Upstream of one
Pf3D7_11_v3	143290	143534	245	143397	198	17.9924	1.98225	15.2167	MACS2_peak_213	PF3D7_1103100	60S acidic ribosomal protein P1, putative (RPP1)	-	-2596	PF3D7_1103300	tRNA Leucine	-	1444	PF3D7_1103200	tRNA Glycine	+	Within gene
Pf3D7_11_v3	144766	144991	226	144900	194	16.7909	1.94241	14.0488	MACS2_peak_214	PF3D7_1103200	tRNA Glycine	+	-1475	PF3D7_1103400	FeS cluster assembly protein SufD, putative (SufD)	+	1527	PF3D7_1103300	tRNA Leucine	-	Within gene
Pf3D7_11_v3	221959	222230	272	222093	173	11.0741	1.73323	8.50631	MACS2_peak_215	PF3D7_1104900	calcium/calmodulin-dependent protein kinase, putative	+	-2406	PF3D7_1105100	histone H2B (H2B)	+	3972	PF3D7_1105000	histone H4 (H4)	-	Within gene
Pf3D7_11_v3	222502	223669	1168	222748	319	68.179	3.18754	64.4802	MACS2_peak_216	PF3D7_1105000	histone H4 (H4)	-	-619	PF3D7_1105100	histone H2B (H2B)	+	3317	NA	NA	NA	Upstream of two
Pf3D7_11_v3	224851	225667	817	225057	369	95.2404	3.6856	90.0846	MACS2_peak_217	PF3D7_1105000	histone H4 (H4)	-	-2928	PF3D7_1105100	histone H2B (H2B)	+	1008	NA	NA	NA	Upstream of two
Pf3D7_11_v3	226175	226375	201	226309	154	6.82394	1.54397	4.4291	MACS2_peak_218	PF3D7_1105000	histone H4 (H4)	-	-4180	PF3D7_1105200	WD repeat-containing protein WRAP73, putative (WDR8)	-	1850	PF3D7_1105100	histone H2B (H2B)	+	Within gene
Pf3D7_11_v3	340364	340565	202	340421	164	8.94586	1.64358	6.45172	MACS2_peak_219	PF3D7_1107800	transcription factor with AP2 domain(s) (ApiAP2)	-	-4820	PF3D7_1107900	mechanosensitive ion channel protein	-	3492	NA	NA	NA	Upstream of one
Pf3D7_11_v3	371400	371886	487	371648	217	24.1578	2.17151	21.2333	MACS2_peak_220	PF3D7_1108600	endoplasmic reticulum-resident calcium binding protein (ERC)	-	-942	PF3D7_1108700	heat shock protein DnaJ homologue Pfj2	-	1590	NA	NA	NA	Upstream of one
Pf3D7_11_v3	457323	457535	213	457413	181	13.1315	1.81292	10.4996	MACS2_peak_221	PF3D7_1111800	peptidyl-prolyl cis-trans isomerase, putative	+	-419	PF3D7_1111900	conserved Plasmodium protein, unknown function	+	523	NA	NA	NA	Upstream of one
Pf3D7_11_v3	808403	808815	413	808625	367	94.099	3.66568	89.0774	MACS2_peak_222	PF3D7_1121300	tyrosine kinase-like protein (TKL2)	-	-1544	PF3D7_1121400	WD repeat-containing protein, putative	+	1585	NA	NA	NA	Upstream of two
Pf3D7_11_v3	817709	818066	358	817881	258	39.8118	2.57992	36.5963	MACS2_peak_223	PF3D7_1121600	exported protein 1 (EXP1)	-	-1559	PF3D7_1121700	protein GCN20 (GCN20)	+	2192	NA	NA	NA	Upstream of two
Pf3D7_11_v3	1302141	1302445	305	1302206	159	7.85216	1.59377	5.406	MACS2_peak_224	PF3D7_1133600	conserved Plasmodium protein, unknown function	-	-1606	PF3D7_1133800	RNA (uracil-5-)methyltransferase, putative	+	6818	PF3D7_1133700	conserved Plasmodium protein, unknown function	+	Within gene
Pf3D7_11_v3	1461204	1461576	373	1461465	207	20.8204	2.0719	17.9686	MACS2_peak_225	PF3D7_1136900	subtilisin-like protease 2 (SUB2)	+	-1146	PF3D7_1137100	mitochondrial ribosomal protein S9 precursor, putative	+	703	PF3D7_1137000	U2 spliceosomal RNA	-	Within gene
Pf3D7_11_v3	1486329	1486632	304	1486499	176	11.8277	1.76311	9.23636	MACS2_peak_226	PF3D7_1137900	conserved Plasmodium protein, unknown function	+	-641	PF3D7_1138000	conserved Plasmodium protein, unknown function	+	1095	NA	NA	NA	Upstream of one
Pf3D7_11_v3	1574216	1574713	498	1574349	278	48.4928	2.77914	45.128	MACS2_peak_227	PF3D7_1139400	unspecified product	+	-1160	PF3D7_1139500.2	AAA family ATPase, putative	-	1783	NA	NA	NA	Downstream of two
Pf3D7_11_v3	1582626	1583057	432	1582822	283	50.2702	2.81186	46.8754	MACS2_peak_228	PF3D7_1139600	conserved Plasmodium protein, unknown function	+	-339	PF3D7_1139700	adrenodoxin reductase, putative	-	173	NA	NA	NA	Downstream of two
Pf3D7_11_v3	1606592	1607300	709	1606725	210	21.8004	2.10179	18.927	MACS2_peak_229	PF3D7_1140300	P-loop containing nucleoside triphosphate hydrolase, putative	+	-319	PF3D7_1140400	conserved Plasmodium protein, unknown function	+	1281	NA	NA	NA	Upstream of one
Pf3D7_11_v3	1798290	1798604	315	1798475	217	24.1578	2.17151	21.2333	MACS2_peak_230	PF3D7_1145200	serine/threonine protein kinase, putative	-	-3105	PF3D7_1145300	cysteine-rich PDZ-binding protein, putative (CRIPT)	-	301	NA	NA	NA	Upstream of one
Pf3D7_11_v3	2037192	2037391	200	2037307	181	6.76065	1.48741	4.37455	MACS2_peak_231	PF3D7_1150400	erythrocyte membrane protein 1, PfEMP1 (VAR)	+	-1421	NA	NA	NA	NA	NA	NA	NA	Downstream of one
Pf3D7_12_v3	164602	164801	200	164687	171	10.5838	1.7133	8.03203	MACS2_peak_232	PF3D7_1202900	high mobility group protein B1 (HMGB1)	-	-1965	PF3D7_1203000	origin recognition complex subunit 1 (ORC1)	+	3019	NA	NA	NA	Upstream of two
Pf3D7_12_v3	205643	206076	434	205876	281	49.8493	2.80902	46.4549	MACS2_peak_233	PF3D7_1204200	conserved Plasmodium protein, unknown function	+	-1039	PF3D7_1204400	conserved Plasmodium membrane protein, unknown function	-	2289	PF3D7_1204300	eukaryotic translation initiation factor 5A (EIF5A)	-	Within gene
Pf3D7_12_v3	306566	306826	261	306716	194	16.7909	1.94241	14.0488	MACS2_peak_234	PF3D7_1206700	eukaryotic translation initiation factor 5, putative	-	-3890	PF3D7_1206800	conserved Plasmodium protein, unknown function	+	1498	NA	NA	NA	Upstream of two
Pf3D7_12_v3	412680	413285	606	412852	191	15.9127	1.91253	13.198	MACS2_peak_235	PF3D7_1208800	zinc finger protein, putative	-	-3702	PF3D7_1208900	protein phosphatase, putative	+	2552	NA	NA	NA	Upstream of two
Pf3D7_12_v3	574277	574589	313	574311	152	6.43145	1.52404	4.05849	MACS2_peak_236	PF3D7_1212900	bromodomain protein 2, putative (BDP2)	-	-2476	PF3D7_1213000	unspecified product	+	1229	NA	NA	NA	Upstream of two
Pf3D7_12_v3	576363	576616	254	576518	215	23.4743	2.15159	20.564	MACS2_peak_237	PF3D7_1213000	unspecified product	+	-226	PF3D7_1213200	conserved Plasmodium protein, unknown function	+	1011	PF3D7_1213100	U1 spliceosomal RNA	-	Within gene
Pf3D7_12_v3	666789	667080	292	666920	248	35.7178	2.48031	32.5745	MACS2_peak_238	PF3D7_1216700	perforin-like protein 2 (PLP2)	+	-638	PF3D7_1216900	DNA-binding chaperone, putative	+	3527	PF3D7_1216800	tRNA Proline	+	Within gene
Pf3D7_12_v3	822399	823175	777	822622	310	63.6524	3.09789	60.0252	MACS2_peak_239	PF3D7_1220600	conserved Plasmodium protein, unknown function	+	-424	PF3D7_1220700	conserved Plasmodium protein, unknown function	-	336	NA	NA	NA	Downstream of two
Pf3D7_12_v3	898145	899355	1211	898474	330	73.8597	3.29712	70.0566	MACS2_peak_240	PF3D7_1222400	transcription factor with AP2 domain(s) (ApiAP2)	+	-217	PF3D7_1222500	ATP-binding protein, putative	-	724	NA	NA	NA	Downstream of two
Pf3D7_12_v3	903425	903947	523	903679	347	81.2471	3.41272	77.28	MACS2_peak_241	PF3D7_1222500	ATP-binding protein, putative	-	-2603	PF3D7_1222600	transcription factor with AP2 domain(s) (AP2-G)	+	3524	NA	NA	NA	Upstream of two
Pf3D7_12_v3	904093	905106	1014	904354	355	87.3504	3.54614	83.0529	MACS2_peak_242	PF3D7_1222500	ATP-binding protein, putative	-	-3278	PF3D7_1222600	transcription factor with AP2 domain(s) (AP2-G)	+	2849	NA	NA	NA	Upstream of two
Pf3D7_12_v3	917405	917755	351	917574	312	64.0088	3.09661	60.3814	MACS2_peak_243	PF3D7_1222600	transcription factor with AP2 domain(s) (AP2-G)	+	-3073	PF3D7_1222700	glideosome-associated protein 45 (GAP45)	+	1148	NA	NA	NA	Upstream of one
Pf3D7_12_v3	929791	930167	377	929975	284	51.2197	2.83891	47.7997	MACS2_peak_244	PF3D7_1223000	conserved Plasmodium protein, unknown function	-	-3726	PF3D7_1223200	nucleus export protein BRR6, putative	+	2942	PF3D7_1223100	cAMP-dependent protein kinase regulatory subunit (PKAr)	-	Within gene
Pf3D7_12_v3	1057367	1057624	258	1057497	213	22.7987	2.13167	19.9031	MACS2_peak_245	PF3D7_1226000	conserved Plasmodium protein, unknown function	-	-1215	PF3D7_1226100	haloacid dehalogenase-like hydrolase, putative (HAD3)	+	705	NA	NA	NA	Upstream of two
Pf3D7_12_v3	1163215	1164342	1128	1163874	374	98.1144	3.7354	92.6385	MACS2_peak_246	PF3D7_1228600	merozoite surface protein 9 (MSP9)	-	-914	PF3D7_1228700	conserved Plasmodium protein, unknown function	+	1634	NA	NA	NA	Upstream of two
Pf3D7_12_v3	1607988	1608218	231	1608114	168	9.86679	1.68342	7.33756	MACS2_peak_247	PF3D7_1238700	conserved Plasmodium protein, unknown function	+	-575	PF3D7_1238800	acyl-CoA synthetase (ACS11)	+	2249	NA	NA	NA	Upstream of one
Pf3D7_12_v3	1629042	1629491	450	1629319	283	50.7614	2.82895	47.3489	MACS2_peak_248	PF3D7_1239100	mitochondrial ribosomal protein L23 precursor, putative	+	-1391	PF3D7_1239200	transcription factor with AP2 domain(s) (ApiAP2)	+	5376	NA	NA	NA	Upstream of one
Pf3D7_12_v3	1630353	1630712	360	1630528	312	64.6488	3.11782	61.006	MACS2_peak_249	PF3D7_1239100	mitochondrial ribosomal protein L23 precursor, putative	+	-2600	PF3D7_1239200	transcription factor with AP2 domain(s) (ApiAP2)	+	4167	NA	NA	NA	Upstream of one
Pf3D7_12_v3	1824317	1824569	253	1824407	195	17.088	1.95237	14.3375	MACS2_peak_250	PF3D7_1243500	vacuolar-sorting protein SNF7, putative (SNF7)	-	-1812	PF3D7_1243600	translation initiation factor SUI1, putative	+	1552	NA	NA	NA	Upstream of two
Pf3D7_12_v3	1857770	1858003	234	1857886	183	13.6694	1.83284	11.0227	MACS2_peak_251	PF3D7_1244200	RNA polymerase II transcription factor B subunit 2, putative (TFB2)	-	-2205	PF3D7_1244400	conserved Plasmodium protein, unknown function	+	1770	PF3D7_1244300	ACEA small nucleolar RNA U3	+	Within gene
Pf3D7_12_v3	1919444	1920088	645	1919582	218	24.5025	2.18148	21.5706	MACS2_peak_252	PF3D7_1246100	delta-aminolevulinic acid synthetase (ALAS)	+	-1784	PF3D7_1246200	actin I (ACT1)	+	1202	NA	NA	NA	Upstream of one
Pf3D7_12_v3	2112817	2113083	267	2112938	229	28.4216	2.29105	25.4123	MACS2_peak_253	PF3D7_1251800	conserved Plasmodium protein, unknown function	-	-2011	PF3D7_1252000	tRNA Glutamic acid	-	792	PF3D7_1251900	tRNA Valine	+	Within gene
Pf3D7_12_v3	2113622	2113898	277	2113742	223	25.9229	2.21781	22.9609	MACS2_peak_254	PF3D7_1251900	tRNA Valine	+	-792	PF3D7_1252100	rhoptry neck protein 3 (RON3)	-	886	PF3D7_1252000	tRNA Glutamic acid	-	Within gene
Pf3D7_12_v3	2123286	2123611	326	2123422	207	20.8204	2.0719	17.9686	MACS2_peak_255	PF3D7_1252100	rhoptry neck protein 3 (RON3)	-	-935	PF3D7_1252200	chitinase (CHT1)	+	2013	NA	NA	NA	Upstream of two
Pf3D7_12_v3	2158422	2158907	486	2158643	229	28.4216	2.29105	25.4123	MACS2_peak_256	PF3D7_1252700	Plasmodium exported protein (PHISTb), unknown function	+	-2519	PF3D7_1252800	Plasmodium exported protein (PHISTb), unknown function	+	930	NA	NA	NA	Upstream of one
Pf3D7_13_v3	187	396	210	280	225	9.36545	1.54127	6.86082	MACS2_peak_257	NA	NA	NA	NA	PF3D7_1300100	erythrocyte membrane protein 1, PfEMP1 (VAR)	+	21084	NA	NA	NA	Upstream of one
Pf3D7_13_v3	325473	326082	610	325868	255	38.5658	2.55004	35.3698	MACS2_peak_258	PF3D7_1306900	U1 small nuclear ribonucleoprotein A, putative	+	-836	PF3D7_1307100	U3 small nucleolar RNA-associated protein 6, putative	+	2025	PF3D7_1307000	exosome complex component RRP40, putative (RRP40)	-	Within gene
Pf3D7_13_v3	691604	691803	200	691751	163	8.72196	1.63362	6.23728	MACS2_peak_259	PF3D7_1316500	pre-mRNA-processing factor 40, putative (PRP40)	+	-3080	PF3D7_1316700	conserved Plasmodium protein, unknown function	+	3981	PF3D7_1316600	choline-phosphate cytidylyltransferase (CCT)	+	Within gene
Pf3D7_13_v3	895419	895803	385	895684	171	10.0825	1.68674	7.5524	MACS2_peak_260	PF3D7_1321500.2	3',5'-cyclic nucleotide phosphodiesterase, putative (PDEbeta)	-	-902	PF3D7_1321600	phosphodiesterase gamma, putative (PDEgamma)	+	2032	NA	NA	NA	Upstream of two
Pf3D7_13_v3	1040153	1040496	344	1040306	273	46.2628	2.72933	42.9444	MACS2_peak_261	PF3D7_1324800	dihydrofolate synthase/folylpolyglutamate synthase (DHFS-FPGS)	-	-1775	PF3D7_1324900	L-lactate dehydrogenase (LDH)	+	851	NA	NA	NA	Upstream of two
Pf3D7_13_v3	1415915	1416120	206	1416041	197	17.6888	1.97229	14.9212	MACS2_peak_262	PF3D7_1334900	MSP7-like protein, fragment, pseudogene	-	-1023	PF3D7_1335000	MSP7-like protein (MSRP1)	-	275	NA	NA	NA	Upstream of one
Pf3D7_13_v3	1417958	1418182	225	1418074	194	16.7909	1.94241	14.0488	MACS2_peak_263	PF3D7_1335000	MSP7-like protein (MSRP1)	-	-616	PF3D7_1335100	merozoite surface protein 7 (MSP7)	-	1012	NA	NA	NA	Upstream of one
Pf3D7_13_v3	1420501	1421016	516	1420671	253	37.7436	2.53011	34.5622	MACS2_peak_264	PF3D7_1335100	merozoite surface protein 7 (MSP7)	-	-530	PF3D7_1335200	reticulocyte binding protein homologue 6, pseudogene (RH6)	-	1651	NA	NA	NA	Upstream of one
Pf3D7_13_v3	1427336	1427621	286	1427467	205	12.0569	1.69702	9.46437	MACS2_peak_265	PF3D7_1335200	reticulocyte binding protein homologue 6, pseudogene (RH6)	-	-1871	PF3D7_1335300	reticulocyte binding protein 2 homologue b (RH2b)	-	1407	NA	NA	NA	Upstream of one
Pf3D7_13_v3	1575249	1575523	275	1575387	246	34.9195	2.46039	31.7882	MACS2_peak_266	PF3D7_1339000	probable protein, unknown function	-	-1664	PF3D7_1339200	tRNA Proline	-	1539	PF3D7_1339100	tRNA Methionine	+	Within gene
Pf3D7_13_v3	1576807	1577108	302	1576975	255	38.5658	2.55004	35.3698	MACS2_peak_267	PF3D7_1339100	tRNA Methionine	+	-1548	PF3D7_1339300	conserved Plasmodium protein, unknown function	+	6251	PF3D7_1339200	tRNA Proline	-	Within gene
Pf3D7_13_v3	1631257	1631484	228	1631387	200	18.6061	2.00218	15.8147	MACS2_peak_268	PF3D7_1340900	sodium-dependent phosphate transporter (PiT)	+	-1907	PF3D7_1341100	U6 spliceosomal RNA	-	1215	PF3D7_1341000	tRNA Arginine	+	Within gene
Pf3D7_13_v3	1695198	1696282	1085	1695977	259	40.2305	2.58988	37.0099	MACS2_peak_269	PF3D7_1342900	transcription factor with AP2 domain(s) (ApiAP2)	-	-2008	PF3D7_1343000	phosphoethanolamine N-methyltransferase (PMT)	+	917	NA	NA	NA	Upstream of two
Pf3D7_13_v3	1703624	1703833	210	1703721	165	9.17231	1.65354	6.66859	MACS2_peak_270	PF3D7_1343100	conserved Plasmodium protein, unknown function	-	-3091	PF3D7_1343200	tRNA guanosine-2'-O-methyltransferase, putative	+	849	NA	NA	NA	Upstream of two
Pf3D7_13_v3	1892076	1892414	339	1892303	181	13.1315	1.81292	10.4996	MACS2_peak_271	PF3D7_1347200	nucleoside transporter 1 (NT1)	-	-1182	PF3D7_1347300	conserved Plasmodium membrane protein, unknown function	-	1310	NA	NA	NA	Upstream of one
Pf3D7_13_v3	2267852	2268103	252	2267975	192	16.2033	1.92249	13.4794	MACS2_peak_272	PF3D7_1357000	elongation factor 1-alpha	-	-827	PF3D7_1357100	elongation factor 1-alpha	+	926	NA	NA	NA	Upstream of two
Pf3D7_13_v3	2327388	2327587	200	2327500	169	10.1033	1.69338	7.56683	MACS2_peak_273	PF3D7_1358700	HVA22-like protein, putative	-	-645	PF3D7_1358800	40S ribosomal protein S15 (RPS15)	+	3574	NA	NA	NA	Upstream of two
Pf3D7_13_v3	2780252	2780512	261	2780374	206	20.4978	2.06194	17.6541	MACS2_peak_274	PF3D7_1369700	U2 small nuclear ribonucleoprotein A', putative	-	-1303	PF3D7_1369900	tRNA Tryptophan	-	706	PF3D7_1369800	tRNA Arginine	+	Within gene
Pf3D7_13_v3	2781003	2781218	216	2781116	190	15.6244	1.90257	12.9188	MACS2_peak_275	PF3D7_1369800	tRNA Arginine	+	-689	PF3D7_1370000	tRNA Arginine	+	506	PF3D7_1369900	tRNA Tryptophan	-	Within gene
Pf3D7_13_v3	2783103	2783324	222	2783208	196	17.3873	1.96233	14.6282	MACS2_peak_276	PF3D7_1370000	tRNA Arginine	+	-1513	PF3D7_1370200	tRNA Glycine	+	558	PF3D7_1370100	tRNA Cysteine	-	Within gene
Pf3D7_13_v3	2783704	2783933	230	2783814	205	20.1773	2.05198	17.3418	MACS2_peak_277	PF3D7_1370100	tRNA Cysteine	-	-593	PF3D7_1370300	membrane associated histidine-rich protein (MAHRP1)	+	4158	PF3D7_1370200	tRNA Glycine	+	Within gene
Pf3D7_14_v3	410	737	328	556	239	7.56819	1.44535	5.14047	MACS2_peak_278	NA	NA	NA	NA	PF3D7_1400100	erythrocyte membrane protein 1 (PfEMP1), truncated, pseudogene	+	837	NA	NA	NA	Upstream of one
Pf3D7_14_v3	249209	249487	279	249365	191	15.9127	1.91253	13.198	MACS2_peak_279	PF3D7_1406800	glideosome associated protein with multiple membrane spans 3 (GAPM3)	-	-1644	PF3D7_1406900	radical SAM protein, putative	+	1694	NA	NA	NA	Upstream of two
Pf3D7_14_v3	418780	419224	445	419113	245	34.523	2.45042	31.3984	MACS2_peak_280	PF3D7_1410300	WD repeat-containing protein, putative	-	-2051	PF3D7_1410400	rhoptry-associated protein 1 (RAP1)	+	1329	NA	NA	NA	Upstream of two
Pf3D7_14_v3	419399	419600	202	419515	222	25.9008	2.22132	22.9389	MACS2_peak_281	PF3D7_1410300	WD repeat-containing protein, putative	-	-2453	PF3D7_1410400	rhoptry-associated protein 1 (RAP1)	+	927	NA	NA	NA	Upstream of two
Pf3D7_14_v3	613571	613783	213	613691	173	11.0741	1.73323	8.50631	MACS2_peak_282	PF3D7_1415200	DNA-directed RNA polymerase I/III subunit, putative	+	-955	PF3D7_1415300	RNA-binding protein Nova-1, putative	+	1476	NA	NA	NA	Upstream of one
Pf3D7_14_v3	777974	778262	289	778130	222	25.9008	2.22132	22.9389	MACS2_peak_283	PF3D7_1418300	calmodulin, putative	+	-1048	PF3D7_1418500	5S ribosomal RNA	+	1247	PF3D7_1418400	tRNA Proline	+	Within gene
Pf3D7_14_v3	779316	779544	229	779442	216	23.8151	2.16155	20.8975	MACS2_peak_284	PF3D7_1418400	tRNA Proline	+	-1279	PF3D7_1418600	5S ribosomal RNA	+	564	PF3D7_1418500	5S ribosomal RNA	+	Within gene
Pf3D7_14_v3	779950	780173	224	780097	186	14.4937	1.86272	11.8223	MACS2_peak_285	PF3D7_1418500	5S ribosomal RNA	+	-602	PF3D7_1418700	5S ribosomal RNA	+	819	PF3D7_1418600	5S ribosomal RNA	+	Within gene
Pf3D7_14_v3	780861	781084	224	780971	205	20.0734	2.04746	17.2458	MACS2_peak_286	PF3D7_1418600	5S ribosomal RNA	+	-847	PF3D7_1418800	signal recognition particle RNA	-	1078	PF3D7_1418700	5S ribosomal RNA	+	Within gene
Pf3D7_14_v3	782041	782488	448	782309	260	40.6508	2.59984	37.4243	MACS2_peak_287	PF3D7_1418700	5S ribosomal RNA	+	-1275	PF3D7_1418900	DEAD/DEAH box ATP-dependent RNA helicase, putative	-	769	PF3D7_1418800	signal recognition particle RNA	-	Within gene
Pf3D7_14_v3	1222215	1222639	425	1222488	155	7.02426	1.55393	4.61897	MACS2_peak_288	PF3D7_1431000	mitochondrial ribosomal protein L17-2 precursor, putative	-	-3489	PF3D7_1431200	conserved Plasmodium protein, unknown function	-	1852	PF3D7_1431100	conserved Plasmodium protein, unknown function	+	Within gene
Pf3D7_14_v3	1547635	1548000	366	1547801	167	5.96153	1.46606	3.62341	MACS2_peak_289	PF3D7_1438300	tRNA Methionine	+	-1504	PF3D7_1438400	metacaspase-like protein (MCA2)	+	1117	NA	NA	NA	Upstream of one
Pf3D7_14_v3	1869252	1869506	255	1869348	205	20.1773	2.05198	17.3418	MACS2_peak_290	PF3D7_1445500	conserved Plasmodium protein, unknown function	+	-1283	PF3D7_1445600	RNA-binding protein, putative	+	2430	NA	NA	NA	Upstream of one
Pf3D7_14_v3	1889314	1889579	266	1889458	205	20.1773	2.05198	17.3418	MACS2_peak_291	PF3D7_1445900	ATP-dependent RNA helicase DDX5, putative (DDX5)	+	-1135	PF3D7_1446100	conserved Plasmodium protein, unknown function	-	520	PF3D7_1446000	U5 spliceosomal RNA	+	Within gene
Pf3D7_14_v3	2013227	2013908	682	2013557	242	33.344	2.42054	30.2421	MACS2_peak_292	PF3D7_1449100	conserved Plasmodium protein, unknown function	+	-1063	PF3D7_1449200	conserved Plasmodium protein, unknown function	+	1113	NA	NA	NA	Upstream of one
Pf3D7_14_v3	2102214	2102679	466	2102442	311	64.1499	3.10786	60.5145	MACS2_peak_293	PF3D7_1451200	conserved Plasmodium protein, unknown function	-	-2706	PF3D7_1451300	E3 SUMO-protein ligase NSE2, putative (NSE2)	+	2505	NA	NA	NA	Upstream of two
Pf3D7_14_v3	2103005	2103743	739	2103319	214	23.1355	2.14163	20.2325	MACS2_peak_294	PF3D7_1451200	conserved Plasmodium protein, unknown function	-	-3583	PF3D7_1451300	E3 SUMO-protein ligase NSE2, putative (NSE2)	+	1628	NA	NA	NA	Upstream of two
Pf3D7_14_v3	2344419	2344687	269	2344560	205	20.1773	2.05198	17.3418	MACS2_peak_295	PF3D7_1457200	thioredoxin 1 (TRX1)	-	-342	PF3D7_1457300	conserved Plasmodium protein, unknown function	-	1618	NA	NA	NA	Upstream of one
Pf3D7_14_v3	2558244	2558459	216	2558340	186	14.4937	1.86272	11.8223	MACS2_peak_296	PF3D7_1462700	cytochrome c1 precursor, putative	-	-3236	PF3D7_1462800	glyceraldehyde-3-phosphate dehydrogenase (GAPDH)	+	758	NA	NA	NA	Upstream of two
Pf3D7_14_v3	2721116	2721496	381	2721311	331	74.3841	3.30708	70.5738	MACS2_peak_297	PF3D7_1466400	transcription factor with AP2 domain(s) (ApiAP2)	-	-4026	PF3D7_1466500	conserved Plasmodium protein, unknown function	+	3914	NA	NA	NA	Upstream of two
Pf3D7_14_v3	2798040	2798675	636	2798194	198	17.9924	1.98225	15.2167	MACS2_peak_298	PF3D7_1468100	conserved Plasmodium protein, unknown function	-	-3871	PF3D7_1468200	conserved protein, unknown function	+	4314	NA	NA	NA	Upstream of two
Pf3D7_14_v3	2800170	2800937	768	2800439	304	60.6971	3.03813	57.129	MACS2_peak_299	PF3D7_1468100	conserved Plasmodium protein, unknown function	-	-6116	PF3D7_1468200	conserved protein, unknown function	+	2069	NA	NA	NA	Upstream of two
Pf3D7_14_v3	2806527	2806904	378	2806688	194	16.7909	1.94241	14.0488	MACS2_peak_300	PF3D7_1468300	leucine-rich repeat protein (LRR14.1)	+	-2075	PF3D7_1468400	zinc finger protein, putative (D13)	+	2790	NA	NA	NA	Upstream of one
Pf3D7_14_v3	3005074	3005546	473	3005193	224	26.6116	2.24124	23.6363	MACS2_peak_301	PF3D7_1473700	nucleoporin NUP116/NSP116, putative (NUP116)	-	-2838	PF3D7_1473900	conserved Plasmodium protein, unknown function	+	2408	NA	NA	NA	Upstream of two
