# Supplementary material for: Dissecting the role of PfAP2-G in malaria gametocytogenesis
Source: Nat Commun. 2020 Mar 20;11:1503. doi: 10.1038/s41467-020-15026-0 (PMC7083873; doi:10.1038/s41467-020-15026-0)
Supplement: Supplementary file 16 — Supplementary Data 12 [file 41467_2020_15026_MOESM16_ESM.xlsx]

## Sheet: 1 PfAP2-G and PfAP2-I overlap
chromosome	start	end	left_id	left_desc	left_strand	left_dist	right_id	right_desc	right_strand	right_dist	within_id	within_desc	within_strand	peak_location
Pf3D7_02_v3	312669	312939	PF3D7_0207700	serine repeat antigen 4 (SERA4)	-	-650	PF3D7_0207800	serine repeat antigen 3 (SERA3)	-	644	NA	NA	NA	Upstream of one
Pf3D7_02_v3	838281	838883	PF3D7_0220700	Plasmodium exported protein (hyp9), unknown function	+	-3895	PF3D7_0220800	cytoadherence linked asexual protein 2 (CLAG2)	+	260	NA	NA	NA	Upstream of one
Pf3D7_03_v3	101788	102044	PF3D7_0301700	Plasmodium exported protein, unknown function	-	-4010	PF3D7_0301800	Plasmodium exported protein, unknown function	+	2408	NA	NA	NA	Upstream of two
Pf3D7_03_v3	133572	135570	PF3D7_0302400	unspecified product	-	-1070	PF3D7_0302500	cytoadherence linked asexual protein 3.1 (CLAG3.1)	+	846	NA	NA	NA	Upstream of two
Pf3D7_04_v3	174753	174975	PF3D7_0402900	probable protein, unknown function	-	-1951	PF3D7_0403100	regulator of chromosome condensation, putative	-	507	PF3D7_0403000	tRNA Asparagine	+	Within gene
Pf3D7_04_v3	338101	338440	PF3D7_0406400	cytosolic glyoxalase II (cGloII)	+	-4416	PF3D7_0406600	conserved Plasmodium protein, unknown function	+	8036	PF3D7_0406500	conserved Plasmodium protein, unknown function	-	Within gene
Pf3D7_04_v3	1072150	1072552	PF3D7_0423700	early transcribed membrane protein 4 (ETRAMP4)	-	-507	PF3D7_0423800	cysteine-rich protective antigen (CyRPA)	+	3995	NA	NA	NA	Upstream of two
Pf3D7_05_v3	85866	86266	PF3D7_0501600	rhoptry-associated protein 2 (RAP2)	-	-830	PF3D7_0501700	anaphase promoting complex subunit, putative	-	753	NA	NA	NA	Upstream of one
Pf3D7_05_v3	1150132	1150405	PF3D7_0527600	conserved Plasmodium protein, unknown function	-	-1460	PF3D7_0527800	tRNA Leucine	-	957	PF3D7_0527700	tRNA Glutamic acid	+	Within gene
Pf3D7_05_v3	1288845	1289212	PF3D7_0531400	conserved Plasmodium protein, unknown function	-	-2924	PF3D7_0531600	18S ribosomal RNA	+	571	PF3D7_0531500	unspecified product	+	Within gene
Pf3D7_06_v3	177865	178053	PF3D7_0604100	transcription factor with AP2 domain(s) (SIP2)	-	-720	PF3D7_0604200	mitochondrial ribosomal protein L41, putative	+	2976	NA	NA	NA	Upstream of two
Pf3D7_06_v3	178945	179449	PF3D7_0604100	transcription factor with AP2 domain(s) (SIP2)	-	-1958	PF3D7_0604200	mitochondrial ribosomal protein L41, putative	+	1738	NA	NA	NA	Upstream of two
Pf3D7_06_v3	361059	361369	PF3D7_0608700	T-complex protein 1 subunit zeta (CCT6)	+	-1012	PF3D7_0608800	ornithine aminotransferase (OAT)	+	1420	NA	NA	NA	Upstream of one
Pf3D7_06_v3	757723	758134	PF3D7_0617900	histone H3 variant, putative (H3.3)	+	-3125	PF3D7_0618000	conserved Plasmodium membrane protein, unknown function	+	679	NA	NA	NA	Upstream of one
Pf3D7_06_v3	860945	861165	PF3D7_0620700	DnaJ protein, putative	-	-942	PF3D7_0620900	tRNA Leucine	-	629	PF3D7_0620800	tRNA Alanine	+	Within gene
Pf3D7_06_v3	994235	994447	PF3D7_0624400	conserved Plasmodium protein, unknown function	-	-2144	PF3D7_0624600	SNF2 helicase, putative (ISWI)	+	5182	PF3D7_0624500	anaphase promoting complex subunit, putative	+	Within gene
Pf3D7_06_v3	1154657	1154917	PF3D7_0628100	HECT-domain (ubiquitin-transferase), putative	-	-1124	PF3D7_0628200	protein kinase PK4 (PK4)	+	5074	NA	NA	NA	Upstream of two
Pf3D7_07_v3	100579	100788	PF3D7_0702300	sporozoite threonine and asparagine-rich protein (STARP)	+	-1955	PF3D7_0702400	small exported membrane protein 1 (SEMP1)	+	1009	NA	NA	NA	Upstream of one
Pf3D7_07_v3	107498	107809	PF3D7_0702500	Plasmodium exported protein, unknown function	-	-1666	PF3D7_0702600	chitinase precursor fragment, truncated	+	2260	NA	NA	NA	Upstream of two
Pf3D7_07_v3	644882	645099	PF3D7_0714000	histone H2B variant (H2B.Z)	-	-1520	PF3D7_0714100	conserved Plasmodium protein, unknown function	-	1727	NA	NA	NA	Upstream of one
Pf3D7_07_v3	1077896	1078135	PF3D7_0725300	conserved Plasmodium protein, unknown function	-	-3263	PF3D7_0725400	conserved Plasmodium protein, unknown function	+	998	NA	NA	NA	Upstream of two
Pf3D7_07_v3	1082473	1083419	PF3D7_0725500	unspecified product	-	-604	PF3D7_0725600	18S ribosomal RNA	+	814	NA	NA	NA	Upstream of two
Pf3D7_07_v3	1086601	1086916	PF3D7_0725900	unspecified product	+	-191	PF3D7_0726100	Plasmodium exported protein, unknown function	-	6806	PF3D7_0726000	28S ribosomal RNA	+	Within gene
Pf3D7_07_v3	1090799	1091001	PF3D7_0726000	28S ribosomal RNA	+	-544	PF3D7_0726100	Plasmodium exported protein, unknown function	-	2665	NA	NA	NA	Downstream of two
Pf3D7_07_v3	1318966	1319164	PF3D7_0730600	tRNA Valine	+	-935	PF3D7_0730800.2	Plasmodium exported protein, unknown function	+	2240	PF3D7_0730700	tRNA Threonine	-	Within gene
Pf3D7_08_v3	1012236	1012466	PF3D7_0822900	conserved Plasmodium protein, unknown function	-	-1045	PF3D7_0823000	serine/threonine protein kinase VPS15, putative (VPS15)	-	575	NA	NA	NA	Upstream of one
Pf3D7_08_v3	1357292	1357506	PF3D7_0831500	Plasmodium exported protein (PHIST), unknown function	+	-2731	PF3D7_0831600	cytoadherence linked asexual protein 8 (CLAG8)	+	914	NA	NA	NA	Upstream of one
Pf3D7_09_v3	274261	274778	PF3D7_0905300	dynein heavy chain, putative	-	-4812	PF3D7_0905500	conserved Plasmodium protein, unknown function	+	3848	PF3D7_0905400	high molecular weight rhoptry protein 3 (RhopH3)	-	Within gene
Pf3D7_09_v3	275673	276323	PF3D7_0905400	high molecular weight rhoptry protein 3 (RhopH3)	-	-1210	PF3D7_0905500	conserved Plasmodium protein, unknown function	+	2370	NA	NA	NA	Upstream of two
Pf3D7_09_v3	616505	616720	PF3D7_0914300	met-10+ like protein, putative	-	-1122	PF3D7_0914400	conserved Plasmodium protein, unknown function	+	1349	NA	NA	NA	Upstream of two
Pf3D7_09_v3	1060444	1061391	PF3D7_0926100	protein kinase, putative	-	-3103	PF3D7_0926200	conserved Plasmodium protein, unknown function	+	2134	NA	NA	NA	Upstream of two
Pf3D7_09_v3	1121795	1122067	PF3D7_0927500	dynein light chain, putative	-	-601	PF3D7_0927600	conserved Plasmodium protein, unknown function	+	1929	NA	NA	NA	Upstream of two
Pf3D7_09_v3	1174280	1174563	PF3D7_0929300	conserved Plasmodium protein, unknown function	+	-940	PF3D7_0929400	high molecular weight rhoptry protein 2 (RhopH2)	+	780	NA	NA	NA	Upstream of one
Pf3D7_09_v3	1200353	1201169	PF3D7_0930200	leucine-rich repeat protein (LRR8)	-	-2300	PF3D7_0930300	merozoite surface protein 1 (MSP1)	+	1050	NA	NA	NA	Upstream of two
Pf3D7_09_v3	1201800	1202291	PF3D7_0930200	leucine-rich repeat protein (LRR8)	-	-3585	PF3D7_0930400.2	conserved Plasmodium protein, unknown function	+	5927	PF3D7_0930300	merozoite surface protein 1 (MSP1)	+	Within gene
Pf3D7_09_v3	1359582	1359762	PF3D7_0934700	UBX domain, putative	+	-411	PF3D7_0934800	cAMP-dependent protein kinase catalytic subunit (PKAc)	+	2262	NA	NA	NA	Upstream of one
Pf3D7_09_v3	1361328	1361544	PF3D7_0934700	UBX domain, putative	+	-2175	PF3D7_0934800	cAMP-dependent protein kinase catalytic subunit (PKAc)	+	498	NA	NA	NA	Upstream of one
Pf3D7_10_v3	1011984	1012189	PF3D7_1023900	chromodomain-helicase-DNA-binding protein 1 homolog, putative (CHD1)	-	-4627	PF3D7_1024000	conserved Plasmodium protein, unknown function	+	2808	NA	NA	NA	Upstream of two
Pf3D7_10_v3	1143820	1144285	PF3D7_1027300	peroxiredoxin (nPrx)	-	-1452	PF3D7_1027400	DNA-directed RNA polymerase II, putative	-	1769	NA	NA	NA	Upstream of one
Pf3D7_10_v3	1333783	1334038	PF3D7_1033100	S-adenosylmethionine decarboxylase/ornithine decarboxylase (AdoMetDC/ODC)	-	-5476	PF3D7_1033200	early transcribed membrane protein 10.2 (ETRAMP10.2)	+	1310	NA	NA	NA	Upstream of two
Pf3D7_10_v3	1334311	1334727	PF3D7_1033100	S-adenosylmethionine decarboxylase/ornithine decarboxylase (AdoMetDC/ODC)	-	-6084	PF3D7_1033200	early transcribed membrane protein 10.2 (ETRAMP10.2)	+	702	NA	NA	NA	Upstream of two
Pf3D7_10_v3	1393624	1394658	PF3D7_1035100	probable protein, unknown function	+	-1012	PF3D7_1035200	S-antigen	+	697	NA	NA	NA	Upstream of one
Pf3D7_10_v3	1412425	1412813	PF3D7_1035600	merozoite surface protein (H101)	+	-2065	PF3D7_1035700	duffy binding-like merozoite surface protein (DBLMSP)	+	580	NA	NA	NA	Upstream of one
Pf3D7_11_v3	340363	340565	PF3D7_1107800	transcription factor with AP2 domain(s) (ApiAP2)	-	-4864	PF3D7_1107900	mechanosensitive ion channel protein	-	3448	NA	NA	NA	Upstream of one
Pf3D7_11_v3	808489	808772	PF3D7_1121300	tyrosine kinase-like protein (TKL2)	-	-1551	PF3D7_1121400	WD repeat-containing protein, putative	+	1578	NA	NA	NA	Upstream of two
Pf3D7_11_v3	1582686	1582996	PF3D7_1139600	conserved Plasmodium protein, unknown function	+	-359	PF3D7_1139700	adrenodoxin reductase, putative	-	153	NA	NA	NA	Downstream of two
Pf3D7_11_v3	1606592	1606908	PF3D7_1140300	P-loop containing nucleoside triphosphate hydrolase, putative	+	-345	PF3D7_1140400	conserved Plasmodium protein, unknown function	+	1255	NA	NA	NA	Upstream of one
Pf3D7_11_v3	1607120	1607300	PF3D7_1140300	P-loop containing nucleoside triphosphate hydrolase, putative	+	-805	PF3D7_1140400	conserved Plasmodium protein, unknown function	+	795	NA	NA	NA	Upstream of one
Pf3D7_11_v3	1798289	1798604	PF3D7_1145200	serine/threonine protein kinase, putative	-	-3078	PF3D7_1145300	cysteine-rich PDZ-binding protein, putative (CRIPT)	-	328	NA	NA	NA	Upstream of one
Pf3D7_12_v3	205642	206076	PF3D7_1204200	conserved Plasmodium protein, unknown function	+	-1023	PF3D7_1204400	conserved Plasmodium membrane protein, unknown function	-	2305	PF3D7_1204300	eukaryotic translation initiation factor 5A (EIF5A)	-	Within gene
Pf3D7_12_v3	666816	667026	PF3D7_1216700	perforin-like protein 2 (PLP2)	+	-640	PF3D7_1216900	DNA-binding chaperone, putative	+	3525	PF3D7_1216800	tRNA Proline	+	Within gene
Pf3D7_12_v3	898359	898893	PF3D7_1222400	transcription factor with AP2 domain(s) (ApiAP2)	+	-370	PF3D7_1222500	ATP-binding protein, putative	-	571	NA	NA	NA	Downstream of two
Pf3D7_12_v3	903424	903947	PF3D7_1222500	ATP-binding protein, putative	-	-2611	PF3D7_1222600	transcription factor with AP2 domain(s) (AP2-G)	+	3516	NA	NA	NA	Upstream of two
Pf3D7_12_v3	904092	905095	PF3D7_1222500	ATP-binding protein, putative	-	-3519	PF3D7_1222600	transcription factor with AP2 domain(s) (AP2-G)	+	2608	NA	NA	NA	Upstream of two
Pf3D7_12_v3	917407	917743	PF3D7_1222600	transcription factor with AP2 domain(s) (AP2-G)	+	-3075	PF3D7_1222700	glideosome-associated protein 45 (GAP45)	+	1146	NA	NA	NA	Upstream of one
Pf3D7_12_v3	1057414	1057612	PF3D7_1226000	conserved Plasmodium protein, unknown function	-	-1232	PF3D7_1226100	haloacid dehalogenase-like hydrolase, putative (HAD3)	+	688	NA	NA	NA	Upstream of two
Pf3D7_12_v3	1163388	1164168	PF3D7_1228600	merozoite surface protein 9 (MSP9)	-	-819	PF3D7_1228700	conserved Plasmodium protein, unknown function	+	1729	NA	NA	NA	Upstream of two
Pf3D7_12_v3	1629195	1629440	PF3D7_1239100	mitochondrial ribosomal protein L23 precursor, putative	+	-1391	PF3D7_1239200	transcription factor with AP2 domain(s) (ApiAP2)	+	5376	NA	NA	NA	Upstream of one
Pf3D7_12_v3	1824316	1824569	PF3D7_1243500	vacuolar-sorting protein SNF7, putative (SNF7)	-	-1849	PF3D7_1243600	translation initiation factor SUI1, putative	+	1515	NA	NA	NA	Upstream of two
Pf3D7_12_v3	2113659	2113860	PF3D7_1251900	tRNA Valine	+	-811	PF3D7_1252100	rhoptry neck protein 3 (RON3)	-	867	PF3D7_1252000	tRNA Glutamic acid	-	Within gene
Pf3D7_12_v3	2123285	2123594	PF3D7_1252100	rhoptry neck protein 3 (RON3)	-	-954	PF3D7_1252200	chitinase (CHT1)	+	1994	NA	NA	NA	Upstream of two
Pf3D7_13_v3	1040186	1040461	PF3D7_1324800	dihydrofolate synthase/folylpolyglutamate synthase (DHFS-FPGS)	-	-1794	PF3D7_1324900	L-lactate dehydrogenase (LDH)	+	832	NA	NA	NA	Upstream of two
Pf3D7_13_v3	1417957	1418182	PF3D7_1335000	MSP7-like protein (MSRP1)	-	-613	PF3D7_1335100	merozoite surface protein 7 (MSP7)	-	1015	NA	NA	NA	Upstream of one
Pf3D7_13_v3	1427335	1427617	PF3D7_1335200	reticulocyte binding protein homologue 6, pseudogene (RH6)	-	-1881	PF3D7_1335300	reticulocyte binding protein 2 homologue b (RH2b)	-	1397	NA	NA	NA	Upstream of one
Pf3D7_13_v3	1576856	1577075	PF3D7_1339100	tRNA Methionine	+	-1540	PF3D7_1339300	conserved Plasmodium protein, unknown function	+	6259	PF3D7_1339200	tRNA Proline	-	Within gene
Pf3D7_13_v3	1695258	1695837	PF3D7_1342900	transcription factor with AP2 domain(s) (ApiAP2)	-	-1580	PF3D7_1343000	phosphoethanolamine N-methyltransferase (PMT)	+	1345	NA	NA	NA	Upstream of two
Pf3D7_13_v3	1703623	1703833	PF3D7_1343100	conserved Plasmodium protein, unknown function	-	-3099	PF3D7_1343200	tRNA guanosine-2'-O-methyltransferase, putative	+	841	NA	NA	NA	Upstream of two
Pf3D7_14_v3	249288	249487	PF3D7_1406800	glideosome associated protein with multiple membrane spans 3 (GAPM3)	-	-1668	PF3D7_1406900	radical SAM protein, putative	+	1670	NA	NA	NA	Upstream of two
Pf3D7_14_v3	613570	613783	PF3D7_1415200	DNA-directed RNA polymerase I/III subunit, putative	+	-942	PF3D7_1415300	RNA-binding protein Nova-1, putative	+	1489	NA	NA	NA	Upstream of one
Pf3D7_14_v3	782088	782360	PF3D7_1418700	5S ribosomal RNA	+	-1191	PF3D7_1418900	DEAD/DEAH box ATP-dependent RNA helicase, putative	-	853	PF3D7_1418800	signal recognition particle RNA	-	Within gene
Pf3D7_14_v3	1547634	1548000	PF3D7_1438300	tRNA Methionine	+	-1521	PF3D7_1438400	metacaspase-like protein (MCA2)	+	1100	NA	NA	NA	Upstream of one
Pf3D7_14_v3	2013226	2013908	PF3D7_1449100	conserved Plasmodium protein, unknown function	+	-1074	PF3D7_1449200	conserved Plasmodium protein, unknown function	+	1102	NA	NA	NA	Upstream of one
Pf3D7_14_v3	2102349	2102658	PF3D7_1451200	conserved Plasmodium protein, unknown function	-	-2769	PF3D7_1451300	E3 SUMO-protein ligase NSE2, putative (NSE2)	+	2442	NA	NA	NA	Upstream of two
Pf3D7_14_v3	2103041	2103693	PF3D7_1451200	conserved Plasmodium protein, unknown function	-	-3632	PF3D7_1451300	E3 SUMO-protein ligase NSE2, putative (NSE2)	+	1579	NA	NA	NA	Upstream of two
Pf3D7_14_v3	2344473	2344685	PF3D7_1457200	thioredoxin 1 (TRX1)	-	-362	PF3D7_1457300	conserved Plasmodium protein, unknown function	-	1598	NA	NA	NA	Upstream of one
Pf3D7_14_v3	2721139	2721476	PF3D7_1466400	transcription factor with AP2 domain(s) (ApiAP2)	-	-4024	PF3D7_1466500	conserved Plasmodium protein, unknown function	+	3916	NA	NA	NA	Upstream of two
Pf3D7_14_v3	2800259	2800752	PF3D7_1468100	conserved Plasmodium protein, unknown function	-	-6184	PF3D7_1468200	conserved protein, unknown function	+	2001	NA	NA	NA	Upstream of two
Pf3D7_14_v3	2806526	2806762	PF3D7_1468300	leucine-rich repeat protein (LRR14.1)	+	-2032	PF3D7_1468400	zinc finger protein, putative (D13)	+	2833	NA	NA	NA	Upstream of one
Pf3D7_14_v3	3005103	3005532	PF3D7_1473700	nucleoporin NUP116/NSP116, putative (NUP116)	-	-2964	PF3D7_1473900	conserved Plasmodium protein, unknown function	+	2282	NA	NA	NA	Upstream of two

## Sheet: 2 PfAP2-G only
chromosome	start	end	left_id	left_desc	left_strand	left_dist	right_id	right_desc	right_strand	right_dist	within_id	within_desc	within_strand	peak_location
Pf3D7_01_v3	8081	8380	NA	NA	.	-1	PF3D7_0100100	erythrocyte membrane protein 1, PfEMP1 (VAR)	+	21278	NA	NA	NA	Upstream of one
Pf3D7_01_v3	255422	255694	PF3D7_0105900	DNA binding protein, putative	+	-629	PF3D7_0106000	conserved Plasmodium protein, unknown function	-	216	NA	NA	NA	Downstream of two
Pf3D7_01_v3	373517	374043	PF3D7_0109300	fatty acid elongation protein, GNS1/SUR4 family, putative	-	-769	PF3D7_0109400	tubulin-specific chaperone a, putative	-	658	NA	NA	NA	Upstream of one
Pf3D7_01_v3	493611	494139	PF3D7_0113000	glutamic acid-rich protein (GARP)	-	-3749	PF3D7_0113100	surface-associated interspersed protein 1.1 (SURFIN 1.1) (SURF1.1)	+	1368	NA	NA	NA	Upstream of two
Pf3D7_01_v3	510715	511382	PF3D7_0113400	Plasmodium exported protein, unknown function	-	-1302	PF3D7_0113600	surface-associated interspersed protein 1.2 (SURFIN 1.2), pseudogene (SURF1.2)	+	1036	NA	NA	NA	Upstream of two
Pf3D7_01_v3	617233	617498	PF3D7_0115700	erythrocyte membrane protein 1, PfEMP1 (VAR)	-	-2474	NA	NA	.	-1	NA	NA	NA	Upstream of one
Pf3D7_02_v3	534076	534911	PF3D7_0212900	Leu/Phe-tRNA protein transferase, putative	+	-145	PF3D7_0213000	conserved Plasmodium protein, unknown function	+	1151	NA	NA	NA	Upstream of one
Pf3D7_02_v3	577072	577371	PF3D7_0214200	mitochondrial ribosomal protein L13 precursor, putative	-	-1169	PF3D7_0214300	conserved Plasmodium protein, unknown function	+	1439	NA	NA	NA	Upstream of two
Pf3D7_02_v3	621382	621828	PF3D7_0215000	acyl-CoA synthetase (ACS9)	-	-2177	PF3D7_0215100	RING zinc finger protein, putative	-	918	NA	NA	NA	Upstream of one
Pf3D7_02_v3	632894	633111	PF3D7_0215300	acyl-CoA synthetase (ACS8)	-	-1696	PF3D7_0215400	conserved Plasmodium protein, unknown function	-	1585	NA	NA	NA	Upstream of one
Pf3D7_02_v3	684650	685018	PF3D7_0216500	conserved Plasmodium protein, unknown function	+	-1132	PF3D7_0216600	MtN3-like protein	+	1650	NA	NA	NA	Upstream of one
Pf3D7_02_v3	789021	789299	PF3D7_0219800	Plasmodium exported protein (PHISTc), unknown function	-	-1221	PF3D7_0219900	Plasmodium exported protein, unknown function	+	2303	NA	NA	NA	Upstream of two
Pf3D7_02_v3	829795	829995	PF3D7_0220500	Plasmodium exported protein (hyp2), unknown function	-	-5032	PF3D7_0220600	Plasmodium exported protein (hyp9), unknown function	+	1293	NA	NA	NA	Upstream of two
Pf3D7_02_v3	938893	939162	PF3D7_0223500	erythrocyte membrane protein 1, PfEMP1 (VAR)	-	-15381	NA	NA	.	-1	NA	NA	NA	Upstream of one
Pf3D7_03_v3	34528	34765	NA	NA	.	-1	PF3D7_0300100	erythrocyte membrane protein 1, PfEMP1 (VAR)	+	2317	NA	NA	NA	Upstream of one
Pf3D7_03_v3	527254	527504	PF3D7_0312400	glycogen synthase kinase 3 (GSK3)	-	-941	PF3D7_0312500	transporter, putative	+	1657	NA	NA	NA	Upstream of two
Pf3D7_03_v3	727021	727487	PF3D7_0317600	40S ribosomal protein S11, putative (RPS11)	+	-1125	PF3D7_0317700	CPSF (cleavage and polyadenylation specific factor), subunit A, putative	+	1004	NA	NA	NA	Upstream of one
Pf3D7_03_v3	745895	746326	PF3D7_0318100	stomatin-like protein	+	-1059	PF3D7_0318200	DNA-directed RNA polymerase II subunit RPB1 (RPB1)	+	2353	NA	NA	NA	Upstream of one
Pf3D7_04_v3	135410	135981	PF3D7_0402200	surface-associated interspersed protein 4.1 (SURFIN 4.1), pseudogene (SURF4.1)	-	-1229	PF3D7_0402300	reticulocyte binding protein homologue 1 (RH1)	+	1943	NA	NA	NA	Upstream of two
Pf3D7_04_v3	200241	200551	PF3D7_0403500	ubiquitin specific protease, putative	+	-3652	PF3D7_0403700	CGI-201 protein, short form	-	5831	PF3D7_0403600	conserved Plasmodium protein, unknown function	-	Within gene
Pf3D7_04_v3	372060	372289	PF3D7_0407500	mitochondrial carrier protein, putative	+	-906	PF3D7_0407600	conserved Plasmodium protein, unknown function	+	863	NA	NA	NA	Upstream of one
Pf3D7_04_v3	469112	469380	PF3D7_0410000	erythrocyte vesicle protein 1 (EVP1)	-	-1908	PF3D7_0410200	tRNA Isoleucine	-	611	PF3D7_0410100	tRNA Serine	+	Within gene
Pf3D7_04_v3	997948	998372	PF3D7_0421900	conserved Plasmodium protein, unknown function	+	-706	PF3D7_0422000	steroid dehydrogenase, putative	+	486	NA	NA	NA	Upstream of one
Pf3D7_04_v3	1098800	1099329	PF3D7_0424300	erythrocyte binding antigen-165, pseudogene (EBA165)	+	-1231	PF3D7_0424400	surface-associated interspersed protein 4.2 (SURFIN 4.2) (SURF4.2)	+	745	NA	NA	NA	Upstream of one
Pf3D7_04_v3	1182367	1182579	PF3D7_0426000	erythrocyte membrane protein 1, PfEMP1 (VAR)	-	-2248	NA	NA	.	-1	NA	NA	NA	Upstream of one
Pf3D7_05_v3	267150	267506	PF3D7_0506400	conserved Plasmodium protein, unknown function	-	-3404	PF3D7_0506600	histone deacetylase, putative, pseudogene	-	11445	PF3D7_0506500	conserved Plasmodium protein, unknown function	+	Within gene
Pf3D7_05_v3	432781	433222	PF3D7_0510100	conserved Plasmodium protein, unknown function	-	-2650	PF3D7_0510200	peptidyl-prolyl cis-trans isomerase (CYP87)	+	4492	NA	NA	NA	Upstream of two
Pf3D7_05_v3	451276	451484	PF3D7_0510500	topoisomerase I (TopoI)	-	-2879	PF3D7_0510700	conserved Plasmodium protein, unknown function	+	7920	PF3D7_0510600	tRNA Leucine	+	Within gene
Pf3D7_05_v3	1031016	1031632	PF3D7_0524900	tRNA-YW synthesizing protein, putative	+	-963	PF3D7_0525000	zinc finger protein, putative	+	4904	NA	NA	NA	Upstream of one
Pf3D7_06_v3	293045	293399	PF3D7_0606900	glutaredoxin-like protein (GLP2)	-	-2138	PF3D7_0607000	translation initiation factor IF-2, putative	+	641	NA	NA	NA	Upstream of two
Pf3D7_06_v3	520664	520878	PF3D7_0612200	leucine-rich repeat protein (LRR6)	-	-1224	PF3D7_0612400	conserved Plasmodium protein, unknown function	+	456	PF3D7_0612300	conserved protein, unknown function	+	Within gene
Pf3D7_06_v3	641201	641478	PF3D7_0615400	ribonuclease, putative	-	-1167	PF3D7_0615500	cdc2-related protein kinase 5 (CRK5)	+	2711	NA	NA	NA	Upstream of two
Pf3D7_06_v3	714015	714242	PF3D7_0617000	mitochondrial import receptor subunit TOM40, putative (TOM40)	-	-8962	PF3D7_0617200	conserved Plasmodium protein, unknown function	+	2920	PF3D7_0617100	AP-2 complex subunit alpha, putative	+	Within gene
Pf3D7_06_v3	716053	716728	PF3D7_0617100	AP-2 complex subunit alpha, putative	+	-1816	PF3D7_0617200	conserved Plasmodium protein, unknown function	+	658	NA	NA	NA	Upstream of one
Pf3D7_06_v3	1407068	1407489	PF3D7_0632800	erythrocyte membrane protein 1, PfEMP1 (VAR)	-	-24653	NA	NA	.	-1	NA	NA	NA	Upstream of one
Pf3D7_06_v3	1408334	1408679	PF3D7_0632800	erythrocyte membrane protein 1, PfEMP1 (VAR)	-	-25881	NA	NA	.	-1	NA	NA	NA	Upstream of one
Pf3D7_06_v3	1409146	1409378	PF3D7_0632800	erythrocyte membrane protein 1, PfEMP1 (VAR)	-	-26636	NA	NA	.	-1	NA	NA	NA	Upstream of one
Pf3D7_07_v3	17726	17949	NA	NA	.	-1	PF3D7_0700100	erythrocyte membrane protein 1, PfEMP1 (VAR)	+	2468	NA	NA	NA	Upstream of one
Pf3D7_07_v3	196087	196373	PF3D7_0704200	tRNA m5C-methyltransferase, putative	-	-1341	PF3D7_0704300	conserved Plasmodium membrane protein, unknown function	+	1460	NA	NA	NA	Upstream of two
Pf3D7_07_v3	393690	393977	PF3D7_0708700	Cg8 protein	-	-1647	PF3D7_0708800	heat shock protein 110 (HSP110c)	+	1876	NA	NA	NA	Upstream of two
Pf3D7_07_v3	885806	886073	PF3D7_0720400	ferrodoxin reductase-like protein	+	-953	PF3D7_0720500	conserved Plasmodium protein, unknown function	+	405	NA	NA	NA	Upstream of one
Pf3D7_07_v3	1138755	1138963	PF3D7_0726500	ubiquitin carboxyl-terminal hydrolase, putative	-	-2283	PF3D7_0726600	conserved Plasmodium protein, unknown function	+	1619	NA	NA	NA	Upstream of two
Pf3D7_07_v3	1355609	1355846	PF3D7_0731400	serine/threonine protein kinase, FIKK family, pseudogene (FIKK7.2)	+	-247	PF3D7_0731500	erythrocyte binding antigen-175 (EBA175)	+	2326	NA	NA	NA	Upstream of one
Pf3D7_08_v3	126024	126702	PF3D7_0801800	mannose-6-phosphate isomerase, putative	-	-4297	PF3D7_0801900	conserved Plasmodium protein, unknown function	+	2485	NA	NA	NA	Upstream of two
Pf3D7_08_v3	814407	814712	PF3D7_0817700	rhoptry neck protein 5 (RON5)	-	-1096	PF3D7_0817800	conserved Plasmodium protein, unknown function	+	589	NA	NA	NA	Upstream of two
Pf3D7_08_v3	823262	823605	PF3D7_0818000	conserved protein, unknown function	+	-983	PF3D7_0818100	zinc finger protein, putative	+	1129	NA	NA	NA	Upstream of one
Pf3D7_08_v3	1039444	1039696	PF3D7_0823500	inner membrane complex protein 1i, putative (IMC1i)	-	-963	PF3D7_0823600	lipoate-protein ligase B (LipB)	-	336	NA	NA	NA	Upstream of one
Pf3D7_08_v3	1308486	1308740	PF3D7_0830700	Plasmodium exported protein (hyp9), unknown function	+	-690	PF3D7_0830800	surface-associated interspersed protein 8.2 (SURFIN 8.2) (SURF8.2)	+	2023	NA	NA	NA	Upstream of one
Pf3D7_08_v3	1380019	1380544	PF3D7_0831800	histidine-rich protein II (HRPII)	-	-4984	PF3D7_0831900	Plasmodium exported protein (PHIST), unknown function, pseudogene	+	551	NA	NA	NA	Upstream of two
Pf3D7_09_v3	6724	7006	NA	NA	.	-1	PF3D7_0900100	erythrocyte membrane protein 1, PfEMP1 (VAR)	+	13214	NA	NA	NA	Upstream of one
Pf3D7_09_v3	540553	540799	PF3D7_0911900	falstatin (ICP)	-	-805	PF3D7_0912000	conserved Plasmodium protein, unknown function	-	356	NA	NA	NA	Upstream of one
Pf3D7_09_v3	1101284	1101597	PF3D7_0927100	conserved Plasmodium protein, unknown function	-	-611	PF3D7_0927200	zinc finger protein, putative	+	5701	NA	NA	NA	Upstream of two
Pf3D7_09_v3	1439696	1440160	PF3D7_0936300	ring-exported protein 3 (REX3)	-	-1948	PF3D7_0936400	ring-exported protein 4 (REX4)	+	854	NA	NA	NA	Upstream of two
Pf3D7_09_v3	1445514	1445786	PF3D7_0936500	virulence-associated protein 1 (VAP1)	-	-804	PF3D7_0936600	Plasmodium exported protein (PHISTc), unknown function (GEXP05)	+	1278	NA	NA	NA	Upstream of two
Pf3D7_09_v3	1505533	1505833	PF3D7_0937800	erythrocyte membrane protein 1, PfEMP1 (VAR)	-	-2348	NA	NA	.	-1	NA	NA	NA	Upstream of one
Pf3D7_10_v3	111324	111679	PF3D7_1002100	EMP1-trafficking protein (PTP5)	-	-2841	PF3D7_1002200	tryptophan-rich antigen 3 (PArt)	+	1426	NA	NA	NA	Upstream of two
Pf3D7_10_v3	470114	470419	PF3D7_1012100	conserved Plasmodium protein, unknown function	-	-732	PF3D7_1012200	conserved Plasmodium protein, unknown function	+	711	NA	NA	NA	Upstream of two
Pf3D7_10_v3	664673	664967	PF3D7_1016500	Plasmodium exported protein (PHISTc), unknown function	-	-620	PF3D7_1016600	Plasmodium exported protein (PHISTc), unknown function	-	837	NA	NA	NA	Upstream of one
Pf3D7_10_v3	1101197	1101713	PF3D7_1026000	conserved Plasmodium protein, unknown function	-	-1574	PF3D7_1026100	conserved Plasmodium protein, unknown function	+	362	NA	NA	NA	Upstream of two
Pf3D7_10_v3	1553635	1553978	PF3D7_1038600	Plasmodium exported protein, unknown function	-	-636	PF3D7_1038700	Plasmodium exported protein, unknown function	-	721	NA	NA	NA	Upstream of one
Pf3D7_11_v3	122497	123110	PF3D7_1102500	Plasmodium exported protein (PHISTb), unknown function (GEXP02)	-	-1299	PF3D7_1102600	Plasmodium exported protein, unknown function (GEXP14)	-	1013	NA	NA	NA	Upstream of one
Pf3D7_11_v3	125427	125730	PF3D7_1102600	Plasmodium exported protein, unknown function (GEXP14)	-	-844	PF3D7_1102700	early transcribed membrane protein 11.1 (ETRAMP11.1)	+	3209	NA	NA	NA	Upstream of two
Pf3D7_11_v3	677297	677574	PF3D7_1117800	DNA mismatch repair protein MLH (MLH)	-	-88	PF3D7_1117900	conserved Plasmodium protein, unknown function	+	1315	NA	NA	NA	Upstream of two
Pf3D7_11_v3	916922	917710	PF3D7_1123100	calcium-dependent protein kinase 7 (CDPK7)	+	-993	PF3D7_1123200	leucine-rich repeat protein (LRR11)	+	911	NA	NA	NA	Upstream of one
Pf3D7_11_v3	1066534	1066894	PF3D7_1127400	conserved Plasmodium protein, unknown function	+	-146	PF3D7_1127500	protein disulfide isomerase, putative	+	482	NA	NA	NA	Upstream of one
Pf3D7_11_v3	1154973	1155327	PF3D7_1129800	conserved Plasmodium protein, unknown function	+	-1924	PF3D7_1129900	transporter, putative	+	1286	NA	NA	NA	Upstream of one
Pf3D7_11_v3	1269997	1270875	PF3D7_1132700	mitochondrial ribosomal protein L2 precursor	+	-981	PF3D7_1132800	aquaglyceroporin (AQP)	+	767	NA	NA	NA	Upstream of one
Pf3D7_11_v3	1603584	1603802	PF3D7_1140200	conserved Plasmodium protein, unknown function	-	-616	PF3D7_1140300	P-loop containing nucleoside triphosphate hydrolase, putative	+	1627	NA	NA	NA	Upstream of two
Pf3D7_11_v3	1882329	1882585	PF3D7_1147200	tubulin--tyrosine ligase, putative	+	-1044	PF3D7_1147300	conserved Plasmodium protein, unknown function	+	1317	NA	NA	NA	Upstream of one
Pf3D7_12_v3	887302	887804	PF3D7_1222300	endoplasmin, putative (GRP94)	-	-1522	PF3D7_1222400	transcription factor with AP2 domain(s) (ApiAP2)	+	3027	NA	NA	NA	Upstream of two
Pf3D7_12_v3	888355	888769	PF3D7_1222300	endoplasmin, putative (GRP94)	-	-2531	PF3D7_1222400	transcription factor with AP2 domain(s) (ApiAP2)	+	2018	NA	NA	NA	Upstream of two
Pf3D7_12_v3	914173	914522	PF3D7_1222500	ATP-binding protein, putative	-	-13273	PF3D7_1222700	glideosome-associated protein 45 (GAP45)	+	4373	PF3D7_1222600	transcription factor with AP2 domain(s) (AP2-G)	+	Within gene
Pf3D7_12_v3	985043	985271	PF3D7_1224200	conserved Plasmodium protein, unknown function	+	-683	PF3D7_1224300	polyadenylate-binding protein, putative (PABP)	+	3470	NA	NA	NA	Upstream of one
Pf3D7_12_v3	1770893	1771163	PF3D7_1241400	RNA-binding protein, putative	-	-4638	PF3D7_1241500	conserved Plasmodium protein, unknown function	-	967	NA	NA	NA	Upstream of one
Pf3D7_12_v3	2129636	2129938	PF3D7_1252300	conserved Plasmodium protein, unknown function	-	-1002	PF3D7_1252400	reticulocyte binding protein homologue 3, pseudogene (RH3)	+	6265	NA	NA	NA	Upstream of two
Pf3D7_12_v3	2133164	2134044	PF3D7_1252300	conserved Plasmodium protein, unknown function	-	-4819	PF3D7_1252400	reticulocyte binding protein homologue 3, pseudogene (RH3)	+	2448	NA	NA	NA	Upstream of two
Pf3D7_12_v3	2167355	2167771	PF3D7_1252900	Plasmodium exported protein, unknown function	-	-4419	PF3D7_1253000	gametocyte erythrocyte cytosolic protein (GECO)	+	617	NA	NA	NA	Upstream of two
Pf3D7_13_v3	115577	115786	PF3D7_1302000	EMP1-trafficking protein (PTP6)	-	-1868	PF3D7_1302100	gamete antigen 27/25 (G27/25)	-	5953	NA	NA	NA	Upstream of one
Pf3D7_13_v3	872522	873111	PF3D7_1321100	conserved Plasmodium protein, unknown function	-	-486	PF3D7_1321200	conserved protein, unknown function	+	2447	NA	NA	NA	Upstream of two
Pf3D7_13_v3	1144318	1144704	PF3D7_1327200	ribonuclease P protein subunit RPR2, putative (RPR2)	+	-597	PF3D7_1327300	conserved Plasmodium protein, unknown function	+	1207	NA	NA	NA	Upstream of one
Pf3D7_13_v3	1522210	1522446	PF3D7_1337500	conserved Plasmodium protein, unknown function	-	-2736	PF3D7_1337600	tRNA Serine	-	1782	NA	NA	NA	Upstream of one
Pf3D7_13_v3	1632734	1633359	PF3D7_1341100	U6 spliceosomal RNA	-	-339	PF3D7_1341200	60S ribosomal protein L18, putative	-	812	NA	NA	NA	Upstream of one
Pf3D7_13_v3	2126795	2127072	PF3D7_1353100	Plasmodium exported protein, unknown function	-	-1665	PF3D7_1353200	membrane associated histidine-rich protein (MAHRP2)	+	3596	NA	NA	NA	Upstream of two
Pf3D7_13_v3	2128952	2129312	PF3D7_1353100	Plasmodium exported protein, unknown function	-	-3863	PF3D7_1353200	membrane associated histidine-rich protein (MAHRP2)	+	1398	NA	NA	NA	Upstream of two
Pf3D7_13_v3	2205323	2205570	PF3D7_1355600	conserved Plasmodium protein, unknown function	-	-967	PF3D7_1355700	NLI interacting factor-like phosphatase, putative (NIF3)	-	1144	NA	NA	NA	Upstream of one
Pf3D7_13_v3	2547495	2547907	PF3D7_1363400	polyubiquitin binding protein, putative (DOA1)	-	-1219	PF3D7_1363500	DNase I-like protein, putative	+	62	NA	NA	NA	Upstream of two
Pf3D7_13_v3	2567819	2568201	PF3D7_1364000	conserved Plasmodium protein, unknown function	+	-903	PF3D7_1364100	6-cysteine protein (P92)	+	545	NA	NA	NA	Upstream of one
Pf3D7_13_v3	2720169	2720867	PF3D7_1368300	conserved Plasmodium protein, unknown function	+	-1142	PF3D7_1368500	conserved Plasmodium protein, unknown function	+	2171	PF3D7_1368400	conserved Plasmodium protein, unknown function	-	Within gene
Pf3D7_13_v3	2786142	2786487	PF3D7_1370200	tRNA Glycine	+	-2480	PF3D7_1370300	membrane associated histidine-rich protein (MAHRP1)	+	1656	NA	NA	NA	Upstream of one
Pf3D7_13_v3	2894672	2894924	PF3D7_1373500	erythrocyte membrane protein 1, PfEMP1 (VAR)	-	-2459	NA	NA	.	-1	NA	NA	NA	Upstream of one
Pf3D7_13_v3	2913296	2913517	PF3D7_1373500	erythrocyte membrane protein 1, PfEMP1 (VAR)	-	-21068	NA	NA	.	-1	NA	NA	NA	Upstream of one
Pf3D7_14_v3	311957	312192	PF3D7_1408200	transcription factor with AP2 domain(s) (AP2-G2)	-	-6243	PF3D7_1408300	conserved Plasmodium protein, unknown function	+	493	NA	NA	NA	Upstream of two
Pf3D7_14_v3	692609	693137	PF3D7_1417100	conserved Plasmodium protein, unknown function	+	-1602	PF3D7_1417200	NOT family protein, putative	+	1711	NA	NA	NA	Upstream of one
Pf3D7_14_v3	1116130	1116969	PF3D7_1428400	WD and tetratricopeptide repeats protein 1, putative (WDTC1)	-	-1081	PF3D7_1428500	protein kinase, putative	+	2040	NA	NA	NA	Upstream of two
Pf3D7_14_v3	1148466	1148700	PF3D7_1429200	transcription factor with AP2 domain(s), putative (ApiAP2)	-	-506	PF3D7_1429300	CPW-WPC family protein	-	1891	NA	NA	NA	Upstream of one
Pf3D7_14_v3	1183830	1184164	PF3D7_1430000	conserved Plasmodium protein, unknown function	-	-1016	PF3D7_1430100	serine/threonine protein phosphatase 2A activator (PTPA)	+	912	NA	NA	NA	Upstream of two
Pf3D7_14_v3	1242358	1242616	PF3D7_1431500	mitogen-activated protein kinase 1 (MAPK1)	-	-893	PF3D7_1431600	ATP-specific succinyl-CoA synthetase beta subunit, putative	+	1530	NA	NA	NA	Upstream of two
Pf3D7_14_v3	1450976	1451298	PF3D7_1435700.1	ataxin-2 like protein, putative	-	-1647	PF3D7_1435800	GTPase Era, putative (ERA)	+	1466	NA	NA	NA	Upstream of two
Pf3D7_14_v3	1476176	1476417	PF3D7_1436200	conserved Plasmodium protein, unknown function	-	-1860	PF3D7_1436300	translocon component PTEX150 (PTEX150)	+	3479	NA	NA	NA	Upstream of two
Pf3D7_14_v3	1501048	1501320	PF3D7_1436900	histidine triad protein, putative	-	-220	PF3D7_1437000	N-acetyltransferase, putative	+	1463	NA	NA	NA	Upstream of two
Pf3D7_14_v3	2333214	2333445	PF3D7_1456800	V-type H(+)-translocating pyrophosphatase, putative (VP1)	-	-1245	PF3D7_1456900	conserved protein, unknown function	+	1456	NA	NA	NA	Upstream of two
Pf3D7_14_v3	2719295	2719727	PF3D7_1466400	transcription factor with AP2 domain(s) (ApiAP2)	-	-2227	PF3D7_1466500	conserved Plasmodium protein, unknown function	+	5713	NA	NA	NA	Upstream of two
Pf3D7_14_v3	2765052	2765371	PF3D7_1467600	conserved Plasmodium protein, unknown function	-	-1063	PF3D7_1467700	conserved Plasmodium protein, unknown function	+	895	NA	NA	NA	Upstream of two
Pf3D7_14_v3	2943591	2943959	PF3D7_1472100	protein transport protein YIP1, putative (YIP1)	-	-517	PF3D7_1472200	histone deacetylase, putative (HDA1)	+	1886	NA	NA	NA	Upstream of two
Pf3D7_14_v3	2979893	2980124	PF3D7_1473100	GTPase-activating protein, putative	-	-1893	PF3D7_1473200	DnaJ protein, putative	+	1590	NA	NA	NA	Upstream of two
Pf3D7_14_v3	3075532	3076094	PF3D7_1474900	trailer hitch homolog, putative (CITH)	+	-2567	PF3D7_1475100	conserved Plasmodium protein, unknown function	+	628	PF3D7_1475000	mediator complex subunit 31, putative	+	Within gene
Pf3D7_14_v3	3146080	3146348	PF3D7_1476400	serine/threonine protein kinase, FIKK family, pseudogene (FIKK14)	+	-1874	PF3D7_1476500	probable protein, unknown function	+	1275	NA	NA	NA	Upstream of one
Pf3D7_14_v3	3163342	3163829	PF3D7_1476900	Plasmodium exported protein, unknown function, pseudogene	-	-844	PF3D7_1477000	Plasmodium exported protein (hyp17), unknown function, pseudogene	+	4976	NA	NA	NA	Upstream of two

## Sheet: 3 PfAP2-I only
chromosome	start	end	left_id	left_desc	left_strand	left_dist	right_id	right_desc	right_strand	right_dist	within_id	within_desc	within_strand	peak_location
Pf3D7_02_v3	279185	279588	PF3D7_0207000	merozoite surface protein 4 (MSP4)	-	-932	PF3D7_0207100	conserved Plasmodium protein, unknown function	+	2519	NA	NA	NA	Upstream of two
Pf3D7_02_v3	297926	298178	PF3D7_0207400	serine repeat antigen 7 (SERA7)	-	-437	PF3D7_0207500	serine repeat antigen 6 (SERA6)	-	844	NA	NA	NA	Upstream of one
Pf3D7_02_v3	302811	303077	PF3D7_0207500	serine repeat antigen 6 (SERA6)	-	-381	PF3D7_0207600	serine repeat antigen 5 (SERA5)	-	648	NA	NA	NA	Upstream of one
Pf3D7_02_v3	578357	578563	PF3D7_0214200	mitochondrial ribosomal protein L13 precursor, putative	-	-2407	PF3D7_0214300	conserved Plasmodium protein, unknown function	+	201	NA	NA	NA	Upstream of two
Pf3D7_02_v3	794305	794696	PF3D7_0219900	Plasmodium exported protein, unknown function	+	-2121	PF3D7_0220000	liver stage antigen 3 (LSA3)	+	2250	NA	NA	NA	Upstream of one
Pf3D7_02_v3	811170	811545	PF3D7_0220200	Plasmodium exported protein, unknown function	-	-1061	PF3D7_0220300	Plasmodium exported protein, unknown function	-	2468	NA	NA	NA	Upstream of one
Pf3D7_03_v3	99862	100415	PF3D7_0301700	Plasmodium exported protein, unknown function	-	-2233	PF3D7_0301800	Plasmodium exported protein, unknown function	+	4185	NA	NA	NA	Upstream of two
Pf3D7_03_v3	696629	697022	PF3D7_0317200	cdc2-related protein kinase 4 (CRK4)	-	-2012	PF3D7_0317300	conserved Plasmodium protein, unknown function	-	2717	NA	NA	NA	Upstream of one
Pf3D7_03_v3	698085	698457	PF3D7_0317200	cdc2-related protein kinase 4 (CRK4)	-	-3457	PF3D7_0317300	conserved Plasmodium protein, unknown function	-	1272	NA	NA	NA	Upstream of one
Pf3D7_03_v3	873908	874211	PF3D7_0320800	ATP-dependent RNA helicase DDX6 (DOZI)	+	-1719	PF3D7_0320900	histone H2A variant, putative (H2A.Z)	+	1152	NA	NA	NA	Upstream of one
Pf3D7_04_v3	244438	244691	PF3D7_0404500	6-cysteine protein (P52)	-	-2219	PF3D7_0404600	conserved Plasmodium membrane protein, unknown function	+	3165	NA	NA	NA	Upstream of two
Pf3D7_04_v3	1057452	1057667	PF3D7_0423400	asparagine-rich protein (AARP)	+	-1243	PF3D7_0423500	glideosome associated protein with multiple membrane spans 2 (GAPM2)	+	1436	NA	NA	NA	Upstream of one
Pf3D7_05_v3	48368	48650	PF3D7_0500800	mature parasite-infected erythrocyte surface antigen (MESA)	-	-749	PF3D7_0500900	serine/threonine protein kinase, FIKK family (FIKK5)	-	1912	NA	NA	NA	Upstream of one
Pf3D7_05_v3	365544	365865	PF3D7_0508800	single-stranded DNA-binding protein (SSB)	-	-1264	PF3D7_0508900	conserved Plasmodium protein, unknown function	+	1316	NA	NA	NA	Upstream of two
Pf3D7_05_v3	366011	366291	PF3D7_0508800	single-stranded DNA-binding protein (SSB)	-	-1710	PF3D7_0508900	conserved Plasmodium protein, unknown function	+	870	NA	NA	NA	Upstream of two
Pf3D7_05_v3	434325	435030	PF3D7_0510100	conserved Plasmodium protein, unknown function	-	-4326	PF3D7_0510200	peptidyl-prolyl cis-trans isomerase (CYP87)	+	2816	NA	NA	NA	Upstream of two
Pf3D7_05_v3	465621	465795	PF3D7_0510800	WD repeat-containing protein, putative	+	-1310	PF3D7_0510900	small nucleolar RNA snoR04	+	73	NA	NA	NA	Upstream of one
Pf3D7_05_v3	710899	711379	PF3D7_0516800	transcription factor with AP2 domain(s) (ApiAP2)	-	-3884	PF3D7_0516900	60S ribosomal protein L2 (RPL2)	-	1622	NA	NA	NA	Upstream of one
Pf3D7_05_v3	1208313	1208523	PF3D7_0529500	cell cycle regulator protein, putative	+	-740	PF3D7_0529700	conserved Plasmodium protein, unknown function	-	587	PF3D7_0529600	tRNA Arginine	+	Within gene
Pf3D7_05_v3	1300163	1300760	PF3D7_0532000	28S ribosomal RNA	+	-4264	PF3D7_0532100	early transcribed membrane protein 5 (ETRAMP5)	+	761	NA	NA	NA	Upstream of one
Pf3D7_06_v3	289787	290055	PF3D7_0606800	probable protein, unknown function	-	-646	PF3D7_0606900	glutaredoxin-like protein (GLP2)	-	504	NA	NA	NA	Upstream of one
Pf3D7_06_v3	317683	318320	PF3D7_0607600	spindle assembly abnormal protein 6, putative (SAS6)	-	-1121	PF3D7_0607700	conserved Plasmodium protein, unknown function	+	2737	NA	NA	NA	Upstream of two
Pf3D7_06_v3	563540	563802	PF3D7_0613700	syntaxin binding protein, putative	-	-2212	PF3D7_0613800	transcription factor with AP2 domain(s) (ApiAP2)	+	2467	NA	NA	NA	Upstream of two
Pf3D7_06_v3	564706	564907	PF3D7_0613700	syntaxin binding protein, putative	-	-3348	PF3D7_0613800	transcription factor with AP2 domain(s) (ApiAP2)	+	1331	NA	NA	NA	Upstream of two
Pf3D7_06_v3	748529	748862	PF3D7_0617700	rifin (RIF)	-	-6291	PF3D7_0617900	histone H3 variant, putative (H3.3)	+	5698	PF3D7_0617800	histone H2A (H2A)	-	Within gene
Pf3D7_06_v3	756701	757041	PF3D7_0617900	histone H3 variant, putative (H3.3)	+	-2067	PF3D7_0618000	conserved Plasmodium membrane protein, unknown function	+	1737	NA	NA	NA	Upstream of one
Pf3D7_06_v3	1077480	1077685	PF3D7_0626700	conserved protein, unknown function	+	-1448	PF3D7_0626800	pyruvate kinase (PyrK)	+	1411	NA	NA	NA	Upstream of one
Pf3D7_06_v3	1330690	1330852	PF3D7_0631700	rifin, pseudogene	+	-2854	PF3D7_0631900	stevor	+	2241	PF3D7_0631800	rifin (RIF)	+	Within gene
Pf3D7_07_v3	215586	216395	PF3D7_0704500	serine/threonine protein kinase, putative	-	-2491	PF3D7_0704600	E3 ubiquitin-protein ligase (UT)	-	32	NA	NA	NA	Upstream of one
Pf3D7_07_v3	1348169	1348667	PF3D7_0731200	Plasmodium exported protein, unknown function	-	-4423	PF3D7_0731300	Plasmodium exported protein (PHISTb), unknown function (PfG174)	+	1613	NA	NA	NA	Upstream of two
Pf3D7_08_v3	455962	456244	PF3D7_0808900	rifin (RIF)	+	-1185	PF3D7_0809100	erythrocyte membrane protein 1, PfEMP1 (VAR)	+	3208	PF3D7_0809000	Plasmodium RNA of unknown function RUF6-10	-	Within gene
Pf3D7_08_v3	684858	685299	PF3D7_0814100	conserved Plasmodium protein, unknown function	-	-1508	PF3D7_0814200	DNA/RNA-binding protein Alba 1 (ALBA1)	+	2260	NA	NA	NA	Upstream of two
Pf3D7_08_v3	793491	793694	PF3D7_0817300	asparagine-rich antigen	-	-3978	PF3D7_0817400	phosphatase, putative	-	693	NA	NA	NA	Upstream of one
Pf3D7_08_v3	818669	818988	PF3D7_0817900	high mobility group protein B2 (HMGB2)	-	-1728	PF3D7_0818000	conserved protein, unknown function	+	2504	NA	NA	NA	Upstream of two
Pf3D7_08_v3	828008	828594	PF3D7_0818100	zinc finger protein, putative	+	-1784	PF3D7_0818200	14-3-3 protein (14-3-3I)	+	1704	NA	NA	NA	Upstream of one
Pf3D7_08_v3	1259797	1260348	PF3D7_0829400	prolyl 4-hydroxylase subunit alpha, putative	-	-1033	PF3D7_0829600	early transcribed membrane protein 8 (ETRAMP8)	+	9061	PF3D7_0829500	conserved Plasmodium protein, unknown function	-	Within gene
Pf3D7_08_v3	1378013	1378241	PF3D7_0831800	histidine-rich protein II (HRPII)	-	-2829	PF3D7_0831900	Plasmodium exported protein (PHIST), unknown function, pseudogene	+	2706	NA	NA	NA	Upstream of two
Pf3D7_09_v3	136456	136719	PF3D7_0903200	ras-related protein RAB7 (RAB7)	-	-1002	PF3D7_0903300	conserved Plasmodium membrane protein, unknown function	+	4388	NA	NA	NA	Upstream of two
Pf3D7_09_v3	138215	138577	PF3D7_0903200	ras-related protein RAB7 (RAB7)	-	-2810	PF3D7_0903300	conserved Plasmodium membrane protein, unknown function	+	2580	NA	NA	NA	Upstream of two
Pf3D7_09_v3	736522	737014	PF3D7_0917800	conserved Plasmodium protein, unknown function	+	-827	PF3D7_0917900	heat shock protein 70 (HSP70-2)	+	1216	NA	NA	NA	Upstream of one
Pf3D7_09_v3	744921	745266	PF3D7_0918000	glideosome-associated protein 50 (GAP50)	-	-1411	PF3D7_0918100	cytochrome b5-like heme/steroid binding protein, putative	+	2078	NA	NA	NA	Upstream of two
Pf3D7_09_v3	902095	902451	PF3D7_0922100	ubiquitin-like protein, putative	+	-1970	PF3D7_0922200	S-adenosylmethionine synthetase (SAMS)	+	1088	NA	NA	NA	Upstream of one
Pf3D7_09_v3	954423	954677	PF3D7_0923400	conserved Plasmodium protein, unknown function	+	-829	PF3D7_0923500	cyclin-dependent kinases regulatory subunit, putative	+	2054	NA	NA	NA	Upstream of one
Pf3D7_09_v3	986980	987238	PF3D7_0924300	thiamine pyrophosphokinase (TPK)	-	-1093	PF3D7_0924400	conserved Plasmodium protein, unknown function	+	1867	NA	NA	NA	Upstream of two
Pf3D7_09_v3	1374221	1374699	PF3D7_0935300	phosphatidylinositol N-acetylglucosaminyltransferase subunit P, putative	+	-739	PF3D7_0935400	gametocyte development protein 1 (GDV1)	+	3492	NA	NA	NA	Upstream of one
Pf3D7_09_v3	1383228	1383468	PF3D7_0935400	gametocyte development protein 1 (GDV1)	+	-3597	PF3D7_0935500	Plasmodium exported protein, unknown function (GEXP22)	+	17451	NA	NA	NA	Upstream of one
Pf3D7_09_v3	1383650	1384259	PF3D7_0935400	gametocyte development protein 1 (GDV1)	+	-4204	PF3D7_0935500	Plasmodium exported protein, unknown function (GEXP22)	+	16844	NA	NA	NA	Upstream of one
Pf3D7_09_v3	1393561	1393900	PF3D7_0935400	gametocyte development protein 1 (GDV1)	+	-13980	PF3D7_0935500	Plasmodium exported protein, unknown function (GEXP22)	+	7068	NA	NA	NA	Upstream of one
Pf3D7_09_v3	1396259	1396647	PF3D7_0935400	gametocyte development protein 1 (GDV1)	+	-16702	PF3D7_0935500	Plasmodium exported protein, unknown function (GEXP22)	+	4346	NA	NA	NA	Upstream of one
Pf3D7_09_v3	1412922	1413286	PF3D7_0935700	Plasmodium exported protein, unknown function	+	-3097	PF3D7_0935800	cytoadherence linked asexual protein 9 (CLAG9)	+	735	NA	NA	NA	Upstream of one
Pf3D7_10_v3	91479	91966	PF3D7_1001600	alpha/beta hydrolase, putative	-	-2715	PF3D7_1001700	Plasmodium exported protein (PHISTc), unknown function	-	849	NA	NA	NA	Upstream of one
Pf3D7_10_v3	141120	141324	PF3D7_1002900	conserved Plasmodium protein, unknown function	+	-1370	PF3D7_1003000	conserved Plasmodium protein, unknown function	+	1196	NA	NA	NA	Upstream of one
Pf3D7_10_v3	307250	307814	PF3D7_1007700	transcription factor with AP2 domain(s) (ApiAP2)	-	-1614	PF3D7_1007800	conserved Plasmodium protein, unknown function	-	3864	NA	NA	NA	Upstream of one
Pf3D7_10_v3	477610	478059	PF3D7_1012400	hypoxanthine-guanine phosphoribosyltransferase (HGPRT)	-	-1273	PF3D7_1012500	phosphoglucomutase, putative	-	922	NA	NA	NA	Upstream of one
Pf3D7_10_v3	654774	654975	PF3D7_1016300	glycophorin binding protein (GBP)	-	-1309	PF3D7_1016400	serine/threonine protein kinase, FIKK family (FIKK10.1)	-	1833	NA	NA	NA	Upstream of one
Pf3D7_10_v3	784434	784824	PF3D7_1019300	zinc finger protein, putative	-	-4143	PF3D7_1019400	60S ribosomal protein L30e, putative	+	1873	NA	NA	NA	Upstream of two
Pf3D7_10_v3	1356028	1356340	PF3D7_1033900	ubiquitin-conjugating enzyme, putative	-	-614	PF3D7_1034000	Sec1 family protein, putative	-	3133	NA	NA	NA	Upstream of one
Pf3D7_11_v3	221958	222230	PF3D7_1104900	calcium/calmodulin-dependent protein kinase, putative	+	-2408	PF3D7_1105100	histone H2B (H2B)	+	3970	PF3D7_1105000	histone H4 (H4)	-	Within gene
Pf3D7_11_v3	222501	223652	PF3D7_1105000	histone H4 (H4)	-	-949	PF3D7_1105100	histone H2B (H2B)	+	2987	NA	NA	NA	Upstream of two
Pf3D7_11_v3	371399	371886	PF3D7_1108600	endoplasmic reticulum-resident calcium binding protein (ERC)	-	-938	PF3D7_1108700	heat shock protein DnaJ homologue Pfj2	-	1594	NA	NA	NA	Upstream of one
Pf3D7_11_v3	817708	818032	PF3D7_1121600	exported protein 1 (EXP1)	-	-1549	PF3D7_1121700	protein GCN20 (GCN20)	+	2202	NA	NA	NA	Upstream of two
Pf3D7_11_v3	1486328	1486632	PF3D7_1137900	conserved Plasmodium protein, unknown function	+	-623	PF3D7_1138000	conserved Plasmodium protein, unknown function	+	1113	NA	NA	NA	Upstream of one
Pf3D7_12_v3	306565	306781	PF3D7_1206700	eukaryotic translation initiation factor 5, putative	-	-3848	PF3D7_1206800	conserved Plasmodium protein, unknown function	+	1540	NA	NA	NA	Upstream of two
Pf3D7_12_v3	412679	413285	PF3D7_1208800	zinc finger protein, putative	-	-3833	PF3D7_1208900	protein phosphatase, putative	+	2421	NA	NA	NA	Upstream of two
Pf3D7_12_v3	822402	823175	PF3D7_1220600	conserved Plasmodium protein, unknown function	+	-592	PF3D7_1220700	conserved Plasmodium protein, unknown function	-	168	NA	NA	NA	Downstream of two
Pf3D7_12_v3	1630352	1630712	PF3D7_1239100	mitochondrial ribosomal protein L23 precursor, putative	+	-2605	PF3D7_1239200	transcription factor with AP2 domain(s) (ApiAP2)	+	4162	NA	NA	NA	Upstream of one
Pf3D7_12_v3	2158433	2158896	PF3D7_1252700	Plasmodium exported protein (PHISTb), unknown function	+	-2542	PF3D7_1252800	Plasmodium exported protein (PHISTb), unknown function	+	907	NA	NA	NA	Upstream of one
Pf3D7_13_v3	895510	895803	PF3D7_1321500.1	3',5'-cyclic nucleotide phosphodiesterase, putative (PDEbeta)	-	-876	PF3D7_1321600	phosphodiesterase gamma, putative (PDEgamma)	+	2058	NA	NA	NA	Upstream of two
Pf3D7_13_v3	1415914	1416120	PF3D7_1334900	MSP7-like protein, fragment, pseudogene	-	-1000	PF3D7_1335000	MSP7-like protein (MSRP1)	-	298	NA	NA	NA	Upstream of one
Pf3D7_13_v3	2327387	2327587	PF3D7_1358700	HVA22-like protein, putative	-	-633	PF3D7_1358800	40S ribosomal protein S15 (RPS15)	+	3586	NA	NA	NA	Upstream of two
Pf3D7_14_v3	1869256	1869506	PF3D7_1445500	conserved Plasmodium protein, unknown function	+	-1317	PF3D7_1445600	RNA-binding protein, putative	+	2396	NA	NA	NA	Upstream of one
Pf3D7_14_v3	2558255	2558458	PF3D7_1462700	cytochrome c1 precursor, putative	-	-3254	PF3D7_1462800	glyceraldehyde-3-phosphate dehydrogenase (GAPDH)	+	740	NA	NA	NA	Upstream of two
Pf3D7_14_v3	2798039	2798637	PF3D7_1468100	conserved Plasmodium protein, unknown function	-	-4016	PF3D7_1468200	conserved protein, unknown function	+	4169	NA	NA	NA	Upstream of two
