# Supplementary material for: Dissecting the role of PfAP2-G in malaria gametocytogenesis
Source: Nat Commun. 2020 Mar 20;11:1503. doi: 10.1038/s41467-020-15026-0 (PMC7083873; doi:10.1038/s41467-020-15026-0)
Supplement: Supplementary file 17 — Supplementary Data 13 [file 41467_2020_15026_MOESM17_ESM.xlsx]

## Sheet: Sheet1
Primer name	Sequence	Orientation	Purpose	Restriction site
JV01	ATTGTTCTTTTTAAGGTTGCGTAC	Forward	pDC2-AP2-Gmut-BSD guide RNA	BbsI
JV02	AAACGTACGCAACCTTAAAAAGAA	Reverse	pDC2-AP2-Gmut-BSD guide RNA	BbsI
JV09	CTTGTGCACATATATTTTAATTAGC	Forward	pDC2-AP2-Gmut-BSD homology region
JV10	TTTGATCTCTTTTTTTCTTTTTAAGGTTGCGATCACGTATTGATCGCC	Reverse	pDC2-AP2-Gmut-BSD homology region
JV11	GGCGATCAATACGTGATCGCAACCTTAAAAAGAAAAAAAGAGATCAAA	Forward	pDC2-AP2-Gmut-BSD homology region
JV12	ATTTATTGTTTTGCCTATATATCCT	Reverse	pDC2-AP2-Gmut-BSD homology region
GJ390	TACTCGCGGCCGCCGTACCGATCTTTC	Forward	pDC2-AP2-Gmut-BSD bsd cassette	NotI
GJ336	TAACATAAGTCATTGAGCTCCTAAGTTTGGTC	Reverse	pDC2-AP2-Gmut-BSD bsd cassette	SacI
GJ755	CCCACATTTCGGATCCACTCGAGATGGCAC	Forward	pSLI-AP2-I-GFP-BSD bsd cassette	BamHI
GJ756	ATCCAAGCTTTTAGCCCTCCCACACATAAC	Reverse	pSLI-AP2-I-GFP-BSD bsd cassette	HindIII
GJ751	GAGGACGATTGCGGCCGCATGA	Forward	pSLI-AP2-I-GFP-BSD ap2-i 3' end	NotI
GJ752	AGATACGCGTATATTTTAAATGTTCTGTTTGAATT	Reverse	pSLI-AP2-I-GFP-BSD ap2-i 3' end	MluI
GJ1014	GGAAAATTAAACATTGGAGAATTG	Forward	Genotyping AP2-G-DDap2-g mut
GJ855	TTTGTGAACAATTTATCTGAACGTA	Reverse	Genotyping AP2-G-DDap2-g mut
GJ925	TGATTCATAAGAAAAATGTGGTAAA	Forward	Genotyping AP2-G-DD::AP2-I-GFP
GJ601	AACAACCATTAAGCTGCAAA	Reverse	Genotyping AP2-G-DD::AP2-I-GFP
GJ149	CCTTCACCCTCTCCACTGAC	Reverse	Genotyping AP2-G-DD::AP2-I-GFP
GJ189	AAAACGGTTGTTTGGGAACAT	Forward	Genotyping AP2-G-DD::AP2-I-GFP
GJ190	CCTTAATCAAGTTAATAAATGAAAAAGCA	Reverse	Genotyping AP2-G-DD::AP2-I-GFP
GJ183	CTTTCCATCTTCAAGCATCC	Reverse	Genotyping AP2-G-DD::AP2-I-GFP
GJ969	CCTGTACGCAACCTTAAAAAGAA	Forward	ap2-g 1 promoter qPCR
GJ970	TTTTGTGAACAATTTATCTGAACG	Reverse	ap2-g 1 promoter qPCR
VC97	TTATTATTAATTCGTACTTAATCG	Forward	ap2-g 2 promoter qPCR
VC98	TATCAATCTACAGATAAAATGAGA	Reverse	ap2-g 2 promoter qPCR
GJ689	TTTTTGCATTTACACGGGGA	Forward	nup116 promoter qPCR
GJ690	AGGACAAAAAGACATTGGCA	Reverse	nup116 promoter qPCR
GJ1040	CAAAAATGAACCCCCACAATGC	Forward	nup116 coding region qPCR
GJ1041	TAGATATGTACCGCACCCCC	Reverse	nup116 coding region qPCR
GJ1048	TGTACCACCAGCCTTACCAG	Forward	fba coding region qPCR
GJ1049	TTCCTTGCCATGTGTTCAAT	Reverse	fba coding region qPCR
RAP2-F1	ATATGCATATGAAGTGCAAATG	Forward	rap2 promoter qPCR
RAP2-R1	GAAAAGGAACAACAAAGTTGTCT	Reverse	rap2 promoter qPCR
RALP1-F1	CTTATAAGAACGAAATAAGTGTG	Forward	ralp1 promoter qPCR
RALP1-R1	TGCTCAATATAAAATAAGCACTG	Reverse	ralp1 promoter qPCR
GJ291	CCTCTTTAATCAGCTTCTTTCCTTT	Forward	hda1 promoter qPCR
GJ292	TGAATTCGTCAAAAGCGTACA	Reverse	hda1 promoter qPCR
GJ293	CGTAAAATGAAATGTACTCAAAAGTAA	Forward	surf1.2 promoter qPCR
GJ294	TTTCTATATGATAGTGTTCCCTTAAATAAA	Reverse	surf1.2 promoter qPCR
GJ999	TTTTTCTCCTTTTTACTACTAGTGCAT	Forward	sera6 promoter qPCR
GJ1000	CACATTTGTAACGCACCTTG	Reverse	sera6 promoter qPCR
GDV1-F1	GGTCTCCAATTATGTAATGATAT	Forward	gdv1 promoter qPCR
GDV1-R1	TTCATATTTATAATGCACTAGAG	Reverse	gdv1 promoter qPCR
VC48	AACAACGTTCATTCAATAAATAAGG	Forward	ap2-g coding region qPCR
VC49	ATGTTAATGTTCCCAAACAACCG	Reverse	ap2-g coding region qPCR
VC77	AAGTAGCAGGTCATCGTGGTT	Forward	PF3D7_0717700 coding region qPCR
VC78	TTCGGCACATTCTTCCATAA	Reverse	PF3D7_0717700 coding region qPCR
GJ1136	ACCATTCCAGAAATGTAGTCTTGT	Forward	msrp1 promoter qPCR
GJ1137	ACATTATGTAAAAGAATTAACGGATATGA	Reverse	msrp1 promoter qPCR
GJ1144	TCGTTCATGCTGTACTTAATTGCT	Forward	msp11 promoter qPCR
GJ1145	TCTCCATAGTTAACCACCAAAAGGA	Reverse	msp11 promoter qPCR
GJ527	AAGAGATGCATGTTGGTC	Forward	PF3D7_1218600 coding region qPCR
GJ528	GTACCCCAATCACCTACA	Reverse	PF3D7_1218600 coding region qPCR
