# Supplementary material for: Dissecting the role of PfAP2-G in malaria gametocytogenesis
Source: Nat Commun. 2020 Mar 20;11:1503. doi: 10.1038/s41467-020-15026-0 (PMC7083873; doi:10.1038/s41467-020-15026-0)
Supplement: Supplementary file 18 — Source Data [file 41467_2020_15026_MOESM18_ESM.xlsx]

## Sheet: Figure 3d
Figure 3d
Transcript levels for genes with peak in 2kb upstream in schizonts
Gene	TP 1 (30 hpi)	TP2 (36 hpi)	TP 3 (42 hpi)	TP 4 (0 hpi)	TP 5 (6 hpi)	TP 6 (12 hpi)	TP 7 (18 hpi)	TP 8 (24 hpi)	TP 9 (30 hpi)	TP 10 (36 hpi)	TP 11 (42 hpi)
PF3D7_1416600	-0.26	-0.48	0.35	0.29	0.51	0.69	0.64	-0.08	0.26	0.08	0.22
PF3D7_0113100	-0.29	-0.24	-0.56	0.67	1.19	1.01	1.32	0.5	0.18	-0.48	-0.01
PF3D7_0604200	1.09	0.6	0.23	-0.21	-0.68	0.75	1.08	1.6	0.71	0.5	0.55
PF3D7_1451300	0.48	0.49	0.24	-0.04	-0.41	-0.36	0.34	0.46	0.54	0.67	0.55
PF3D7_0424400	0.29	0.37	0.8	1.5	1.27	1.66	1.29	0.49	0.12	0.03	0.33
PF3D7_0927500	0.26	0.74	0.88	1.07	0.06	-0.22	-0.07	-0.06	-0.07	0.72	1.34
PF3D7_1335000	1.67	2.1	1.35	2.2	1.44	0.69	0.67	0.21	0.78	0.96	0.48
PF3D7_0914400	0.55	0.6	0.71	-0.01	-0.12	-1.24	-0.34	-0.79	0.33	0.6	0.54
PF3D7_1449200	0.92	1.47	1.05	0.62	0.18	-1.87	-1.14	-1.5	0.55	1.2	0.57
PF3D7_1431400	0.05	0.61	0.95	0.55	-0.02	-1.46	-0.26	-0.82	-0.23	0.35	0.63
PF3D7_1027300	0.59	1.03	1.32	1.05	-0.33	-1.24	-1.42	-0.28	0.31	0.7	1.08
PF3D7_0219800	0.12	0.53	0.75	0.67	-0.2	-0.55	-0.71	0.18	0.24	0.61	0.75
PF3D7_1415300	-0.19	0.36	0.6	-0.33	-0.56	0.17	0.27	0.23	0.18	0.5	0.5
PF3D7_0113600	-0.41	0.67	1.34	2.85	1.57	1.71	1.36	-0.05	-0.35	-0.06	0.2
PF3D7_1026100	-0.19	-0.5	0.69	0.41	1.04	1.1	0.88	0.55	0.11	0.37	1.13
PF3D7_0830800	-0.31	-0.33	0.02	0.21	0.66	1.83	0.84	0.45	0.25	0.09	-0.02
PF3D7_1102500	-1.13	-1.42	-1.38	2.12	1.09	2.69	0.73	1.83	1.84	1.05	0.64
PF3D7_1038600	-0.05	0.12	0.77	0.38	0.06	1.96	0.84	2.17	1.55	0.89	1.02
PF3D7_0423700	-0.28	-0.34	-0.73	-0.92	-1.65	-0.28	0.56	0.91	2.34	2.13	2.46
PF3D7_1455600	0.09	0.16	0.62	0.03	0	-0.89	0.02	-0.96	-0.32	0.08	0.02
PF3D7_1108100	-1.01	0.31	0.9	0.49	0.47	-1.07	-0.59	-1.9	-1.33	0.32	0.28
PF3D7_0402200	-1.59	1.01	1.02	0.98	-0.39	-0.36	-0.66	-1.74	-1.72	-0.17	0.2
PF3D7_1438400	-0.2	0.08	0.15	-0.26	-0.55	-0.02	-0.67	-0.27	-0.21	0.06	-0.02
PF3D7_0409800	-0.54	-0.14	0.04	0.3	-0.78	0.03	-1.39	-0.4	-0.3	-0.04	-0.08
PF3D7_0818100	-2.14	0.63	1.09	0.08	-1.05	-1.76	-2.56	-2.64	-1.69	0.47	0.83
PF3D7_1014100	-1.62	0.59	0.83	0.12	-1.24	-2.07	-2.94	-3.62	-1.37	0.4	0.37
PF3D7_1310700	-1.95	0.24	0.63	0.21	-1.08	-2.14	-2.92	-3.07	-1.57	0.27	0.61
PF3D7_1003600	-1.46	0.32	0.59	0.02	-1.01	-1.64	-2.42	-2.47	-1.16	0.25	0.54
PF3D7_0822900	-1.44	0.51	0.85	0.12	-1.37	-1.75	-2.17	-2.21	-1.25	0.4	0.55
PF3D7_1126700	-1.18	0.34	0.88	-0.01	-0.98	-1.54	-1.29	-2.14	-1	0.49	0.35
PF3D7_0725400	-1.36	0.86	0.91	0.65	-0.38	-1.69	-2.78	-3.04	-1.26	0.58	0.38
PF3D7_1036000	-0.92	1.45	0.96	0.89	-0.27	-1.19	-1.23	-2.09	-0.85	0.57	0.44
PF3D7_1143100	-1.22	0.65	0.93	0.39	-0.25	-0.99	-0.75	-1.32	-1.07	0.38	0.71
PF3D7_0507500	-1.38	0.94	1.23	0.76	-0.09	-1.33	-1.54	-2.27	-0.91	0.85	0.92
PF3D7_0423400	-0.35	0.5	0.97	0.41	-0.26	-0.93	-0.42	-1.13	-0.3	0.35	0.63
PF3D7_1014900	-0.2	0.43	0.64	0.01	-0.84	-1.32	-1.05	-1.53	-0.26	0.26	0.14
PF3D7_0217500	-0.69	0.66	0.64	-0.05	-0.71	-1.91	-2.56	-2.11	-0.49	0.48	0.23
PF3D7_1140400	0.5	1.03	1.41	0.42	0.03	-1.58	-1.77	-1.26	0.16	0.94	1.13
PF3D7_1335100	0.7	1.61	1.6	1.08	-0.29	-1.35	-2.45	-1.41	0.72	1.63	1.37
PF3D7_1436200	-0.66	0.14	0.26	-0.19	-1.37	-1.79	-1.71	-2.21	-0.86	-0.05	-0.32
PF3D7_1035700	-0.82	0.38	0.19	-0.44	-1.44	-2.59	-2.4	-2.98	-0.86	0.01	-0.22
PF3D7_1356800	-1.19	0.18	0.22	-0.18	-1.17	-1.42	-1.71	-2.43	-1.2	0.05	-0.14
PF3D7_1123200	-0.26	0.08	0.35	-0.25	-0.3	-1.48	-1.03	-0.69	-0.07	-0.01	-0.11
PF3D7_0714000	-0.29	-0.28	-0.02	-1.14	-1.93	-1.71	-2.54	-1.78	-0.05	-0.17	-0.19
PF3D7_0302500	-1.03	0.04	0.24	-0.42	-1.86	-3.05	-3.87	-2.68	-0.77	0.11	0.01
PF3D7_0302200	-1.04	-0.12	0.27	-0.59	-1.91	-3.06	-3.95	-2.67	-0.75	0.03	-0.09
PF3D7_0220800	-0.85	-0.15	0.24	-0.76	-1.76	-2.79	-2.46	-2.17	-0.83	-0.08	-0.19
PF3D7_0905400	-0.53	-0.01	0	-0.85	-2.39	-3.41	-4.23	-2.82	-0.35	0.04	-0.4
PF3D7_1035200	-0.17	0.07	0.32	-0.7	-2.34	-3.31	-3.67	-2.4	-0.51	-0.13	0.07
PF3D7_0929400	-0.3	0.12	0.3	-0.49	-1.73	-3.22	-3.41	-1.98	-0.27	0.06	-0.1
PF3D7_0515700	-0.12	0.18	0.57	-0.29	-1.44	-2.88	-2.35	-1.44	-0.05	0.34	0.34
PF3D7_1128900	-0.07	0.1	0.02	-0.71	-1.05	-1.9	-1.36	-2.04	-0.02	0.21	-0.46
PF3D7_0628100	-0.49	0.5	0.58	-0.04	-0.9	-1.75	-1.65	-2.15	-0.59	0.41	0.23
PF3D7_1321100	-0.31	0.33	0.44	-0.03	-0.98	-1.9	-1.56	-2.05	-0.49	0.24	0.04
PF3D7_0930300	-0.08	1.03	0.88	0.4	-1.48	-2.48	-3.82	-1.92	-0.03	0.76	0.67
PF3D7_1252100	0.06	0.56	0.53	-0.12	-1.38	-2.79	-3.58	-2.39	-0.09	0.47	0.2
PF3D7_0934800	0.07	0.66	0.53	0.15	-0.89	-2.34	-2.46	-2.04	-0.29	0.61	0.35
PF3D7_0405900	-0.38	0.55	0.55	-0.28	-1.73	-2.09	-2.23	-1.48	-0.53	0.44	0.23
PF3D7_0722200	-0.28	0.69	0.71	0.1	-1.78	-2.04	-2.51	-1.77	-0.6	0.59	0.53
PF3D7_0707300	-0.22	0.49	0.74	-0.09	-1.57	-2.34	-2.76	-1.76	-0.24	0.39	0.55
PF3D7_1452000	-0.27	0.51	0.71	-0.08	-1.26	-2.23	-2.8	-2.53	-0.46	0.44	0.2
PF3D7_1410400	-0.37	0.61	0.64	-0.12	-1.46	-2.74	-3.6	-3.1	-0.38	0.64	0.41
PF3D7_0501600	-0.52	0.61	0.45	0.04	-1.19	-2.76	-3.44	-3.11	-0.48	0.46	0.13
PF3D7_0831600	-0.31	0.22	0.37	-0.45	-1.26	-2.41	-2.59	-2.24	-0.31	0.2	-0.14
PF3D7_1223100	-0.31	0.44	0.49	-0.64	-1.57	-2.2	-2.78	-2.05	-0.16	0.32	0.12
PF3D7_0206800	-0.65	0.27	0.73	-0.45	-1.09	-2.32	-3.01	-2.4	-0.63	0.17	0.24
PF3D7_0618000	-0.96	0.41	0.57	-0.21	-1.75	-2.35	-3.17	-3.2	-0.87	0.28	0.1
PF3D7_1222700	-0.93	0.47	0.65	-0.04	-1.09	-2.21	-2.49	-2.28	-0.62	0.46	0.46
PF3D7_1459900	-0.44	0.38	0.82	0.2	-0.56	-2.37	-2.45	-2.56	-0.69	0.39	0.55
PF3D7_0207700	1.15	0.75	0.6	-0.35	-1.24	-2.83	-2.32	-0.51	0.48	0.18	-0.12
PF3D7_1121300	0.68	0.49	0.46	-0.37	-0.95	-1.62	-1.11	-0.42	0.36	0.15	-0.05
PF3D7_1343100	0.42	0.55	0.3	-0.41	-1.48	-1.74	-1.61	-0.86	0.37	0.58	-0.15
PF3D7_1228600	0.1	0.35	0.36	-0.41	-1.66	-2.37	-2.21	-1.31	0.47	0.54	0.34
PF3D7_1018200	-0.01	0.26	0.33	-0.11	-0.74	-1.53	-1.29	-1.2	-0.16	0.16	0.02
PF3D7_1406800	0.13	0.6	0.42	-0.02	-0.93	-2.75	-1.64	-1.56	0.13	0.56	0.42
PF3D7_1129300	-0.39	0	0.01	-0.34	-0.97	-0.81	-0.79	-2.58	-0.59	-0.3	-0.59
PF3D7_1335200	-0.49	1.18	0.83	1.99	0.37	-0.3	-0.77	-1.06	-0.4	-0.14	-0.45
PF3D7_1127500	0.34	0.38	0.23	-0.45	-1.17	-0.71	0.9	1.28	1.06	1.04	1.09
PF3D7_0817800	0.22	-0.02	0.65	-0.39	-0.99	-2.35	-0.64	0.34	0.06	0.28	0.45
PF3D7_0213000	0.79	0.58	0.16	-0.43	-0.16	-1.38	0.07	0.27	0.84	0.45	0.01
PF3D7_1012100	-0.46	-0.35	-0.29	-0.95	-1.27	-1.28	-0.64	-0.39	-0.26	-0.31	-0.49
PF3D7_1132800	-0.24	0.19	-0.09	-0.7	-0.95	-0.86	-0.15	-0.12	0.33	0.28	0.21
PF3D7_1227600	0.32	0.21	0.05	-0.57	-0.94	-1.16	-0.94	-0.09	0.35	0.17	-0.01
PF3D7_0819600	-0.13	0.05	-0.08	-0.76	-1.5	-1.17	-1.02	-0.83	-0.21	0.06	-0.16
PF3D7_0503400	-0.77	-0.18	-0.37	-0.87	-1.85	-2.45	-2.54	-1.63	-0.55	-0.07	-0.21
PF3D7_0617200	0.43	0.19	-0.34	-0.05	-0.54	0.14	-0.34	0.31	0.16	-0.23	-0.16
PF3D7_1343200	-0.26	-0.7	-0.38	-0.62	-0.81	-0.13	-0.58	-0.97	-0.3	-0.66	-0.75
PF3D7_1002200	-0.53	-0.68	-0.9	-0.5	-1.08	-0.42	-0.51	-0.56	-0.63	-1.02	-1.13
PF3D7_1475000	-0.15	-0.53	-1.05	-0.69	-0.65	-0.08	-0.48	-0.61	-0.23	-0.75	-0.87
PF3D7_1342900	-0.32	-0.56	-0.98	0.25	-0.16	0.71	-0.56	-0.04	-0.04	-0.56	-0.71
PF3D7_1417200	-0.43	-0.42	-0.34	0.11	-0.77	0.04	-1.21	-0.4	-0.26	-0.37	-0.21
PF3D7_1243600	-0.59	-0.34	-0.48	0.02	-0.78	-0.67	-1.31	-1.14	-0.28	-0.29	-0.36
PF3D7_0702400	-0.57	-1	-0.34	0.94	1.43	1.2	0.67	0.01	-0.69	-1.3	-0.57
Transcript levels for genes with peak in 2kb upstream in rings
Gene	TP 1 (30 hpi)	TP2 (36 hpi)	TP 3 (42 hpi)	TP 4 (0 hpi)	TP 5 (6 hpi)	TP 6 (12 hpi)	TP 7 (18 hpi)	TP 8 (24 hpi)	TP 9 (30 hpi)	TP 10 (36 hpi)	TP 11 (42 hpi)
PF3D7_0424400	0.29	0.37	0.8	1.5	1.27	1.66	1.29	0.49	0.12	0.03	0.33
PF3D7_0927500	0.26	0.74	0.88	1.07	0.06	-0.22	-0.07	-0.06	-0.07	0.72	1.34
PF3D7_1335000	1.67	2.1	1.35	2.2	1.44	0.69	0.67	0.21	0.78	0.96	0.48
PF3D7_1449200	0.92	1.47	1.05	0.62	0.18	-1.87	-1.14	-1.5	0.55	1.2	0.57
PF3D7_1415300	-0.19	0.36	0.6	-0.33	-0.56	0.17	0.27	0.23	0.18	0.5	0.5
PF3D7_0113600	-0.41	0.67	1.34	2.85	1.57	1.71	1.36	-0.05	-0.35	-0.06	0.2
PF3D7_1026100	-0.19	-0.5	0.69	0.41	1.04	1.1	0.88	0.55	0.11	0.37	1.13
PF3D7_0830800	-0.31	-0.33	0.02	0.21	0.66	1.83	0.84	0.45	0.25	0.09	-0.02
PF3D7_1102500	-1.13	-1.42	-1.38	2.12	1.09	2.69	0.73	1.83	1.84	1.05	0.64
PF3D7_1038600	-0.05	0.12	0.77	0.38	0.06	1.96	0.84	2.17	1.55	0.89	1.02
PF3D7_0423700	-0.28	-0.34	-0.73	-0.92	-1.65	-0.28	0.56	0.91	2.34	2.13	2.46
PF3D7_0402200	-1.59	1.01	1.02	0.98	-0.39	-0.36	-0.66	-1.74	-1.72	-0.17	0.2
PF3D7_1438400	-0.2	0.08	0.15	-0.26	-0.55	-0.02	-0.67	-0.27	-0.21	0.06	-0.02
PF3D7_0818100	-2.14	0.63	1.09	0.08	-1.05	-1.76	-2.56	-2.64	-1.69	0.47	0.83
PF3D7_1014100	-1.62	0.59	0.83	0.12	-1.24	-2.07	-2.94	-3.62	-1.37	0.4	0.37
PF3D7_1310700	-1.95	0.24	0.63	0.21	-1.08	-2.14	-2.92	-3.07	-1.57	0.27	0.61
PF3D7_1003600	-1.46	0.32	0.59	0.02	-1.01	-1.64	-2.42	-2.47	-1.16	0.25	0.54
PF3D7_0822900	-1.44	0.51	0.85	0.12	-1.37	-1.75	-2.17	-2.21	-1.25	0.4	0.55
PF3D7_0725400	-1.36	0.86	0.91	0.65	-0.38	-1.69	-2.78	-3.04	-1.26	0.58	0.38
PF3D7_1036000	-0.92	1.45	0.96	0.89	-0.27	-1.19	-1.23	-2.09	-0.85	0.57	0.44
PF3D7_1140400	0.5	1.03	1.41	0.42	0.03	-1.58	-1.77	-1.26	0.16	0.94	1.13
PF3D7_1436200	-0.66	0.14	0.26	-0.19	-1.37	-1.79	-1.71	-2.21	-0.86	-0.05	-0.32
PF3D7_1035700	-0.82	0.38	0.19	-0.44	-1.44	-2.59	-2.4	-2.98	-0.86	0.01	-0.22
PF3D7_1123200	-0.26	0.08	0.35	-0.25	-0.3	-1.48	-1.03	-0.69	-0.07	-0.01	-0.11
PF3D7_0302500	-1.03	0.04	0.24	-0.42	-1.86	-3.05	-3.87	-2.68	-0.77	0.11	0.01
PF3D7_0302200	-1.04	-0.12	0.27	-0.59	-1.91	-3.06	-3.95	-2.67	-0.75	0.03	-0.09
PF3D7_0220800	-0.85	-0.15	0.24	-0.76	-1.76	-2.79	-2.46	-2.17	-0.83	-0.08	-0.19
PF3D7_0905400	-0.53	-0.01	0	-0.85	-2.39	-3.41	-4.23	-2.82	-0.35	0.04	-0.4
PF3D7_1035200	-0.17	0.07	0.32	-0.7	-2.34	-3.31	-3.67	-2.4	-0.51	-0.13	0.07
PF3D7_0929400	-0.3	0.12	0.3	-0.49	-1.73	-3.22	-3.41	-1.98	-0.27	0.06	-0.1
PF3D7_0628100	-0.49	0.5	0.58	-0.04	-0.9	-1.75	-1.65	-2.15	-0.59	0.41	0.23
PF3D7_1321100	-0.31	0.33	0.44	-0.03	-0.98	-1.9	-1.56	-2.05	-0.49	0.24	0.04
PF3D7_0930300	-0.08	1.03	0.88	0.4	-1.48	-2.48	-3.82	-1.92	-0.03	0.76	0.67
PF3D7_1252100	0.06	0.56	0.53	-0.12	-1.38	-2.79	-3.58	-2.39	-0.09	0.47	0.2
PF3D7_0934800	0.07	0.66	0.53	0.15	-0.89	-2.34	-2.46	-2.04	-0.29	0.61	0.35
PF3D7_0831600	-0.31	0.22	0.37	-0.45	-1.26	-2.41	-2.59	-2.24	-0.31	0.2	-0.14
PF3D7_1222700	-0.93	0.47	0.65	-0.04	-1.09	-2.21	-2.49	-2.28	-0.62	0.46	0.46
PF3D7_1343100	0.42	0.55	0.3	-0.41	-1.48	-1.74	-1.61	-0.86	0.37	0.58	-0.15
PF3D7_1228600	0.1	0.35	0.36	-0.41	-1.66	-2.37	-2.21	-1.31	0.47	0.54	0.34
PF3D7_1335200	-0.49	1.18	0.83	1.99	0.37	-0.3	-0.77	-1.06	-0.4	-0.14	-0.45
PF3D7_0213000	0.79	0.58	0.16	-0.43	-0.16	-1.38	0.07	0.27	0.84	0.45	0.01
PF3D7_0819600	-0.13	0.05	-0.08	-0.76	-1.5	-1.17	-1.02	-0.83	-0.21	0.06	-0.16
PF3D7_0617200	0.43	0.19	-0.34	-0.05	-0.54	0.14	-0.34	0.31	0.16	-0.23	-0.16
PF3D7_1002200	-0.53	-0.68	-0.9	-0.5	-1.08	-0.42	-0.51	-0.56	-0.63	-1.02	-1.13
PF3D7_1475000	-0.15	-0.53	-1.05	-0.69	-0.65	-0.08	-0.48	-0.61	-0.23	-0.75	-0.87
PF3D7_1342900	-0.32	-0.56	-0.98	0.25	-0.16	0.71	-0.56	-0.04	-0.04	-0.56	-0.71
PF3D7_1417200	-0.43	-0.42	-0.34	0.11	-0.77	0.04	-1.21	-0.4	-0.26	-0.37	-0.21
PF3D7_1243600	-0.59	-0.34	-0.48	0.02	-0.78	-0.67	-1.31	-1.14	-0.28	-0.29	-0.36
PF3D7_0702400	-0.57	-1	-0.34	0.94	1.43	1.2	0.67	0.01	-0.69	-1.3	-0.57
PF3D7_1353100	-1.54	-1.51	0.97	1.58	1.7	1.83	0.45	-0.52	-1.78	-1.63	0.35
PF3D7_0725500	0.55	0.86	1.26	0.35	0.83	-0.3	1.3	0.8	0.26	0.6	1.52
PF3D7_1370100	0.74	0.78	2.41	2.82	4.02	2.51	2.98	1.45	-0.22	0.45	1.39
PF3D7_1341100	1.24	1.75	1.81	2.3	2.69	1.23	2.22	1.89	0.52	1.2	1.72
PF3D7_1028600	1.16	1.46	1.32	0.91	0.12	-0.25	0.51	0.47	1.19	1.41	1.17
PF3D7_1473200	0	-0.28	-0.36	0.98	0.84	1.47	0.79	1.02	0.73	0.18	0.22
PF3D7_0206300	-0.42	-0.37	0.95	2.62	0.89	1.81	0.01	0.66	-0.03	-0.14	0.21
PF3D7_1467700	0.52	0.21	-0.29	0.65	1.03	1.68	1.49	1.32	0.97	0.95	1.05
PF3D7_0525800	-1.95	0.46	0.81	0.31	-0.59	-2.02	-2.93	-3.56	-1.62	0.33	0.6
PF3D7_0424200	-1.81	1.1	1.03	0.99	-0.93	-1.22	-2.55	-2.43	-1.57	0.44	0.7
PF3D7_0708400	0.13	-0.67	-1	-0.31	-1.11	0.1	-1.02	0.49	0.37	-0.47	-0.58
PF3D7_1472100	-0.31	-0.54	-0.19	0.22	-0.25	-0.37	-0.42	-0.19	-0.34	-0.49	0.02
PF3D7_0601900	-0.33	-0.81	-0.23	0.86	1.41	1.35	0.86	0.58	-0.6	-0.96	-0.37
PF3D7_1129900	-0.88	-1.56	-1.59	-0.99	-0.03	0.44	0.44	-0.99	-0.47	-0.99	-1.3
PF3D7_1252300	-0.51	-0.75	-0.24	1.19	0.58	1.03	-0.3	-0.22	-0.5	-1.02	-0.64
PF3D7_0702500	-1.04	-1.38	-0.27	1.08	0.94	1.13	0.2	-0.47	-0.82	-1.53	-0.59
PF3D7_0936400	-2.06	-1.09	0.22	1.92	1.43	1.3	0.18	-0.51	-0.54	-0.5	-0.07
PF3D7_1353200	-3.03	-2.23	0.11	0.72	0.44	-0.3	-1.55	-1.99	-2.95	-2.39	-0.45
PF3D7_1370300	-3.46	-2.93	-0.56	1.07	0.86	0.49	-0.65	-1.71	-3.12	-3	-0.66
PF3D7_1302000	-0.89	-0.83	-0.1	0.94	0.55	0.55	-0.48	-0.64	-0.96	-1.07	-0.28
PF3D7_1216200	0.09	-0.21	-0.68	-0.53	-0.42	0.57	0.18	0.08	-0.04	-0.27	-0.62
Transcript levels for genes with peak in 2kb upstream in stage I gametocytes
Gene	TP 1 (30 hpi)	TP2 (36 hpi)	TP 3 (42 hpi)	TP 4 (0 hpi)	TP 5 (6 hpi)	TP 6 (12 hpi)	TP 7 (18 hpi)	TP 8 (24 hpi)	TP 9 (30 hpi)	TP 10 (36 hpi)	TP 11 (42 hpi)
PF3D7_0424400	0.29	0.37	0.8	1.5	1.27	1.66	1.29	0.49	0.12	0.03	0.33
PF3D7_0927500	0.26	0.74	0.88	1.07	0.06	-0.22	-0.07	-0.06	-0.07	0.72	1.34
PF3D7_1335000	1.67	2.1	1.35	2.2	1.44	0.69	0.67	0.21	0.78	0.96	0.48
PF3D7_1415300	-0.19	0.36	0.6	-0.33	-0.56	0.17	0.27	0.23	0.18	0.5	0.5
PF3D7_0113600	-0.41	0.67	1.34	2.85	1.57	1.71	1.36	-0.05	-0.35	-0.06	0.2
PF3D7_1026100	-0.19	-0.5	0.69	0.41	1.04	1.1	0.88	0.55	0.11	0.37	1.13
PF3D7_0830800	-0.31	-0.33	0.02	0.21	0.66	1.83	0.84	0.45	0.25	0.09	-0.02
PF3D7_1102500	-1.13	-1.42	-1.38	2.12	1.09	2.69	0.73	1.83	1.84	1.05	0.64
PF3D7_1038600	-0.05	0.12	0.77	0.38	0.06	1.96	0.84	2.17	1.55	0.89	1.02
PF3D7_0423700	-0.28	-0.34	-0.73	-0.92	-1.65	-0.28	0.56	0.91	2.34	2.13	2.46
PF3D7_0402200	-1.59	1.01	1.02	0.98	-0.39	-0.36	-0.66	-1.74	-1.72	-0.17	0.2
PF3D7_1438400	-0.2	0.08	0.15	-0.26	-0.55	-0.02	-0.67	-0.27	-0.21	0.06	-0.02
PF3D7_0818100	-2.14	0.63	1.09	0.08	-1.05	-1.76	-2.56	-2.64	-1.69	0.47	0.83
PF3D7_0725400	-1.36	0.86	0.91	0.65	-0.38	-1.69	-2.78	-3.04	-1.26	0.58	0.38
PF3D7_1036000	-0.92	1.45	0.96	0.89	-0.27	-1.19	-1.23	-2.09	-0.85	0.57	0.44
PF3D7_1436200	-0.66	0.14	0.26	-0.19	-1.37	-1.79	-1.71	-2.21	-0.86	-0.05	-0.32
PF3D7_1035700	-0.82	0.38	0.19	-0.44	-1.44	-2.59	-2.4	-2.98	-0.86	0.01	-0.22
PF3D7_1123200	-0.26	0.08	0.35	-0.25	-0.3	-1.48	-1.03	-0.69	-0.07	-0.01	-0.11
PF3D7_0302500	-1.03	0.04	0.24	-0.42	-1.86	-3.05	-3.87	-2.68	-0.77	0.11	0.01
PF3D7_0302200	-1.04	-0.12	0.27	-0.59	-1.91	-3.06	-3.95	-2.67	-0.75	0.03	-0.09
PF3D7_0220800	-0.85	-0.15	0.24	-0.76	-1.76	-2.79	-2.46	-2.17	-0.83	-0.08	-0.19
PF3D7_0905400	-0.53	-0.01	0	-0.85	-2.39	-3.41	-4.23	-2.82	-0.35	0.04	-0.4
PF3D7_1035200	-0.17	0.07	0.32	-0.7	-2.34	-3.31	-3.67	-2.4	-0.51	-0.13	0.07
PF3D7_0930300	-0.08	1.03	0.88	0.4	-1.48	-2.48	-3.82	-1.92	-0.03	0.76	0.67
PF3D7_0831600	-0.31	0.22	0.37	-0.45	-1.26	-2.41	-2.59	-2.24	-0.31	0.2	-0.14
PF3D7_1222700	-0.93	0.47	0.65	-0.04	-1.09	-2.21	-2.49	-2.28	-0.62	0.46	0.46
PF3D7_1228600	0.1	0.35	0.36	-0.41	-1.66	-2.37	-2.21	-1.31	0.47	0.54	0.34
PF3D7_1335200	-0.49	1.18	0.83	1.99	0.37	-0.3	-0.77	-1.06	-0.4	-0.14	-0.45
PF3D7_0213000	0.79	0.58	0.16	-0.43	-0.16	-1.38	0.07	0.27	0.84	0.45	0.01
PF3D7_0819600	-0.13	0.05	-0.08	-0.76	-1.5	-1.17	-1.02	-0.83	-0.21	0.06	-0.16
PF3D7_0617200	0.43	0.19	-0.34	-0.05	-0.54	0.14	-0.34	0.31	0.16	-0.23	-0.16
PF3D7_1002200	-0.53	-0.68	-0.9	-0.5	-1.08	-0.42	-0.51	-0.56	-0.63	-1.02	-1.13
PF3D7_1475000	-0.15	-0.53	-1.05	-0.69	-0.65	-0.08	-0.48	-0.61	-0.23	-0.75	-0.87
PF3D7_1417200	-0.43	-0.42	-0.34	0.11	-0.77	0.04	-1.21	-0.4	-0.26	-0.37	-0.21
PF3D7_1243600	-0.59	-0.34	-0.48	0.02	-0.78	-0.67	-1.31	-1.14	-0.28	-0.29	-0.36
PF3D7_0702400	-0.57	-1	-0.34	0.94	1.43	1.2	0.67	0.01	-0.69	-1.3	-0.57
PF3D7_1353100	-1.54	-1.51	0.97	1.58	1.7	1.83	0.45	-0.52	-1.78	-1.63	0.35
PF3D7_1473200	0	-0.28	-0.36	0.98	0.84	1.47	0.79	1.02	0.73	0.18	0.22
PF3D7_0206300	-0.42	-0.37	0.95	2.62	0.89	1.81	0.01	0.66	-0.03	-0.14	0.21
PF3D7_1467700	0.52	0.21	-0.29	0.65	1.03	1.68	1.49	1.32	0.97	0.95	1.05
PF3D7_0708400	0.13	-0.67	-1	-0.31	-1.11	0.1	-1.02	0.49	0.37	-0.47	-0.58
PF3D7_1472100	-0.31	-0.54	-0.19	0.22	-0.25	-0.37	-0.42	-0.19	-0.34	-0.49	0.02
PF3D7_0601900	-0.33	-0.81	-0.23	0.86	1.41	1.35	0.86	0.58	-0.6	-0.96	-0.37
PF3D7_1129900	-0.88	-1.56	-1.59	-0.99	-0.03	0.44	0.44	-0.99	-0.47	-0.99	-1.3
PF3D7_1252300	-0.51	-0.75	-0.24	1.19	0.58	1.03	-0.3	-0.22	-0.5	-1.02	-0.64
PF3D7_0702500	-1.04	-1.38	-0.27	1.08	0.94	1.13	0.2	-0.47	-0.82	-1.53	-0.59
PF3D7_0936400	-2.06	-1.09	0.22	1.92	1.43	1.3	0.18	-0.51	-0.54	-0.5	-0.07
PF3D7_1353200	-3.03	-2.23	0.11	0.72	0.44	-0.3	-1.55	-1.99	-2.95	-2.39	-0.45
PF3D7_1370300	-3.46	-2.93	-0.56	1.07	0.86	0.49	-0.65	-1.71	-3.12	-3	-0.66
PF3D7_1302000	-0.89	-0.83	-0.1	0.94	0.55	0.55	-0.48	-0.64	-0.96	-1.07	-0.28
PF3D7_1216200	0.09	-0.21	-0.68	-0.53	-0.42	0.57	0.18	0.08	-0.04	-0.27	-0.62
PF3D7_0113100	-0.29	-0.24	-0.56	0.67	1.19	1.01	1.32	0.5	0.18	-0.48	-0.01
PF3D7_1451300	0.48	0.49	0.24	-0.04	-0.41	-0.36	0.34	0.46	0.54	0.67	0.55
PF3D7_0219800	0.12	0.53	0.75	0.67	-0.2	-0.55	-0.71	0.18	0.24	0.61	0.75
PF3D7_1127500	0.34	0.38	0.23	-0.45	-1.17	-0.71	0.9	1.28	1.06	1.04	1.09
PF3D7_1132800	-0.24	0.19	-0.09	-0.7	-0.95	-0.86	-0.15	-0.12	0.33	0.28	0.21
PF3D7_1227600	0.32	0.21	0.05	-0.57	-0.94	-1.16	-0.94	-0.09	0.35	0.17	-0.01
PF3D7_0503400	-0.77	-0.18	-0.37	-0.87	-1.85	-2.45	-2.54	-1.63	-0.55	-0.07	-0.21
PF3D7_1343200	-0.26	-0.7	-0.38	-0.62	-0.81	-0.13	-0.58	-0.97	-0.3	-0.66	-0.75
PF3D7_1117800	-0.16	-0.26	-0.03	-0.37	0.15	0.04	0.55	0.07	-0.04	-0.18	-0.1
PF3D7_0726600	0.1	0.01	-0.21	-0.21	-0.05	-0.07	0.53	0.39	0.34	-0.01	0.02
PF3D7_0718400	0.27	0.27	0.22	-0.58	-0.35	-0.22	1.08	0.86	0.34	0.3	0.42
PF3D7_0515000	0.1	-0.04	0.14	0.46	0.06	0.5	-0.19	0.47	0.18	-0.01	0.04
PF3D7_0317700	0.2	-0.04	-0.1	0.36	0.06	0.6	-0.14	0.5	0.4	0.22	0.35
PF3D7_0522000	0.19	0.07	-0.27	0.57	0.03	0.99	-0.32	0.75	0.98	0.75	0.77
PF3D7_1007800	-0.08	-0.1	0.33	0.42	1.02	1.6	1.23	0.44	0.43	-0.01	0
PF3D7_0627000	0.09	-0.24	1.04	0.52	0.69	1.03	1.17	0.19	0.6	-0.16	0.3
PF3D7_0319900	-0.25	-0.45	-0.4	0.38	1.07	0.63	1.29	-0.14	-0.07	-0.25	-0.13
PF3D7_0407600	-0.08	0.14	0.74	0.66	0.34	0.63	0.53	0.11	-0.36	-0.33	-0.03
PF3D7_0606500	-0.16	-0.41	0.17	1.22	0.74	1.08	0.14	0.56	0.14	-0.05	0.23
PF3D7_0906500	-0.21	0.11	0.9	1.54	1	1.32	0.55	0.32	0.33	0.48	0.91
PF3D7_1001800	-0.43	-0.13	0.78	1.46	0.68	0.52	-0.23	-1.02	-0.59	-0.04	0.3
PF3D7_1033200	0.52	0.42	-0.12	-0.13	0.01	0.58	0.8	0.93	1.16	0.83	0.83
PF3D7_1118000	0.69	0.25	0.42	0.13	0.38	0.77	0.82	0.87	1.11	0.61	0.31
PF3D7_1368900	0.51	0.17	0.03	0.18	-0.11	0.35	0.55	1.2	0.46	0.58	0.91
PF3D7_0718500	0.97	0.64	-0.04	-0.04	-0.05	0.6	0.88	1.63	1.1	0.93	0.78
PF3D7_0214200	1.01	0.49	-0.19	-0.57	-0.45	0.43	1.42	1.37	1.08	0.92	0.6
PF3D7_0720600	1.08	0.83	0.4	0.39	0.23	0.69	0.23	1.24	0.92	1.02	0.73
PF3D7_1457200	1.95	1.47	0.75	-0.02	0.36	0.2	1.45	1.62	1.29	1.09	0.62
PF3D7_1355600	-0.01	0.2	0.25	0.3	0.64	0.97	0.95	1.04	1.06	0.78	0.96
PF3D7_1428400	0.23	0.05	0.38	0.63	0.71	0.84	0.96	1.22	1.08	0.72	0.87
PF3D7_1469600	-0.01	0.02	0.66	0.74	1	0.78	1.09	0.68	1.04	0.68	0.95
PF3D7_1029500	0.65	0.86	0.37	0.99	1.79	1.23	2.49	1.73	0.74	0.7	1.34
PF3D7_0601800	0.99	1.59	1.58	1	2.34	0.62	2.41	2.41	0.49	1.11	1.24
PF3D7_1369800	0.3	0.74	0.86	1.32	2.84	2.49	2.44	1.25	0.7	0.75	0.77
PF3D7_0510700	0.43	0.4	1.13	1.11	1.61	1.18	1.76	0.43	-0.12	-0.47	-0.34
PF3D7_1422900	0.11	0.2	0.28	0.48	1.17	1.2	1.28	0.43	0.46	0.28	0.48
PF3D7_1429200	0.37	0.07	0.98	0.98	1.82	1.61	2.09	1.06	0.77	0.59	1.09
PF3D7_0902600	0.14	-0.18	-0.2	1.06	1.4	1.71	1.31	0.9	0.01	-0.25	0.16
PF3D7_0410100	-0.02	1.39	1.4	1	1.95	0.85	2.29	0.81	-0.05	0.93	1.19
PF3D7_0800700	-0.15	0.01	0.5	0.18	0.92	1.55	1.29	0.65	0.34	0.15	0.06
PF3D7_0831100	0.1	-0.04	0.6	0.75	0.96	2.26	1.04	0.89	0.91	0.04	0.13
PF3D7_1477600	0	0.34	0.75	0.51	1.07	1.79	1.2	1.23	0.85	0.33	0.36
PF3D7_1431600	0.82	0.68	0.21	0.04	1.28	-0.13	1.5	0.57	0.71	0.5	0.2
PF3D7_0102400	0.32	0.36	0.38	-0.27	1.73	0.33	1.15	0.45	1.24	0.92	0.71
PF3D7_1226100	-0.32	0.06	0.08	0.06	0.69	0.73	1.15	1.16	1.33	1.21	1.2
PF3D7_0731000	-0.72	1.39	1.68	2.65	1.41	0.5	0.26	-0.35	-0.3	0.88	2
PF3D7_0936500	-0.23	-0.1	1.29	1.95	1.91	1.44	1.54	1.24	0.25	0.63	1.42
PF3D7_0525400	0.81	1.08	0.9	0.54	1.24	-0.65	0.93	0.44	0.73	0.99	0.51
PF3D7_0320500	0.1	0.34	0.33	-0.03	0.08	0.26	0	0.03	-0.01	0.25	0.17
PF3D7_0601600	0.32	0.38	0.61	0.11	0.05	0.59	0.49	0.23	0.78	0.86	0.62
PF3D7_0631000	0.32	0.24	0.43	-0.13	0.04	0.4	0.31	0.09	0.26	0.8	0.2
PF3D7_0523900	-0.05	-0.26	0.28	0.51	0.72	0.32	0.32	-0.14	-0.08	0	0.51
PF3D7_1436900	0.07	-0.24	0.17	-0.14	0.53	0.7	0.36	0.29	0.32	0.4	0.75
PF3D7_0823500	0.03	0.11	0.33	-0.22	-0.01	0.54	0.77	0.75	1.24	0.92	1.03
PF3D7_0314700	-0.1	-0.22	-0.33	0.03	0.23	0.76	0.61	0.97	0.96	0.62	1.06
PF3D7_1322400	-0.23	-0.53	0.1525	-0.01	0.67	0.95	0.4	0.54	0.71	0.31	0.1
PF3D7_0309300	-0.34	-0.46	-0.03	0.46	0.69	1	0.88	0.76	0.46	0.24	0.37
PF3D7_0603600	-0.14	-0.48	-0.25	0.04	0.84	1.49	1.14	0.79	1.14	0.54	0.4
PF3D7_1477900	-1.17	-1.11	-0.25	-0.06	0.89	1.68	1.58	0.81	1.06	0.46	-0.09
PF3D7_0937200	-0.34	-0.31	0.65	0.15	-0.66	2.55	0.82	1.56	2.08	0.84	0.13
PF3D7_1016500	-0.69	-0.89	0.3	1.01	0.48	1.91	0.31	0.22	0.59	-0.19	-0.33
PF3D7_1252500	-1.26	-0.47	0.41	2.21	0.88	1.68	0.33	1.35	0.96	0.88	1.03
PF3D7_1210600	-0.21	-0.31	-0.03	0.84	0.25	0.51	0.05	0.24	0.12	-0.07	0.08
PF3D7_1038700	-0.67	-0.36	0.49	0.71	0.87	1.08	1.61	2.08	1.21	1.16	1.83
PF3D7_0315600	0.2	0.26	0.41	-0.25	0.4	0.24	1.91	2.91	2.37	2.35	2.74
PF3D7_0920000	-0.07	0.01	-0.54	-0.28	-0.11	1.22	1.49	2.23	1.54	1.46	1.76
PF3D7_1346800	-0.57	-0.12	0.19	-0.36	0.18	-0.04	-0.27	0.42	1.12	0.98	1.35
PF3D7_0927200	-0.4	-0.17	-0.17	-0.19	0.02	0.35	0.1	0.39	1.23	1.09	1.35
PF3D7_1410100	-0.87	-0.17	-0.0925	-0.24	-0.04	-0.47	0.15	1.48	1.16	1.23	1.64
PF3D7_0406200	-1.58	-1.74	-1.33	-0.66	-0.97	-0.01	-1.03	0.32	1.74	1.1	1.36
PF3D7_1016900	-0.59	-0.21	-0.49	-0.76	-1.35	-1.08	-0.94	-0.03	0.8	1.17	1.52
PF3D7_1372100	-1.37	-2	-0.17	-1.31	-0.97	-0.5	-0.22	1.24	2.46	1.64	0.78
PF3D7_0831300	-0.38	-0.59	-0.7	-0.52	-0.05	0.35	0.34	0.75	0.94	0.48	0.31
PF3D7_1476900	-1.79	-0.83	-1.1125	-1.37	-0.36	2.02	1.22	2.71	2.52	1.69	1.02
PF3D7_1476500	-0.98	-1.08	-0.56	-0.39	-0.34	0.44	0.92	1.43	1.84	1.22	1.69
PF3D7_1477400	-2.6	-2.05	-2.15	-1.88	0.15	0.8	1.9	2.9	2.55	2.26	2.33
PF3D7_1477300	-2.53	-2.28	-1.19	-1.42	-1.49	0.87	1.73	3.36	2.51	2.09	2.47
PF3D7_1477700	-2.05	-1.3	-1.28	-1.69	-1.08	-0.2	0.25	2.47	2.9	3.04	2.91
PF3D7_1102600	-0.84	-1.31	-1.01	-0.92	0.46	0.96	2.1	2.05	1.77	1.4	1.05
PF3D7_1476600	-1.65	-1.66	-1.15	0.46	0.93	2.66	1.49	2.38	1.9	1.54	1.93
PF3D7_0422000	-0.77	-0.95	-0.75	0.26	0.74	1.9	1.78	2.33	1.5	1.08	1.32
PF3D7_1003700	-0.54	-0.63	-0.45	-0.39	0.32	0.06	0.73	0.25	0.38	0.23	0.3
PF3D7_0937000	-1.1	-0.34	-0.1825	-0.78	0.25	1.04	1.42	1.18	2.32	1.09	0.08
PF3D7_1327300	-1.25	0.32	0.99	0.69	-0.63	-0.26	-0.74	-0.29	-0.6	0.48	1.14
PF3D7_0220500	-0.81	0.2	0.85	0.61	-0.27	-0.23	-1.01	-1.01	-1.34	-0.13	0.43
PF3D7_1107800	-0.41	0.28	0.41	-0.29	-0.63	-0.05	-1.07	-0.85	-0.41	0.28	0.11
PF3D7_0216600	-0.23	-0.06	0.2	0.29	-0.06	-0.17	-0.71	-0.79	-0.21	0.06	0.15
PF3D7_0720700	-0.37	0.03	0.22	0.5	-0.13	0.21	-0.72	-0.35	-0.16	0.16	0.27
PF3D7_0212600	-1.74	0.17	0.56	-0.22	-0.85	-1.54	-1.3	-2.41	-1.54	0	0.21
PF3D7_1135100	-0.14	0.18	0.31	0.5	0.18	-0.2	-0.91	-1.42	-0.34	0.07	0.01
PF3D7_1408300	-0.23	0.11	-0.16	-0.2	-1.15	-1.15	-1.51	-1.16	0.22	0.05	-0.35
PF3D7_1246200	-0.59	0.36	0.25	-0.35	-1.65	-2.17	-2.27	-1.51	-0.17	0.33	0.11
PF3D7_0919900	0.27	0.44	0.36	-0.02	-0.6	-0.75	-0.58	-0.26	0.26	0.42	0.33
PF3D7_1235200	0.33	0.6	1.01	0.39	-0.39	-2.45	-0.84	-0.97	-0.11	0.35	0.61
PF3D7_0926200	-0.35	0.3	0.34	-0.06	-0.35	-0.44	-0.34	0.34	-0.01	0.23	0.57
PF3D7_0811600	0.24	0.42	0.41	0.35	-0.04	-0.14	-0.39	-0.03	0.49	0.53	0.41
PF3D7_1245000	0.18	0.18	-0.2	-0.52	-0.39	-0.07	-0.01	-0.02	0.57	0.31	0.16
PF3D7_1140200	0.6	0.41	-0.06	-0.3	-0.85	0.03	-0.43	0.5	0.61	0.53	0.26
PF3D7_0615400	-0.07	0	-0.24	0.24	-0.36	0.08	-0.38	0.37	0.16	0.08	-0.04
PF3D7_0927100	0.53	0.04	-0.48	-0.68	-0.95	-0.66	0.86	0.77	0.84	0.99	1.07
PF3D7_0422300	0.45	0.41	-0.1	-0.83	-0.76	-1.4	0.58	0.98	1.38	1.42	1.52
PF3D7_0508200	0.26	0.32	0.3	-0.41	0.06	-1.53	0.53	1.03	0.75	0.85	1.33
PF3D7_0903700	1.27	0.98	0.34	-0.39	-0.92	-1.49	0.83	1.29	1.2	1.23	1.19
PF3D7_0708700	0.38	0.25	0.15	-0.29	-0.51	-1.52	0.33	0.47	0.39	0.16	0.37
PF3D7_0303500	0.4	0.3	-0.18	-0.73	-1.08	-0.9	-0.53	0.33	0.57	0.23	0.02
PF3D7_1021900	0.38	0.52	-0.02	-0.64	-1.59	-0.88	-0.74	0.64	0.37	0.29	0.16
PF3D7_1008700	0.39	0.35	-0.3	-0.91	-1.62	-1.89	-0.01	0.69	1.03	0.94	0.97
PF3D7_0513600	0.34	0.05	-0.46	-1.22	-1.63	-1.08	-0.61	0.71	0.66	0.56	0.63
PF3D7_0312400	0.51	0.46	-0.11	-0.6	-0.81	-0.89	-0.14	0.3	1.01	0.78	0.47
PF3D7_0418900	0.3	0.12	-0.61	-0.67	-0.45	-1.31	0.67	0.89	0.73	0.68	0.96
PF3D7_1111900	0.27	-0.22	-0.43	-0.56	-1.38	-0.52	0.98	1.24	0.57	0.37	0.49
PF3D7_1231700	-0.03	-0.38	-0.48	-0.69	-0.93	-1.04	0.75	0.96	0.08	-0.25	0.18
PF3D7_1433600	0.42	0.19	-0.27	-1.26	-1.64	-1.45	0.09	0.51	0.13	-0.16	-0.13
PF3D7_0720500	0.59	0.27	-0.22	-0.81	-1.21	-0.49	0.4	0.99	0.48	0.36	0.69
PF3D7_1347300	0.36	0.11	-0.09	-0.45	-0.8	-0.57	0.36	0.63	0.54	0.21	0.35
PF3D7_1324300	0.1	-0.26	-0.45	-0.66	-0.78	-0.18	-0.55	0.19	0.48	0.16	-0.08
PF3D7_1222300	0.33	-0.13	-0.87	-1.12	-1.04	-0.34	-0.42	0.35	0.71	0.14	-0.39
PF3D7_1007700	0.32	0.16	-0.33	-0.92	-1.1	0.01	-0.57	0.5	0.42	0.04	-0.11
PF3D7_1222400	0.42	0.1	-0.38	-0.66	-1.05	0.17	-0.52	0.5	0.55	0.31	-0.13
PF3D7_1430000	-0.18	-0.33	-0.56	-0.89	-0.53	-0.53	-0.45	0.34	0.04	-0.07	-0.04
PF3D7_0729100	0.15	0.03	-0.47	-0.57	-0.87	-0.07	-0.48	0.07	0.39	-0.12	-0.31
PF3D7_1147300	0.26	-0.03	-0.38	-0.98	-0.79	-0.64	-0.21	0.04	0.37	0.02	-0.28
PF3D7_1360800	-0.16	-0.45	-1.14	-1.18	-1.4	-0.58	-1.18	-0.49	0	-0.6	-1.09
PF3D7_1427600	-0.49	-1.07	-0.92	-1.55	-1.95	-0.89	-1.82	-0.76	0.22	-0.39	-1.23
PF3D7_1343000	-0.32	-0.21	-1.47	-1.74	-3.41	-2.42	-3.29	-1.37	0.32	-0.48	-1.56
PF3D7_0629400	-0.47	-0.92	-1.47	-2.18	-1.58	-0.97	-0.62	-0.28	-0.28	-0.56	-0.79
PF3D7_1462800	0.07	-1.03	-1.77	-1.79	-2.27	-1.18	-1.17	-0.02	-0.01	-1.12	-1.43
PF3D7_1204300	-0.36	-0.76	-1.37	-1.08	-1.46	-0.5	-0.84	-0.3	-0.03	-0.84	-1.05
PF3D7_1439900	-0.36	-1.1	-1.93	-1.48	-1.62	-0.9	-0.72	-0.09	-0.13	-0.86	-1.12
PF3D7_1324900	-0.38	-1	-1.78	-1.67	-1.8	-1.11	-0.71	-0.42	-0.46	-1.35	-1.64
PF3D7_0716400	0.08	-0.19	-1.03	-1.13	-0.46	-1.04	-0.34	-0.48	0.22	-0.02	-0.45
PF3D7_0416600	-0.19	-0.41	-0.83	-0.99	-0.21	-1.48	0.17	-0.11	-0.16	-0.2	-0.41
PF3D7_0907100	0.02	-0.29	-0.66	-0.62	-0.53	-0.25	0.02	0.17	0.47	-0.05	-0.23
PF3D7_1245100	0.27	-0.01	-0.24	-0.69	-0.94	-0.5	-0.57	-0.27	0.68	0.2	-0.31
PF3D7_0805700	0.13	0.08	0	-0.83	-1.29	-2.02	-1.52	-0.92	0.18	-0.12	-0.32
PF3D7_1245500	0.44	0.48	-0.24	-0.59	-1.19	-1.42	-1.29	-0.51	0.32	0.28	-0.21
PF3D7_1364100	0.05	-0.08	-0.3	-1.25	-2.18	-2.79	-2.05	-1.05	0.23	-0.11	-0.59
PF3D7_1202200	0.03	-0.27	-0.62	-1.46	-1.46	-1.77	-1	-0.56	0.2	-0.04	-0.36
PF3D7_1002800	0.1	-0.02	-0.57	-0.85	-1.5	-0.79	-1.26	0.31	0.52	0.11	-0.26
PF3D7_1252700	0.27	-0.01	-0.57	-0.59	-1.04	-0.38	-0.72	-0.11	0.39	-0.1	-0.66
PF3D7_0933500	0.33	0.08	-0.37	-0.68	-0.91	-0.53	-0.98	-0.01	0.38	0.17	-0.19
PF3D7_0606700	0.12	-0.19	-0.36	-0.15	-0.59	-0.16	-0.88	-0.15	0.17	-0.04	-0.19
PF3D7_1117700	0.07	-0.09	-0.58	-0.41	-0.93	-0.31	-1.2	0.11	0.53	0.04	-0.21
PF3D7_1233600	0.19	-0.08	-0.59	-0.14	-0.73	-0.02	-0.82	0.4	0.49	0.1	-0.08
PF3D7_0208400	0.03	-0.03	-0.06	-0.39	-0.75	-0.18	-0.47	0.06	0.33	0.21	0.03
PF3D7_1019700	0.1	0.16	0.22	0.1	-0.25	-0.54	0.07	0.13	0.09	-0.16	-0.06
PF3D7_0309200	0.19	0.35	-0.08	-0.08	-0.13	0.08	0.18	0.27	0.35	0.25	0.24
PF3D7_0307800	0.4	0.18	-0.14	0.33	0.18	0.5	-0.29	0.81	0.43	0.28	0.03
PF3D7_0936100	0.54	0.12	-0.47	0.54	0.23	0.08	0.27	1.68	1.1	0.88	0.56
PF3D7_1146900	0.23	-0.06	-0.45	0.49	0.03	0.01	0.07	0.68	0.38	0.14	0.51
PF3D7_0818900	0.08	-0.48	-1.04	-0.19	-0.71	0.23	-0.59	0.54	0.39	-0.37	-0.57
PF3D7_1453700	0.17	-0.38	-1.17	-0.39	-1.08	0.09	-0.57	0.29	0.02	-0.28	-0.9
PF3D7_0936200	-0.47	-1.43	-1.18	-1.47	-0.14	0.69	0.71	-0.11	-0.22	-0.92	-0.72
PF3D7_0314400	-0.37	-1.01	-1.61	-0.71	-0.3	0.67	0.52	0.02	-0.35	-0.52	-0.8
PF3D7_0303300	-0.32	-0.63	-1.06	-0.19	0.03	-0.11	0.03	-0.59	0.06	-0.31	-0.75
PF3D7_1456900	-0.41	-0.74	-0.92	0.06	0	0.41	-0.21	-0.58	-0.38	-0.59	-0.63
PF3D7_0704200	-0.53	-1.07	-1.15	-0.11	-0.47	0.42	-0.58	-0.5	-0.52	-0.96	-1.25
PF3D7_1139300	-0.55	-0.6	-0.87	-0.11	-0.19	0.47	-0.24	-0.43	-0.44	-0.76	-0.96
PF3D7_0220200	-0.52	-0.87	-1.35	-1.15	-1.13	0.02	-0.85	-0.97	-0.69	-1.24	-1.7
PF3D7_1465900	-0.55	-1.11	-1.41	-1.12	-0.74	0	-0.67	-0.67	-0.36	-1.03	-1.77
PF3D7_1428300	-0.09	-0.75	-1	0.19	-0.3	0.45	-0.64	-0.02	-0.03	-0.64	-1.01
PF3D7_0820000	-0.22	-0.66	-0.81	0.07	-0.43	0.37	-0.8	0	-0.07	-0.59	-0.65
PF3D7_1235300	-0.52	-0.33	-0.08	0.3	-0.45	-0.09	-0.24	-0.01	-0.33	-0.34	-0.06
PF3D7_1253000	-1.45	-1.78	-1.14	-0.61	-1.42	-1.06	-1.89	-1.22	-0.61	-1.17	-1.08
PF3D7_0922100	-0.59	-0.7	-0.58	0	-1.19	-0.26	-1.41	-0.35	-0.48	-0.65	-0.43
PF3D7_1337400	-0.28	-0.43	-0.27	0.29	-0.49	-0.05	-1.07	-0.38	-0.39	-0.35	-0.54
PF3D7_0532100	0.04	-0.78	-1.01	-0.8	-1.56	0.02	-1.73	-0.07	0.02	-0.83	-1.06
PF3D7_0812100	-0.09	-0.35	-0.67	-0.54	-1.13	-0.29	-1.07	-0.23	0.28	-0.19	-0.53
PF3D7_0607000	-0.19	-0.47	-0.65	-0.3	-1.33	-0.16	-0.98	0.13	-0.13	-0.53	-0.44
PF3D7_0904600	-0.23	-0.36	-0.32	-0.19	-1.08	-0.28	-1.2	-0.18	-0.2	-0.23	-0.15
PF3D7_1437000	-0.12	-0.21	-0.24	-0.01	-0.77	-0.17	-1.32	-0.51	-0.18	-0.26	-0.36
PF3D7_0826100	-0.1	-0.37	-0.57	-0.01	-0.66	0.33	-0.87	0.19	0.17	-0.13	-0.18
PF3D7_0813300	-0.35	-0.83	-0.35	-0.32	-0.87	0.17	-1.3	-0.29	-0.19	-0.81	-0.49
PF3D7_1477500	-0.81	-1.11	-0.97	0.03	0.7	0.98	0.22	-0.01	-0.52	-1.11	-0.81
PF3D7_0831900	-1.47	-2.18	-1.64	-0.13	-0.3	1.39	-0.97	-0.13	-0.6	-1.54	-1.46
PF3D7_1471000	-0.93	-1.4	-1.01	0.22	0.34	0.73	0.66	-0.03	-0.66	-0.96	-0.58
PF3D7_1148700	-1.81	-2.03	-0.28	1.12	0.6	1.27	-1.01	-0.12	-0.92	-1.1	0.03
PF3D7_0730900	-0.69	-0.77	0.11	1.42	1.12	1.69	-0.28	0.37	-0.74	-1.38	-0.29
PF3D7_0220300	-0.36	-0.66	-0.65	-1.85	-0.02	0.53	0.45	-0.37	-0.75	-0.85	-0.68
PF3D7_1446300	-0.83	-0.14	0.15	-0.05	-0.02	0.12	-0.01	-0.38	-0.15	0.06	0.42
PF3D7_1114200	-1.45	-0.59	0.21	0.69	0.63	0.28	-0.49	-1.26	-0.97	-0.43	-0.11
PF3D7_0936300	-1.99	-1.22	0.88	1.94	1.13	1.01	-0.53	-0.69	-1.93	-1.21	0.58
PF3D7_1329500	-1	-0.6	0.4	1.35	0.82	0.59	-0.82	-0.76	-1.13	-0.78	0.21
PF3D7_0220100	-1.69	-1.09	-0.18	0.78	0.59	0.72	-0.41	-1.04	-1.19	-1.24	-0.39
PF3D7_1301700	-3.19	-2.93	-0.4	1.02	0.93	0.48	-0.92	-1.62	-3.19	-2.78	-0.64
PF3D7_0831800	-2.71	-2.52	-0.29	1.35	-0.41	0.12	-1.93	-1.43	-3.2	-2.69	-0.31
PF3D7_0918800	-0.4	-0.8	-0.48	0.43	0.14	0.71	-0.29	-0.36	-0.47	-0.63	-0.55
PF3D7_0831700	-0.66	-1.25	-0.79	0.6	0.01	0.29	-0.59	-0.03	-0.83	-1.35	-0.81
PF3D7_1407800	-1.26	-0.97	-0.33	0.44	-0.07	-0.08	-0.54	-0.66	-0.4	-0.44	0.06
PF3D7_1347700	-1.25	-0.61	-0.22	0.36	-0.53	-0.52	-1.13	-1.3	-0.85	-0.35	-0.04
PF3D7_1217500	0.09	0.11	0.02	0.3	-0.11	0.28	-0.92	-0.09	0.26	0.19	-0.1
PF3D7_1366300	-0.05	-0.3	-0.3	0.3	-0.19	0.5	-0.56	0.22	0.07	-0.12	-0.05
PF3D7_1118300	-0.21	-0.38	-0.16	0.73	-0.21	0.17	-0.85	0.04	-0.05	-0.33	-0.15
PF3D7_0911900	-0.59	-0.58	-0.19	0.17	-0.33	-0.13	-1.07	-0.29	-0.18	-0.25	-0.03
PF3D7_0818700	0	-0.22	-0.13	0.25	0.21	0.33	-0.27	0.08	0.06	-0.29	-0.21
PF3D7_1038500	-0.1	-0.27	-0.85	-0.47	0.1	0.59	0.82	0.66	0.65	0.27	0.17
PF3D7_1431500	0.12	-0.05	-0.42	-0.19	-0.22	0.71	-0.08	0.3	0.25	-0.08	-0.42
PF3D7_1428700	0.2	0.1	-0.43	-0.26	0.02	0.25	0.46	-0.1	0.03	-0.5	-0.76
PF3D7_0212700	-0.02	-0.46	-0.68	-0.73	0.42	0.15	0.6	0.12	-0.04	-0.18	-0.38
PF3D7_1441200	0.41	-0.23	-0.86	0.1	0.37	0.77	0.31	0.2	0.44	-0.33	-0.78
PF3D7_0220600	-0.29	-0.72	-1.32	-0.19	0.42	0.59	0.78	0.09	-0.26	-0.7	-0.95
PF3D7_0703400	-0.07	-0.24	-0.04	-0.3	0.06	0.17	0.17	0	0.28	-0.16	-0.53
PF3D7_1022200	0.4	-0.1	-0.45	-1.3	-0.9	-0.3	0.22	0.44	0.56	0.07	-0.13
PF3D7_0626100	-0.03	-0.31	-0.36	-1.05	-0.95	-0.36	0.5	0.51	0.46	0.06	0
PF3D7_1333000	-0.26	-0.67	-1.46	-1.5	-0.78	-0.33	0.23	0.05	-0.13	-0.41	-0.54
PF3D7_0608800	-0.1	-0.4	-1.42	-2.05	-1.69	-0.17	-0.04	-0.11	0	-0.59	-1.06
PF3D7_1434800	-0.15	-1.15	-1.93	-2.57	-2.52	-0.51	0.14	0.25	-0.13	-0.9	-1.27
PF3D7_0608700	-0.12	-0.85	-1.54	-0.93	-0.47	0.45	0.56	0.12	-0.01	-0.56	-1.08
PF3D7_1469400	-0.39	-1.01	-1.53	-1.17	-0.29	0.53	1.07	0.31	0.35	-0.18	-0.23
PF3D7_1422800	-0.04	-0.34	-0.92	-0.16	-0.24	0.25	-0.09	-0.07	-0.27	-0.49	-0.64
PF3D7_1476700	-0.53	-1.29	-1.3375	-1.17	-0.78	1.02	1.04	-0.4	0.57	-0.22	-0.46
PF3D7_0611900	0.19	-0.25	-0.8	-0.91	-0.8	-0.12	0.55	0.82	0.18	0.33	0.36
PF3D7_0729200	1.04	0.64	-0.28	-0.865	-0.61	-1.085	0.39	0.58	1.1	0.31	-0.38
PF3D7_0109400	0.71	0.08	-0.66	-0.72	-0.98	0.5	0.72	0.63	1.07	0.82	0.44
PF3D7_1420600	0.58	0.36	-0.36	-0.73	-0.58	-0.06	0.3	0.35	0.49	0.1	-0.39
PF3D7_1430100	0.35	-0.03	-0.48	-1.29	0.14	0.01	1.21	1.52	0.96	1.02	0.89
PF3D7_1403700	0.22	-0.24	-0.64	-0.91	-0.4	-0.53	0.71	0.65	1.04	0.9	0.82
PF3D7_0109300	0.2	-0.12	-0.16	-0.32	0.29	-0.75	0.95	1.54	1.42	1.25	1.39
PF3D7_1435800	0.16	-0.05	0.27	-0.82	-0.6	-0.22	0.41	0.44	0.73	0.36	-0.17
PF3D7_1245400	-0.48	-0.82	-1.01	-1.91	-0.16	-0.47	0.5	-0.51	-0.18	-0.27	-0.82

## Sheet: Figure 4b
Figure 4b
Enrichment of PfAP2-G measured by ChIP-qPCR in AP2-G-DD and ap2-g promoter mutant line
Locus	AP2-G-DD fold enrichment			ap2-g promoter mutant fold enrichment
ap2-g promoter 1	43.71	91.684	37.51	1.78	0.596489	1.83
ap2-g promoter 2	101.51	44.64	27.77	15.54	12.38	24.92
nup116	17.04	10.0125	5.43	11	1.8451	8.43
ap2-g coding	0.41	1.01	1.15	1.21	1.94	0.77
PF3D7_0717700 coding	0.6	1.12	0.57	2	1.97	0.77

## Sheet: Figure 4c
Figure 4c
Relative gene expression measured by qRT-PCR in AP2-G-DD and ap2-g promoter mutant line
Gene	AP2-G-DD expression			ap2-g promoter mutant expression
ap2-g	5.50821	6.44568	3.4174	1.18882	1.10168	0.474945
nup116	2.17309	4.97685	4.64003	0.175136	0.15598	1.261
FBA	0.227981	0.101849	1.74235	0.452357	0.601916	3.49898

## Sheet: Figure 4d
Figure 4d
Western blot on AP2-G-DD and ap2-g promoter mutant lines
Top of membrane was probed with anti-HA, middle with anti-aldolase (failed), and bottom with anti-H3.
									Anti HA
									Anti aldolase
									Anti H3

## Sheet: Figure 4e
Figure 4e
Transcript levels for PfAP2-G target genes in in AP2-G-DD and ap2-g promoter mutant line
	AP2-G-FKBP + Shld1 (Cy5/Cy3)											AP2-G-FKBP - Shld1 (Cy5/Cy3)
Gene	TP 1 (30 hpi)	TP2 (36 hpi)	TP 3 (42 hpi)	TP 4 (0 hpi)	TP 5 (6 hpi)	TP 6 (12 hpi)	TP 7 (18 hpi)	TP 8 (24 hpi)	TP 9 (30 hpi)	TP 10 (36 hpi)	TP 11 (42 hpi)	TP 1 (30 hpi)	TP2 (36 hpi)	TP 3 (42 hpi)	TP 4 (0 hpi)	TP 5 (6 hpi)	TP 6 (12 hpi)	TP 7 (18 hpi)	TP 8 (24 hpi)	TP 9 (30 hpi)	TP 10 (36 hpi)	TP 11 (42 hpi)
PF3D7_1477300	-2.53	-2.28	-1.19	-1.42	-1.49	0.87	1.73	3.36	2.51	2.09	2.47	-1.71	-2.11	-2.74	-2.32	-1.17	-3.17	-2.62	-2.74	-2.3	-2.92	-2.02
PF3D7_1477400	-2.6	-2.05	-2.15	-1.88	0.15	0.8	1.9	2.9	2.55	2.26	2.33	-2.37	-2.17	-2.53	-0.5	-0.53	-3.22	-1	-2.78	-2.63	-2.85	-2.26
PF3D7_1302100	-2.13	-1.98	-1.53	-2.47	-2.26	-1.64	0.13	0.8	2.1	2.29	2.76	-2.29	-2.34	-2.37	-2.46	-2.83	-3.87	-3.27	-2.48	-1.45	-2.28	-1.87
PF3D7_1102500	-1.13	-1.42	-1.38	2.12	1.09	2.69	0.73	1.83	1.84	1.05	0.64	-1.53	-1.62	-1.52	-1.69	-0.57	-1.37	-0.56	-1.36	-1.48	-1.75	-1.64
PF3D7_1476600	-1.65	-1.66	-1.15	0.46	0.93	2.66	1.49	2.38	1.9	1.54	1.93	-1.31	-2.03	-1.63	-0.28	0.07	-1.39	-0.1	-1.8	-1.6	-2.02	-1.41
PF3D7_1473700	-0.89	-0.47	0.71	2.8	2.55	3.56	2.35	2.8	1.64	1.26	1.68	-0.83	-0.83	-0.83	0.13	0.78	0.05	0.14	-0.71	-0.38	-0.99	-0.22
PF3D7_1477700	-2.05	-1.3	-1.28	-1.69	-1.08	-0.2	0.25	2.47	2.9	3.04	2.91	-1.91	-1.29	-1.11	-1.86	-0.25	-2.48	-1.73	-1.79	-1.56	-1.5	-1.27
PF3D7_1476900	-1.79	-0.83		-1.37	-0.36	2.02	1.22	2.71	2.52	1.69	1.02		-1.1	-1.66	-2.16	0.69	-1.25	-0.74	-1.55	-1.27	-1.59	-1.68
PF3D7_0422000	-0.77	-0.95	-0.75	0.26	0.74	1.9	1.78	2.33	1.5	1.08	1.32	-0.79	-1.01	-1.35	-0.82	-1.02	-1.08	-1.16	-0.48	-0.62	-1.03	-0.86
PF3D7_0423700	-0.28	-0.34	-0.73	-0.92	-1.65	-0.28	0.56	0.91	2.34	2.13	2.46	-0.48	-0.57	-0.84	-1.36	-2.46	-2.94	-2.92	-1.07	-0.17	-0.41	-0.88
PF3D7_0406200	-1.58	-1.74	-1.33	-0.66	-0.97	-0.01	-1.03	0.32	1.74	1.1	1.36	-1.43	-1.68	-1.54	-1.45	-1.8	-2.26	-2.54	-1.58	-1.48	-1.38	-1.34
PF3D7_0920000	-0.07	0.01	-0.54	-0.28	-0.11	1.22	1.49	2.23	1.54	1.46	1.76	-0.69	-0.25	-0.71	-0.81	-1.62	-1.47	-1.04	0.33	0.14	-0.25	-0.18
PF3D7_0315600	0.2	0.26	0.41	-0.25	0.4	0.24	1.91	2.91	2.37	2.35	2.74	0.28	0.29	-0.12	-0.64	0.04	-1.45	-0.95	0.3	0.72	-0.09	0.17
PF3D7_0937200	-0.34	-0.31	0.65	0.15	-0.66	2.55	0.82	1.56	2.08	0.84	0.13	-0.16	-0.68	-0.66	-1.16	-0.5	-0.04	-0.37	-0.82	-1.16	-1.18	-0.73
PF3D7_1252500	-1.26	-0.47	0.41	2.21	0.88	1.68	0.33	1.35	0.96	0.88	1.03	-0.99	-0.57	-0.43	-0.69	0.29	-0.88	-1.33	-0.89	-0.73	-0.52	0.11
PF3D7_1102600	-0.84	-1.31	-1.01	-0.92	0.46	0.96	2.1	2.05	1.77	1.4	1.05	-1	-1.29	-0.84	-0.06	-0.09	-0.67	0.12	-1.09	-1.19	-1.55	-0.57
PF3D7_1476500	-0.98	-1.08	-0.56	-0.39	-0.34	0.44	0.92	1.43	1.84	1.22	1.69	-1.24	-1.2	-1.08	-0.4	0.29	-1.02	-0.44	-1.65	-0.82	-0.99	-0.94
PF3D7_1472900	-0.9	-0.86	-0.65	-0.17	0.27	0.73	1.57	1.76	1.62	1.83	2.25	-0.63	-0.77	-1.26	-0.33	-0.28	0.1	-0.22	-0.59	-0.54	-1.04	-0.66
PF3D7_1335000	1.67	2.1	1.35	2.2	1.44	0.69	0.67	0.21	0.78	0.96	0.48	-0.24	0.31	0.02	0.33	-0.1	-0.56	-0.16	-0.63	0	0.08	-0.03
PF3D7_1038600	-0.05	0.12	0.77	0.38	0.06	1.96	0.84	2.17	1.55	0.89	1.02	0.11	-0.05	-0.16	-0.41	-0.33	-0.8	-1.2	-0.36	-0.28	-0.09	0.08
PF3D7_0801900	-0.69	-0.23	-0.04	2.12	0.95	2.15	0.47	1.05	0.47	0.1	0.12	-0.6	-0.8	-0.65	-0.48	-0.1	-0.51	-0.62	-0.51	-0.85	-0.81	-0.72
PF3D7_1222600	0.67	1.14	1.45	2.87	1.65	2.65	0.63	0.62	0.64	0.36	0.29	-0.03	-0.57	0.05	0.33	0.71	-0.07	0.64	-0.23	-0.09	-0.26	0.02
PF3D7_1467600	-0.5	-0.4	0.1	1.47	1.43	2.58	1.51	1.97	1.62	0.97	0.97	-0.13	-0.38	-0.67	0.46	1.13	0.11	0.8	-0.37	-0.09	-0.88	-0.4
PF3D7_0206300	-0.42	-0.37	0.95	2.62	0.89	1.81	0.01	0.66	-0.03	-0.14	0.21	-0.54	-0.9	-0.63	-0.66	0.01	-0.06	-0.63	-0.24	-0.83	-0.87	-0.51
PF3D7_1038700	-0.67	-0.36	0.49	0.71	0.87	1.08	1.61	2.08	1.21	1.16	1.83	-0.48	-0.09	-0.18	0.66	-0.34	-0.45	-0.44	-0.05	-0.43	-0.47	0.4
PF3D7_1473200	0	-0.28	-0.36	0.98	0.84	1.47	0.79	1.02	0.73	0.18	0.22	-0.06	-0.4	-1.11	-1.08	-0.72	-0.51	-0.34	0	-0.11	-0.62	-0.82
PF3D7_1472200	-0.7	-0.17	0.7	1.94	0.12	0.87	-0.62	0.39	0.15	0.04	0.32	-0.82	-0.85	-0.28	-0.54	-0.62	-0.91	-1.48	-0.62	-1.11	-0.69	-0.37
PF3D7_0936400	-2.06	-1.09	0.22	1.92	1.43	1.3	0.18	-0.51	-0.54	-0.5	-0.07	-2.3	-2.18	-0.64	0.5	0.22	0.7	-0.65	-1.85	-2.44	-1.75	-0.33
PF3D7_0936600	-1.99	-2.12	-0.52	1.16	0.8	1.47	-0.01	-0.49	-0.23	-0.72	-0.67	-2.16	-2.76	-1.47	0.01	0.37	0.11	-0.49	-1.85	-2.57	-2.1	-0.9
PF3D7_0215000	0.13	0	-0.19	0.47	0.63	1.38	0.44	1.36	1.33	1.01	1.09	0.03	-0.09	-0.36	-0.47	-0.08	-0.66	-0.38	0.25	0.05	-0.19	-0.32
PF3D7_1410100	-0.87	-0.17		-0.24	-0.04	-0.47	0.15	1.48	1.16	1.23	1.64		-0.34	-0.41	-0.95	0.11	-0.85	-1.23	-0.45	-0.56	-0.51	-0.1
PF3D7_1466200	-0.03	-0.03	-0.15	0.09	0.1	1.08	0.53	1.49	1.37	1.28	1.53	-0.13	-0.09	-0.17	-0.16	-0.28	-0.48	-0.4	0.04	0.14	-0.09	0
PF3D7_1016500	-0.69	-0.89	0.3	1.01	0.48	1.91	0.31	0.22	0.59	-0.19	-0.33	-0.02	-1.09	-0.91	-0.27	1.2	-0.45	-0.29	-1.06	-0.85	-1.13	-0.98
PF3D7_0109300	0.2	-0.12	-0.16	-0.32	0.29	-0.75	0.95	1.54	1.42	1.25	1.39	0.41	-0.14	-0.9	-0.71	-0.61	-1.03	0.38	0.12	0.39	-0.31	-0.3
PF3D7_1350900	-0.57	-0.75	-0.51	1.08	1.49	1.71	1.25	0.38	0.5	-0.09	0.39	-0.68	-0.81	-0.93	0.16	0.89	-0.06	1	-0.59	-0.54	-1	-0.66
PF3D7_0113400	-0.46	-0.08	0.05	1	0.47	1.36	0.46	1.26	0.9	0.5	0.37	-0.09	0	-0.1	-0.39	-0.23	0	-0.37	-0.16	-0.61	-0.34	0.13
PF3D7_1467700	0.52	0.21	-0.29	0.65	1.03	1.68	1.49	1.32	0.97	0.95	1.05	0.37	0.2	-0.47	-0.25	-0.34	0.37	0.83	0.73	0.43	-0.04	-0.17
PF3D7_0936100	0.54	0.12	-0.47	0.54	0.23	0.08	0.27	1.68	1.1	0.88	0.56	0.31	0.2	-0.22	0	-1.13	-0.65	-0.94	0.48	0.25	-0.22	-0.15
PF3D7_1016900	-0.59	-0.21	-0.49	-0.76	-1.35	-1.08	-0.94	-0.03	0.8	1.17	1.52	-0.81	-0.55	-0.36	-0.93	-1.33	-2.12	-1.79	-0.57	-0.1	-0.05	-0.33
PF3D7_0831300	-0.38	-0.59	-0.7	-0.52	-0.05	0.35	0.34	0.75	0.94	0.48	0.31	-0.51	-0.75	-0.51	-0.68	0.29	-0.57	-0.03	-0.51	-0.74	-0.81	-1.07
PF3D7_1134600	-0.27	0.13	0.68	0.63	0.03	1.42	0.06	1.07	0.77	0.6	0.68	0.05	0.08	-0.07	0.01	-0.18	-0.27	-0.96	-0.03	0.21	0.26	0.08
PF3D7_0936500	-0.23	-0.1	1.29	1.95	1.91	1.44	1.54	1.24	0.25	0.63	1.42	-0.85	0.28	0.24	0.88	1.77	0.58	1.49	0.05	0.02	-0.5	0.79

## Sheet: Figure 4f
Figure 4f
Commitment rates (%) for AP2-G-DD and ap2-g promoter mutant lines
AP2-G-DD	ap2-g promoter mutant
32	11
26	9
42	14
61	11

## Sheet: Figure 5f
Figure 5f
Western blot on immunoprecipitations from AP2-G-DD::AP2-I-GFP line
Equal amounts of fractions from IPs were loaded on two gels. Following transfer, the left membrane was probed with anti-HA and the right with anti-GFP
Lane 1: ladder
Lane 2: anti GFP unbound fraction
Lane 3: negative control unbound fraction
Lane 4: anti GFP IP fraction
Lane 5: negative control IP fraction
Lane 6: input

## Sheet: Figure 5g
Figure 5g
Enrichment of PfAP2-G measured by ChIP-reChIP-qPCR
Locus	HA/GFP fold enrichment			HA/HA fold enrichment
ralp1	5.45527	9.39	4.05471	7.3689	7.71	7.19852
hda1	3.33333	5.99	1.47696	7.41667	10.37	15.4686
surf1.2	1.33333	4.16	2.00639	6.33333	13.81	24.6988
sera6	0.8	1.57	1.69304	1.8	2.01	2.75812
gdv1	1.86364	1.35	1.29355	2.45454	1.89	3.40424
ap2-g coding	0.869565	1.22	0.944616	2.17391	1.29	1.21549
ser-tRNA	0.818182	2.01	1.2027	1.90909	0.87	2.71962

## Sheet: Figure 5h
Figure 5h
Fold change in enrichment of PfAP2-I +Shld1 versus -Shld1 measured by ChIP-qPCR
Locus	Fold change in enrichment
ap2-g	9.13159	3.83227	4.67241
msrp1	2.29459	2.68099	1.65145
msp11	3.36514	1.84941	1.04635
rap2	0.677848	0.48441	1.32355
PF3D7_0717700 coding	1.21789	0.733957	1.35908
PF3D7_1218600 coding	0.134223	0.755734	1.06196

## Sheet: Supp. Figure 6b
Supplementary Figure 6b
Commitment rates (%) for msrp1 knockout and its parent
msrp1 KO	3D7
14.3	9.1
15.4	12.1
18	12
17.5	5.2

[truncated: 5 more sheets: Supp. Figure 7, Supp. Figure 10d, Supp. Figure 11c, Supp. Figure 11d, Supp. Figure 12]
